# Supplementary material for: Crystal structures of trans-di­bromido­bis­(4-picoline)gold(III) tetra­bromido­aurate(III) nitro­methane monosolvate, bis­(2-picolinium) tetra­bromido­aurate(III) bromide, and five salts of the type picolinium or lutidinium tetra­halogenidoaurate(III)
Source: Acta Crystallogr E Crystallogr Commun. 2025 Oct 24;81(Pt 11):1028–39. doi: 10.1107/S2056989025008801 (PMC12589831; doi:10.1107/S2056989025008801)
Supplement: Supplementary file 1 [file e-81-01028-sup1.cif]

##############################################################################
#                                                                            #
# This CIF contains the data in a paper accepted for publication in          #
# Acta Crystallographica Section E. It conforms to the requirements of       #
# Notes for Authors for Acta Crystallographica Section E, and has been       #
# peer reviewed under the auspices of the IUCr Commission on Journals.       #
#                                                                            #
# Full details of the Crystallographic Information File format               #
# are given in the paper "The Crystallographic Information File (CIF):       #
# a New Standard Archive File for Crystallography" by S. R. Hall, F. H.      #
# Allen and I. D. Brown [Acta Cryst. (1991), A47, 655-685].                  #
#                                                                            #
# The current version of the core CIF dictionary is obtainable from          #
# ftp://ftp.iucr.org/pub/cif_core.dic.                                       #
#                                                                            #
# Software is freely available for graphical display of the structure(s)     #
# in this CIF. For information consult the CIF software page                 #
# http://www.iucr.org/resources/cif/software.                                #
#                                                                            #
# This file may be used for bona fide research purposes within the           #
# scientific community so long as proper attribution is given to the journal # 
# article from which it was obtained.                                        #
#                                                                            #
##############################################################################
data_1
_audit_creation_method     'SHELXL-2019/3'
_chemical_name_systematic
;
2-Picolinium tetrachloridoaurate(III)
;
_chemical_name_common     ?
_chemical_formula_moiety     'C6 H8 N +, Au Cl4 -'
_chemical_formula_sum     'C6 H8 Au Cl4 N'
_chemical_formula_iupac     '(C6 H8 N) [Au Cl4]'
_chemical_formula_weight     432.90
_chemical_melting_point     ?
_space_group_crystal_system     triclinic
_space_group_name_H-M_alt     'P -1'
_space_group_name_Hall     '-P 1'
loop_
    _space_group_symop_operation_xyz
    'x, y, z'
    '-x, -y, -z'
_cell_length_a     8.0764(3)
_cell_length_b     9.0839(3)
_cell_length_c     15.3667(6)
_cell_angle_alpha     87.792(3)
_cell_angle_beta     76.132(3)
_cell_angle_gamma     85.391(3)
_cell_volume     1090.77(7)
_cell_formula_units_Z     4
_cell_measurement_reflns_used     19407
_cell_measurement_theta_min     3.2910
_cell_measurement_theta_max     29.7410
_cell_measurement_temperature     100(2)
_exptl_crystal_description     block
_exptl_crystal_colour     yellow
_exptl_crystal_size_max     0.10
_exptl_crystal_size_mid     0.08
_exptl_crystal_size_min     0.03
_exptl_crystal_density_diffrn     2.636
_exptl_crystal_density_meas     ?
_exptl_crystal_density_method     'not measured'
_exptl_crystal_F_000     792
_exptl_absorpt_coefficient_mu     14.414
_exptl_absorpt_correction_type     multi-scan
_exptl_absorpt_process_details
;
(CrysAlisPro; Rigaku OD, 2020)
;
_exptl_absorpt_correction_T_min     0.69617
_exptl_absorpt_correction_T_max     1.00000
_diffrn_ambient_temperature     100(2)
_diffrn_source     'Enhance (Mo) X-ray Source'
_diffrn_radiation_type     MoK\a
_diffrn_radiation_wavelength     0.71073
_diffrn_radiation_monochromator     graphite
_diffrn_measurement_device_type     'Oxford Diffraction Xcalibur, Eos'
_diffrn_measurement_method     '\w scan'
_diffrn_detector_area_resol_mean     16.1419
_diffrn_reflns_number     7091
_diffrn_reflns_av_R_equivalents     .
_diffrn_reflns_av_unetI/netI     0.0586
_diffrn_reflns_theta_min     3.216
_diffrn_reflns_theta_max     29.958
_diffrn_reflns_theta_full     29.950
_diffrn_measured_fraction_theta_max     0.956
_diffrn_measured_fraction_theta_full     0.954
_diffrn_reflns_limit_h_min     -11
_diffrn_reflns_limit_h_max     11
_diffrn_reflns_limit_k_min     -12
_diffrn_reflns_limit_k_max     12
_diffrn_reflns_limit_l_min     -21
_diffrn_reflns_limit_l_max     21
_refine_special_details     ?
_reflns_number_total     7091
_reflns_number_gt     5430
_reflns_threshold_expression     'I > 2\s(I)'
_refine_ls_structure_factor_coef     Fsqd
_refine_ls_matrix_type     full
_refine_ls_R_factor_all     0.0354
_refine_ls_R_factor_gt     0.0223
_refine_ls_wR_factor_gt     0.0355
_refine_ls_wR_factor_ref     0.0363
_refine_ls_goodness_of_fit_ref     0.847
_refine_ls_restrained_S_all     0.847
_refine_ls_number_reflns     7091
_refine_ls_number_parameters     228
_refine_ls_number_restraints     1
_refine_ls_hydrogen_treatment     mixed
_refine_ls_weighting_scheme     calc
_refine_ls_weighting_details
                      'w=1/[\s^2^(Fo^2^)+(0.0123P)^2^] where P=(Fo^2^+2Fc^2^)/3'
_atom_sites_solution_hydrogens     mixed
_atom_sites_solution_primary     direct
_atom_sites_solution_secondary     difmap
_refine_ls_shift/su_max     0.001
_refine_ls_shift/su_mean     0.000
_refine_diff_density_max     1.331
_refine_diff_density_min     -0.986
_refine_ls_extinction_method     none
_refine_ls_extinction_coef     .
loop_
    _atom_type_symbol
    _atom_type_description
    _atom_type_scat_dispersion_real
    _atom_type_scat_dispersion_imag
    _atom_type_scat_source
    'C' 'C' 0.0033 0.0016
                         'International Tables Vol C Tables 4.2.6.8 and 6.1.1.4'
    'H' 'H' 0.0000 0.0000
                         'International Tables Vol C Tables 4.2.6.8 and 6.1.1.4'
    'N' 'N' 0.0061 0.0033
                         'International Tables Vol C Tables 4.2.6.8 and 6.1.1.4'
    'Cl' 'Cl' 0.1484 0.1585
                         'International Tables Vol C Tables 4.2.6.8 and 6.1.1.4'
    'Au' 'Au' -2.0133 8.8022
                         'International Tables Vol C Tables 4.2.6.8 and 6.1.1.4'
_computing_data_collection
;
CrysAlisPro, Agilent Technologies,
Version 1.171.37.31 (Rigaku OD, 2020)
;
_computing_cell_refinement
;
CrysAlisPro, Agilent Technologies,
Version 1.171.37.31 (Rigaku OD, 2020)
;
_computing_data_reduction
;
CrysAlisPro, Agilent Technologies,
Version 1.171.37.31 (Rigaku OD, 2020)
;
_computing_structure_solution
;
SHELXS-97 (Sheldrick, 2008)
;
_computing_structure_refinement
;
SHELXL-2019/3 (Sheldrick, 2015)
;
_computing_molecular_graphics
;
Bruker XP, Version 5.1 (Bruker, 1998)
;
_computing_publication_material
;
publCIF (Westrip, 2010)
;
loop_
    _atom_site_type_symbol
    _atom_site_label
    _atom_site_fract_x
    _atom_site_fract_y
    _atom_site_fract_z
    _atom_site_U_iso_or_equiv
    _atom_site_adp_type
    _atom_site_calc_flag
    _atom_site_occupancy
    _atom_site_disorder_assembly
    _atom_site_disorder_group
    Au Au1 0.04499(2) 0.25067(2) 0.73413(2) 0.01327(4) Uani d 1 . .
    Cl Cl1 -0.11813(13) 0.06827(11) 0.71157(7) 0.0209(2) Uani d 1 . .
    Cl Cl2 -0.05960(13) 0.23114(11) 0.88505(7) 0.0181(2) Uani d 1 . .
    Cl Cl3 0.21633(13) 0.42704(11) 0.75552(7) 0.0210(2) Uani d 1 . .
    Cl Cl4 0.14799(14) 0.27269(12) 0.58268(7) 0.0234(2) Uani d 1 . .
    Au Au2 0.53370(2) 0.29444(2) 0.23295(2) 0.01298(4) Uani d 1 . .
    Cl Cl5 0.62742(14) 0.28945(11) 0.08054(7) 0.0222(2) Uani d 1 . .
    Cl Cl6 0.72287(14) 0.09876(11) 0.24628(7) 0.0211(2) Uani d 1 . .
    Cl Cl7 0.44219(13) 0.29956(11) 0.38481(7) 0.0201(2) Uani d 1 . .
    Cl Cl8 0.34721(14) 0.49184(11) 0.21892(7) 0.0215(2) Uani d 1 . .
    N N11 0.1874(5) -0.1127(4) 0.5398(3) 0.0211(8) Uani d 1 . .
    H H01 0.125(5) -0.050(4) 0.580(3) 0.032(14) Uiso d 1 . .
    C C12 0.1543(5) -0.2569(4) 0.5481(3) 0.0168(9) Uani d 1 . .
    C C13 0.2573(5) -0.3512(5) 0.4866(3) 0.0211(10) Uani d 1 . .
    H H13 0.237539 -0.453190 0.489956 0.025 Uiso calc 1 . .
    C C14 0.3881(6) -0.3010(5) 0.4203(3) 0.0265(11) Uani d 1 . .
    H H14 0.458982 -0.368074 0.378915 0.032 Uiso calc 1 . .
    C C15 0.4161(6) -0.1524(5) 0.4143(3) 0.0234(10) Uani d 1 . .
    H H15 0.505375 -0.116002 0.368413 0.028 Uiso calc 1 . .
    C C16 0.3138(6) -0.0590(5) 0.4750(3) 0.0236(11) Uani d 1 . .
    H H16 0.331091 0.043435 0.471837 0.028 Uiso calc 1 . .
    C C17 0.0118(5) -0.3040(5) 0.6223(3) 0.0232(10) Uani d 1 . .
    H H17A 0.032199 -0.277713 0.679882 0.035 Uiso calc 1 . .
    H H17B 0.005955 -0.411185 0.620687 0.035 Uiso calc 1 . .
    H H17C -0.096390 -0.254147 0.615041 0.035 Uiso calc 1 . .
    N N21 0.6864(5) 0.6566(4) 0.0389(2) 0.0179(8) Uani d 1 . .
    H H02 0.624(4) 0.595(4) 0.075(2) 0.011(11) Uiso d 1 . .
    C C22 0.6517(5) 0.8027(4) 0.0540(3) 0.0171(10) Uani d 1 . .
    C C23 0.7491(5) 0.8982(4) -0.0039(3) 0.0195(10) Uani d 1 . .
    H H23 0.728499 1.001657 0.004848 0.023 Uiso calc 1 . .
    C C24 0.8766(6) 0.8453(5) -0.0747(3) 0.0227(10) Uani d 1 . .
    H H24 0.943633 0.912163 -0.114545 0.027 Uiso calc 1 . .
    C C25 0.9069(6) 0.6942(5) -0.0878(3) 0.0247(11) Uani d 1 . .
    H H25 0.994546 0.656741 -0.136395 0.030 Uiso calc 1 . .
    C C26 0.8092(6) 0.6009(5) -0.0299(3) 0.0228(10) Uani d 1 . .
    H H26 0.827441 0.497117 -0.037766 0.027 Uiso calc 1 . .
    C C27 0.5107(5) 0.8485(5) 0.1318(3) 0.0238(10) Uani d 1 . .
    H H27A 0.533940 0.802637 0.186868 0.036 Uiso calc 1 . .
    H H27B 0.402597 0.816864 0.123302 0.036 Uiso calc 1 . .
    H H27C 0.502637 0.956237 0.136610 0.036 Uiso calc 1 . .
loop_
    _atom_site_aniso_label
    _atom_site_aniso_U_11
    _atom_site_aniso_U_22
    _atom_site_aniso_U_33
    _atom_site_aniso_U_12
    _atom_site_aniso_U_13
    _atom_site_aniso_U_23
    Au1 0.01229(9) 0.01474(9) 0.01282(9) 0.00096(6) -0.00351(7) -0.00171(6)
    Cl1 0.0191(6) 0.0226(6) 0.0230(6) -0.0042(4) -0.0069(5) -0.0050(4)
    Cl2 0.0216(6) 0.0190(5) 0.0131(5) -0.0018(4) -0.0023(4) -0.0011(4)
    Cl3 0.0201(6) 0.0214(5) 0.0225(6) -0.0067(4) -0.0049(5) -0.0018(4)
    Cl4 0.0271(6) 0.0284(6) 0.0132(5) -0.0020(5) -0.0021(5) -0.0008(4)
    Au2 0.01309(9) 0.01294(9) 0.01346(9) -0.00177(7) -0.00400(7) 0.00014(6)
    Cl5 0.0267(6) 0.0250(6) 0.0144(5) -0.0019(5) -0.0037(5) -0.0002(4)
    Cl6 0.0194(6) 0.0206(6) 0.0220(6) 0.0060(4) -0.0048(4) -0.0005(4)
    Cl7 0.0213(6) 0.0235(6) 0.0143(5) -0.0004(4) -0.0022(4) -0.0002(4)
    Cl8 0.0220(6) 0.0174(5) 0.0267(6) 0.0047(4) -0.0105(5) -0.0013(4)
    N11 0.023(2) 0.018(2) 0.022(2) 0.0032(17) -0.0060(18) -0.0051(17)
    C12 0.017(2) 0.018(2) 0.019(2) -0.0009(18) -0.0100(19) 0.0006(18)
    C13 0.020(2) 0.016(2) 0.028(3) -0.0015(19) -0.008(2) -0.0043(19)
    C14 0.024(3) 0.034(3) 0.024(3) 0.003(2) -0.010(2) -0.012(2)
    C15 0.019(3) 0.035(3) 0.017(2) -0.007(2) -0.006(2) 0.006(2)
    C16 0.025(3) 0.021(2) 0.026(3) -0.006(2) -0.011(2) 0.008(2)
    C17 0.021(2) 0.021(2) 0.026(3) -0.0012(19) -0.004(2) 0.0017(19)
    N21 0.022(2) 0.0140(19) 0.020(2) -0.0062(16) -0.0083(17) 0.0049(15)
    C22 0.020(2) 0.017(2) 0.018(2) 0.0010(18) -0.012(2) -0.0006(18)
    C23 0.023(3) 0.014(2) 0.023(2) -0.0023(18) -0.007(2) 0.0015(18)
    C24 0.022(3) 0.023(3) 0.022(3) -0.004(2) -0.004(2) 0.0042(19)
    C25 0.024(3) 0.029(3) 0.020(3) 0.005(2) -0.003(2) -0.006(2)
    C26 0.032(3) 0.017(2) 0.021(2) 0.003(2) -0.010(2) -0.0057(19)
    C27 0.020(2) 0.025(2) 0.026(3) -0.0018(19) -0.004(2) -0.0003(19)
loop_
    _geom_bond_atom_site_label_1
    _geom_bond_atom_site_label_2
    _geom_bond_site_symmetry_2
    _geom_bond_distance
    _geom_bond_publ_flag
    Au1 Cl2 . 2.2752(10) y
    Au1 Cl3 . 2.2814(10) y
    Au1 Cl4 . 2.2827(10) y
    Au1 Cl1 . 2.2837(10) y
    Au2 Cl7 . 2.2737(10) y
    Au2 Cl5 . 2.2832(11) y
    Au2 Cl6 . 2.2851(10) y
    Au2 Cl8 . 2.2852(10) y
    N11 C16 . 1.351(5) ?
    N11 C12 . 1.353(5) ?
    N11 H01 . 0.88(3) ?
    C12 C13 . 1.375(6) ?
    C12 C17 . 1.490(6) ?
    C13 C14 . 1.373(6) ?
    C13 H13 . 0.9500 ?
    C14 C15 . 1.383(6) ?
    C14 H14 . 0.9500 ?
    C15 C16 . 1.361(6) ?
    C15 H15 . 0.9500 ?
    C16 H16 . 0.9500 ?
    C17 H17A . 0.9800 ?
    C17 H17B . 0.9800 ?
    C17 H17C . 0.9800 ?
    N21 C26 . 1.347(5) ?
    N21 C22 . 1.351(5) ?
    N21 H02 . 0.87(3) ?
    C22 C23 . 1.371(5) ?
    C22 C27 . 1.486(6) ?
    C23 C24 . 1.378(6) ?
    C23 H23 . 0.9500 ?
    C24 C25 . 1.388(6) ?
    C24 H24 . 0.9500 ?
    C25 C26 . 1.359(6) ?
    C25 H25 . 0.9500 ?
    C26 H26 . 0.9500 ?
    C27 H27A . 0.9800 ?
    C27 H27B . 0.9800 ?
    C27 H27C . 0.9800 ?
loop_
    _geom_angle_atom_site_label_1
    _geom_angle_atom_site_label_2
    _geom_angle_atom_site_label_3
    _geom_angle_site_symmetry_1
    _geom_angle_site_symmetry_3
    _geom_angle
    _geom_angle_publ_flag
    Cl2 Au1 Cl3 . . 89.73(4) y
    Cl2 Au1 Cl4 . . 179.35(4) y
    Cl3 Au1 Cl4 . . 90.13(4) y
    Cl2 Au1 Cl1 . . 90.81(4) y
    Cl3 Au1 Cl1 . . 177.95(4) y
    Cl4 Au1 Cl1 . . 89.35(4) y
    Cl7 Au2 Cl5 . . 179.62(4) y
    Cl7 Au2 Cl6 . . 89.60(4) y
    Cl5 Au2 Cl6 . . 90.19(4) y
    Cl7 Au2 Cl8 . . 90.69(4) y
    Cl5 Au2 Cl8 . . 89.52(4) y
    Cl6 Au2 Cl8 . . 179.31(4) y
    C16 N11 C12 . . 123.5(4) y
    C16 N11 H01 . . 118(3) ?
    C12 N11 H01 . . 119(3) ?
    N11 C12 C13 . . 116.8(4) ?
    N11 C12 C17 . . 119.0(4) ?
    C13 C12 C17 . . 124.2(4) ?
    C14 C13 C12 . . 121.4(4) ?
    C14 C13 H13 . . 119.3 ?
    C12 C13 H13 . . 119.3 ?
    C13 C14 C15 . . 119.6(4) ?
    C13 C14 H14 . . 120.2 ?
    C15 C14 H14 . . 120.2 ?
    C16 C15 C14 . . 119.0(4) ?
    C16 C15 H15 . . 120.5 ?
    C14 C15 H15 . . 120.5 ?
    N11 C16 C15 . . 119.7(4) ?
    N11 C16 H16 . . 120.1 ?
    C15 C16 H16 . . 120.1 ?
    C12 C17 H17A . . 109.5 ?
    C12 C17 H17B . . 109.5 ?
    H17A C17 H17B . . 109.5 ?
    C12 C17 H17C . . 109.5 ?
    H17A C17 H17C . . 109.5 ?
    H17B C17 H17C . . 109.5 ?
    C26 N21 C22 . . 123.8(4) y
    C26 N21 H02 . . 118(3) ?
    C22 N21 H02 . . 118(3) ?
    N21 C22 C23 . . 117.5(4) ?
    N21 C22 C27 . . 117.9(4) ?
    C23 C22 C27 . . 124.6(4) ?
    C22 C23 C24 . . 120.5(4) ?
    C22 C23 H23 . . 119.8 ?
    C24 C23 H23 . . 119.8 ?
    C23 C24 C25 . . 120.0(4) ?
    C23 C24 H24 . . 120.0 ?
    C25 C24 H24 . . 120.0 ?
    C26 C25 C24 . . 118.9(4) ?
    C26 C25 H25 . . 120.5 ?
    C24 C25 H25 . . 120.5 ?
    N21 C26 C25 . . 119.5(4) ?
    N21 C26 H26 . . 120.3 ?
    C25 C26 H26 . . 120.3 ?
    C22 C27 H27A . . 109.5 ?
    C22 C27 H27B . . 109.5 ?
    H27A C27 H27B . . 109.5 ?
    C22 C27 H27C . . 109.5 ?
    H27A C27 H27C . . 109.5 ?
    H27B C27 H27C . . 109.5 ?
loop_
    _geom_torsion_atom_site_label_1
    _geom_torsion_atom_site_label_2
    _geom_torsion_atom_site_label_3
    _geom_torsion_atom_site_label_4
    _geom_torsion_site_symmetry_1
    _geom_torsion_site_symmetry_2
    _geom_torsion_site_symmetry_3
    _geom_torsion_site_symmetry_4
    _geom_torsion
    _geom_torsion_publ_flag
    C16 N11 C12 C13 . . . . 0.3(6) ?
    C16 N11 C12 C17 . . . . 179.9(4) ?
    N11 C12 C13 C14 . . . . 0.4(6) ?
    C17 C12 C13 C14 . . . . -179.1(4) ?
    C12 C13 C14 C15 . . . . -0.9(6) ?
    C13 C14 C15 C16 . . . . 0.6(6) ?
    C12 N11 C16 C15 . . . . -0.5(6) ?
    C14 C15 C16 N11 . . . . 0.0(6) ?
    C26 N21 C22 C23 . . . . -0.6(6) ?
    C26 N21 C22 C27 . . . . 179.2(4) ?
    N21 C22 C23 C24 . . . . 0.2(6) ?
    C27 C22 C23 C24 . . . . -179.5(4) ?
    C22 C23 C24 C25 . . . . 0.1(6) ?
    C23 C24 C25 C26 . . . . 0.0(6) ?
    C22 N21 C26 C25 . . . . 0.7(6) ?
    C24 C25 C26 N21 . . . . -0.4(6) ?
loop_
    _geom_hbond_atom_site_label_D
    _geom_hbond_atom_site_label_H
    _geom_hbond_atom_site_label_A
    _geom_hbond_site_symmetry_A
    _geom_hbond_distance_DH
    _geom_hbond_distance_HA
    _geom_hbond_distance_DA
    _geom_hbond_angle_DHA
    _geom_hbond_publ_flag
    N11 H01 Cl1 . 0.88(3) 2.66(3) 3.510(4) 163(4) yes
    N11 H01 Cl4 . 0.88(3) 2.96(4) 3.562(4) 127(3) yes
    N21 H02 Cl5 . 0.87(3) 2.77(3) 3.421(3) 132(3) yes
    N21 H02 Cl8 . 0.87(3) 2.93(3) 3.756(4) 159(3) yes
    C13 H13 Cl4 1_545 0.95 2.88 3.756(4) 154.3 yes
    C13 H13 Cl7 1_545 0.95 2.96 3.639(4) 129.1 yes
    C16 H16 Cl4 . 0.95 2.83 3.505(5) 129.1 yes
    C16 H16 Cl7 . 0.95 2.74 3.621(4) 153.9 yes
    C17 H17C Cl7 2_556 0.98 2.86 3.691(4) 143.8 yes
    C23 H23 Cl5 1_565 0.95 2.88 3.803(4) 164.4 yes
    C25 H25 Cl3 1_654 0.95 2.93 3.811(5) 155.6 yes
    C26 H26 Cl2 1_654 0.95 2.72 3.635(4) 160.7 yes
    C26 H26 Cl5 . 0.95 2.88 3.484(5) 122.6 yes
    C27 H27B Cl2 2_566 0.98 2.87 3.841(4) 170.1 yes
_shelx_space_group_comment
;
The symmetry employed for this shelxl refinement is uniquely defined
by the following loop, which should always be used as a source of
symmetry information in preference to the above space-group names.
They are only intended as comments.
;
_shelx_estimated_absorpt_T_min     0.327
_shelx_estimated_absorpt_T_max     0.672
_shelx_hkl_file
;
   0   0   3 188.124 57.6794  -2
   0   0  -3 188.124 57.6794   1
   0   0  -4 88279.2 382.240  -2
   0   0   4 88279.2 382.240   1
   0   0   5 220.012 77.4758  -2
   0   0  -5 220.012 77.4758   1
   0   0   6 128630. 571.966  -2
   0   0  -6 128630. 571.966   1
   0   0  -7 218.754 86.8239  -2
   0   0   7 218.754 86.8239   1
   0   0   8 44603.7 318.040  -2
   0   0  -8 44603.7 318.040   1
   0   0   9 190.495 99.8901  -2
   0   0  -9 190.495 99.8901   1
   0   0  10 8835.70 217.987  -2
   0   0 -10 8835.70 217.987   1
   0   0  11 423.284 119.347  -2
   0   0 -11 423.284 119.347   1
   0   0  12 4868.80 208.396  -2
   0   0 -12 4868.80 208.396   1
   0   0  13 470.142 146.914  -2
   0   0 -13 470.142 146.914   1
   0   0  14 711.565 154.725  -2
   0   0 -14 711.565 154.725   1
   0   0  15 67.4040 171.657  -2
   0   0 -15 67.4040 171.657   1
   0   0  16 155.231 187.884  -2
   0   0 -16 155.231 187.884   1
   0   0 -17 107.033 205.911  -2
   0   0  17 107.033 205.911   1
   0   0  18 521.107 216.283  -2
   0   0 -18 521.107 216.283   1
   0   0  19 70.8487 216.060  -2
   0   0 -19 70.8487 216.060   1
   0   0 -20 4433.24 671.126  -2
   0   0  20 4433.24 671.126   1
   0  -1  20 8627.09 1200.31   1
   0  -1 -20 9852.19 1459.39  -2
   0  -1  20 9852.19 1459.39   1
   0  -1  19 269.286 442.437   1
   0   1  19 441.973 281.697  -2
   0   1 -19 441.973 281.697   1
   0   1 -18 9269.42 670.059   1
   0  -1 -18 12396.7 435.811  -2
   0  -1  18 12396.7 435.811   1
   0  -1  17 98.8171 373.931   1
   0   1  17 67.8677 246.023  -2
   0   1 -17 67.8677 246.023   1
   0   1 -16 4777.93 493.405   1
   0   1  16 6374.74 308.065  -2
   0   1 -16 6374.74 308.065   1
   0   1 -15 850.416 283.234   1
   0   1  15 1052.56 223.397  -2
   0   1 -15 1052.56 223.397   1
   0  -1  14 40293.2 872.483   1
   0  -1 -14 48047.9 546.207  -2
   0  -1  14 48047.9 546.207   1
   0  -1  13 887.568 318.423   1
   0   1  13 1274.43 183.535  -2
   0   1 -13 1274.43 183.535   1
   0   1 -12 33669.6 758.381   1
   0   1  12 40142.6 472.029  -2
   0   1 -12 40142.6 472.029   1
   0   1 -11 2013.93 227.077   1
   0   1  11 2573.83 193.658  -2
   0   1 -11 2573.83 193.658   1
   0  -1  10 12908.0 312.413   1
   0   1  10 14496.3 342.621  -2
   0   1 -10 14496.3 342.621   1
   0   1  -9 1249.28 130.945   1
   0   1   9 1585.78 164.571  -2
   0   1  -9 1585.78 164.571   1
   0   1  -8 46765.7 437.085   1
   0   1   8 53292.8 629.464  -2
   0   1  -8 53292.8 629.464   1
   0   1  -7 5943.68 156.454   1
   0   1   7 7091.53 331.224  -2
   0   1  -7 7091.53 331.224   1
   0   1  -6 51382.9 344.457   1
   0   1   6 59162.3 1307.59  -2
   0   1  -6 59162.3 1307.59   1
   0   1  -5 6009.52 118.888   1
   0   1  -4 11459.4 143.819   1
   0   1   4 13597.5 614.838  -2
   0   1  -4 13597.5 614.838   1
   0   1  -3 1000.27 60.4869   1
   0   1  -2 10443.7 97.6559   1
   0  -1  -2 27.3044 40.5931   1
   0  -1  -3 232.458 55.6155   1
   0  -1  -4 2082.00 80.6663   1
   0  -1  -5 4466.73 109.747   1
   0  -1  -6 20210.2 233.999   1
   0   1  -6 34217.2 999.505  -2
   0   1   6 34217.2 999.505   1
   0  -1  -7 4901.58 141.972   1
   0   1  -7 6258.14 581.102  -2
   0   1   7 6258.14 581.102   1
   0   1   8 29425.2 325.973   1
   0   1  -8 40140.1 1250.45  -2
   0   1   8 40140.1 1250.45   1
   0   1   9 1099.70 121.483   1
   0  -1   9 1203.55 281.887  -2
   0  -1  -9 1203.55 281.887   1
   0  -1 -10 7286.70 296.945   1
   0   1 -10 10056.6 307.388  -2
   0   1  10 10056.6 307.388   1
   0  -1 -11 1911.21 192.206   1
   0  -1  11 2209.53 224.355  -2
   0  -1 -11 2209.53 224.355   1
   0  -1 -12 24626.1 935.384   1
   0  -1  12 33180.9 463.603  -2
   0  -1 -12 33180.9 463.603   1
   0  -1 -13 414.825 340.640   1
   0  -1  13 755.052 201.131  -2
   0  -1 -13 755.052 201.131   1
   0  -1 -14 35152.7 1806.40   1
   0   1 -14 43542.2 545.063  -2
   0   1  14 43542.2 545.063   1
   0  -1 -15 788.493 612.162   1
   0  -1  15 1135.36 214.412  -2
   0  -1 -15 1135.36 214.412   1
   0  -1 -16 6557.51 1037.01   1
   0  -1  16 7978.85 316.205  -2
   0  -1 -16 7978.85 316.205   1
   0  -1 -17 278.481 689.150   1
   0   1 -17 26.5599 236.713  -2
   0   1  17 26.5599 236.713   1
   0  -1 -18 10213.7 1272.02   1
   0  -1  18 14754.3 402.209  -2
   0  -1 -18 14754.3 402.209   1
   0  -1 -19-3.68136 798.487   1
   0   1 -19 311.186 245.590  -2
   0   1  19 311.186 245.590   1
   0   1 -20 16873.9 844.977  -2
   0   1  20 16873.9 844.977   1
   0   2 -19 1772.24 225.808   1
   0  -2  18 2546.39 217.828   1
   0  -2  17 1441.36 184.450   1
   0   2 -16 380.985 161.809   1
   0  -2  15 1043.00 139.087   1
   0   2 -14 365.902 123.352   1
   0  -2  13 1784.31 138.912   1
   0   2 -12 510.201 118.688   1
   0   2 -11 1510.87 122.829   1
   0   2 -10 1712.74 118.081   1
   0   2  -9 563.586 94.0731   1
   0   2  -8 8218.53 170.305   1
   0   2  -7 564.443 79.8818   1
   0  -2   6 35006.1 281.941   1
   0  -2   5 318.482 63.3589   1
   0   2  -4 8359.51 131.680   1
   0   2  -3 85.4648 50.5781   1
   0   2  -2 16109.8 123.696   1
   0  -2   1 6102.39 76.5031   1
   0  -2   0 109991. 279.504   1
   0  -2  -1 7257.38 83.3756   1
   0  -2  -2 26613.5 145.314   1
   0   2   3 590.619 56.5014   1
   0  -2  -4 7112.90 106.899   1
   0   2   5 224.509 59.1765   1
   0  -2  -6 63203.8 369.256   1
   0  -2  -7 2979.87 110.461   1
   0  -2  -8 20793.2 255.670   1
   0  -2  -9 412.291 90.9672   1
   0   2  10 7878.01 194.334   1
   0  -2 -11 138.062 120.692   1
   0  -2 -12 9784.42 256.741   1
   0  -2 -13 30.7361 132.957   1
   0  -2 -14 4588.81 205.016   1
   0  -2 -15 13.7734 154.542   1
   0  -2 -16 512.498 160.109   1
   0  -2 -17 99.4520 171.307   1
   0   2  18 46.9573 183.760   1
   0  -2 -19 48.6451 198.119   1
   0  -2 -20 1036.24 401.978   1
   0   3 -19 1579.35 240.379   1
   0   3 -18 6606.16 320.241   1
   0   3 -17 890.766 178.024   1
   0   3 -16 5039.58 234.310   1
   0   3 -15 4445.71 220.479   1
   0   3 -14 22120.2 377.961   1
   0  -3  13 6311.94 210.870   1
   0   3 -12 26220.2 335.303   1
   0   3 -11 3829.16 150.563   1
   0  -3  10 7744.04 186.516   1
   0   3  -9 1762.42 110.390   1
   0   3  -8 28124.4 286.577   1
   0   3  -7 6483.78 147.662   1
   0  -3   6 30625.8 263.723   1
   0  -3   5 5284.61 111.261   1
   0   3  -4 9162.55 124.936   1
   0   3  -3 148.168 50.6993   1
   0  -3   2 4482.48 83.6652   1
   0   3  -1 70.8190 44.5351   1
   0  -3   0 13888.0 120.020   1
   0   3   1 3000.02 65.1998   1
   0   3   2 505.908 47.0841   1
   0  -3  -3 733.989 53.2421   1
   0  -3  -4 40.3443 46.3875   1
   0  -3  -5 29.3483 53.2978   1
   0   3   6 1683.70 88.3214   1
   0  -3  -7 219.472 74.7752   1
   0   3   8 7279.62 183.455   1
   0  -3  -9 280.412 104.432   1
   0  -3 -10 3515.96 161.165   1
   0  -3 -11 291.710 122.210   1
   0  -3 -12 13388.7 292.732   1
   0  -3 -13 1290.33 150.167   1
   0  -3 -14 19819.5 379.663   1
   0  -3 -15 1398.34 167.678   1
   0  -3 -16 8298.70 288.930   1
   0   3  17 389.607 180.323   1
   0  -3 -18 8945.08 326.279   1
   0  -3 -19 1934.63 234.833   1
   0  -3 -20 16027.5 1034.72   1
   0   4 -18 6442.60 313.632   1
   0   4 -17 808.867 180.434   1
   0  -4  16 2625.28 200.750   1
   0   4 -15 29.3634 143.459   1
   0   4 -14 6570.36 223.394   1
   0  -4  13 134.157 127.617   1
   0   4 -12 2866.21 162.241   1
   0  -4  11 165.350 120.087   1
   0   4 -10 488.894 113.685   1
   0   4  -9 2715.40 141.145   1
   0   4  -8 368.941 90.3257   1
   0   4  -7 9738.35 179.935   1
   0   4  -6 4053.66 111.621   1
   0   4  -5 4500.86 107.484   1
   0   4  -4 3906.81 106.015   1
   0   4  -3 6170.63 110.778   1
   0  -4   2 13477.3 140.344   1
   0  -4   1 18622.9 161.759   1
   0  -4   0 37325.0 219.003   1
   0   4   1 24776.3 174.045   1
   0   4   2 47147.5 235.061   1
   0  -4  -3 5490.13 96.2872   1
   0   4   4 18764.7 167.484   1
   0  -4  -5 10637.5 137.759   1
   0  -4  -6 53729.1 336.994   1
   0  -4  -7 22150.1 250.654   1
   0  -4  -8 31515.2 356.386   1
   0  -4  -9 8176.48 211.889   1
   0  -4 -10 7896.76 223.300   1
   0  -4 -11 6018.16 214.545   1
   0  -4 -12 11362.3 285.577   1
   0   4  13 6278.24 238.989   1
   0  -4 -14 6529.05 266.673   1
   0  -4 -15 5274.86 259.108   1
   0  -4 -16 373.361 181.654   1
   0  -4 -17 1064.52 200.692   1
   0  -4 -18 284.371 206.851   1
   0  -4 -19 250.166 244.757   1
   0   5 -18 1136.37 218.597   1
   0  -5  17 1336.60 197.943   1
   0  -5  16 904.765 175.779   1
   0   5 -15 3757.77 210.966   1
   0   5 -14 4599.29 213.121   1
   0  -5  13 13348.5 301.037   1
   0   5 -12 11700.7 272.966   1
   0   5 -11 6971.71 213.126   1
   0   5 -10 8664.20 221.658   1
   0  -5   9 9183.24 208.007   1
   0   5  -8 18475.6 271.689   1
   0   5  -7 23191.9 286.204   1
   0  -5   6 40990.2 344.668   1
   0   5  -5 22879.9 250.864   1
   0  -5   4 21907.5 215.117   1
   0   5  -3 12861.5 159.320   1
   0  -5   2 20343.2 170.261   1
   0   5  -1 9744.39 136.516   1
   0   5   0 37490.0 232.274   1
   0  -5  -1 18753.0 169.730   1
   0   5   2 6983.28 110.557   1
   0  -5  -3 4635.43 97.5380   1
   0  -5  -4 1811.18 80.5259   1
   0  -5  -5 82.5788 64.0059   1
   0  -5  -6 693.979 84.3031   1
   0  -5  -7 125.763 89.4608   1
   0  -5  -8 737.098 112.739   1
   0  -5  -9 401.030 117.124   1
   0  -5 -10 3515.66 176.126   1
   0  -5 -11 1149.15 145.337   1
   0  -5 -12 3420.67 199.838   1
   0  -5 -13 5344.61 259.324   1
   0  -5 -14 8609.51 321.543   1
   0  -5 -15 2422.33 229.131   1
   0  -5 -16 4202.26 275.057   1
   0  -5 -17 1620.57 236.564   1
   0  -5 -18 3441.65 293.170   1
   0  -5 -19 2813.47 1071.76   1
   0   6 -18 2290.07 985.065   1
  -1  -6 -19 1547.00 1091.91  -2
   0  -6  18 1547.00 1091.91   1
   0   6 -17 1950.26 578.973   1
   1   6  18 2759.50 326.461  -2
   0   6 -17 2759.50 326.461   1
   0  -6  16 712.934 413.768   1
  -1  -6 -17 1127.22 286.146  -2
   0  -6  16 1127.22 286.146   1
   0   6 -15 1696.65 359.385   1
   1   6  16 2336.12 282.052  -2
   0   6 -15 2336.12 282.052   1
   0   6 -14 2831.22 450.844   1
   1   6  15 2956.97 275.322  -2
   0   6 -14 2956.97 275.322   1
   0   6 -13 4365.13 374.681   1
   1   6  14 4681.61 311.349  -2
   0   6 -13 4681.61 311.349   1
   0  -6  12 1802.19 372.890   1
  -1  -6 -13 1592.77 227.059  -2
   0  -6  12 1592.77 227.059   1
   0  -6  11 5441.43 298.635   1
   1   6  12 5725.60 292.410  -2
   0   6 -11 5725.60 292.410   1
   0   6 -10 160.072 182.654   1
  -1  -6 -11 468.036 207.116  -2
   0  -6  10 468.036 207.116   1
   0  -6   9 66.9156 164.994   1
  -1  -6 -10 127.658 200.065  -2
   0  -6   9 127.658 200.065   1
   0   6  -8 293.095 129.226   1
  -1  -6  -9 332.674 256.651  -2
   0  -6   8 332.674 256.651   1
   0  -6   7 257.335 128.313   1
   1   6   8 438.487 193.115  -2
   0   6  -7 438.487 193.115   1
   0   6  -6 866.895 114.080   1
  -1  -6  -7 2287.56 326.140  -2
   0  -6   6 2287.56 326.140   1
   0   6  -5 362.683 101.079   1
  -1  -6  -6 498.525 265.459  -2
   0  -6   5 498.525 265.459   1
   0  -6   4 7158.08 163.696   1
  -1  -6  -5 9523.69 472.465  -2
   0  -6   4 9523.69 472.465   1
   0  -6   3 1215.06 84.1449   1
   0   6  -2 3956.21 112.962   1
   0   6  -1 12818.9 171.530   1
   0  -6   0 14704.2 178.640   1
   0  -6  -1 22903.8 214.919   1
   0  -6  -2 20539.3 219.218   1
   0   6   3 10916.2 164.220   1
   0   6   4 12127.9 179.388   1
   0  -6  -5 24151.7 270.631   1
   0  -6  -6 21039.5 294.468   1
  -1  -6   5 28263.4 1080.04  -2
   0  -6  -6 28263.4 1080.04   1
   0   6   7 29401.4 383.456   1
  -1  -6   6 34364.4 1623.97  -2
   0  -6  -7 34364.4 1623.97   1
   0   6   8 24393.8 367.437   1
  -1  -6   7 25652.9 1509.56  -2
   0  -6  -8 25652.9 1509.56   1
   0  -6  -9 11812.4 312.977   1
  -1  -6   8 12623.8 1218.11  -2
   0  -6  -9 12623.8 1218.11   1
   0  -6 -10 6147.94 241.012   1
  -1  -6   9 5699.64 1020.36  -2
   0  -6 -10 5699.64 1020.36   1
   0  -6 -11 7225.10 268.202   1
  -1  -6  10 7921.07 1159.41  -2
   0  -6 -11 7921.07 1159.41   1
   0  -6 -12 12239.8 349.015   1
  -1  -6  11 12488.8 1361.33  -2
   0  -6 -12 12488.8 1361.33   1
   0   6  13 6760.61 289.444   1
  -1  -6  12 8800.70 1281.24  -2
   0  -6 -13 8800.70 1281.24   1
   0  -6 -14 10779.1 361.576   1
  -1  -6  13 11900.8 1506.91  -2
   0  -6 -14 11900.8 1506.91   1
   0  -6 -15 4362.08 291.290   1
  -1  -6  14 3534.71 1245.29  -2
   0  -6 -15 3534.71 1245.29   1
   0  -6 -16 2419.74 273.382   1
  -1  -6  15 2652.10 772.661  -2
   0  -6 -16 2652.10 772.661   1
   0  -6 -17 469.575 259.594   1
  -1  -6  16 596.710 747.061  -2
   0  -6 -17 596.710 747.061   1
   0  -6 -18 2094.34 304.352   1
   1   7  18 866.188 372.716  -2
   0   7 -17 866.188 372.716   1
   1   7  17 1515.72 302.349  -2
   0   7 -16 1515.72 302.349   1
   1   7  16 2841.78 290.267  -2
   0   7 -15 2841.78 290.267   1
   1   7  15 2961.17 275.786  -2
   0   7 -14 2961.17 275.786   1
   1   7  14 9501.02 368.556  -2
   0   7 -13 9501.02 368.556   1
   1   7  13 8529.06 352.638  -2
   0   7 -12 8529.06 352.638   1
   1   7  12 7076.54 318.168  -2
   0   7 -11 7076.54 318.168   1
   1   7  11 5870.45 276.358  -2
   0   7 -10 5870.45 276.358   1
  -1  -7 -10 8223.31 295.992  -2
   0  -7   9 8223.31 295.992   1
  -1  -7  -9 6623.88 252.212  -2
   0  -7   8 6623.88 252.212   1
   1   7   8 27457.8 418.557  -2
   0   7  -7 27457.8 418.557   1
  -1  -7  -7 14117.2 306.562  -2
   0  -7   6 14117.2 306.562   1
  -1  -7  -6 20262.4 342.497  -2
   0  -7   5 20262.4 342.497   1
   1   7   5 3791.98 168.791  -2
   0   7  -4 3791.98 168.791   1
  -1  -7  -4 12545.3 247.316  -2
   0  -7   3 12545.3 247.316   1
   1   7   3 5139.50 176.066  -2
   0   7  -2 5139.50 176.066   1
  -1  -7  -2 15179.1 251.789  -2
   0  -7   1 15179.1 251.789   1
   1   7   1 9091.17 215.524  -2
   0   7   0 9091.17 215.524   1
   1   7   0 17691.0 291.260  -2
   0   7   1 17691.0 291.260   1
  -1  -7   1 2954.98 167.477  -2
   0  -7  -2 2954.98 167.477   1
  -1  -7   2 6404.46 202.173  -2
   0  -7  -3 6404.46 202.173   1
  -1  -7   3 665.753 129.908  -2
   0  -7  -4 665.753 129.908   1
  -1  -7   4 577.042 134.303  -2
   0  -7  -5 577.042 134.303   1
  -1  -7   5 5663.42 233.414  -2
   0  -7  -6 5663.42 233.414   1
  -1  -7   6 2690.11 200.576  -2
   0  -7  -7 2690.11 200.576   1
   1   7  -7 480.752 166.540  -2
   0   7   8 480.752 166.540   1
  -1  -7   8 654.328 179.588  -2
   0  -7  -9 654.328 179.588   1
   1   7  -9 428.388 206.842  -2
   0   7  10 428.388 206.842   1
  -1  -7  10 1332.01 237.485  -2
   0  -7 -11 1332.01 237.485   1
  -1  -7  11 773.103 242.143  -2
   0  -7 -12 773.103 242.143   1
  -1  -7  12 5156.71 362.920  -2
   0  -7 -13 5156.71 362.920   1
   1   7 -13 1756.54 294.731  -2
   0   7  14 1756.54 294.731   1
  -1  -7  14 2767.46 342.918  -2
   0  -7 -15 2767.46 342.918   1
   1   7 -15 1514.75 328.940  -2
   0   7  16 1514.75 328.940   1
  -1  -7  16 2187.62 431.592  -2
   0  -7 -17 2187.62 431.592   1
  -1  -8 -16 5579.30 711.197  -2
   0  -8  15 5579.30 711.197   1
   0  -8  14 2443.50 597.153   1
   1   8  15 2084.13 477.305  -2
   0   8 -14 2084.13 477.305   1
   0  -8  13 8878.31 865.256   1
  -1  -8 -14 9007.15 686.606  -2
   0  -8  13 9007.15 686.606   1
   0  -8  12 1778.55 729.726   1
   1   8  13 1045.59 434.589  -2
   0   8 -12 1045.59 434.589   1
   0  -8  11 6195.05 957.967   1
  -1  -8 -12 6197.22 515.426  -2
   0  -8  11 6197.22 515.426   1
   0  -8  10-61.2978 612.746   1
  -1  -8 -11 63.7500 387.072  -2
   0  -8  10 63.7500 387.072   1
   0  -8   9 1053.16 623.300   1
   1   8  10 1481.95 373.359  -2
   0   8  -9 1481.95 373.359   1
   0  -8   8 974.888 602.223   1
  -1  -8  -9 1300.80 329.966  -2
   0  -8   8 1300.80 329.966   1
   0  -8   7 1825.78 376.229   1
   1   8   8 2721.23 346.337  -2
   0   8  -7 2721.23 346.337   1
   0   8  -6 378.814 259.661   1
  -1  -8  -7 644.740 280.725  -2
   0  -8   6 644.740 280.725   1
   0  -8   5 80.6413 504.084   1
   1   8   6 1344.18 263.509  -2
   0   8  -5 1344.18 263.509   1
   0  -8   4 1403.96 341.753   1
  -1  -8  -5 1798.93 244.566  -2
   0  -8   4 1798.93 244.566   1
   0  -8   3 37.6116 270.916   1
   1   8   4 943.825 254.291  -2
   0   8  -3 943.825 254.291   1
   0  -8   2 187.843 248.938   1
  -1  -8  -3 575.917 242.771  -2
   0  -8   2 575.917 242.771   1
   0  -8   1 2107.87 292.760   1
   1   8   2 4841.16 280.320  -2
   0   8  -1 4841.16 280.320   1
   0  -8   0 366.726 222.737   1
   1   8   1 1359.79 263.654  -2
   0   8   0 1359.79 263.654   1
   0  -8  -1 3186.02 267.719   1
  -1  -8   0 6255.50 373.272  -2
   0  -8  -1 6255.50 373.272   1
   0  -8  -2 2593.69 289.296   1
   1   8  -1 3477.75 319.979  -2
   0   8   2 3477.75 319.979   1
   0  -8  -3 1296.26 311.346   1
  -1  -8   2 2216.87 242.469  -2
   0  -8  -3 2216.87 242.469   1
   0  -8  -4 339.432 318.071   1
  -1  -8   3 1010.35 228.557  -2
   0  -8  -4 1010.35 228.557   1
   0  -8  -5 5673.03 520.071   1
   1   8  -4 8619.17 342.844  -2
   0   8   5 8619.17 342.844   1
   0  -8  -6 2631.63 556.692   1
   1   8  -5 3250.61 301.758  -2
   0   8   6 3250.61 301.758   1
   1   8  -6 13006.7 455.851  -2
   0   8   7 13006.7 455.851   1
   1   8  -7 4884.26 361.872  -2
   0   8   8 4884.26 361.872   1
  -1  -8   8 5861.37 444.964  -2
   0  -8  -9 5861.37 444.964   1
   1   8  -9 1430.35 409.939  -2
   0   8  10 1430.35 409.939   1
   1   8 -10 4693.19 530.874  -2
   0   8  11 4693.19 530.874   1
   1   8 -11 2462.63 483.482  -2
   0   8  12 2462.63 483.482   1
   1   8 -12 10267.3 673.420  -2
   0   8  13 10267.3 673.420   1
   1   8 -13 3001.45 537.508  -2
   0   8  14 3001.45 537.508   1
  -1  -8  14 7783.99 831.826  -2
   0  -8 -15 7783.99 831.826   1
   0   9 -14 440.135 601.642   1
   0  -9  13 4527.16 519.399   1
   0  -9  12-150.648 310.791   1
   0   9 -11 3577.52 374.068   1
   0   9 -10 42.2482 292.168   1
   0  -9   9 6407.59 423.359   1
   0  -9   8 91.7888 248.716   1
   0  -9   7 15422.9 502.601   1
   0   9  -6 1216.03 245.831   1
   0   9  -5 13190.7 413.764   1
   0  -9   4 1155.08 193.628   1
   0   9  -3 8877.72 302.792   1
   0   9  -2 1635.43 186.309   1
   0   9  -1 13985.0 357.547   1
   0  -9   0 3298.26 213.435   1
   0   9   1 18657.7 391.696   1
   0   9   2 1681.63 172.563   1
   0  -9  -3 6768.00 277.192   1
   0  -9  -4 574.945 171.724   1
   0  -9  -5 4142.92 255.794   1
   0  -9  -6 1840.73 246.824   1
   0  -9  -7 5357.21 335.765   1
   0   9   8 70.5257 237.787   1
   0  -9  -9 2988.77 331.198   1
   0   9  10 236.386 329.026   1
   0  -9 -11 24.9318 343.695   1
   0   9  12 4.68221 351.812   1
   0   9  13 238.050 389.647   1
   0   9  14 1097.10 722.611   1
   0  10 -12 476.077 793.365   1
   0  10 -11 5485.90 816.187   1
   0  10 -10 545.663 316.078   1
   0  10  -9 3847.17 389.072   1
   0  10  -8 1823.49 288.099   1
   0  10  -7 3657.94 335.208   1
   0 -10   6 1294.46 261.369   1
   0 -10   5 3050.04 303.372   1
   0  10  -4 102.376 242.840   1
   0  10  -3 45.5298 202.932   1
   0  10  -2 1209.20 207.416   1
   0 -10   1 236.525 198.085   1
   0 -10   0 502.458 184.148   1
   0 -10  -1 2095.77 236.225   1
   0 -10  -2 360.374 190.454   1
   0 -10  -3 2310.63 210.583   1
   0 -10  -4 58.2714 187.798   1
   0  10   5 8893.38 384.580   1
   0 -10  -6 103.199 237.300   1
   0  10   7 13982.2 518.823   1
   0  10   8 1351.61 293.945   1
   0 -10  -9 10697.5 539.910   1
   0  10  10 973.977 361.335   1
   0 -10 -11 8806.62 606.814   1
   0 -10 -12 286.945 459.384   1
   0  11  -8-218.093 395.084   1
   0  11  -7 6456.46 425.490   1
   0 -11   6-57.4772 282.330   1
   0  11  -5 11693.4 497.516   1
   0 -11   4 184.204 278.388   1
   0  11  -3 9582.72 421.883   1
   0  11  -2-1.51031 244.483   1
   0 -11   1 16848.8 476.174   1
   0  11   0 42.3670 227.232   1
   0 -11  -1 21525.5 518.704   1
   0 -11  -2 35.5791 225.424   1
   0 -11  -3 12349.3 468.336   1
   0  11   4-9.54904 249.999   1
   0 -11  -5 10143.4 446.095   1
   0 -11  -6 259.400 285.531   1
   0  11   7 9142.59 524.912   1
   0 -11  -8 4.58143 329.716   1
   0 -11  -9 4716.32 448.567   1
   0 -11 -10-66.9860 755.281   1
   0  12  -6 778.506 800.184   1
   0  12  -5 2845.55 708.829   1
   0  12  -4 756.844 475.792   1
   0 -12   3 967.874 416.833   1
   0  12  -2 117.736 312.314   1
   0  12  -1 452.360 280.543   1
   0 -12   0 44.0882 280.498   1
   0  12   1 84.9838 257.542   1
   0  12   2 327.220 257.557   1
   0  12   3 177.544 369.530   1
   0  12   4 75.1406 413.454   1
   0 -12  -5 1063.50 544.431   1
   0 -12  -6 678.299 569.278   1
   0 -12  -7 1987.45 901.103   1
  -1  12   5-126.720 405.163   1
  -1  12   4 4753.66 570.722   1
  -1  12   3 519.926 438.685   1
   1 -12  -2 6608.25 538.659   1
   1 -12  -1 204.855 360.614   1
   1 -12   0 10291.4 524.500   1
   1 -12   1 170.226 347.429   1
   1 -12   2 7675.30 593.933   1
   1 -12   3-170.539 545.026   1
  -1  12  -4 6531.29 1077.96   1
  -1  12  -5 513.525 957.958   1
   1 -11  -9-219.204 774.476   1
   1 -11  -8 9012.07 619.683   1
   1 -11  -7 149.567 325.555   1
  -1  11   6 9442.81 534.380   1
   1 -11  -5 75.2562 304.356   1
   1 -11  -4 4039.55 309.526   1
   1 -11  -3 86.7317 231.827   1
   1 -11  -2 2283.86 272.571   1
  -1  11   1 1230.71 245.436   1
  -1  11   0 977.610 246.784   1
  -1  11  -1 33.2308 237.097   1
  -1  11  -2-50.4322 241.558   1
  -1  11  -3-8.50718 246.502   1
   1 -11   4 392.255 253.268   1
   1 -11   5 534.203 285.335   1
   1 -11   6 803.282 283.951   1
  -1  11  -7-64.6647 291.465   1
  -1  11  -8 2205.90 448.663   1
  -1  11  -9 99.0890 846.560   1
  -1  10  11 236.813 427.050   1
  -1  10  10 542.227 384.287   1
  -1  10   9 204.672 325.201   1
  -1  10   8 835.151 312.536   1
  -1  10   7 120.531 262.224   1
  -1  10   6 5747.25 371.593   1
  -1  10   5 1740.36 270.201   1
  -1  10   4 4974.96 321.204   1
   1 -10  -3 592.770 193.597   1
   1 -10  -2 9936.18 351.625   1
   1 -10  -1 577.242 190.725   1
  -1  10   0 15476.0 398.539   1
   1 -10   1 979.921 215.101   1
  -1  10  -2 11348.7 385.196   1
  -1  10  -3 180.613 208.398   1
   1 -10   4 8149.04 348.444   1
   1 -10   5 302.453 229.596   1
   1 -10   6 12129.0 477.679   1
   1 -10   7-38.4775 255.652   1
   1 -10   8 8480.54 439.732   1
   1 -10   9 22.1334 277.945   1
   1 -10  10 2395.32 344.466   1
   1 -10  11 245.025 404.316   1
  -1  10 -12 3370.44 938.592   1
  -1   9  13 1548.28 532.065   1
   1  -9 -12 10688.3 661.668   1
  -1   9  11 1818.18 402.311   1
  -1   9  10 7423.28 533.242   1
  -1   9   9 980.315 290.498   1
   1  -9  -8 11722.0 524.167   1
   1  -9  -7 1928.21 269.750   1
   1  -9  -6 17082.3 480.013   1
   1  -9  -5 152.946 185.326   1
  -1   9   4 8250.42 322.208   1
   1  -9  -3 147.810 169.943   1
   1  -9  -2 7100.72 287.749   1
   1  -9  -1 128.673 168.006   1
  -1   9   0 6526.79 254.504   1
  -1   9  -1 657.753 165.487   1
  -1   9  -2 3555.64 225.122   1
  -1   9  -3 1064.79 192.806   1
  -1   9  -4 197.453 188.649   1
  -1   9  -5 314.038 193.291   1
   1  -9   6 131.608 228.627   1
  -1   9  -7 703.994 213.960   1
   1  -9   8 680.751 239.515   1
  -1   9  -9 1725.18 275.298   1
   1  -9  10 2065.91 317.172   1
  -1   9 -11 325.934 292.813   1
   1  -9  12 6411.41 449.693   1
   1  -9  13 370.561 327.995   1
   1  -9  14 8434.68 1316.14   1
  -2  -8  13 2011.37 638.569  -2
   1  -8 -14 2011.37 638.569   1
   2   8 -12 1013.22 592.467  -2
  -1   8  13 1013.22 592.467   1
   2   8 -11 3151.49 602.755  -2
  -1   8  12 3151.49 602.755   1
  -2  -8  10 203.382 513.132  -2
   1  -8 -11 203.382 513.132   1
  -2  -8   9 541.813 432.445  -2
   1  -8 -10 541.813 432.445   1
  -2  -8   8 332.213 416.590  -2
   1  -8  -9 332.213 416.590   1
   2   8  -7 827.129 378.910  -2
  -1   8   8 827.129 378.910   1
  -2  -8   6 1177.31 303.975  -2
   1  -8  -7 1177.31 303.975   1
   1  -8  -6 349.636 574.227   1
  -2  -8   5 1762.93 283.479  -2
   1  -8  -6 1762.93 283.479   1
   1  -8  -5 1304.26 491.927   1
  -2  -8   4 1678.48 284.176  -2
   1  -8  -5 1678.48 284.176   1
   1  -8  -4 2610.77 302.092   1
  -2  -8   3 2497.43 313.831  -2
   1  -8  -4 2497.43 313.831   1
   1  -8  -3 2098.55 326.505   1
  -2  -8   2 2114.02 274.348  -2
   1  -8  -3 2114.02 274.348   1
   1  -8  -2 4701.65 344.723   1
  -2  -8   1 4857.48 346.309  -2
   1  -8  -2 4857.48 346.309   1
   1  -8  -1 931.698 358.306   1
  -2  -8   0 1280.64 210.237  -2
   1  -8  -1 1280.64 210.237   1
   1  -8   0 17928.3 574.040   1
  -2  -8  -1 17858.9 541.684  -2
   1  -8   0 17858.9 541.684   1
   1  -8   1 5311.88 507.601   1
  -2  -8  -2 5724.70 300.641  -2
   1  -8   1 5724.70 300.641   1
   1  -8   2 14614.1 739.947   1
   2   8   3 15634.6 410.902  -2
  -1   8  -2 15634.6 410.902   1
   1  -8   3 3020.04 328.106   1
   2   8   4 3598.18 304.133  -2
  -1   8  -3 3598.18 304.133   1
   1  -8   4 14439.4 642.082   1
   2   8   5 14229.7 426.826  -2
  -1   8  -4 14229.7 426.826   1
   1  -8   5 4595.58 394.943   1
   2   8   6 4236.26 322.368  -2
  -1   8  -5 4236.26 322.368   1
   1  -8   6 32042.2 1065.08   1
  -2  -8  -7 34847.7 730.986  -2
   1  -8   6 34847.7 730.986   1
   1  -8   7 4289.76 489.664   1
   2   8   8 5713.53 391.885  -2
  -1   8  -7 5713.53 391.885   1
   1  -8   8 23721.0 975.666   1
  -2  -8  -9 25342.6 669.072  -2
   1  -8   8 25342.6 669.072   1
   1  -8   9 2084.91 438.032   1
   2   8  10 3449.80 372.637  -2
  -1   8  -9 3449.80 372.637   1
   1  -8  10 13238.7 793.781   1
  -2  -8 -11 14866.3 629.158  -2
   1  -8  10 14866.3 629.158   1
  -1   8 -11 2185.54 517.971   1
  -2  -8 -12 3348.35 501.142  -2
   1  -8  11 3348.35 501.142   1
   1  -8  12 12971.5 944.744   1
  -2  -8 -13 14858.6 761.482  -2
   1  -8  12 14858.6 761.482   1
   1  -8  13 1564.83 561.882   1
  -2  -8 -14 2552.35 520.013  -2
   1  -8  13 2552.35 520.013   1
   1  -8  14 10382.3 923.651   1
  -2  -8 -15 11303.5 874.399  -2
   1  -8  14 11303.5 874.399   1
  -2  -8 -16 649.786 959.091  -2
   1  -8  15 649.786 959.091   1
   2   7 -14 418.288 600.528  -2
  -1   7  15 418.288 600.528   1
   2   7 -13 5228.98 765.055  -2
  -1   7  14 5228.98 765.055   1
   2   7 -12 2727.11 637.854  -2
  -1   7  13 2727.11 637.854   1
  -2  -7  11 8455.30 803.192  -2
   1  -7 -12 8455.30 803.192   1
   2   7 -10 4162.82 628.972  -2
  -1   7  11 4162.82 628.972   1
  -2  -7   9 4556.40 628.989  -2
   1  -7 -10 4556.40 628.989   1
   2   7  -8 3411.45 540.678  -2
  -1   7   9 3411.45 540.678   1
   2   7  -7 13282.7 696.278  -2
  -1   7   8 13282.7 696.278   1
  -2  -7   6 7279.73 483.290  -2
   1  -7  -7 7279.73 483.290   1
  -2  -7   5 25505.5 701.167  -2
   1  -7  -6 25505.5 701.167   1
  -2  -7   4 10699.6 470.983  -2
   1  -7  -5 10699.6 470.983   1
  -2  -7   3 11225.0 383.848  -2
   1  -7  -4 11225.0 383.848   1
   2   7  -2 5774.74 283.496  -2
  -1   7   3 5774.74 283.496   1
  -2  -7   1 11009.0 331.283  -2
   1  -7  -2 11009.0 331.283   1
   2   7   0 16135.4 379.381  -2
  -1   7   1 16135.4 379.381   1
   2   7   1 15833.5 376.065  -2
  -1   7   0 15833.5 376.065   1
   2   7   2 12726.9 351.728  -2
  -1   7  -1 12726.9 351.728   1
   2   7   3 10700.3 355.598  -2
  -1   7  -2 10700.3 355.598   1
  -2  -7  -4 4939.09 277.577  -2
   1  -7   3 4939.09 277.577   1
  -2  -7  -5 1864.78 211.138  -2
   1  -7   4 1864.78 211.138   1
   2   7   6 5289.42 273.404  -2
  -1   7  -5 5289.42 273.404   1
  -2  -7  -7 897.257 224.579  -2
   1  -7   6 897.257 224.579   1
   2   7   8 4768.78 332.143  -2
  -1   7  -7 4768.78 332.143   1
  -2  -7  -9 1944.34 272.089  -2
   1  -7   8 1944.34 272.089   1
  -2  -7 -10 169.101 247.006  -2
   1  -7   9 169.101 247.006   1
  -2  -7 -11 1295.71 294.943  -2
   1  -7  10 1295.71 294.943   1
  -2  -7 -12 55.0253 255.783  -2
   1  -7  11 55.0253 255.783   1
   2   7  13 1849.78 307.568  -2
  -1   7 -12 1849.78 307.568   1
  -2  -7 -14 495.793 326.746  -2
   1  -7  13 495.793 326.746   1
  -2  -7 -15 5259.03 552.507  -2
   1  -7  14 5259.03 552.507   1
  -2  -7 -16 2551.72 479.945  -2
   1  -7  15 2551.72 479.945   1
  -2  -7 -17 2053.26 492.853  -2
   1  -7  16 2053.26 492.853   1
  -2  -7 -18 1067.10 596.267  -2
   1  -7  17 1067.10 596.267   1
   1  -6 -16 3059.83 282.078   1
  -2  -6  15 2769.03 1273.68  -2
   1  -6 -16 2769.03 1273.68   1
   1  -6 -15 4044.30 290.869   1
  -2  -6  14 4752.23 1280.27  -2
   1  -6 -15 4752.23 1280.27   1
   1  -6 -14 4587.48 288.450   1
  -2  -6  13 5776.53 1322.63  -2
   1  -6 -14 5776.53 1322.63   1
   1  -6 -13 6662.44 306.485   1
  -2  -6  12 8178.35 1316.84  -2
   1  -6 -13 8178.35 1316.84   1
   1  -6 -12 5448.55 273.150   1
  -2  -6  11 6473.37 1180.54  -2
   1  -6 -12 6473.37 1180.54   1
   1  -6 -11 2389.78 202.738   1
  -2  -6  10 2173.91 1007.49  -2
   1  -6 -11 2173.91 1007.49   1
  -1   6  10 2648.57 196.376   1
  -2  -6   9 1985.07 938.473  -2
   1  -6 -10 1985.07 938.473   1
   1  -6  -9 1437.35 158.996   1
  -2  -6   8 1603.30 884.072  -2
   1  -6  -9 1603.30 884.072   1
  -1   6   8 342.619 125.822   1
  -2  -6   7 693.483 829.530  -2
   1  -6  -8 693.483 829.530   1
   1  -6  -7 4170.85 177.843   1
  -1   6   6 145.744 102.664   1
   1  -6  -5 65.4505 94.7497   1
  -1   6   4 2089.08 104.867   1
   1  -6  -3 183.316 72.6041   1
   1  -6  -2 5844.73 124.237   1
   1  -6  -1 193.075 65.2464   1
   1  -6   0 18180.6 184.824   1
  -1   6  -1 5187.21 113.491   1
   1  -6   2 13981.0 173.964   1
  -2  -6  -3 15241.9 652.087  -2
   1  -6   2 15241.9 652.087   1
   1  -6   3 3907.30 109.388   1
  -2  -6  -4 4623.36 313.182  -2
   1  -6   3 4623.36 313.182   1
   1  -6   4 7080.36 179.725   1
   2   6   5 7726.63 250.532  -2
  -1   6  -4 7726.63 250.532   1
  -1   6  -5 4931.80 146.282   1
   2   6   6 5354.22 305.552  -2
  -1   6  -5 5354.22 305.552   1
  -1   6  -6 21702.8 342.683   1
   2   6   7 24828.6 395.580  -2
  -1   6  -6 24828.6 395.580   1
   1  -6   7 11349.1 269.827   1
   2   6   8 13512.6 345.632  -2
  -1   6  -7 13512.6 345.632   1
  -1   6  -8 13443.8 338.895   1
  -2  -6  -9 15708.6 365.021  -2
   1  -6   8 15708.6 365.021   1
  -1   6  -9 5694.19 319.734   1
   2   6  10 7978.84 268.661  -2
  -1   6  -9 7978.84 268.661   1
   1  -6  10 4005.75 309.612   1
   2   6  11 4930.66 243.817  -2
  -1   6 -10 4930.66 243.817   1
  -1   6 -11 2204.35 273.240   1
   2   6  12 3067.75 223.504  -2
  -1   6 -11 3067.75 223.504   1
  -1   6 -12 6250.34 349.296   1
   2   6  13 7716.97 307.042  -2
  -1   6 -12 7716.97 307.042   1
  -1   6 -13 6525.24 367.657   1
  -2  -6 -14 9379.59 344.064  -2
   1  -6  13 9379.59 344.064   1
   1  -6  14 6206.85 652.998   1
   2   6  15 7391.99 308.783  -2
  -1   6 -14 7391.99 308.783   1
   1  -6  15 1978.82 409.280   1
   2   6  16 3046.26 282.905  -2
  -1   6 -15 3046.26 282.905   1
  -1   6 -16 3290.54 934.072   1
   2   6  17 3128.55 287.415  -2
  -1   6 -16 3128.55 287.415   1
  -1   6 -17 330.350 306.218   1
  -2  -6 -18 340.036 350.127  -2
   1  -6  17 340.036 350.127   1
  -1   6 -18 643.465 244.853   1
   1  -5 -18 6.75602 277.850   1
   1  -5 -17 823.281 227.114   1
   1  -5 -16 775.114 212.123   1
   1  -5 -15 1485.82 199.030   1
   1  -5 -14 4540.68 253.251   1
   1  -5 -13 7790.84 291.804   1
   1  -5 -12 8904.88 292.606   1
   1  -5 -11 13050.0 322.816   1
   1  -5 -10 5319.53 216.705   1
   1  -5  -9 14039.5 302.056   1
   1  -5  -8 19114.2 326.963   1
   1  -5  -7 32135.1 369.280   1
   1  -5  -6 30042.3 337.392   1
  -1   5   5 38747.1 317.983   1
   1  -5  -4 19937.0 197.911   1
   1  -5  -3 16596.3 158.505   1
  -1   5   2 17585.7 160.542   1
   1  -5  -1 28216.7 191.878   1
   1  -5   0 23418.9 180.382   1
   1  -5   1 31298.7 208.960   1
   1  -5   2 21085.3 168.888   1
  -1   5  -3 2693.49 77.5653   1
  -1   5  -4 5007.91 105.952   1
   1  -5   5 3484.53 106.429   1
  -1   5  -6 3620.79 112.748   1
  -1   5  -7 2354.14 109.243   1
   1  -5   8 3170.55 125.516   1
  -1   5  -9 72.6302 98.7724   1
  -1   5 -10 280.864 102.988   1
  -1   5 -11 214.103 115.525   1
  -1   5 -12 69.9777 121.799   1
   1  -5  13 380.547 137.764   1
  -1   5 -14 840.447 159.168   1
  -1   5 -15 1714.12 184.542   1
   1  -5  16 552.948 177.350   1
   1  -5  17 726.593 185.963   1
  -1   5 -18 1124.00 215.755   1
  -1   5 -19 1691.89 275.241   1
   1  -4 -18 4201.85 318.258   1
   1  -4 -17 7732.53 365.718   1
  -1   4  16 1711.78 224.037   1
   1  -4 -15 8620.35 331.559   1
   1  -4 -14 3909.73 235.368   1
   1  -4 -13 22498.2 409.099   1
   1  -4 -12 7458.36 246.306   1
   1  -4 -11 9472.95 256.406   1
   1  -4 -10 4060.19 176.778   1
   1  -4  -9 3732.65 167.661   1
  -1   4   8 1520.62 118.999   1
  -1   4   7 7205.61 174.354   1
   1  -4  -6 5141.83 135.211   1
  -1   4   5 37.4105 64.8978   1
   1  -4  -4 6174.52 107.936   1
   1  -4  -3 1572.16 63.1366   1
   1  -4  -2 1036.26 54.0058   1
   1  -4  -1 7080.64 95.4419   1
   1  -4   0 74.2819 40.6859   1
  -1   4  -1 20578.3 147.305   1
   1  -4   2 311.857 44.4309   1
   1  -4   3 21478.1 159.610   1
   1  -4   4 146.635 49.7734   1
   1  -4   5 16557.7 157.967   1
  -1   4  -6 8155.14 131.275   1
   1  -4   7 43792.4 300.472   1
  -1   4  -8 10813.8 178.760   1
  -1   4  -9 18270.1 246.704   1
  -1   4 -10 4502.72 154.935   1
  -1   4 -11 11835.8 231.539   1
  -1   4 -12 9513.45 221.669   1
  -1   4 -13 21660.3 351.513   1
  -1   4 -14 10053.0 277.134   1
   1  -4  15 12181.0 311.991   1
  -1   4 -16 3923.59 226.014   1
  -1   4 -17 3940.61 257.537   1
  -1   4 -18 2152.62 235.616   1
  -1   4 -19 5766.37 320.221   1
   1  -3 -19 861.078 247.622   1
   1  -3 -18 95.0970 204.372   1
   1  -3 -17-1.41416 186.054   1
   1  -3 -16 120.141 168.711   1
   1  -3 -15 37.8019 158.402   1
  -1   3  14 1201.77 158.639   1
   1  -3 -13 3095.19 182.827   1
   1  -3 -12 901.030 138.934   1
   1  -3 -11 5260.40 201.720   1
   1  -3 -10 182.648 121.189   1
  -1   3   9 4036.40 166.345   1
  -1   3   8 2023.38 125.512   1
   1  -3  -7 30713.1 331.532   1
  -1   3   6 4874.14 135.256   1
   1  -3  -5 29409.5 251.214   1
   1  -3  -4 5696.44 108.768   1
   1  -3  -3 17618.8 140.987   1
   1  -3  -2 2516.57 66.6136   1
   1  -3  -1 36796.1 180.020   1
  -1   3   0 14444.0 110.342   1
  -1   3  -1 89151.6 247.064   1
  -1   3  -2 18517.4 124.032   1
   1  -3   3 16139.7 125.454   1
  -1   3  -4 7009.84 97.2132   1
  -1   3  -5 25972.6 201.048   1
  -1   3  -6 10493.1 148.625   1
   1  -3   7 21851.8 226.818   1
   1  -3   8 4491.20 116.812   1
  -1   3  -9 6616.13 145.258   1
  -1   3 -10 2513.21 119.663   1
   1  -3  11 1298.78 112.602   1
   1  -3  12 155.689 110.169   1
  -1   3 -13 124.326 114.955   1
  -1   3 -14-19.0051 127.795   1
  -1   3 -15 874.351 145.951   1
  -1   3 -16 268.816 163.159   1
  -1   3 -17 1337.45 187.696   1
  -1   3 -18 742.665 190.713   1
  -1   3 -19 3270.44 268.727   1
  -1   2  20 95.6263 713.431   1
   1  -2 -19 10683.2 379.939   1
   1  -2 -18 423.822 198.345   1
   1  -2 -17 5917.61 279.747   1
   1  -2 -16 374.601 174.670   1
  -1   2  15 5877.63 244.989   1
   1  -2 -14 90.3671 146.380   1
   1  -2 -13 19723.0 362.416   1
   1  -2 -12 2761.19 172.577   1
   1  -2 -11 11970.2 268.077   1
   1  -2 -10 229.822 107.186   1
  -1   2   9 5149.32 173.079   1
  -1   2   8 295.349 76.7176   1
   1  -2  -7 11947.2 186.893   1
   1  -2  -6 56.0483 78.6186   1
   1  -2  -5 14577.8 193.681   1
   1  -2  -4 59.0259 60.2531   1
  -1   2   3 2036.86 69.6986   1
   1  -2  -2 1729.53 61.1706   1
   1  -2  -1 2084.32 84.4653   1
   1  -2   0 8516.10 110.757   1
   1  -2   1 1748.36 70.5867   1
   1  -2   2 7049.52 111.654   1
  -1   2  -3 1416.17 51.3014   1
  -1   2  -4 8710.94 107.117   1
  -1   2  -5 6697.67 99.7279   1
  -1   2  -6 9061.63 126.906   1
   1  -2   7 40300.7 271.422   1
  -1   2  -8 8792.79 146.802   1
  -1   2  -9 19076.5 218.596   1
  -1   2 -10 4787.43 130.226   1
  -1   2 -11 19224.8 246.409   1
  -1   2 -12 3659.85 145.345   1
  -1   2 -13 35620.2 390.367   1
   1  -2  14 6503.00 207.202   1
  -1   2 -15 21560.6 351.579   1
  -1   2 -16 1178.21 157.078   1
  -1   2 -17 9421.26 293.532   1
  -1   2 -18 2280.70 215.304   1
  -1   2 -19 10181.2 363.919   1
  -1   2 -20 1817.90 306.447   1
  -1  -1  20 227.068 981.117  -2
   1  -1 -20 227.068 981.117   1
   1  -1 -19 3835.45 1076.11   1
  -1  -1  19 6649.44 353.357  -2
   1  -1 -19 6649.44 353.357   1
   1  -1 -18 421.004 788.572   1
  -1  -1  18 834.702 260.419  -2
   1  -1 -18 834.702 260.419   1
   1  -1 -17 317.320 727.198   1
   1   1 -17 1770.39 250.699  -2
  -1   1  17 1770.39 250.699   1
   1  -1 -16 219.439 716.023   1
  -1  -1  16 606.095 234.142  -2
   1  -1 -16 606.095 234.142   1
   1  -1 -15 259.872 634.289   1
  -1  -1  15 648.068 215.348  -2
   1  -1 -15 648.068 215.348   1
   1  -1 -14 97.3720 429.048   1
  -1  -1  14 125.292 209.003  -2
   1  -1 -14 125.292 209.003   1
   1  -1 -13 582.103 305.098   1
  -1  -1  13 852.422 207.437  -2
   1  -1 -13 852.422 207.437   1
   1  -1 -12 28.5252 193.441   1
  -1  -1  12 84.8548 242.493  -2
   1  -1 -12 84.8548 242.493   1
   1  -1 -11 3271.01 240.675   1
  -1  -1  11 3381.50 282.227  -2
   1  -1 -11 3381.50 282.227   1
   1  -1 -10 151.725 150.826   1
  -1  -1  10 317.707 236.096  -2
   1  -1 -10 317.707 236.096   1
   1  -1  -9 3761.16 139.328   1
   1   1  -9 4211.61 672.070  -2
  -1   1   9 4211.61 672.070   1
  -1   1   8 602.878 90.4643   1
   1   1  -8 636.314 296.008  -2
  -1   1   8 636.314 296.008   1
   1  -1  -7 35253.5 294.634   1
   1  -1  -6 4548.87 109.941   1
   1  -1  -5 52837.8 323.978   1
  -1   1   4 5780.18 124.509   1
   1  -1  -3 30495.1 216.194   1
   1  -1  -2 3868.79 82.0856   1
  -1   1   1 100282. 398.331   1
   1  -1   0 5442.99 123.035   1
   1  -1   1 88569.3 406.637   1
   1  -1   2 3086.14 90.3394   1
   1   1   2 3967.05 307.552  -2
  -1   1  -2 3967.05 307.552   1
   1  -1   3 89525.5 269.040   1
  -1   1  -4 125.820 54.8856   1
   1   1   4 174.701 203.286  -2
  -1   1  -4 174.701 203.286   1
   1  -1   5 28625.6 205.258   1
   1   1   5 37602.1 631.957  -2
  -1   1  -5 37602.1 631.957   1
   1  -1   6 186.134 61.0926   1
   1   1   6 177.738 232.781  -2
  -1   1  -6 177.738 232.781   1
   1  -1   7 52447.7 363.594   1
   1   1   7 72130.4 655.071  -2
  -1   1  -7 72130.4 655.071   1
   1  -1   8 36.8939 84.0581   1
   1   1   8 103.035 138.418  -2
  -1   1  -8 103.035 138.418   1
  -1   1  -9 16011.6 297.252   1
   1   1   9 24552.9 329.484  -2
  -1   1  -9 24552.9 329.484   1
   1  -1  10 168.091 127.677   1
   1   1  10 307.313 125.058  -2
  -1   1 -10 307.313 125.058   1
   1  -1  11 4118.89 250.176   1
   1   1  11 5791.99 217.233  -2
  -1   1 -11 5791.99 217.233   1
   1  -1  12 83.7048 191.140   1
   1   1  12 200.074 168.706  -2
  -1   1 -12 200.074 168.706   1
   1  -1  13 3317.81 357.773   1
   1   1  13 6926.74 233.044  -2
  -1   1 -13 6926.74 233.044   1
   1  -1  14 34.6604 283.757   1
   1   1  14 99.0138 176.023  -2
  -1   1 -14 99.0138 176.023   1
  -1   1 -15 284.196 322.630   1
   1   1  15 1373.59 210.253  -2
  -1   1 -15 1373.59 210.253   1
   1  -1  16 125.873 396.912   1
   1   1  16 114.507 211.904  -2
  -1   1 -16 114.507 211.904   1
   1  -1  17-37.5900 356.137   1
  -1  -1 -17 85.2123 248.487  -2
   1  -1  17 85.2123 248.487   1
   1  -1  18 11.8653 485.347   1
   1   1  18 176.165 261.941  -2
  -1   1 -18 176.165 261.941   1
   1  -1  19 955.436 527.611   1
   1   1  19 1280.43 275.757  -2
  -1   1 -19 1280.43 275.757   1
  -1   1 -20 104.578 548.712   1
  -1  -1 -20 60.3261 293.684  -2
   1  -1  20 60.3261 293.684   1
  -1  -1 -21 1785.04 994.449  -2
   1  -1  21 1785.04 994.449   1
  -1   0  19 16001.9 565.271  -2
   1   0 -19 16001.9 565.271   1
  -1   0  18 185.778 207.613  -2
   1   0 -18 185.778 207.613   1
  -1   0  17 13715.7 473.401  -2
   1   0 -17 13715.7 473.401   1
  -1   0  16 168.534 188.542  -2
   1   0 -16 168.534 188.542   1
  -1   0  15 23160.9 525.762  -2
   1   0 -15 23160.9 525.762   1
  -1   0  14 181.908 169.174  -2
   1   0 -14 181.908 169.174   1
   1   0 -13 53449.1 673.085  -2
  -1   0  13 53449.1 673.085   1
  -1   0  12 67.0120 160.775  -2
   1   0 -12 67.0120 160.775   1
  -1   0  11 72847.7 643.291  -2
   1   0 -11 72847.7 643.291   1
  -1   0  10 38.1741 126.552  -2
   1   0 -10 38.1741 126.552   1
   1   0  -9 39966.1 400.647  -2
  -1   0   9 39966.1 400.647   1
  -1   0   8 41.2233 102.300  -2
   1   0  -8 41.2233 102.300   1
  -1   0   7 76128.6 487.238  -2
   1   0  -7 76128.6 487.238   1
  -1   0   6 82.6911 82.4711  -2
   1   0  -6 82.6911 82.4711   1
  -1   0   5 95806.1 461.166  -2
   1   0  -5 95806.1 461.166   1
   1   0  -4 76.1957 68.0843  -2
  -1   0   4 76.1957 68.0843   1
  -1   0   3 29076.5 221.475  -2
   1   0  -3 29076.5 221.475   1
  -1   0   2 61.0017 54.5053  -2
   1   0  -2 61.0017 54.5053   1
   1   0  -1 18842.3 202.751  -2
  -1   0   1 18842.3 202.751   1
   1   0   2 61.5183 52.9713  -2
  -1   0  -2 61.5183 52.9713   1
   1   0   3 430.902 56.5434  -2
  -1   0  -3 430.902 56.5434   1
   1   0   4 90.0058 65.6528  -2
  -1   0  -4 90.0058 65.6528   1
  -1   0  -5 4615.16 106.340  -2
   1   0   5 4615.16 106.340   1
   1   0   6 74.3502 68.0845  -2
  -1   0  -6 74.3502 68.0845   1
   1   0   7 21700.5 236.642  -2
  -1   0  -7 21700.5 236.642   1
   1   0   8 68.7979 88.5724  -2
  -1   0  -8 68.7979 88.5724   1
  -1   0  -9 11717.1 208.215  -2
   1   0   9 11717.1 208.215   1
  -1   0 -10 55.4737 106.354  -2
   1   0  10 55.4737 106.354   1
   1   0  11 9262.06 236.564  -2
  -1   0 -11 9262.06 236.564   1
  -1   0 -12 100.789 136.872  -2
   1   0  12 100.789 136.872   1
  -1   0 -13 26202.4 424.536  -2
   1   0  13 26202.4 424.536   1
  -1   0 -14 200.321 149.779  -2
   1   0  14 200.321 149.779   1
  -1   0 -15 14001.4 374.893  -2
   1   0  15 14001.4 374.893   1
   1   0  16 228.710 189.177  -2
  -1   0 -16 228.710 189.177   1
  -1   0 -17 6624.16 345.970  -2
   1   0  17 6624.16 345.970   1
  -1   0 -18 114.826 195.199  -2
   1   0  18 114.826 195.199   1
   1   0  19 8066.41 407.354  -2
  -1   0 -19 8066.41 407.354   1
  -1   0 -20 353.713 241.981  -2
   1   0  20 353.713 241.981   1
   1  -1 -20 373.922 958.038  -2
  -1  -1  20 373.922 958.038   1
  -1  -1  19 10052.6 767.767   1
  -1   1  19 10654.5 473.106  -2
   1   1 -19 10654.5 473.106   1
  -1  -1  18 642.440 426.808   1
  -1   1  18 956.597 281.904  -2
   1   1 -18 956.597 281.904   1
   1   1 -17 4512.49 452.756   1
  -1   1  17 4369.00 323.752  -2
   1   1 -17 4369.00 323.752   1
   1   1 -16 255.808 299.942   1
  -1   1  16 517.993 240.617  -2
   1   1 -16 517.993 240.617   1
   1   1 -15 1566.34 322.273   1
  -1   1  15 1575.45 248.915  -2
   1   1 -15 1575.45 248.915   1
   1   1 -14 99.2283 250.767   1
  -1   1  14 215.820 228.887  -2
   1   1 -14 215.820 228.887   1
  -1  -1  13 1477.36 253.279   1
  -1   1  13 1767.87 233.203  -2
   1   1 -13 1767.87 233.203   1
  -1  -1  12 246.214 189.601   1
  -1   1  12 347.663 222.730  -2
   1   1 -12 347.663 222.730   1
   1   1 -11 184.649 163.219   1
  -1   1  11 929.724 248.721  -2
   1   1 -11 929.724 248.721   1
  -1  -1  10 59.2003 161.488   1
  -1   1  10-16.1673 194.425  -2
   1   1 -10-16.1673 194.425   1
   1   1  -9 1285.98 143.428   1
  -1   1   9 2014.16 232.985  -2
   1   1  -9 2014.16 232.985   1
   1   1  -8 353.630 103.574   1
  -1   1   8 454.526 232.432  -2
   1   1  -8 454.526 232.432   1
  -1  -1   7 15249.9 223.251   1
  -1   1   7 24586.5 926.848  -2
   1   1  -7 24586.5 926.848   1
   1   1  -6 1853.98 95.1001   1
   1   1  -5 42493.8 305.042   1
  -1   1   5 54500.7 1331.70  -2
   1   1  -5 54500.7 1331.70   1
   1   1  -4 3724.77 98.8405   1
   1   1  -3 30191.2 195.580   1
   1   1  -2 4932.52 82.0794   1
   1   1  -1 91121.8 296.244   1
   1   1   0 4305.23 72.9592   1
   1   1   1 86545.8 295.852   1
  -1   1  -1 105831. 692.565  -2
   1   1   1 105831. 692.565   1
  -1  -1  -2 3164.17 77.8277   1
  -1   1  -2 4009.64 145.020  -2
   1   1   2 4009.64 145.020   1
  -1  -1  -3 100793. 318.494   1
  -1   1  -3 122586. 1249.16  -2
   1   1   3 122586. 1249.16   1
   1   1   4 461.635 58.0295   1
  -1   1  -4 407.544 287.373  -2
   1   1   4 407.544 287.373   1
  -1  -1  -5 35065.2 241.968   1
  -1  -1  -6 62.3204 65.6326   1
  -1   1  -6 60.3015 309.856  -2
   1   1   6 60.3015 309.856   1
   1   1   7 76304.5 436.726   1
  -1   1  -7 88841.9 1537.02  -2
   1   1   7 88841.9 1537.02   1
  -1  -1  -8 242.069 85.8378   1
   1  -1   8 271.888 224.442  -2
  -1  -1  -8 271.888 224.442   1
   1   1   9 33630.1 425.507   1
  -1   1  -9 37763.2 526.500  -2
   1   1   9 37763.2 526.500   1
  -1  -1 -10 330.817 158.298   1
  -1   1 -10 577.404 159.919  -2
   1   1  10 577.404 159.919   1
  -1  -1 -11 7098.17 316.059   1
  -1   1 -11 8460.77 294.981  -2
   1   1  11 8460.77 294.981   1
  -1  -1 -12 270.814 245.165   1
  -1   1 -12 344.717 189.613  -2
   1   1  12 344.717 189.613   1
  -1  -1 -13 12007.7 1081.24   1
   1  -1  13 14398.8 320.917  -2
  -1  -1 -13 14398.8 320.917   1
  -1  -1 -14 203.539 401.019   1
   1  -1  14 191.968 202.423  -2
  -1  -1 -14 191.968 202.423   1
  -1  -1 -15 4560.77 825.712   1
   1  -1  15 4168.75 252.590  -2
  -1  -1 -15 4168.75 252.590   1
   1   1  16 82.0399 454.374   1
   1  -1  16-10.3852 227.153  -2
  -1  -1 -16-10.3852 227.153   1
  -1  -1 -17 262.026 681.294   1
   1  -1  17 444.349 221.091  -2
  -1  -1 -17 444.349 221.091   1
   1   1  18 43.9269 473.364   1
   1  -1  18 57.1289 237.727  -2
  -1  -1 -18 57.1289 237.727   1
  -1  -1 -19-359.860 544.446   1
  -1   1 -19 172.460 263.055  -2
   1   1  19 172.460 263.055   1
  -1  -1 -20 152.647 803.107   1
   1  -1  20 60.3067 272.915  -2
  -1  -1 -20 60.3067 272.915   1
   1   2 -19 6422.63 321.826   1
   1   2 -18 104.559 194.022   1
  -1  -2  17 5745.84 269.378   1
   1   2 -16 227.832 161.111   1
   1   2 -15 7490.81 258.137   1
   1   2 -14 273.855 143.958   1
   1   2 -13 21109.3 347.836   1
  -1  -2  12 3670.59 179.633   1
   1   2 -11 25658.4 361.320   1
   1   2 -10 461.628 115.148   1
   1   2  -9 11704.6 231.050   1
   1   2  -8 1924.64 117.337   1
   1   2  -7 27954.1 289.490   1
  -1  -2   6 1394.40 91.2760   1
   1   2  -5 54276.4 334.107   1
   1   2  -4 677.920 66.4568   1
   1   2  -3 8007.60 126.791   1
   1   2  -2 208.082 59.3380   1
  -1  -2   1 24882.3 167.335   1
  -1  -2   0 1477.70 59.1525   1
  -1  -2  -1 26622.4 152.881   1
   1   2   2 1597.70 59.1323   1
  -1  -2  -3 2351.42 74.4161   1
  -1  -2  -4 5234.50 104.043   1
   1   2   5 451.930 62.3187   1
   1   2   6 4721.09 110.214   1
   1   2   7 2694.88 101.632   1
  -1  -2  -8 1279.79 90.3679   1
  -1  -2  -9 4897.59 142.276   1
  -1  -2 -10 1695.41 124.107   1
   1   2  11 9075.96 222.214   1
  -1  -2 -12 1596.73 141.788   1
   1   2  13 21996.2 382.414   1
  -1  -2 -14 1637.14 164.290   1
  -1  -2 -15 25436.2 429.819   1
  -1  -2 -16 113.838 156.804   1
   1   2  17 11975.3 325.144   1
  -1  -2 -18 958.332 180.087   1
  -1  -2 -19 17011.1 408.988   1
  -1  -2 -20 430.636 208.423   1
   1  -2  20 674.834 1194.55  -2
  -1  -2 -20 674.834 1194.55   1
   1   2  21 17119.0 1640.65   1
  -1  -3  19 10298.2 1314.92   1
   1   3 -18 1861.69 218.141   1
   1   3 -17 2689.43 206.608   1
   1   3 -16 312.725 158.211   1
  -1  -3  15 2068.29 193.469   1
   1   3 -14 377.489 144.396   1
   1   3 -13 3041.00 179.704   1
   1   3 -12 266.237 131.517   1
   1   3 -11 629.796 128.352   1
   1   3 -10 155.149 110.597   1
   1   3  -9 24.9559 102.313   1
  -1  -3   8 468.458 95.4134   1
   1   3  -7 640.899 93.1987   1
  -1  -3   6 83.0390 80.3358   1
   1   3  -5 4654.81 126.336   1
   1   3  -4 1094.88 80.1268   1
   1   3  -3 6501.46 114.649   1
   1   3  -2 331.167 52.5161   1
   1   3  -1 10968.5 118.754   1
  -1  -3   0 4116.52 80.3707   1
   1   3   1 72602.2 272.494   1
  -1  -3  -2 2777.54 71.5432   1
   1   3   3 22606.5 177.422   1
  -1  -3  -4 2896.07 80.0909   1
  -1  -3  -5 35332.3 252.575   1
   1   3   6 9628.10 158.269   1
  -1  -3  -7 65223.0 403.824   1
   1   3   8 7151.55 155.812   1
   1   3   9 43937.1 418.376   1
  -1  -3 -10 4764.86 167.601   1
  -1  -3 -11 12589.5 275.017   1
  -1  -3 -12 2587.33 173.672   1
  -1  -3 -13 22170.5 374.340   1
  -1  -3 -14 3953.98 203.155   1
  -1  -3 -15 10347.4 297.385   1
   1   3  16 1668.69 177.324   1
  -1  -3 -17 1774.86 187.314   1
   1   3  18 186.730 174.261   1
   1   3  19 1261.04 206.831   1
   1   3  20-29.7855 414.221   1
   1   4 -18 1925.27 225.745   1
   1   4 -17 1515.15 191.791   1
   1   4 -16 1404.26 187.778   1
   1   4 -15 1279.04 170.069   1
   1   4 -14 4044.14 217.498   1
   1   4 -13 9862.26 279.033   1
   1   4 -12 6870.17 233.700   1
   1   4 -11 14075.1 295.029   1
  -1  -4  10 4604.67 189.336   1
  -1  -4   9 7910.27 213.730   1
   1   4  -8 4625.22 165.899   1
   1   4  -7 26978.2 312.441   1
  -1  -4   6 15757.0 231.867   1
   1   4  -5 41486.4 315.777   1
   1   4  -4 10532.7 156.570   1
   1   4  -3 10345.2 149.223   1
  -1  -4   2 7271.48 118.074   1
   1   4  -1 24265.9 181.560   1
   1   4   0 22405.6 181.879   1
  -1  -4  -1 17185.9 150.380   1
  -1  -4  -2 15709.2 148.881   1
   1   4   3 2963.96 85.4847   1
  -1  -4  -4 9344.26 135.615   1
   1   4   5 290.654 60.3743   1
  -1  -4  -6 3097.96 98.8327   1
  -1  -4  -7 105.512 69.6532   1
   1   4   8 3962.54 136.103   1
  -1  -4  -9 3518.96 139.626   1
  -1  -4 -10 1375.72 131.877   1
  -1  -4 -11 1752.43 151.103   1
  -1  -4 -12 294.117 132.970   1
  -1  -4 -13 6844.87 244.077   1
   1   4  14 591.913 158.573   1
  -1  -4 -15 10454.3 329.850   1
  -1  -4 -16 280.712 172.945   1
   1   4  17 2906.37 227.185   1
   1   4  18 1072.73 205.375   1
   1   4  19 6423.24 305.211   1
   1   4  20 2395.45 829.060   1
  -1  -5  18 5862.87 1105.28   1
   1   5 -17 4334.93 250.199   1
   1   5 -16 2080.95 193.525   1
   1   5 -15 5256.02 232.212   1
   1   5 -14 2759.62 193.504   1
   1   5 -13 9832.06 277.495   1
   1   5 -12 4377.74 202.151   1
   1   5 -11 4465.02 192.259   1
   1   5 -10 1399.49 141.240   1
  -1  -5   9 2420.04 150.168   1
   1   5  -8 331.396 104.985   1
   1   5  -7 383.159 95.8076   1
   1   5  -6 85.4326 87.8422   1
  -1  -5   5 904.338 88.7603   1
   1   5  -4 66.2865 74.7144   1
   1   5  -3 3460.57 103.472   1
  -1  -5   2 2751.64 93.9347   1
   1   5  -1 8442.24 124.626   1
   1   5   0 11800.3 147.248   1
   1   5   1 38128.8 240.884   1
  -1  -5  -2 6502.10 113.237   1
  -1  -5  -3 18900.3 196.310   1
   1   5   4 8583.97 138.582   1
   1   5   5 16724.9 189.109   1
  -1  -5  -6 13160.8 179.987   1
   1   5   7 35714.4 316.788   1
  -1  -5  -8 14401.9 262.253   1
  -1  -5  -9 16891.4 297.470   1
  -1  -5 -10 5096.41 203.422   1
   1   5  11 7578.68 244.867   1
  -1  -5 -12 2621.37 183.797   1
  -1  -5 -13 10000.4 302.058   1
   1   5  14 5846.27 258.623   1
  -1  -5 -15 5704.78 269.364   1
   1   5  16 1578.39 197.947   1
  -1  -5 -17 1480.53 207.633   1
   1   5  18 302.331 217.034   1
   1   5  19 1298.71 253.801   1
   1   6 -17 569.631 818.438   1
   0   6  18 1390.03 323.992  -2
   1   6 -17 1390.03 323.992   1
   1   6 -16 249.095 429.600   1
   0   6  17 314.252 288.954  -2
   1   6 -16 314.252 288.954   1
   1   6 -15 502.503 344.302   1
   0   6  16 1575.40 287.958  -2
   1   6 -15 1575.40 287.958   1
  -1  -6  14 3775.86 372.420   1
   0   6  15 5296.38 335.844  -2
   1   6 -14 5296.38 335.844   1
   1   6 -13 4978.92 439.599   1
   0   6  14 8077.66 339.971  -2
   1   6 -13 8077.66 339.971   1
  -1  -6  12 7820.59 444.363   1
   0   6  13 9164.63 353.884  -2
   1   6 -12 9164.63 353.884   1
  -1  -6  11 9357.29 372.623   1
   0   6  12 11844.4 423.036  -2
   1   6 -11 11844.4 423.036   1
  -1  -6  10 8560.18 325.016   1
   0   6  11 9949.03 406.434  -2
   1   6 -10 9949.03 406.434   1
   1   6  -9 6685.73 284.756   1
   0   6  10 8235.67 360.621  -2
   1   6  -9 8235.67 360.621   1
   1   6  -8 14001.5 320.254   1
   0   6   9 17017.3 555.623  -2
   1   6  -8 17017.3 555.623   1
   1   6  -7 20507.4 333.394   1
   0   6   8 25432.4 844.092  -2
   1   6  -7 25432.4 844.092   1
   1   6  -6 31860.1 324.526   1
   0   6   7 37827.5 1358.73  -2
   1   6  -6 37827.5 1358.73   1
   1   6  -5 27987.2 304.048   1
   0  -6  -6 31832.0 1205.97  -2
  -1  -6   5 31832.0 1205.97   1
   1   6  -4 26755.8 278.201   1
   1   6  -3 17785.0 233.447   1
   1   6  -2 12749.7 192.307   1
   1   6  -1 22742.6 236.267   1
  -1  -6   0 25424.5 242.349   1
   1   6   1 28175.7 253.133   1
   1   6   2 14623.6 193.492   1
   1   6   3 12005.1 176.317   1
   1   6   4 2014.91 97.6687   1
   1   6   5 11988.5 175.639   1
   1   6   6 753.749 87.6275   1
   0  -6   5 1096.83 543.351  -2
  -1  -6  -6 1096.83 543.351   1
   1   6   7 6130.39 176.191   1
   1   6   8 39.9748 108.050   1
   0  -6   7 728.980 787.486  -2
  -1  -6  -8 728.980 787.486   1
  -1  -6  -9 800.002 116.888   1
   0  -6   8 2134.57 820.865  -2
  -1  -6  -9 2134.57 820.865   1
  -1  -6 -10 177.949 119.469   1
   0  -6   9 821.173 806.969  -2
  -1  -6 -10 821.173 806.969   1
   1   6  11 1423.71 155.746   1
   0  -6  10 2424.14 935.994  -2
  -1  -6 -11 2424.14 935.994   1
  -1  -6 -12 3252.12 200.617   1
   0  -6  11 4619.70 1022.33  -2
  -1  -6 -12 4619.70 1022.33   1
   1   6  13 80.9869 176.920   1
   0  -6  12 1238.82 959.194  -2
  -1  -6 -13 1238.82 959.194   1
  -1  -6 -14 1429.63 202.612   1
  -1  -6 -15 1427.29 211.935   1
   1   6  16 876.127 236.840   1
   0  -6  15 1436.67 673.664  -2
  -1  -6 -16 1436.67 673.664   1
   1   6  17 1021.32 240.660   1
   0  -6  16 657.997 703.994  -2
  -1  -6 -17 657.997 703.994   1
   1   6  18 1505.10 291.724   1
   0   6 -17 2361.46 638.648  -2
   1   6  18 2361.46 638.648   1
   0  -6  18 2026.35 1401.50  -2
  -1  -6 -19 2026.35 1401.50   1
   0   7  17 3919.09 396.237  -2
   1   7 -16 3919.09 396.237   1
   0   7  16 1700.97 286.486  -2
   1   7 -15 1700.97 286.486   1
   0   7  15 6131.26 357.782  -2
   1   7 -14 6131.26 357.782   1
   0   7  14 3912.84 280.064  -2
   1   7 -13 3912.84 280.064   1
   0  -7 -13 10800.4 372.060  -2
  -1  -7  12 10800.4 372.060   1
   0   7  12 1720.44 222.084  -2
   1   7 -11 1720.44 222.084   1
   0   7  11 4034.66 264.582  -2
   1   7 -10 4034.66 264.582   1
   0   7  10 1286.77 200.328  -2
   1   7  -9 1286.77 200.328   1
   0   7   9 2623.82 209.023  -2
   1   7  -8 2623.82 209.023   1
   0   7   8 1628.23 186.575  -2
   1   7  -7 1628.23 186.575   1
   0   7   7 775.497 157.954  -2
   1   7  -6 775.497 157.954   1
   0   7   6 1128.99 159.218  -2
   1   7  -5 1128.99 159.218   1
   0  -7  -5 1191.18 154.249  -2
  -1  -7   4 1191.18 154.249   1
   0   7   4 681.181 135.828  -2
   1   7  -3 681.181 135.828   1
   0   7   3 2780.87 157.344  -2
   1   7  -2 2780.87 157.344   1
   0   7   2 697.674 123.187  -2
   1   7  -1 697.674 123.187   1
   0  -7  -1 9266.66 215.216  -2
  -1  -7   0 9266.66 215.216   1
   0   7   0 2306.66 143.794  -2
   1   7   1 2306.66 143.794   1
   0   7  -1 8567.05 215.370  -2
   1   7   2 8567.05 215.370   1
   0   7  -2 2627.05 157.199  -2
   1   7   3 2627.05 157.199   1
   0   7  -3 9330.86 228.938  -2
   1   7   4 9330.86 228.938   1
   0   7  -4 1545.24 147.588  -2
   1   7   5 1545.24 147.588   1
   0   7  -5 18283.9 370.996  -2
   1   7   6 18283.9 370.996   1
   0  -7   6 9542.10 302.350  -2
  -1  -7  -7 9542.10 302.350   1
   0   7  -7 25201.9 470.098  -2
   1   7   8 25201.9 470.098   1
   0   7  -8 9029.62 332.621  -2
   1   7   9 9029.62 332.621   1
   0   7  -9 11153.2 377.441  -2
   1   7  10 11153.2 377.441   1
   0   7 -10 7175.88 349.275  -2
   1   7  11 7175.88 349.275   1
   0  -7  11 10051.0 414.064  -2
  -1  -7 -12 10051.0 414.064   1
   0  -7  12 10336.2 432.503  -2
  -1  -7 -13 10336.2 432.503   1
   0  -7  13 15014.0 524.445  -2
  -1  -7 -14 15014.0 524.445   1
   0   7 -14 7495.57 423.342  -2
   1   7  15 7495.57 423.342   1
   0   7 -15 6724.52 435.146  -2
   1   7  16 6724.52 435.146   1
   0   7 -16 3536.89 437.042  -2
   1   7  17 3536.89 437.042   1
   1   8 -15 130.721 744.532   1
   0   8  16 406.317 388.592  -2
   1   8 -15 406.317 388.592   1
  -1  -8  14 1177.62 798.193   1
   0   8  15 2771.81 316.781  -2
   1   8 -14 2771.81 316.781   1
  -1  -8  13 523.238 480.909   1
   0   8  14 850.935 291.092  -2
   1   8 -13 850.935 291.092   1
   1   8 -12 1972.13 516.676   1
   0   8  13 4167.74 304.145  -2
   1   8 -12 4167.74 304.145   1
   1   8 -11 1341.28 376.692   1
   0   8  12 1821.46 271.791  -2
   1   8 -11 1821.46 271.791   1
   1   8 -10 1560.50 247.775   1
   0  -8 -11 2599.72 306.346  -2
  -1  -8  10 2599.72 306.346   1
   1   8  -9 674.232 231.551   1
   0   8  10 1023.59 267.294  -2
   1   8  -9 1023.59 267.294   1
  -1  -8   8 3939.52 301.648   1
   0   8   9 5243.83 315.328  -2
   1   8  -8 5243.83 315.328   1
   1   8  -7 1169.18 218.663   1
   0   8   8 2037.32 252.400  -2
   1   8  -7 2037.32 252.400   1
  -1  -8   6 9862.55 430.039   1
   0   8   7 11519.6 328.313  -2
   1   8  -6 11519.6 328.313   1
  -1  -8   5 3640.03 295.320   1
   0   8   6 4230.62 240.593  -2
   1   8  -5 4230.62 240.593   1
  -1  -8   4 10047.9 372.728   1
   0   8   5 12001.0 330.130  -2
   1   8  -4 12001.0 330.130   1
   1   8  -3 2790.29 253.726   1
   0  -8  -4 2828.37 194.987  -2
  -1  -8   3 2828.37 194.987   1
  -1  -8   2 3879.41 254.848   1
   0  -8  -3 4398.17 208.751  -2
  -1  -8   2 4398.17 208.751   1
   1   8  -1 2393.24 186.858   1
   0   8   2 2809.11 197.365  -2
   1   8  -1 2809.11 197.365   1
  -1  -8   0 14403.0 324.769   1
   0   8   1 14999.0 347.009  -2
   1   8   0 14999.0 347.009   1
   1   8   1 5784.53 256.679   1
   0   8   0 5717.32 230.533  -2
   1   8   1 5717.32 230.533   1
  -1  -8  -2 15179.4 361.771   1
   0  -8   1 15843.0 325.214  -2
  -1  -8  -2 15843.0 325.214   1
  -1  -8  -3 1932.77 211.191   1
   0  -8   2 2091.22 191.512  -2
  -1  -8  -3 2091.22 191.512   1
   1   8   4 5881.16 249.460   1
   0   8  -3 5828.02 270.296  -2
   1   8   4 5828.02 270.296   1
  -1  -8  -5 3759.70 224.450   1
   0   8  -4 4053.08 249.242  -2
   1   8   5 4053.08 249.242   1
  -1  -8  -6 6712.67 355.975   1
   0   8  -5 6817.16 287.855  -2
   1   8   6 6817.16 287.855   1
  -1  -8  -7 1292.53 424.754   1
   0   8  -6 2017.76 196.215  -2
   1   8   7 2017.76 196.215   1
  -1  -8  -8 5516.06 680.469   1
   0   8  -7 5339.73 255.302  -2
   1   8   8 5339.73 255.302   1
  -1  -8  -9 177.391 430.390   1
   0   8  -8 447.807 204.989  -2
   1   8   9 447.807 204.989   1
  -1  -8 -10 3112.87 616.541   1
   0  -8   9 3176.82 255.918  -2
  -1  -8 -10 3176.82 255.918   1
   0   8 -10 75.3463 223.906  -2
   1   8  11 75.3463 223.906   1
   0  -8  11 1485.16 248.955  -2
  -1  -8 -12 1485.16 248.955   1
   0   8 -12 316.762 255.078  -2
   1   8  13 316.762 255.078   1
   0   8 -13 2314.56 292.455  -2
   1   8  14 2314.56 292.455   1
   0   8 -14 1254.05 292.928  -2
   1   8  15 1254.05 292.928   1
   0   8 -15 1102.67 351.375  -2
   1   8  16 1102.67 351.375   1
   1   8  17 521.665 780.913   1
  -1  -9  14 5332.85 1202.88   1
   1   9 -13 1220.95 609.111   1
   1   9 -12 8326.84 509.306   1
  -1  -9  11 1218.48 321.021   1
   1   9 -10 4860.21 404.655   1
   1   9  -9 722.845 288.004   1
  -1  -9   8 2099.19 277.352   1
  -1  -9   7 1850.66 264.215   1
   1   9  -6 3148.02 265.968   1
   1   9  -5-2.21276 202.644   1
   1   9  -4 2361.53 244.840   1
   1   9  -3 0.08475 193.448   1
   1   9  -2 267.669 174.089   1
  -1  -9   1 16.8011 159.889   1
  -1  -9   0 312.590 152.494   1
   1   9   1 695.241 154.080   1
   1   9   2 377.327 151.095   1
   1   9   3 3657.53 212.367   1
   1   9   4 1646.19 193.099   1
  -1  -9  -5 1517.15 219.629   1
   1   9   6 4544.41 304.174   1
   1   9   7 1748.13 265.330   1
   1   9   8 9819.65 466.002   1
  -1  -9  -9 5182.93 394.887   1
  -1  -9 -10 6129.11 417.247   1
   1   9  11 1621.86 319.501   1
  -1  -9 -12 7520.66 538.318   1
  -1  -9 -13 2098.01 490.065   1
   1   9  14 10012.3 767.700   1
   1  10 -11 102.794 603.459   1
   1  10 -10 2392.50 370.270   1
   1  10  -9 14.2216 312.935   1
  -1 -10   8 3032.03 356.076   1
  -1 -10   7-115.134 291.920   1
   1  10  -6 13055.2 457.497   1
  -1 -10   5 737.337 233.775   1
  -1 -10   4 13443.6 445.291   1
   1  10  -3 1102.37 221.076   1
   1  10  -2 12827.7 422.871   1
   1  10  -1 398.575 199.710   1
   1  10   0 21238.8 483.228   1
  -1 -10  -1 1170.43 192.207   1
   1  10   2 22969.9 486.367   1
   1  10   3 624.309 201.558   1
   1  10   4 13310.6 410.495   1
   1  10   5 240.339 219.875   1
   1  10   6 9756.04 473.261   1
  -1 -10  -7 657.015 276.056   1
  -1 -10  -8 10121.8 510.850   1
   1  10   9 164.385 290.191   1
  -1 -10 -10 3176.93 367.186   1
   1  10  11-49.3577 324.550   1
   1  10  12 1607.95 452.233   1
   1  11  -7 351.543 325.548   1
   1  11  -6 9945.42 531.780   1
   1  11  -5 203.126 295.264   1
   1  11  -4 6414.16 399.511   1
   1  11  -3 116.079 261.704   1
   1  11  -2 2786.98 302.539   1
   1  11  -1 829.367 242.538   1
   1  11   0 591.004 234.256   1
  -1 -11  -1 208.825 226.346   1
   1  11   2 186.476 288.955   1
   1  11   3 9.78174 261.498   1
   1  11   4 364.675 253.928   1
  -1 -11  -5 517.337 291.324   1
   1  11   6 1680.20 354.691   1
   1  11   7 122.583 329.181   1
   1  11   8 4015.09 399.427   1
   1  11   9 62.5235 317.597   1
  -1 -11 -10 3431.29 529.744   1
   1  11  11 24.2304 772.925   1
   1  12  -4 4979.39 777.389   1
   1  12  -3 314.791 481.312   1
   1  12  -2 4504.29 407.592   1
  -1 -12   1 194.866 286.375   1
  -1 -12   0 8444.83 439.260   1
  -1 -12  -1 21.7702 296.998   1
   1  12   2 10550.6 477.918   1
   1  12   3 29.0427 325.189   1
   1  12   4 6892.39 624.405   1
   1  12   5-156.664 417.395   1
  -1 -12  -7 240.792 783.651   1
   2 -12  -3 2642.25 860.613   1
   2 -12  -2 473.664 562.479   1
   2 -12  -1 2144.41 611.694   1
   2 -12   0-85.7641 549.764   1
   2 -12   1 340.320 826.957   1
   2 -12   2-28.5004 783.051   1
  -2  11   8 753.300 569.421   1
  -2  11   7 861.283 526.947   1
   2 -11  -6 478.953 384.330   1
  -2  11   5 1568.41 386.848   1
  -2  11   4 30.1833 298.676   1
   2 -11  -3 2142.83 315.652   1
  -2  11   2 109.911 277.086   1
  -2  11   1 5034.58 359.951   1
   2 -11   0 86.0499 258.829   1
   2 -11   1 8241.07 420.844   1
  -2  11  -2 42.3340 257.891   1
  -2  11  -3 4435.83 347.924   1
  -2  11  -4 85.6515 253.652   1
  -2  11  -5 3849.57 309.917   1
  -2  11  -6-42.0896 268.153   1
   2 -11   7 8742.59 478.401   1
  -2  11  -8 149.953 612.629   1
  -2  11  -9 4580.16 1031.15   1
  -2  10  10 154.004 439.207   1
  -2  10   9 5555.91 459.717   1
  -2  10   8 372.267 321.009   1
  -2  10   7 10140.9 601.075   1
   2 -10  -6 155.379 302.729   1
  -2  10   5 9924.69 508.031   1
  -2  10   4-13.5151 229.814   1
  -2  10   3 4069.73 311.840   1
   2 -10  -2 263.900 248.831   1
  -2  10   1 2560.57 298.113   1
  -2  10   0 211.341 230.101   1
  -2  10  -1 4152.64 308.610   1
  -2  10  -2 129.318 221.325   1
  -2  10  -3 558.454 217.409   1
   2 -10   4 12.6191 215.640   1
  -2  10  -5 139.139 220.311   1
  -2  10  -6 664.404 237.146   1
  -2  10  -7 470.935 263.569   1
   2 -10   8-8.27631 265.450   1
  -2  10  -9 227.144 274.369   1
  -2  10 -10 43.0990 280.728   1
  -2  10 -11 1421.35 479.953   1
  -2   9  12 61.9908 449.688   1
  -2   9  11 1587.08 409.297   1
   2  -9 -10 788.790 361.463   1
  -2   9   9 454.355 353.474   1
   2  -9  -8 10.3689 336.681   1
  -2   9   7 365.730 250.872   1
  -2   9   6 715.978 237.320   1
   2  -9  -5 650.079 231.560   1
  -2   9   4 3479.94 273.570   1
  -2   9   3 1207.02 217.582   1
   2  -9  -2 412.014 197.961   1
   2  -9  -1 7928.03 348.854   1
   2  -9   0 1405.77 223.783   1
  -2   9  -1 15849.5 440.167   1
  -2   9  -2 1697.30 209.711   1
  -2   9  -3 10853.6 360.721   1
  -2   9  -4 495.988 195.002   1
   2  -9   5 12388.4 389.591   1
   2  -9   6 814.117 216.098   1
   2  -9   7 21185.2 501.780   1
  -2   9  -8 1065.14 225.735   1
  -2   9  -9 15457.8 484.014   1
  -2   9 -10 302.982 236.102   1
   2  -9  11 6428.20 397.708   1
  -2   9 -12 953.938 367.652   1
   2  -9  13 7782.64 603.669   1
   2  -9  14 408.151 917.772   1
  -3  -8  12 7258.82 827.491  -2
   2  -8 -13 7258.82 827.491   1
  -3  -8  11 2831.75 651.303  -2
   2  -8 -12 2831.75 651.303   1
   3   8 -10 7520.96 746.631  -2
  -2   8  11 7520.96 746.631   1
  -3  -8   9 1885.35 557.920  -2
   2  -8 -10 1885.35 557.920   1
   3   8  -8 7261.38 660.397  -2
  -2   8   9 7261.38 660.397   1
  -3  -8   7 2880.05 452.547  -2
   2  -8  -8 2880.05 452.547   1
   3   8  -6 19746.9 638.448  -2
  -2   8   7 19746.9 638.448   1
  -3  -8   5 6382.76 429.013  -2
   2  -8  -6 6382.76 429.013   1
  -3  -8   4 32089.8 720.699  -2
   2  -8  -5 32089.8 720.699   1
   2  -8  -4 3011.61 375.734   1
   3   8  -3 4928.55 344.603  -2
  -2   8   4 4928.55 344.603   1
   2  -8  -3 17038.8 643.210   1
   3   8  -2 21048.9 540.934  -2
  -2   8   3 21048.9 540.934   1
   2  -8  -2 2284.77 443.292   1
   3   8  -1 3099.80 298.213  -2
  -2   8   2 3099.80 298.213   1
   2  -8  -1 15921.9 797.721   1
   3   8   0 20972.6 513.744  -2
  -2   8   1 20972.6 513.744   1
   2  -8   0 4965.94 399.785   1
   3   8   1 7198.53 400.498  -2
  -2   8   0 7198.53 400.498   1
   2  -8   1 25777.3 984.300   1
  -3  -8  -2 34227.1 566.038  -2
   2  -8   1 34227.1 566.038   1
   2  -8   2 987.586 313.311   1
   3   8   3 3693.05 329.609  -2
  -2   8  -2 3693.05 329.609   1
   2  -8   3 10820.2 673.726   1
  -3  -8  -4 15579.6 463.762  -2
   2  -8   3 15579.6 463.762   1
   2  -8   4 481.776 283.596   1
   3   8   5 1858.55 305.913  -2
  -2   8  -4 1858.55 305.913   1
   2  -8   5 3170.10 359.603   1
   3   8   6 5556.73 348.348  -2
  -2   8  -5 5556.73 348.348   1
   2  -8   6 1357.70 378.089   1
   3   8   7 3031.32 314.742  -2
  -2   8  -6 3031.32 314.742   1
   2  -8   7 1682.82 346.119   1
  -3  -8  -8 4185.33 374.536  -2
   2  -8   7 4185.33 374.536   1
   2  -8   8 288.284 299.700   1
  -3  -8  -9 1121.79 350.659  -2
   2  -8   8 1121.79 350.659   1
   2  -8   9 23.5881 360.470   1
  -3  -8 -10 1812.15 348.979  -2
   2  -8   9 1812.15 348.979   1
   2  -8  10 286.366 379.243   1
  -3  -8 -11 736.433 344.578  -2
   2  -8  10 736.433 344.578   1
  -2   8 -11 178.618 355.374   1
  -3  -8 -12 843.123 430.964  -2
   2  -8  11 843.123 430.964   1
   2  -8  12 22.9509 371.268   1
  -3  -8 -13 324.388 537.520  -2
   2  -8  12 324.388 537.520   1
   2  -8  13 3467.06 492.205   1
  -3  -8 -14 3979.44 647.057  -2
   2  -8  13 3979.44 647.057   1
   2  -8  14 884.578 551.461   1
  -3  -8 -15 1605.30 626.659  -2
   2  -8  14 1605.30 626.659   1
  -2   8 -15 2880.76 962.948   1
  -3  -8 -16 3537.90 1082.89  -2
   2  -8  15 3537.90 1082.89   1
  -3  -7  13 4024.33 764.493  -2
   2  -7 -14 4024.33 764.493   1
   3   7 -12 6629.88 810.831  -2
  -2   7  13 6629.88 810.831   1
  -3  -7  11 5222.35 736.175  -2
   2  -7 -12 5222.35 736.175   1
   3   7 -10 6154.71 736.574  -2
  -2   7  11 6154.71 736.574   1
   3   7  -9 2467.15 561.303  -2
  -2   7  10 2467.15 561.303   1
   3   7  -8 1015.71 475.371  -2
  -2   7   9 1015.71 475.371   1
   3   7  -7 5587.65 531.635  -2
  -2   7   8 5587.65 531.635   1
  -3  -7   6 1028.81 372.332  -2
   2  -7  -7 1028.81 372.332   1
  -3  -7   5 3383.54 427.940  -2
   2  -7  -6 3383.54 427.940   1
   3   7  -4 898.267 272.055  -2
  -2   7   5 898.267 272.055   1
  -3  -7   3 732.453 226.488  -2
   2  -7  -4 732.453 226.488   1
  -3  -7   2 708.148 198.544  -2
   2  -7  -3 708.148 198.544   1
   3   7  -1 960.733 200.360  -2
  -2   7   2 960.733 200.360   1
  -3  -7   0 8704.93 320.148  -2
   2  -7  -1 8704.93 320.148   1
   3   7   1 1817.41 203.369  -2
  -2   7   0 1817.41 203.369   1
   3   7   2 12020.4 331.254  -2
  -2   7  -1 12020.4 331.254   1
   3   7   3 4747.61 268.168  -2
  -2   7  -2 4747.61 268.168   1
  -3  -7  -4 9673.03 376.214  -2
   2  -7   3 9673.03 376.214   1
   3   7   5 3095.58 254.772  -2
  -2   7  -4 3095.58 254.772   1
  -3  -7  -6 13570.2 417.896  -2
   2  -7   5 13570.2 417.896   1
   3   7   7 5764.58 332.995  -2
  -2   7  -6 5764.58 332.995   1
   3   7   8 24412.1 582.870  -2
  -2   7  -7 24412.1 582.870   1
  -3  -7  -9 13143.3 487.128  -2
   2  -7   8 13143.3 487.128   1
  -3  -7 -10 21160.7 612.448  -2
   2  -7   9 21160.7 612.448   1
  -3  -7 -11 4279.27 379.770  -2
   2  -7  10 4279.27 379.770   1
  -3  -7 -12 8278.85 479.559  -2
   2  -7  11 8278.85 479.559   1
   3   7  13 4343.43 443.695  -2
  -2   7 -12 4343.43 443.695   1
  -3  -7 -14 15665.2 706.094  -2
   2  -7  13 15665.2 706.094   1
   3   7  15 4100.36 472.573  -2
  -2   7 -14 4100.36 472.573   1
  -3  -7 -16 13344.5 781.573  -2
   2  -7  15 13344.5 781.573   1
  -3  -7 -17 1663.73 537.642  -2
   2  -7  16 1663.73 537.642   1
  -3  -7 -18 2578.60 1182.70  -2
   2  -7  17 2578.60 1182.70   1
  -3  -6  15 95.4872 1279.63  -2
   2  -6 -16 95.4872 1279.63   1
  -2   6  15 1359.63 521.046   1
  -3  -6  14 284.049 1225.63  -2
   2  -6 -15 284.049 1225.63   1
   2  -6 -14 299.975 521.889   1
  -3  -6  13-121.451 1134.16  -2
   2  -6 -14-121.451 1134.16   1
  -2   6  13 7099.06 726.842   1
  -3  -6  12 5876.48 1288.48  -2
   2  -6 -13 5876.48 1288.48   1
   2  -6 -12 2785.36 522.806   1
  -3  -6  11 2437.81 1077.48  -2
   2  -6 -12 2437.81 1077.48   1
   2  -6 -11 6209.13 639.877   1
  -3  -6  10 5724.30 1198.80  -2
   2  -6 -11 5724.30 1198.80   1
   2  -6 -10 1440.85 432.138   1
  -3  -6   9 1455.09 943.840  -2
   2  -6 -10 1455.09 943.840   1
  -2   6   9 7650.13 622.474   1
  -3  -6   8 7857.52 1141.52  -2
   2  -6  -9 7857.52 1141.52   1
  -2   6   8 2300.75 366.144   1
  -2   6   7 15412.6 609.469   1
  -3  -6   6 15837.6 1303.97  -2
   2  -6  -7 15837.6 1303.97   1
   2  -6  -6 14717.6 460.717   1
   3   6  -5 15742.8 1224.00  -2
  -2   6   6 15742.8 1224.00   1
  -2   6   5 23490.8 505.006   1
  -2   6   4 7424.12 262.302   1
  -2   6   3 9290.63 259.346   1
   2  -6  -2 6543.88 219.744   1
  -2   6   1 8658.66 212.565   1
   2  -6   0 13855.5 238.611   1
  -2   6  -1 20689.8 289.912   1
  -3  -6  -2 22678.5 1139.05  -2
   2  -6   1 22678.5 1139.05   1
  -2   6  -2 8332.95 231.061   1
  -3  -6  -3 11523.8 916.451  -2
   2  -6   2 11523.8 916.451   1
  -2   6  -3 5548.76 182.392   1
   2  -6   4 2453.93 151.243   1
  -2   6  -5 1985.16 176.874   1
   3   6   6 2984.69 514.830  -2
  -2   6  -5 2984.69 514.830   1
  -2   6  -6 4148.15 242.869   1
  -3  -6  -7 4918.83 458.148  -2
   2  -6   6 4918.83 458.148   1
  -2   6  -7 4412.68 278.161   1
  -3  -6  -8 5644.15 430.674  -2
   2  -6   7 5644.15 430.674   1
  -2   6  -8 149.313 165.142   1
   3   6   9 838.692 425.966  -2
  -2   6  -8 838.692 425.966   1
   2  -6   9 1103.75 201.933   1
  -3  -6 -10 2105.26 361.804  -2
   2  -6   9 2105.26 361.804   1
   2  -6  10 67.5780 193.253   1
   3   6  11 376.586 448.736  -2
  -2   6 -10 376.586 448.736   1
  -2   6 -11 448.055 230.847   1
   3   6  12 1063.97 367.113  -2
  -2   6 -11 1063.97 367.113   1
   2  -6  12 146.495 332.765   1
   3   6  13 132.858 341.816  -2
  -2   6 -12 132.858 341.816   1
   2  -6  13 579.939 461.498   1
   3   6  14 764.050 325.463  -2
  -2   6 -13 764.050 325.463   1
  -2   6 -14 1883.38 380.489   1
  -3  -6 -15 1839.11 458.339  -2
   2  -6  14 1839.11 458.339   1
   2  -6  15-19.3405 462.591   1
  -3  -6 -16 420.333 442.946  -2
   2  -6  15 420.333 442.946   1
  -2   6 -16 1618.04 859.164   1
   3   6  17 1600.21 423.838  -2
  -2   6 -16 1600.21 423.838   1
  -2   6 -17 598.622 555.695   1
   3   6  18 562.048 471.677  -2
  -2   6 -17 562.048 471.677   1
  -3  -6 -19 1027.76 684.948  -2
   2  -6  18 1027.76 684.948   1
   2  -5 -17 4405.61 1254.21   1
  -2   5  16 4624.36 608.037   1
  -2   5  15 4007.81 352.081   1
   2  -5 -14 10246.3 359.641   1
   2  -5 -13 8813.43 324.021   1
  -2   5  12 13373.9 362.772   1
   2  -5 -11 8707.26 277.326   1
   2  -5 -10 5185.13 229.203   1
   2  -5  -9 1951.82 163.777   1
  -2   5   8 4713.96 200.218   1
  -2   5   7 3315.94 155.962   1
  -2   5   6 2100.95 121.596   1
   2  -5  -5 1360.14 101.907   1
  -2   5   4 400.310 78.5264   1
   2  -5  -3 586.670 77.1028   1
  -2   5   2 12.0727 96.3027   1
  -2   5   1 603.257 87.0214   1
   2  -5   0 1109.51 89.9077   1
   2  -5   1 1774.02 95.2682   1
  -2   5  -2 6010.92 133.776   1
   2  -5   3 496.529 81.7536   1
   2  -5   4 956.825 60.3003   1
  -2   5  -5 4361.17 97.0552   1
   2  -5   6 5610.44 124.885   1
  -2   5  -7 9254.31 162.605   1
  -2   5  -8 11429.4 193.105   1
  -2   5  -9 7538.38 173.207   1
  -2   5 -10 4008.65 149.388   1
  -2   5 -11 3257.22 146.790   1
  -2   5 -12 4819.26 187.961   1
  -2   5 -13 8010.91 235.548   1
   2  -5  14 9990.98 265.797   1
  -2   5 -15 9554.34 272.930   1
   2  -5  16 4238.77 226.447   1
  -2   5 -17 1602.45 200.520   1
  -2   5 -18 2708.47 237.091   1
   2  -4 -18 610.447 258.127   1
   2  -4 -17 273.400 219.991   1
   2  -4 -16 94.3544 202.532   1
   2  -4 -15 80.4752 189.993   1
   2  -4 -14 867.290 175.714   1
   2  -4 -13 248.770 162.961   1
   2  -4 -12 6081.70 248.918   1
   2  -4 -11 220.268 142.876   1
  -2   4  10 7636.49 246.415   1
   2  -4  -9 525.748 133.084   1
  -2   4   8 9649.33 242.412   1
  -2   4   7 3221.95 159.616   1
   2  -4  -6 34613.8 362.932   1
  -2   4   5 11684.2 192.767   1
   2  -4  -4 34180.7 270.771   1
  -2   4   3 3848.75 95.7861   1
   2  -4  -2 13488.1 139.181   1
   2  -4  -1 13151.0 123.477   1
   2  -4   0 48862.5 328.744   1
   2  -4   1 31824.6 257.703   1
  -2   4  -2 30609.9 148.800   1
   2  -4   3 11635.3 102.362   1
  -2   4  -4 15444.6 133.307   1
  -2   4  -5 6162.01 102.957   1
   2  -4   6 14103.9 152.725   1
   2  -4   7 9052.02 140.981   1
   2  -4   8 15693.9 194.971   1
   2  -4   9 5093.11 145.707   1
  -2   4 -10 3141.32 133.928   1
  -2   4 -11 59.3463 100.906   1
   2  -4  12 2303.96 141.427   1
  -2   4 -13 74.6401 127.693   1
  -2   4 -14 485.416 139.510   1
   2  -4  15 365.247 150.497   1
  -2   4 -16 9.68748 166.923   1
  -2   4 -17 554.584 176.462   1
  -2   4 -18-29.3634 187.661   1
  -2   4 -19 2136.02 227.570   1
  -2   4 -20 1111.38 907.958   1
   2  -3 -19 2040.52 845.068   1
   2  -3 -18 9919.37 387.962   1
   2  -3 -17 949.965 217.102   1
  -2   3  16 3558.39 261.957   1
   2  -3 -15 898.359 194.265   1
  -2   3  14 9651.84 331.888   1
   2  -3 -13 5125.73 238.695   1
   2  -3 -12 22489.4 394.035   1
   2  -3 -11 4016.18 192.352   1
   2  -3 -10 10592.8 260.356   1
   2  -3  -9 3820.04 171.584   1
   2  -3  -8 7210.18 199.057   1
   2  -3  -7 6140.83 162.718   1
   2  -3  -6 20005.5 257.634   1
   2  -3  -5 11177.5 178.647   1
  -2   3   4 6796.52 118.426   1
   2  -3  -3 3574.63 83.5437   1
  -2   3   2 1148.73 53.7984   1
   2  -3  -1 1803.48 87.2968   1
  -2   3   0 263.488 54.1618   1
   2  -3   1 471.521 61.6247   1
  -2   3  -2 3488.83 77.2905   1
  -2   3  -3 25.9366 31.6987   1
   2  -3   4 4548.53 77.0183   1
   2  -3   5 2893.17 77.8924   1
  -2   3  -6 17004.5 167.561   1
  -2   3  -7 10140.0 147.549   1
  -2   3  -8 31173.6 269.937   1
  -2   3  -9 8273.10 161.495   1
  -2   3 -10 22052.1 254.436   1
  -2   3 -11 4885.27 158.438   1
  -2   3 -12 13728.2 254.780   1
  -2   3 -13 10412.9 246.433   1
   2  -3  14 33466.8 428.183   1
  -2   3 -15 8595.46 261.196   1
  -2   3 -16 14614.4 352.182   1
  -2   3 -17 3005.34 216.476   1
  -2   3 -18 4722.10 256.686   1
  -2   3 -19 1771.35 215.928   1
  -2   3 -20 8455.04 404.985   1
   2  -2 -19 332.467 921.297   1
   2  -2 -18 2015.13 233.425   1
  -2   2  17-5.05249 186.197   1
  -2   2  16 235.979 175.111   1
   2  -2 -15 126.268 165.067   1
   2  -2 -14 71.5309 158.246   1
   2  -2 -13 161.179 147.275   1
   2  -2 -12 159.812 135.619   1
   2  -2 -11 610.282 136.150   1
   2  -2 -10 1714.11 147.914   1
   2  -2  -9 1150.34 128.015   1
   2  -2  -8 3865.78 156.945   1
   2  -2  -7 5294.87 152.586   1
   2  -2  -6 23587.0 220.183   1
   2  -2  -5 7719.54 141.234   1
   2  -2  -4 48744.3 294.005   1
  -2   2   3 4644.03 96.5179   1
   2  -2  -2 19449.4 157.000   1
   2  -2  -1 15129.2 174.350   1
  -2   2   0 112063. 459.289   1
  -2   2  -1 25485.3 205.347   1
  -2   2  -2 142407. 441.212   1
  -2   2  -3 8854.61 90.0315   1
   2  -2   4 33687.8 196.938   1
  -2   2  -5 5762.52 95.8129   1
  -2   2  -6 57506.3 298.205   1
  -2   2  -7 9629.10 136.274   1
  -2   2  -8 62271.6 351.395   1
   2  -2   9 8646.62 154.229   1
  -2   2 -10 10880.7 192.230   1
  -2   2 -11 1645.90 108.932   1
  -2   2 -12 4773.78 155.029   1
  -2   2 -13 2439.20 151.931   1
  -2   2 -14 2713.16 169.946   1
  -2   2 -15 1563.66 159.538   1
  -2   2 -16 60.8147 154.081   1
   2  -2  17 647.814 162.696   1
  -2   2 -18 346.434 169.708   1
   2  -2  19 68.5531 186.508   1
  -2   2 -20 1663.71 248.889   1
   2   2  20 2012.61 1252.26  -2
  -2   2 -20 2012.61 1252.26   1
   2  -1 -19 308.860 897.346   1
   2   1 -19 290.687 560.499  -2
  -2   1  19 290.687 560.499   1
   2  -1 -18 10455.8 1391.09   1
   2   1 -18 12601.1 416.780  -2
  -2   1  18 12601.1 416.780   1
   2  -1 -17 900.363 768.441   1
  -2  -1  17 371.694 253.237  -2
   2  -1 -17 371.694 253.237   1
   2  -1 -16 6070.59 704.332   1
  -2  -1  16 7434.20 334.904  -2
   2  -1 -16 7434.20 334.904   1
   2  -1 -15 223.884 404.221   1
  -2  -1  15 313.342 242.896  -2
   2  -1 -15 313.342 242.896   1
   2  -1 -14 10934.3 1164.47   1
   2   1 -14 14435.9 380.686  -2
  -2   1  14 14435.9 380.686   1
   2  -1 -13 2345.43 349.003   1
   2   1 -13 2585.53 262.312  -2
  -2   1  13 2585.53 262.312   1
   2  -1 -12 43561.6 1264.26   1
   2   1 -12 55655.0 647.190  -2
  -2   1  12 55655.0 647.190   1
   2  -1 -11 130.304 192.128   1
   2   1 -11 215.162 247.122  -2
  -2   1  11 215.162 247.122   1
   2  -1 -10 18202.6 408.891   1
  -2  -1  10 24522.6 617.906  -2
   2  -1 -10 24522.6 617.906   1
   2  -1  -9 532.245 126.460   1
   2   1  -9 807.224 381.040  -2
  -2   1   9 807.224 381.040   1
   2  -1  -8 18997.9 325.731   1
   2   1  -8 24350.5 1191.81  -2
  -2   1   8 24350.5 1191.81   1
   2  -1  -7 74.2087 79.3509   1
   2   1  -7-49.9797 489.312  -2
  -2   1   7-49.9797 489.312   1
   2  -1  -6 64689.7 385.336   1
   2  -1  -5 218.035 76.9166   1
   2   1  -5 119.955 421.706  -2
  -2   1   5 119.955 421.706   1
   2  -1  -4 26374.9 218.994   1
   2   1  -4 39715.4 688.889  -2
  -2   1   4 39715.4 688.889   1
   2  -1  -3 3031.25 79.7668   1
   2   1  -3 3519.86 313.008  -2
  -2   1   3 3519.86 313.008   1
   2  -1  -2 9194.12 108.673   1
   2  -1  -1 4264.22 66.7193   1
  -2  -1   1 5143.31 450.238  -2
   2  -1  -1 5143.31 450.238   1
   2  -1   0 15371.4 168.581   1
   2   1   0 23763.2 657.414  -2
  -2   1   0 23763.2 657.414   1
  -2   1  -1 1580.05 77.1178   1
  -2   1  -2 5895.98 115.443   1
   2   1   2 9987.50 231.196  -2
  -2   1  -2 9987.50 231.196   1
  -2   1  -3 3048.71 66.2667   1
   2   1   3 3158.91 168.719  -2
  -2   1  -3 3158.91 168.719   1
  -2   1  -4 186.474 47.3490   1
   2   1   4 652.007 215.480  -2
  -2   1  -4 652.007 215.480   1
  -2   1  -5 399.662 55.2079   1
   2   1   5 781.875 135.928  -2
  -2   1  -5 781.875 135.928   1
   2  -1   6 1697.06 83.6883   1
  -2  -1  -6 1725.84 128.973  -2
   2  -1   6 1725.84 128.973   1
   2  -1   7 1190.02 84.6384   1
   2   1   7 1534.46 144.056  -2
  -2   1  -7 1534.46 144.056   1
   2  -1   8 13228.6 273.667   1
  -2  -1  -8 14066.2 216.044  -2
   2  -1   8 14066.2 216.044   1
   2  -1   9 329.132 125.772   1
   2   1   9 308.666 112.211  -2
  -2   1  -9 308.666 112.211   1
   2  -1  10 8304.41 307.377   1
   2   1  10 9867.12 203.122  -2
  -2   1 -10 9867.12 203.122   1
   2  -1  11 74.0443 172.396   1
   2   1  11 169.003 135.289  -2
  -2   1 -11 169.003 135.289   1
   2  -1  12 5916.80 298.243   1
   2   1  12 6855.43 240.799  -2
  -2   1 -12 6855.43 240.799   1
   2  -1  13 378.730 256.447   1
   2   1  13 591.481 194.746  -2
  -2   1 -13 591.481 194.746   1
   2  -1  14 26956.5 846.536   1
  -2  -1 -14 31021.9 455.589  -2
   2  -1  14 31021.9 455.589   1
   2  -1  15 676.502 386.822   1
   2   1  15 901.643 209.179  -2
  -2   1 -15 901.643 209.179   1
   2  -1  16 16958.4 1373.35   1
   2   1  16 20155.4 405.669  -2
  -2   1 -16 20155.4 405.669   1
   2  -1  17 699.243 611.794   1
   2   1  17 602.188 224.213  -2
  -2   1 -17 602.188 224.213   1
   2  -1  18 3312.96 488.478   1
   2   1  18 4080.43 309.740  -2
  -2   1 -18 4080.43 309.740   1
   2  -1  19 393.245 720.843   1
  -2  -1 -19 777.108 268.104  -2
   2  -1  19 777.108 268.104   1
   2  -1  20 14593.9 1491.80   1
   2   1  20 17868.5 510.481  -2
  -2   1 -20 17868.5 510.481   1
  -2  -1 -21 1718.08 965.656  -2
   2  -1  21 1718.08 965.656   1
   2   0 -19 89.8845 477.465  -2
  -2   0  19 89.8845 477.465   1
   2   0 -18 13140.9 505.175  -2
  -2   0  18 13140.9 505.175   1
  -2   0  17 114.331 234.051  -2
   2   0 -17 114.331 234.051   1
  -2   0  16 4454.28 314.980  -2
   2   0 -16 4454.28 314.980   1
  -2   0  15 173.337 184.918  -2
   2   0 -15 173.337 184.918   1
  -2   0  14 4446.91 258.857  -2
   2   0 -14 4446.91 258.857   1
  -2   0  13 196.143 160.239  -2
   2   0 -13 196.143 160.239   1
  -2   0  12 2016.87 199.404  -2
   2   0 -12 2016.87 199.404   1
  -2   0  11 319.072 162.573  -2
   2   0 -11 319.072 162.573   1
   2   0 -10 98.6991 163.194  -2
  -2   0  10 98.6991 163.194   1
  -2   0   9 595.576 137.277  -2
   2   0  -9 595.576 137.277   1
   2   0  -8 2498.98 144.164  -2
  -2   0   8 2498.98 144.164   1
  -2   0   7 531.894 107.502  -2
   2   0  -7 531.894 107.502   1
   2   0  -6 15929.1 242.935  -2
  -2   0   6 15929.1 242.935   1
   2   0  -5 577.081 85.9268  -2
  -2   0   5 577.081 85.9268   1
  -2   0   4 29385.0 255.021  -2
   2   0  -4 29385.0 255.021   1
  -2   0   3 790.970 63.4682  -2
   2   0  -3 790.970 63.4682   1
   2   0  -2 10018.2 124.695  -2
  -2   0   2 10018.2 124.695   1
  -2   0   1 389.436 53.5548  -2
   2   0  -1 389.436 53.5548   1
  -2   0   0 53921.1 205.081  -2
   2   0   0 53921.1 205.081   1
   2   0   1 545.085 47.8369  -2
  -2   0  -1 545.085 47.8369   1
  -2   0  -2 175096. 447.358  -2
   2   0   2 175096. 447.358   1
   2   0   3 457.118 60.1960  -2
  -2   0  -3 457.118 60.1960   1
  -2   0  -4 4117.15 77.7066  -2
   2   0   4 4117.15 77.7066   1
  -2   0  -5 206.594 58.1468  -2
   2   0   5 206.594 58.1468   1
   2   0   6 48461.1 299.005  -2
  -2   0  -6 48461.1 299.005   1
  -2   0  -7 391.256 70.4514  -2
   2   0   7 391.256 70.4514   1
   2   0   8 52805.4 380.709  -2
  -2   0  -8 52805.4 380.709   1
   2   0   9 179.866 77.2775  -2
  -2   0  -9 179.866 77.2775   1
   2   0  10 10009.1 205.541  -2
  -2   0 -10 10009.1 205.541   1
   2   0  11 73.3399 103.829  -2
  -2   0 -11 73.3399 103.829   1
  -2   0 -12 5867.39 233.577  -2
   2   0  12 5867.39 233.577   1
  -2   0 -13 173.375 140.079  -2
   2   0  13 173.375 140.079   1
  -2   0 -14 10088.5 321.791  -2
   2   0  14 10088.5 321.791   1
   2   0  15 28.5975 164.858  -2
  -2   0 -15 28.5975 164.858   1
  -2   0 -16 3366.47 255.550  -2
   2   0  16 3366.47 255.550   1
  -2   0 -17 102.158 201.243  -2
   2   0  17 102.158 201.243   1
   2   0  18 187.007 214.981  -2
  -2   0 -18 187.007 214.981   1
   2   0  19-8.51679 240.449  -2
  -2   0 -19-8.51679 240.449   1
  -2   0 -20 64.2974 242.926  -2
   2   0  20 64.2974 242.926   1
  -2   0 -21 373.742 1027.09  -2
   2   0  21 373.742 1027.09   1
  -2  -1  19-3.83515 584.756   1
  -2   1  19 155.636 872.618  -2
   2   1 -19 155.636 872.618   1
   2   1 -18 8204.82 708.641   1
  -2   1  18 10464.9 430.363  -2
   2   1 -18 10464.9 430.363   1
   2   1 -17 225.607 356.863   1
  -2   1  17 384.012 277.363  -2
   2   1 -17 384.012 277.363   1
  -2  -1  16 7422.61 523.277   1
  -2   1  16 9029.23 375.158  -2
   2   1 -16 9029.23 375.158   1
  -2  -1  15 70.6733 306.772   1
  -2   1  15 490.242 243.681  -2
   2   1 -15 490.242 243.681   1
   2   1 -14 12560.8 600.054   1
  -2   1  14 14773.4 402.003  -2
   2   1 -14 14773.4 402.003   1
   2   1 -13 1646.75 308.749   1
  -2   1  13 1847.89 246.090  -2
   2   1 -13 1847.89 246.090   1
  -2  -1  12 51519.9 884.345   1
  -2   1  12 58528.6 762.504  -2
   2   1 -12 58528.6 762.504   1
   2   1 -11 220.031 217.970   1
  -2   1  11 359.818 227.963  -2
   2   1 -11 359.818 227.963   1
   2   1 -10 23740.5 471.127   1
  -2   1  10 26484.8 516.316  -2
   2   1 -10 26484.8 516.316   1
   2   1  -9 730.038 141.614   1
  -2   1   9 805.968 220.941  -2
   2   1  -9 805.968 220.941   1
   2   1  -8 23496.0 329.247   1
  -2   1   8 26867.2 654.042  -2
   2   1  -8 26867.2 654.042   1
   2   1  -7 8.38030 90.2686   1
  -2   1   7 98.4772 317.138  -2
   2   1  -7 98.4772 317.138   1
   2   1  -6 79917.0 493.001   1
  -2   1   6 95421.4 1349.31  -2
   2   1  -6 95421.4 1349.31   1
   2   1  -5 438.840 74.6771   1
  -2   1   5 418.296 283.168  -2
   2   1  -5 418.296 283.168   1
   2   1  -4 41176.9 275.917   1
  -2   1   4 45405.0 831.699  -2
   2   1  -4 45405.0 831.699   1
   2   1  -3 1306.94 68.4418   1
  -2   1   3 1476.60 443.020  -2
   2   1  -3 1476.60 443.020   1
   2   1  -2 12244.7 129.418   1
  -2   1   2 13809.1 493.726  -2
   2   1  -2 13809.1 493.726   1
   2   1  -1 4902.42 88.3333   1
   2   1   0 31516.5 190.223   1
   2   1   1 2077.38 70.9335   1
  -2   1  -1 2566.25 219.619  -2
   2   1   1 2566.25 219.619   1
   2   1   2 18293.0 190.144   1
  -2   1  -2 20372.6 268.864  -2
   2   1   2 20372.6 268.864   1
   2   1   3 1626.70 117.598   1
  -2   1  -3 2350.30 109.248  -2
   2   1   3 2350.30 109.248   1
  -2  -1  -4 2095.52 98.2484   1
  -2   1  -4 2215.11 114.908  -2
   2   1   4 2215.11 114.908   1
  -2  -1  -5 1093.67 86.0024   1
  -2   1  -5 1317.51 127.558  -2
   2   1   5 1317.51 127.558   1
  -2  -1  -6 6.78522 75.3587   1
  -2   1  -6 511.647 128.502  -2
   2   1   6 511.647 128.502   1
  -2  -1  -7 1243.88 95.5542   1
  -2   1  -7 1540.09 141.611  -2
   2   1   7 1540.09 141.611   1
   2   1   8 2597.41 180.959   1
  -2   1  -8 5920.07 183.721  -2
   2   1   8 5920.07 183.721   1
  -2  -1  -9 204.323 114.704   1
   2  -1   9 317.883 150.359  -2
  -2  -1  -9 317.883 150.359   1
  -2  -1 -10 4827.44 285.121   1
   2  -1  10 6679.95 211.056  -2
  -2  -1 -10 6679.95 211.056   1
  -2  -1 -11 586.359 499.836   1
  -2   1 -11 452.717 137.878  -2
   2   1  11 452.717 137.878   1
   2   1  12 3495.38 356.829   1
   2  -1  12 4624.75 223.335  -2
  -2  -1 -12 4624.75 223.335   1
  -2  -1 -13 138.102 585.934   1
  -2   1 -13 32.3585 170.313  -2
   2   1  13 32.3585 170.313   1
  -2  -1 -14 19681.8 935.541   1
   2  -1  14 27020.7 426.272  -2
  -2  -1 -14 27020.7 426.272   1
  -2  -1 -15 335.469 561.759   1
   2  -1  15 582.513 192.246  -2
  -2  -1 -15 582.513 192.246   1
  -2  -1 -16 16816.5 1401.38   1
  -2   1 -16 19303.7 411.382  -2
   2   1  16 19303.7 411.382   1
  -2  -1 -17 62.5697 669.494   1
   2  -1  17 297.957 226.896  -2
  -2  -1 -17 297.957 226.896   1
   2   1  18 4754.99 641.146   1
   2  -1  18 4805.27 314.399  -2
  -2  -1 -18 4805.27 314.399   1
   2   1  19 344.208 493.656   1
  -2   1 -19 265.261 285.911  -2
   2   1  19 265.261 285.911   1
  -2  -1 -20 13442.3 1474.30   1
  -2   1 -20 19130.9 523.486  -2
   2   1  20 19130.9 523.486   1
   2   2 -19 573.986 840.319   1
   2   2 -18 10481.4 346.432   1
   2   2 -17 471.352 167.384   1
   2   2 -16 3882.59 211.141   1
   2   2 -15 46.2191 149.139   1
   2   2 -14 3748.51 207.119   1
   2   2 -13 88.9087 147.581   1
   2   2 -12 7061.45 241.597   1
   2   2 -11 35.1854 129.903   1
  -2  -2  10 1509.78 128.608   1
   2   2  -9 1368.13 116.256   1
  -2  -2   8 222.695 96.7831   1
   2   2  -7 4814.10 142.491   1
  -2  -2   6 760.599 85.8002   1
  -2  -2   5 6354.87 139.628   1
   2   2  -4 8240.16 149.941   1
   2   2  -3 2079.01 79.7968   1
   2   2  -2 4643.86 91.7561   1
   2   2  -1 13695.5 142.679   1
   2   2   0 52287.7 242.527   1
  -2  -2  -1 16166.0 144.240   1
  -2  -2  -2 111169. 352.098   1
  -2  -2  -3 2701.24 74.9131   1
   2   2   4 39669.0 246.323   1
   2   2   5 2154.00 78.7226   1
   2   2   6 66483.7 358.740   1
   2   2   7 3104.26 101.849   1
  -2  -2  -8 115624. 527.384   1
   2   2   9 4011.24 131.955   1
  -2  -2 -10 36041.9 350.323   1
   2   2  11 499.927 109.027   1
  -2  -2 -12 25646.8 353.538   1
   2   2  13 499.650 125.979   1
   2   2  14 25546.5 386.953   1
  -2  -2 -15 1511.43 166.193   1
  -2  -2 -16 10183.5 301.110   1
  -2  -2 -17 788.244 167.595   1
   2   2  18 2017.40 204.835   1
  -2  -2 -19 145.739 191.972   1
  -2  -2 -20 965.514 224.251   1
   2  -2  20 1362.54 1204.87  -2
  -2  -2 -20 1362.54 1204.87   1
   2  -2  21 522.204 1258.26  -2
  -2  -2 -21 522.204 1258.26   1
   2   3 -19 510.867 812.467   1
  -2  -3  18 1320.25 351.272   1
   2   3 -17 68.3528 184.448   1
   2   3 -16 1306.26 178.755   1
   2   3 -15 292.837 156.438   1
   2   3 -14 2341.23 187.865   1
   2   3 -13 2802.67 186.804   1
   2   3 -12 15777.7 311.682   1
   2   3 -11 1354.59 142.455   1
   2   3 -10 12281.4 251.382   1
   2   3  -9 1396.12 125.252   1
   2   3  -8 10350.0 220.302   1
   2   3  -7 3717.07 143.682   1
   2   3  -6 52475.0 408.084   1
   2   3  -5 10599.0 186.356   1
   2   3  -4 44841.8 341.352   1
   2   3  -3 5937.40 113.552   1
   2   3  -2 27434.5 221.513   1
   2   3  -1 2806.79 80.3734   1
   2   3   0 46491.4 250.064   1
   2   3   1 9576.54 112.159   1
   2   3   2 58473.7 265.196   1
   2   3   3 13450.2 131.040   1
   2   3   4 8830.01 121.040   1
   2   3   5 1058.01 68.3893   1
  -2  -3  -6 6141.44 128.398   1
   2   3   7 92.9905 72.7769   1
   2   3   8 739.415 85.6816   1
  -2  -3  -9 183.573 88.4367   1
   2   3  10 1056.95 115.115   1
  -2  -3 -11-1.09778 109.461   1
   2   3  12 1803.69 142.599   1
   2   3  13 2042.83 159.073   1
  -2  -3 -14 9845.16 275.357   1
   2   3  15 1340.43 165.958   1
  -2  -3 -16 9454.37 299.195   1
   2   3  17 848.553 173.225   1
  -2  -3 -18 5531.24 260.750   1
  -2  -3 -19 851.127 199.222   1
  -2  -3 -20 9365.67 515.282   1
  -2  -4  18 7255.00 858.597   1
   2   4 -17 2786.40 230.074   1
   2   4 -16 3909.96 246.709   1
   2   4 -15 1037.69 187.884   1
   2   4 -14 2855.72 205.876   1
   2   4 -13 1798.06 176.772   1
   2   4 -12 8595.39 265.769   1
   2   4 -11 6176.24 225.840   1
  -2  -4  10 1761.07 152.419   1
   2   4  -9 2886.80 161.873   1
   2   4  -8 229.638 114.966   1
   2   4  -7 1008.96 114.454   1
   2   4  -6 201.139 97.0055   1
   2   4  -5 2422.82 109.610   1
   2   4  -4 5001.23 130.066   1
   2   4  -3 5782.62 130.099   1
   2   4  -2 4950.96 108.165   1
   2   4  -1 84.6426 50.0863   1
   2   4   0 17352.2 157.388   1
   2   4   1 2201.71 69.2206   1
   2   4   2 32523.4 208.960   1
   2   4   3 1294.13 67.1407   1
   2   4   4 29194.5 223.066   1
   2   4   5 1052.64 70.1349   1
   2   4   6 18524.0 192.845   1
  -2  -4  -7 10248.7 175.517   1
  -2  -4  -8 47352.1 367.886   1
  -2  -4  -9 8676.55 197.693   1
   2   4  10 19318.0 291.224   1
  -2  -4 -11 2110.88 145.153   1
   2   4  12 10846.5 276.297   1
   2   4  13 2542.77 177.167   1
   2   4  14 20421.8 397.474   1
   2   4  15 2151.42 190.109   1
   2   4  16 9539.36 317.208   1
   2   4  17 842.247 185.231   1
   2   4  18 2414.46 231.599   1
  -2  -4 -19 178.698 206.901   1
   2   4  20 3325.03 517.382   1
   2   5 -17 72.0602 332.737   1
   2   5 -16 776.689 203.186   1
   2   5 -15 521.895 184.673   1
   2   5 -14 1403.17 187.354   1
   2   5 -13 3067.53 208.571   1
   2   5 -12 7957.72 266.959   1
   2   5 -11 5137.87 216.921   1
   2   5 -10 14556.2 308.208   1
   2   5  -9 2146.96 152.629   1
   2   5  -8 10778.8 245.821   1
   2   5  -7 10960.6 236.313   1
   2   5  -6 25713.0 325.519   1
   2   5  -5 17228.2 261.935   1
   2   5  -4 34095.1 344.734   1
   2   5  -3 11079.9 180.610   1
   2   5  -2 11958.2 173.370   1
   2   5  -1 7188.85 127.783   1
   2   5   0 20432.7 197.431   1
   2   5   1 12032.7 137.386   1
   2   5   2 25733.0 215.994   1
   2   5   3 13964.4 166.683   1
   2   5   4 2302.45 89.5148   1
   2   5   5 1148.94 78.5992   1
   2   5   6 4023.56 122.137   1
   2   5   7 481.050 84.2262   1
   2   5   8 4219.27 145.330   1
   2   5   9 2037.75 125.313   1
   2   5  10 66.7696 111.870   1
   2   5  11 43.2933 121.831   1
   2   5  12 34.7455 134.698   1
   2   5  13 253.601 142.305   1
   2   5  14 175.453 157.327   1
   2   5  15 647.228 168.066   1
   2   5  16 2311.41 213.070   1
   2   5  17 120.261 188.030   1
   2   5  18 1168.32 210.000   1
  -2  -5 -19 955.209 218.331   1
   2   5  20 2271.08 778.315   1
   1  -6 -18 10667.1 1654.53  -2
  -2  -6  17 10667.1 1654.53   1
  -2  -6  16 5498.58 544.440   1
  -1   6  17 6021.19 403.228  -2
   2   6 -16 6021.19 403.228   1
   2   6 -15 4101.98 475.991   1
  -1   6  16 5464.59 363.252  -2
   2   6 -15 5464.59 363.252   1
   2   6 -14 5691.85 495.614   1
  -1   6  15 6914.64 361.261  -2
   2   6 -14 6914.64 361.261   1
   2   6 -13 7036.15 457.209   1
  -1   6  14 8935.42 383.504  -2
   2   6 -13 8935.42 383.504   1
   2   6 -12 11991.1 481.629   1
  -1   6  13 13693.4 450.248  -2
   2   6 -12 13693.4 450.248   1
  -2  -6  11 10622.0 407.222   1
  -1   6  12 11714.5 443.979  -2
   2   6 -11 11714.5 443.979   1
  -2  -6  10 6636.85 310.032   1
  -1   6  11 7723.80 399.673  -2
   2   6 -10 7723.80 399.673   1
  -2  -6   9 4753.18 244.754   1
  -1   6  10 5100.40 363.699  -2
   2   6  -9 5100.40 363.699   1
  -2  -6   8 3289.24 219.378   1
  -1   6   9 3632.16 299.970  -2
   2   6  -8 3632.16 299.970   1
   2   6  -7 162.309 123.814   1
   1  -6  -8 383.324 588.977  -2
  -2  -6   7 383.324 588.977   1
   2   6  -6 10005.2 242.653   1
  -1   6   7 10972.7 519.927  -2
   2   6  -6 10972.7 519.927   1
  -2  -6   5 1983.16 130.039   1
  -2  -6   4 835.804 108.425   1
   1  -6  -5 575.553 505.516  -2
  -2  -6   4 575.553 505.516   1
   2   6  -3 82.6631 97.1724   1
   2   6  -2 113.557 86.6639   1
   2   6  -1 1678.82 99.0592   1
   1  -6  -2 2827.84 432.563  -2
  -2  -6   1 2827.84 432.563   1
   2   6   0 955.045 86.6255   1
   2   6   1 7637.05 143.190   1
   2   6   2 2263.41 96.4603   1
  -2  -6  -3 4441.05 123.167   1
   2   6   4 3746.62 115.349   1
   2   6   5 2808.68 109.090   1
   2   6   6 2430.89 109.454   1
   2   6   7 12534.3 225.251   1
   1  -6   6 15044.9 1091.26  -2
  -2  -6  -7 15044.9 1091.26   1
  -2  -6  -8 11140.0 221.796   1
   1  -6   7 11289.0 1064.58  -2
  -2  -6  -8 11289.0 1064.58   1
   2   6   9 7660.87 206.922   1
   1  -6   8 9916.20 1068.88  -2
  -2  -6  -9 9916.20 1068.88   1
   2   6  10 10567.1 243.285   1
   2   6  11 3198.86 166.778   1
   2   6  12 3287.15 191.871   1
  -2  -6 -13 5502.13 247.813   1
  -1   6 -12 7110.31 919.699  -2
   2   6  13 7110.31 919.699   1
   2   6  14 11883.9 348.598   1
   1  -6  13 14683.3 1343.02  -2
  -2  -6 -14 14683.3 1343.02   1
   2   6  15 6830.36 293.657   1
   1  -6  14 7704.54 1175.77  -2
  -2  -6 -15 7704.54 1175.77   1
  -2  -6 -16 6110.19 330.668   1
  -1   6 -15 6864.04 655.118  -2
   2   6  16 6864.04 655.118   1
   2   6  17 3922.01 305.509   1
   1  -6  16 4434.08 801.768  -2
  -2  -6 -17 4434.08 801.768   1
  -2  -6 -18 1407.58 274.593   1
  -1   6 -17 971.167 601.880  -2
   2   6  18 971.167 601.880   1
   1  -6  18 2312.05 1355.97  -2
  -2  -6 -19 2312.05 1355.97   1
   1  -7 -17 643.112 846.878  -2
  -2  -7  16 643.112 846.878   1
  -1   7  16 316.357 273.046  -2
   2   7 -15 316.357 273.046   1
   1  -7 -15 420.896 252.820  -2
  -2  -7  14 420.896 252.820   1
  -1   7  14 2823.98 286.938  -2
   2   7 -13 2823.98 286.938   1
  -1   7  13 663.400 225.072  -2
   2   7 -12 663.400 225.072   1
  -1   7  12 5775.59 325.328  -2
   2   7 -11 5775.59 325.328   1
   1  -7 -11 3046.00 261.143  -2
  -2  -7  10 3046.00 261.143   1
   1  -7 -10 4298.34 274.119  -2
  -2  -7   9 4298.34 274.119   1
   1  -7  -9 1066.95 195.240  -2
  -2  -7   8 1066.95 195.240   1
   1  -7  -8 12652.7 345.404  -2
  -2  -7   7 12652.7 345.404   1
  -1   7   7 4240.12 235.328  -2
   2   7  -6 4240.12 235.328   1
  -1   7   6 26838.7 465.148  -2
   2   7  -5 26838.7 465.148   1
  -1   7   5 12336.0 310.130  -2
   2   7  -4 12336.0 310.130   1
  -1   7   4 13154.1 312.900  -2
   2   7  -3 13154.1 312.900   1
  -1   7   3 5806.20 224.820  -2
   2   7  -2 5806.20 224.820   1
  -1   7   2 15407.1 309.932  -2
   2   7  -1 15407.1 309.932   1
  -1   7   1 17240.0 316.382  -2
   2   7   0 17240.0 316.382   1
  -1   7   0 23222.6 322.247  -2
   2   7   1 23222.6 322.247   1
  -1   7  -1 21023.0 310.787  -2
   2   7   2 21023.0 310.787   1
   1  -7   2 19950.9 319.957  -2
  -2  -7  -3 19950.9 319.957   1
  -1   7  -3 9491.47 244.643  -2
   2   7   4 9491.47 244.643   1
  -1   7  -4 6779.19 232.815  -2
   2   7   5 6779.19 232.815   1
  -1   7  -5 10017.1 268.801  -2
   2   7   6 10017.1 268.801   1
  -1   7  -6 4853.11 239.001  -2
   2   7   7 4853.11 239.001   1
  -1   7  -7 13040.4 334.174  -2
   2   7   8 13040.4 334.174   1
  -1   7  -8 9327.64 301.460  -2
   2   7   9 9327.64 301.460   1
  -1   7  -9 664.385 167.199  -2
   2   7  10 664.385 167.199   1
  -1   7 -10 831.002 181.953  -2
   2   7  11 831.002 181.953   1
  -1   7 -11 546.649 213.014  -2
   2   7  12 546.649 213.014   1
  -1   7 -12 596.471 238.775  -2
   2   7  13 596.471 238.775   1
  -1   7 -13 441.992 236.131  -2
   2   7  14 441.992 236.131   1
  -1   7 -14 1343.54 284.823  -2
   2   7  15 1343.54 284.823   1
  -1   7 -15 2291.53 324.853  -2
   2   7  16 2291.53 324.853   1
  -1   7 -16 563.464 302.885  -2
   2   7  17 563.464 302.885   1
  -2  -8  14 1217.25 864.632   1
  -1   8  15 1334.19 345.176  -2
   2   8 -14 1334.19 345.176   1
   2   8 -13 4814.72 570.358   1
   1  -8 -14 4495.70 367.427  -2
  -2  -8  13 4495.70 367.427   1
  -2  -8  12 2558.75 396.319   1
  -1   8  13 2872.34 343.220  -2
   2   8 -12 2872.34 343.220   1
   2   8 -11 8229.60 607.648   1
  -1   8  12 7879.70 369.440  -2
   2   8 -11 7879.70 369.440   1
   2   8 -10 1258.59 241.437   1
  -1   8  11 1517.22 311.836  -2
   2   8 -10 1517.22 311.836   1
  -2  -8   9 3816.33 331.513   1
  -1   8  10 3739.83 327.946  -2
   2   8  -9 3739.83 327.946   1
  -2  -8   8 1387.37 287.924   1
  -1   8   9 1293.45 258.013  -2
   2   8  -8 1293.45 258.013   1
   2   8  -7 2298.40 289.302   1
  -1   8   8 2124.48 251.261  -2
   2   8  -7 2124.48 251.261   1
   2   8  -6 4953.90 322.071   1
   1  -8  -7 4553.51 293.262  -2
  -2  -8   6 4553.51 293.262   1
  -2  -8   5 6122.97 375.883   1
  -1   8   6 6204.60 285.181  -2
   2   8  -5 6204.60 285.181   1
   2   8  -4 1236.74 237.693   1
  -1   8   5 1411.53 200.139  -2
   2   8  -4 1411.53 200.139   1
  -2  -8   3 1442.35 233.125   1
  -1   8   4 1901.43 202.644  -2
   2   8  -3 1901.43 202.644   1
   2   8  -2 41.4743 197.137   1
   1  -8  -3 348.271 182.235  -2
  -2  -8   2 348.271 182.235   1
  -2  -8   1 205.001 178.492   1
   1  -8  -2 995.295 181.429  -2
  -2  -8   1 995.295 181.429   1
  -2  -8   0 2702.62 237.436   1
  -1   8   1 2499.50 189.993  -2
   2   8   0 2499.50 189.993   1
  -2  -8  -1 595.546 183.813   1
  -1   8   0 3589.67 197.953  -2
   2   8   1 3589.67 197.953   1
   2   8   2 393.248 159.706   1
  -1   8  -1 1517.13 180.433  -2
   2   8   2 1517.13 180.433   1
  -2  -8  -3 824.210 162.381   1
  -1   8  -2 3663.60 202.381  -2
   2   8   3 3663.60 202.381   1
  -2  -8  -4 2179.91 268.632   1
  -1   8  -3 2760.89 190.869  -2
   2   8   4 2760.89 190.869   1
   2   8   5 3007.57 337.618   1
  -1   8  -4 6057.62 259.281  -2
   2   8   5 6057.62 259.281   1
   2   8   6 807.732 265.444   1
   1  -8   5 1646.32 205.855  -2
  -2  -8  -6 1646.32 205.855   1
  -2  -8  -7 13408.4 957.919   1
   1  -8   6 20473.3 396.395  -2
  -2  -8  -7 20473.3 396.395   1
  -2  -8  -8 5186.57 689.079   1
  -1   8  -7 6526.23 275.359  -2
   2   8   8 6526.23 275.359   1
  -1   8  -8 18268.1 379.421  -2
   2   8   9 18268.1 379.421   1
  -1   8  -9 7510.19 290.132  -2
   2   8  10 7510.19 290.132   1
   1  -8  10 12747.2 375.978  -2
  -2  -8 -11 12747.2 375.978   1
   1  -8  11 4391.01 290.122  -2
  -2  -8 -12 4391.01 290.122   1
   1  -8  12 17113.2 472.415  -2
  -2  -8 -13 17113.2 472.415   1
  -1   8 -13 6186.70 346.209  -2
   2   8  14 6186.70 346.209   1
  -1   8 -14 17185.5 488.361  -2
   2   8  15 17185.5 488.361   1
  -1   8 -15 5740.10 407.071  -2
   2   8  16 5740.10 407.071   1
  -1   8 -16 6300.95 1300.58  -2
   2   8  17 6300.95 1300.58   1
   2   9 -13 105.658 266.303   1
   2   9 -12 26.8755 214.828   1
   2   9 -11 485.647 193.805   1
  -2  -9  10 1249.35 192.039   1
   2   9  -9 589.395 168.794   1
   2   9  -8 466.882 162.063   1
  -2  -9   7 4318.90 216.878   1
   2   9  -6 870.879 152.988   1
   2   9  -5 8652.73 254.899   1
   2   9  -4 4078.04 193.865   1
   2   9  -3 7443.24 220.623   1
   2   9  -2 2630.15 150.888   1
   2   9  -1 11551.6 255.351   1
  -2  -9   0 2823.32 158.039   1
   2   9   1 22204.0 330.990   1
   2   9   2 4103.77 172.428   1
   2   9   3 20147.6 343.003   1
   2   9   4 1626.43 155.932   1
   2   9   5 10573.0 273.517   1
  -2  -9  -6 1555.55 159.339   1
   2   9   7 12643.0 314.928   1
   2   9   8 2540.32 187.008   1
   2   9   9 11774.3 321.122   1
  -2  -9 -10 232.380 163.848   1
   2   9  11 3566.20 239.939   1
  -2  -9 -12 692.050 195.611   1
   2   9  13 666.384 214.679   1
   2   9  14 896.503 231.729   1
  -2  -9 -15 876.599 271.994   1
   2  10 -10 296.497 399.036   1
   2  10  -9 6923.41 433.039   1
   2  10  -8 373.771 303.754   1
   2  10  -7 8521.92 465.204   1
   2  10  -6 500.101 277.139   1
   2  10  -5 9236.53 451.360   1
   2  10  -4 175.384 265.736   1
   2  10  -3 6359.34 364.798   1
  -2 -10   2 414.773 232.467   1
  -2 -10   1 1047.13 215.513   1
   2  10   0 29.5620 204.423   1
  -2 -10  -1 1166.50 205.897   1
   2  10   2 324.264 217.907   1
  -2 -10  -3-60.6203 217.957   1
   2  10   4 1341.21 255.569   1
  -2 -10  -5-54.1198 260.695   1
  -2 -10  -6-11.4090 280.577   1
   2  10   7 2184.82 342.738   1
   2  10   8 106.208 309.482   1
   2  10   9 1876.70 320.833   1
   2  10  10 1344.00 315.315   1
  -2 -10 -11 1597.18 373.794   1
   2  10  12 339.187 384.260   1
  -2 -10 -13 2373.04 1064.78   1
  -2 -11   7 2566.07 427.585   1
  -2 -11   6 435.630 298.150   1
   2  11  -5 3994.58 359.683   1
   2  11  -4 174.019 271.174   1
   2  11  -3 5720.11 384.389   1
   2  11  -2 186.032 258.022   1
  -2 -11   1 6196.76 384.815   1
   2  11   0 143.321 253.037   1
   2  11   1 11702.4 512.643   1
   2  11   2 202.096 254.308   1
   2  11   3 9849.00 471.469   1
   2  11   4 461.831 281.674   1
   2  11   5 5345.81 413.777   1
   2  11   6 338.524 332.480   1
   2  11   7 7671.30 532.495   1
   2  11   8 287.358 328.796   1
   2  11   9 6122.75 513.096   1
  -2 -11 -10-56.1029 684.064   1
  -2 -12   4-35.8046 520.469   1
   2  12  -3 5947.78 636.046   1
   2  12  -2 586.166 401.701   1
   2  12  -1 3192.21 381.051   1
   2  12   0 1021.08 313.282   1
   2  12   1 2879.08 366.683   1
   2  12   2 896.494 336.922   1
   2  12   3 1037.99 334.130   1
   2  12   4-61.4092 351.791   1
   2  12   5 270.441 403.898   1
  -2 -12  -6 827.266 536.641   1
  -2 -12  -7-58.6344 703.898   1
   3 -11  -6 6230.55 1089.79   1
   3 -11  -5-817.659 786.433   1
  -3  11   4 6018.56 526.088   1
  -3  11   3 83.5562 287.427   1
  -3  11   2 2858.47 320.996   1
  -3  11   1-58.2550 270.577   1
  -3  11   0 3897.13 344.520   1
   3 -11   1 111.724 274.957   1
  -3  11  -2 2373.98 305.521   1
  -3  11  -3 671.495 271.692   1
   3 -11   4 829.796 278.702   1
  -3  11  -5-16.8266 280.617   1
  -3  11  -6 65.3778 368.369   1
  -3  11  -7 123.515 383.806   1
  -3  11  -8-47.9372 606.229   1
  -3  10   9-161.994 569.683   1
  -3  10   8 230.137 546.078   1
  -3  10   7 463.745 353.035   1
  -3  10   6-205.069 343.319   1
  -3  10   5-54.9345 341.560   1
   3 -10  -4 1035.83 349.330   1
   3 -10  -3 56.5869 290.689   1
  -3  10   2 670.746 265.980   1
  -3  10   1 347.607 236.029   1
  -3  10   0 3693.77 309.635   1
   3 -10   1 24.6877 239.212   1
  -3  10  -2 7215.46 380.956   1
  -3  10  -3 105.494 235.276   1
  -3  10  -4 5209.54 343.217   1
  -3  10  -5 14.7239 247.623   1
  -3  10  -6 8087.35 417.773   1
  -3  10  -7-1.53992 262.947   1
  -3  10  -8 13569.8 523.811   1
  -3  10  -9-34.8915 272.106   1
   3 -10  10 8463.79 495.346   1
   3 -10  11-169.687 661.469   1
  -3   9  11 1705.86 596.466   1
   3  -9 -10 6500.35 559.487   1
  -3   9   9 629.569 355.302   1
  -3   9   8 5799.06 495.936   1
   3  -9  -7 362.185 331.390   1
  -3   9   6 15151.6 591.230   1
  -3   9   5 1553.17 268.672   1
  -3   9   4 15548.6 587.368   1
   3  -9  -3 442.362 242.492   1
  -3   9   2 8668.41 444.493   1
   3  -9  -1 1516.84 254.920   1
  -3   9   0 12265.6 426.392   1
  -3   9  -1 1510.52 234.888   1
  -3   9  -2 10277.6 401.545   1
   3  -9   3 700.371 213.563   1
  -3   9  -4 4499.81 288.346   1
  -3   9  -5 1091.82 210.488   1
  -3   9  -6 1022.90 231.863   1
  -3   9  -7 2054.94 248.665   1
   3  -9   8 995.075 226.618   1
  -3   9  -9 391.442 241.868   1
   3  -9  10-29.8214 280.920   1
  -3   9 -11 32.6144 283.012   1
   3  -9  12 290.130 330.506   1
   3  -9  13 633.208 362.035   1
   3  -9  14 1527.60 837.058   1
   4   8 -11 9808.81 833.371  -2
  -3   8  12 9808.81 833.371   1
  -4  -8  10 1984.43 609.184  -2
   3  -8 -11 1984.43 609.184   1
  -4  -8   9 10384.5 815.814  -2
   3  -8 -10 10384.5 815.814   1
  -4  -8   8 764.170 540.704  -2
   3  -8  -9 764.170 540.704   1
   4   8  -7 4642.39 594.936  -2
  -3   8   8 4642.39 594.936   1
   4   8  -6 2097.73 428.784  -2
  -3   8   7 2097.73 428.784   1
   3  -8  -6 1211.49 575.189   1
   4   8  -5 4686.13 437.202  -2
  -3   8   6 4686.13 437.202   1
   3  -8  -5-28.7352 502.509   1
  -4  -8   4 1755.89 382.205  -2
   3  -8  -5 1755.89 382.205   1
  -4  -8   3 3594.47 403.552  -2
   3  -8  -4 3594.47 403.552   1
   4   8  -2 662.347 279.045  -2
  -3   8   3 662.347 279.045   1
   4   8  -1 1924.73 314.863  -2
  -3   8   2 1924.73 314.863   1
   4   8   0 668.501 290.566  -2
  -3   8   1 668.501 290.566   1
   3  -8   0 3560.98 630.258   1
   4   8   1 3880.67 339.044  -2
  -3   8   0 3880.67 339.044   1
   3  -8   1-60.3448 463.085   1
  -4  -8  -2 701.936 292.590  -2
   3  -8   1 701.936 292.590   1
  -4  -8  -3 11564.9 421.267  -2
   3  -8   2 11564.9 421.267   1
   4   8   4 2840.37 284.854  -2
  -3   8  -3 2840.37 284.854   1
   3  -8   4 7771.41 847.896   1
   4   8   5 7490.70 381.628  -2
  -3   8  -4 7490.70 381.628   1
   3  -8   5 826.204 372.817   1
   4   8   6 779.372 304.718  -2
  -3   8  -5 779.372 304.718   1
   3  -8   6 11253.4 594.630   1
   4   8   7 11149.8 476.097  -2
  -3   8  -6 11149.8 476.097   1
   3  -8   7 1168.74 385.125   1
   4   8   8 1656.37 336.868  -2
  -3   8  -7 1656.37 336.868   1
   3  -8   8 21294.4 969.537   1
   4   8   9 21979.2 641.567  -2
  -3   8  -8 21979.2 641.567   1
   3  -8   9 1941.98 431.392   1
   4   8  10 2326.01 378.310  -2
  -3   8  -9 2326.01 378.310   1
   3  -8  10 9077.68 730.447   1
   4   8  11 9219.34 606.141  -2
  -3   8 -10 9219.34 606.141   1
   3  -8  11 690.281 362.390   1
   4   8  12 776.096 535.090  -2
  -3   8 -11 776.096 535.090   1
   3  -8  12 6329.02 579.523   1
  -4  -8 -13 7698.15 876.385  -2
   3  -8  12 7698.15 876.385   1
   3  -8  13 1098.12 410.137   1
   4   8  14 690.809 686.455  -2
  -3   8 -13 690.809 686.455   1
   3  -8  14 8786.58 693.087   1
   4   8  15 9048.08 993.075  -2
  -3   8 -14 9048.08 993.075   1
   3  -8  15 916.892 543.854   1
  -4  -8 -16 1013.67 983.440  -2
   3  -8  15 1013.67 983.440   1
   4   7 -13 1692.55 1369.73  -2
  -3   7  14 1692.55 1369.73   1
   4   7 -12-4.46845 644.588  -2
  -3   7  13-4.46845 644.588   1
  -4  -7  11 6598.62 834.408  -2
   3  -7 -12 6598.62 834.408   1
   4   7 -10 2182.77 612.184  -2
  -3   7  11 2182.77 612.184   1
  -4  -7   9 7246.78 753.425  -2
   3  -7 -10 7246.78 753.425   1
  -4  -7   8 2591.64 576.827  -2
   3  -7  -9 2591.64 576.827   1
  -4  -7   7 8767.69 749.780  -2
   3  -7  -8 8767.69 749.780   1
   4   7  -6 2648.66 420.875  -2
  -3   7   7 2648.66 420.875   1
   4   7  -5 25884.4 776.249  -2
  -3   7   6 25884.4 776.249   1
   4   7  -4 9023.07 490.558  -2
  -3   7   5 9023.07 490.558   1
   4   7  -3 28905.1 759.226  -2
  -3   7   4 28905.1 759.226   1
   4   7  -2 10349.0 421.519  -2
  -3   7   3 10349.0 421.519   1
   4   7  -1 17024.3 546.962  -2
  -3   7   2 17024.3 546.962   1
   4   7   0 6194.58 317.954  -2
  -3   7   1 6194.58 317.954   1
   4   7   1 28568.0 672.510  -2
  -3   7   0 28568.0 672.510   1
   4   7   2 11891.3 417.558  -2
  -3   7  -1 11891.3 417.558   1
   4   7   3 32218.0 597.586  -2
  -3   7  -2 32218.0 597.586   1
  -4  -7  -4 5096.06 308.838  -2
   3  -7   3 5096.06 308.838   1
   4   7   5 16687.1 455.567  -2
  -3   7  -4 16687.1 455.567   1
  -4  -7  -6 1728.64 230.250  -2
   3  -7   5 1728.64 230.250   1
   4   7   7 8472.88 384.349  -2
  -3   7  -6 8472.88 384.349   1
   4   7   8 2172.14 266.137  -2
  -3   7  -7 2172.14 266.137   1
  -4  -7  -9 8240.36 396.370  -2
   3  -7   8 8240.36 396.370   1
   4   7  10 1117.44 270.455  -2
  -3   7  -9 1117.44 270.455   1
  -4  -7 -11 5911.76 433.643  -2
   3  -7  10 5911.76 433.643   1
   4   7  12 1453.38 345.351  -2
  -3   7 -11 1453.38 345.351   1
  -4  -7 -13 176.513 341.689  -2
   3  -7  12 176.513 341.689   1
  -4  -7 -14 702.969 374.239  -2
   3  -7  13 702.969 374.239   1
   4   7  15 374.771 359.051  -2
  -3   7 -14 374.771 359.051   1
  -4  -7 -16 721.102 401.436  -2
   3  -7  15 721.102 401.436   1
  -4  -7 -17 1097.92 503.931  -2
   3  -7  16 1097.92 503.931   1
  -3   6  15 2812.20 1084.91   1
  -4  -6  14 1246.40 1353.63  -2
   3  -6 -15 1246.40 1353.63   1
  -3   6  14 3152.44 629.380   1
  -4  -6  13 4062.88 1349.56  -2
   3  -6 -14 4062.88 1349.56   1
  -3   6  13 5021.14 692.748   1
  -4  -6  12 5451.90 1329.78  -2
   3  -6 -13 5451.90 1329.78   1
   3  -6 -12 7919.68 766.674   1
  -4  -6  11 6400.35 1310.10  -2
   3  -6 -12 6400.35 1310.10   1
   3  -6 -11 7875.49 729.808   1
  -4  -6  10 8015.33 1306.52  -2
   3  -6 -11 8015.33 1306.52   1
  -3   6  10 5358.51 599.442   1
  -4  -6   9 4962.81 1125.62  -2
   3  -6 -10 4962.81 1125.62   1
  -3   6   9 2909.60 483.580   1
  -4  -6   8 2484.38 996.231  -2
   3  -6  -9 2484.38 996.231   1
   3  -6  -8 1521.15 341.897   1
   4   6  -7 1756.84 875.171  -2
  -3   6   8 1756.84 875.171   1
  -3   6   7 2659.87 335.699   1
  -3   6   6 1016.90 252.385   1
   4   6  -5 1662.20 569.127  -2
  -3   6   6 1662.20 569.127   1
  -3   6   5 3565.26 314.603   1
   4   6  -4 4709.37 630.319  -2
  -3   6   5 4709.37 630.319   1
  -3   6   4 4040.61 292.176   1
   4   6  -3 5272.20 890.087  -2
  -3   6   4 5272.20 890.087   1
   3  -6  -3 244.329 181.498   1
  -4  -6   2 285.801 687.445  -2
   3  -6  -3 285.801 687.445   1
   3  -6  -2 68.5835 149.174   1
  -3   6   1 107.247 140.980   1
  -4  -6   0-29.1591 589.876  -2
   3  -6  -1-29.1591 589.876   1
  -3   6   0 90.0520 120.258   1
   3  -6   1 618.359 112.540   1
  -4  -6  -2 569.103 585.600  -2
   3  -6   1 569.103 585.600   1
   3  -6   2 1573.10 138.081   1
  -4  -6  -3 1584.30 633.844  -2
   3  -6   2 1584.30 633.844   1
  -3   6  -3 6697.76 243.041   1
  -4  -6  -4 7381.13 566.878  -2
   3  -6   3 7381.13 566.878   1
  -3   6  -4 909.116 165.767   1
  -4  -6  -5 1295.83 436.366  -2
   3  -6   4 1295.83 436.366   1
  -3   6  -5 4244.53 245.224   1
  -4  -6  -6 5537.47 466.721  -2
   3  -6   5 5537.47 466.721   1
  -3   6  -6 3185.80 243.280   1
   4   6   7 3535.63 451.490  -2
  -3   6  -6 3535.63 451.490   1
  -3   6  -7 7193.72 327.020   1
   4   6   8 8205.85 519.261  -2
  -3   6  -7 8205.85 519.261   1
  -3   6  -8 15931.3 495.303   1
   4   6   9 16939.4 610.907  -2
  -3   6  -8 16939.4 610.907   1
   3  -6   9 10540.5 478.590   1
  -4  -6 -10 13331.5 574.980  -2
   3  -6   9 13331.5 574.980   1
   3  -6  10 8380.51 536.011   1
   4   6  11 8870.15 526.035  -2
  -3   6 -10 8870.15 526.035   1
  -3   6 -11 5738.80 900.480   1
  -4  -6 -12 7061.94 448.927  -2
   3  -6  11 7061.94 448.927   1
   3  -6  12 7722.06 680.636   1
  -4  -6 -13 8808.89 553.178  -2
   3  -6  12 8808.89 553.178   1
  -3   6 -13 4940.43 638.308   1
   4   6  14 6565.57 470.526  -2
  -3   6 -13 6565.57 470.526   1
  -3   6 -14 15472.1 1446.38   1
   4   6  15 17877.1 676.883  -2
  -3   6 -14 17877.1 676.883   1
  -3   6 -15 9406.46 1186.74   1
  -4  -6 -16 10744.0 598.994  -2
   3  -6  15 10744.0 598.994   1
  -3   6 -16 13044.6 1469.42   1
  -4  -6 -17 13560.5 767.694  -2
   3  -6  16 13560.5 767.694   1
  -3   6 -17 2113.64 939.777   1
   4   6  18 4062.53 588.161  -2
  -3   6 -17 4062.53 588.161   1
   3  -6  18 6634.19 1073.76   1
   3  -5 -16 133.821 977.264   1
   3  -5 -15 72.5248 451.788   1
  -3   5  14 174.021 456.468   1
  -3   5  13 20.6754 411.843   1
   3  -5 -12 1326.00 402.567   1
  -3   5  11 1254.96 385.205   1
  -3   5  10 1252.13 365.979   1
  -3   5   9 1805.11 359.181   1
  -3   5   8 1129.43 243.757   1
  -3   5   7 1946.19 258.155   1
   3  -5  -6 9060.91 353.057   1
   3  -5  -5 9667.51 318.041   1
  -3   5   4 7510.83 277.846   1
   3  -5  -3 8165.66 255.882   1
   3  -5  -2 3844.75 176.481   1
   3  -5  -1 4019.62 173.080   1
   3  -5   0 8523.18 186.024   1
   3  -5   1 18089.1 232.739   1
   3  -5   2 16874.1 222.825   1
   3  -5   3 15078.8 252.704   1
  -3   5  -4 9241.91 222.059   1
   3  -5   5 3393.67 158.451   1
  -3   5  -6 3792.39 175.595   1
  -3   5  -7 12700.4 310.909   1
  -3   5  -8 7699.44 243.969   1
  -3   5  -9 8398.02 274.014   1
   3  -5  10 3840.68 233.758   1
  -3   5 -11 1485.43 196.941   1
  -3   5 -12 334.150 186.419   1
  -3   5 -13 1369.92 215.806   1
   3  -5  14 141.163 216.480   1
   3  -5  15 447.040 260.584   1
   3  -5  16 68.5043 305.319   1
  -3   5 -17 167.042 325.511   1
  -3   5 -18 537.139 341.087   1
   3  -5  19 349.740 708.087   1
   3  -4 -17 7676.58 1374.05   1
  -3   4  16 2433.54 529.262   1
  -3   4  15 5044.38 594.359   1
  -3   4  14 1719.30 371.135   1
   3  -4 -13 7923.84 522.399   1
   3  -4 -12 6550.37 304.693   1
   3  -4 -11 17491.0 370.566   1
   3  -4 -10 7691.74 250.498   1
   3  -4  -9 4846.12 202.221   1
   3  -4  -8 2739.05 160.156   1
   3  -4  -7 6513.45 195.847   1
   3  -4  -6 4078.52 260.316   1
  -3   4   5 14167.9 384.082   1
  -3   4   4 6975.13 237.108   1
   3  -4  -3 2457.55 148.973   1
   3  -4  -2 828.711 107.455   1
  -3   4   1 2859.40 121.401   1
   3  -4   0 428.305 76.3693   1
  -3   4  -1 1675.91 91.3761   1
   3  -4   2 1048.87 69.8708   1
   3  -4   3 47.4651 55.5439   1
  -3   4  -4 3248.28 110.678   1
   3  -4   5 178.688 81.3759   1
  -3   4  -6 5220.27 154.323   1
   3  -4   7 1382.70 114.661   1
  -3   4  -8 15946.4 200.376   1
  -3   4  -9 9151.62 170.811   1
  -3   4 -10 9279.46 196.965   1
   3  -4  11 2462.01 134.767   1
  -3   4 -12 5462.83 178.502   1
  -3   4 -13 6580.50 209.147   1
  -3   4 -14 10431.6 271.431   1
  -3   4 -15 12214.7 315.805   1
  -3   4 -16 7014.70 279.015   1
  -3   4 -17 5257.51 265.149   1
  -3   4 -18 2564.68 378.612   1
  -3   4 -19 2898.26 410.529   1
   3  -3 -18 1834.05 265.459   1
  -3   3  17 1738.64 243.394   1
  -3   3  16 1113.95 214.962   1
   3  -3 -15 237.431 188.744   1
   3  -3 -14 472.992 174.098   1
   3  -3 -13 99.8272 164.818   1
  -3   3  12 249.085 156.529   1
   3  -3 -11 1135.56 155.089   1
   3  -3 -10 91.2635 132.572   1
   3  -3  -9 2572.37 168.038   1
  -3   3   8 182.594 119.467   1
   3  -3  -7 7091.39 198.723   1
   3  -3  -6 5201.89 152.345   1
  -3   3   5 31576.7 285.269   1
  -3   3   4 9797.65 146.070   1
   3  -3  -3 25789.2 200.003   1
   3  -3  -2 11109.8 119.845   1
   3  -3  -1 33605.8 288.424   1
   3  -3   0 13874.3 180.214   1
   3  -3   1 66381.0 408.093   1
   3  -3   2 32730.8 234.526   1
  -3   3  -3 74933.0 360.221   1
  -3   3  -4 17045.9 134.786   1
  -3   3  -5 20605.7 170.589   1
  -3   3  -6 7466.88 121.021   1
  -3   3  -7 39029.4 275.995   1
  -3   3  -8 11852.3 180.590   1
  -3   3  -9 26258.8 281.150   1
  -3   3 -10 3667.77 139.705   1
  -3   3 -11 7169.01 185.872   1
  -3   3 -12 1461.04 120.976   1
   3  -3  13 3524.97 157.669   1
   3  -3  14 349.571 133.168   1
   3  -3  15 1984.48 166.756   1
  -3   3 -16 177.963 149.460   1
  -3   3 -17 110.632 168.556   1
  -3   3 -18-18.0414 180.834   1
  -3   3 -19-69.5681 189.859   1
  -3   3 -20 54.9749 233.964   1
   3  -2 -18 876.568 238.996   1
   3  -2 -17 6905.18 322.412   1
  -3   2  16 981.444 197.950   1
  -3   2  15 5751.55 274.572   1
  -3   2  14 1519.62 175.632   1
   3  -2 -13 17386.4 364.067   1
  -3   2  12 2952.25 183.767   1
   3  -2 -11 38298.8 474.919   1
   3  -2 -10 8187.75 231.650   1
   3  -2  -9 26238.2 362.409   1
   3  -2  -8 1402.73 123.118   1
   3  -2  -7 28668.6 357.865   1
   3  -2  -6 7309.43 184.581   1
   3  -2  -5 58532.7 348.045   1
   3  -2  -4 6920.26 126.677   1
   3  -2  -3 40877.7 243.737   1
   3  -2  -2 5797.22 91.6719   1
   3  -2  -1 11281.9 108.637   1
   3  -2   0 2926.78 91.8675   1
  -3   2  -1 12685.1 142.799   1
  -3   2  -2 2753.78 81.2939   1
  -3   2  -3 765.797 52.3494   1
  -3   2  -4 2384.65 64.3552   1
   3  -2   5 248.895 48.0434   1
   3  -2   6 362.184 57.0948   1
  -3   2  -7 6627.36 114.196   1
   3  -2   8 42.7534 72.2279   1
  -3   2  -9 16081.9 225.690   1
   3  -2  10 299.660 93.6599   1
  -3   2 -11 6870.14 179.491   1
   3  -2  12 128.686 108.919   1
  -3   2 -13 12876.8 262.617   1
   3  -2  14 1312.60 145.130   1
  -3   2 -15 17782.6 345.226   1
   3  -2  16 2806.11 189.355   1
  -3   2 -17 8026.40 273.875   1
  -3   2 -18 453.167 170.037   1
   3  -2  19 5508.25 263.204   1
   3  -2  20 1993.52 219.211   1
  -3   1  18 173.016 574.883   1
  -3  -1  18 202.867 323.660  -2
   3  -1 -18 202.867 323.660   1
  -3   1  17 10206.8 909.109   1
  -3  -1  17 13007.4 440.795  -2
   3  -1 -17 13007.4 440.795   1
   3  -1 -16-6.53851 498.965   1
  -3  -1  16 40.0544 258.780  -2
   3  -1 -16 40.0544 258.780   1
  -3   1  15 3186.22 585.854   1
  -3  -1  15 3212.97 274.714  -2
   3  -1 -15 3212.97 274.714   1
   3  -1 -14 449.947 386.657   1
  -3  -1  14 409.731 238.121  -2
   3  -1 -14 409.731 238.121   1
   3  -1 -13 2825.58 479.835   1
  -3  -1  13 3416.83 265.938  -2
   3  -1 -13 3416.83 265.938   1
   3  -1 -12 641.569 275.460   1
   3   1 -12 803.172 230.755  -2
  -3   1  12 803.172 230.755   1
   3  -1 -11 1985.19 265.080   1
   3   1 -11 3128.54 266.479  -2
  -3   1  11 3128.54 266.479   1
   3  -1 -10 935.929 188.804   1
   3   1 -10 961.822 307.490  -2
  -3   1  10 961.822 307.490   1
   3  -1  -9 85.5364 151.150   1
  -3  -1   9 176.357 296.773  -2
   3  -1  -9 176.357 296.773   1
   3  -1  -8 1054.98 134.531   1
   3   1  -8 1438.24 450.108  -2
  -3   1   8 1438.24 450.108   1
   3  -1  -7 926.866 116.821   1
   3   1  -7 1120.64 434.236  -2
  -3   1   7 1120.64 434.236   1
  -3   1   6 1413.38 102.102   1
   3  -1  -5 15265.6 189.536   1
   3   1  -5 14511.4 632.594  -2
  -3   1   5 14511.4 632.594   1
   3  -1  -4 3516.41 93.6802   1
   3   1  -4 3930.07 252.735  -2
  -3   1   4 3930.07 252.735   1
   3  -1  -3 13912.1 156.384   1
   3   1  -3 16308.3 466.921  -2
  -3   1   3 16308.3 466.921   1
   3  -1  -2 479.016 55.2576   1
   3   1  -2 741.015 202.132  -2
  -3   1   2 741.015 202.132   1
   3  -1  -1 16121.8 136.533   1
   3   1  -1 18209.0 699.058  -2
  -3   1   1 18209.0 699.058   1
   3  -1   0 468.585 44.3078   1
  -3  -1   0 565.888 161.547  -2
   3  -1   0 565.888 161.547   1
   3  -1   1 63768.6 255.961   1
  -3  -1  -1 71208.5 438.142  -2
   3  -1   1 71208.5 438.142   1
  -3   1  -2 2664.71 206.578   1
  -3  -1  -2 3107.77 75.3696  -2
   3  -1   2 3107.77 75.3696   1
  -3   1  -3 49439.5 440.113   1
  -3  -1  -3 58754.6 260.923  -2
   3  -1   3 58754.6 260.923   1
  -3   1  -4 2317.56 127.757   1
  -3  -1  -4 2232.35 79.1178  -2
   3  -1   4 2232.35 79.1178   1
  -3   1  -5 43583.6 363.740   1
  -3  -1  -5 52667.8 303.251  -2
   3  -1   5 52667.8 303.251   1
   3  -1   6 1264.42 97.8733   1
   3   1   6 1344.15 88.6169  -2
  -3   1  -6 1344.15 88.6169   1
   3  -1   7 25362.7 445.357   1
  -3  -1  -7 32274.7 241.095  -2
   3  -1   7 32274.7 241.095   1
   3  -1   8 6321.00 235.574   1
   3   1   8 6446.77 144.189  -2
  -3   1  -8 6446.77 144.189   1
   3  -1   9 51251.9 701.238   1
  -3  -1  -9 67294.0 433.458  -2
   3  -1   9 67294.0 433.458   1
   3  -1  10 3862.19 254.095   1
  -3  -1 -10 3862.53 171.838  -2
   3  -1  10 3862.53 171.838   1
   3  -1  11 12824.3 647.029   1
  -3  -1 -11 18090.4 302.662  -2
   3  -1  11 18090.4 302.662   1
   3  -1  12 3148.22 645.709   1
  -3  -1 -12 3004.06 185.379  -2
   3  -1  12 3004.06 185.379   1
   3  -1  13 8812.22 928.030   1
  -3  -1 -13 11016.1 292.878  -2
   3  -1  13 11016.1 292.878   1
   3  -1  14 3657.18 706.000   1
  -3  -1 -14 3437.44 226.132  -2
   3  -1  14 3437.44 226.132   1
   3  -1  15 9272.31 1015.47   1
  -3  -1 -15 14414.1 339.996  -2
   3  -1  15 14414.1 339.996   1
   3  -1  16 1618.46 635.524   1
  -3  -1 -16 2000.00 233.648  -2
   3  -1  16 2000.00 233.648   1
   3  -1  17 2283.50 756.385   1
  -3  -1 -17 2829.88 243.683  -2
   3  -1  17 2829.88 243.683   1
   3  -1  18 435.109 646.214   1
  -3  -1 -18 803.718 234.790  -2
   3  -1  18 803.718 234.790   1
   3  -1  19 345.371 673.146   1
   3   1  19 755.245 254.335  -2
  -3   1 -19 755.245 254.335   1
   3  -1  20 500.058 741.236   1
   3   1  20 266.078 291.127  -2
  -3   1 -20 266.078 291.127   1
  -3  -1 -21 302.650 944.617  -2
   3  -1  21 302.650 944.617   1
  -3   0  18 341.679 299.052  -2
   3   0 -18 341.679 299.052   1
  -3   0  17 6249.29 382.333  -2
   3   0 -17 6249.29 382.333   1
  -3   0  16 413.059 214.766  -2
   3   0 -16 413.059 214.766   1
  -3   0  15 4575.65 312.967  -2
   3   0 -15 4575.65 312.967   1
  -3   0  14 305.022 183.760  -2
   3   0 -14 305.022 183.760   1
  -3   0  13 14600.9 390.683  -2
   3   0 -13 14600.9 390.683   1
  -3   0  12 201.632 166.887  -2
   3   0 -12 201.632 166.887   1
  -3   0  11 30106.4 476.662  -2
   3   0 -11 30106.4 476.662   1
  -3   0  10 517.904 157.265  -2
   3   0 -10 517.904 157.265   1
  -3   0   9 21944.7 419.782  -2
   3   0  -9 21944.7 419.782   1
  -3   0   8 34.6678 147.647  -2
   3   0  -8 34.6678 147.647   1
   3   0  -7 10558.8 235.973  -2
  -3   0   7 10558.8 235.973   1
  -3   0   6 198.255 83.0788  -2
   3   0  -6 198.255 83.0788   1
  -3   0   5 47280.7 342.239  -2
   3   0  -5 47280.7 342.239   1
  -3   0   4 146.598 72.3089  -2
   3   0  -4 146.598 72.3089   1
  -3   0   3 34399.5 249.857  -2
   3   0  -3 34399.5 249.857   1
  -3   0   2 63.9692 58.1449  -2
   3   0  -2 63.9692 58.1449   1
  -3   0   1 3454.90 83.9715  -2
   3   0  -1 3454.90 83.9715   1
  -3   0   0 459.252 54.0905  -2
   3   0   0 459.252 54.0905   1
  -3   0  -1 17837.6 150.582  -2
   3   0   1 17837.6 150.582   1
   3   0   2 461.552 50.4084  -2
  -3   0  -2 461.552 50.4084   1
   3   0   3 11451.6 120.210  -2
  -3   0  -3 11451.6 120.210   1
  -3   0  -4 68.1902 51.8948  -2
   3   0   4 68.1902 51.8948   1
  -3   0  -5 665.053 57.8119  -2
   3   0   5 665.053 57.8119   1
  -3   0  -6 112.474 60.7955  -2
   3   0   6 112.474 60.7955   1
  -3   0  -7 85.4196 76.1028  -2
   3   0   7 85.4196 76.1028   1
   3   0   8 35.5107 73.0695  -2
  -3   0  -8 35.5107 73.0695   1
  -3   0  -9 2195.63 121.264  -2
   3   0   9 2195.63 121.264   1
  -3   0 -10 432.298 104.510  -2
   3   0  10 432.298 104.510   1
  -3   0 -11 2987.36 157.498  -2
   3   0  11 2987.36 157.498   1
  -3   0 -12 212.886 125.384  -2
   3   0  12 212.886 125.384   1
  -3   0 -13 9431.99 324.264  -2
   3   0  13 9431.99 324.264   1
  -3   0 -14 517.554 155.021  -2
   3   0  14 517.554 155.021   1
   3   0  15 20630.8 497.031  -2
  -3   0 -15 20630.8 497.031   1
  -3   0 -16 1279.47 218.530  -2
   3   0  16 1279.47 218.530   1
  -3   0 -17 13746.9 438.749  -2
   3   0  17 13746.9 438.749   1
  -3   0 -18 380.754 203.483  -2
   3   0  18 380.754 203.483   1
  -3   0 -19 14177.5 539.651  -2
   3   0  19 14177.5 539.651   1
   3   0  20 419.603 250.885  -2
  -3   0 -20 419.603 250.885   1
  -3  -1  18 17.3732 562.932   1
  -3   1  18 449.420 665.368  -2
   3   1 -18 449.420 665.368   1
   3   1 -17 15533.0 751.461   1
  -3   1  17 17412.4 486.381  -2
   3   1 -17 17412.4 486.381   1
  -3  -1  16-37.5131 335.574   1
  -3   1  16 100.699 259.393  -2
   3   1 -16 100.699 259.393   1
  -3  -1  15 4298.49 502.001   1
  -3   1  15 4779.53 288.502  -2
   3   1 -15 4779.53 288.502   1
   3   1 -14 153.299 317.664   1
  -3   1  14 205.751 245.740  -2
   3   1 -14 205.751 245.740   1
   3   1 -13 4437.23 332.948   1
  -3   1  13 5087.94 320.141  -2
   3   1 -13 5087.94 320.141   1
   3   1 -12 174.638 212.854   1
  -3   1  12 418.323 246.853  -2
   3   1 -12 418.323 246.853   1
   3   1 -11 7039.80 377.576   1
  -3   1  11 6884.24 308.374  -2
   3   1 -11 6884.24 308.374   1
   3   1 -10 64.7120 180.322   1
  -3   1  10 306.097 244.508  -2
   3   1 -10 306.097 244.508   1
   3   1  -9 833.875 165.217   1
  -3   1   9 873.496 237.437  -2
   3   1  -9 873.496 237.437   1
   3   1  -8 688.278 131.010   1
  -3   1   8 704.872 239.426  -2
   3   1  -8 704.872 239.426   1
   3   1  -7 74.1047 103.509   1
  -3   1   7 332.626 284.452  -2
   3   1  -7 332.626 284.452   1
   3   1  -6 1064.30 96.0038   1
  -3   1   6 1186.12 337.218  -2
   3   1  -6 1186.12 337.218   1
   3   1  -5 2302.28 102.261   1
  -3   1   5 5663.83 437.430  -2
   3   1  -5 5663.83 437.430   1
   3   1  -4 311.457 67.5673   1
  -3   1   4 1129.67 311.142  -2
   3   1  -4 1129.67 311.142   1
   3   1  -3 5270.13 106.868   1
  -3   1   3 7196.58 383.717  -2
   3   1  -3 7196.58 383.717   1
  -3  -1   2 36.3238 52.5973   1
  -3   1   2 240.664 201.190  -2
   3   1  -2 240.664 201.190   1
   3   1  -1 5108.58 100.791   1
  -3   1   1 8201.11 298.664  -2
   3   1  -1 8201.11 298.664   1
   3   1   0 13.5456 56.7490   1
  -3   1   0 227.416 299.268  -2
   3   1   0 227.416 299.268   1
  -3  -1  -1 32605.0 236.921   1
  -3   1  -1 46336.0 437.594  -2
   3   1   1 46336.0 437.594   1
   3   1   2 531.984 70.5921   1
  -3   1  -2 1084.04 139.840  -2
   3   1   2 1084.04 139.840   1
  -3  -1  -3 35540.9 453.665   1
  -3   1  -3 46956.3 322.351  -2
   3   1   3 46956.3 322.351   1
   3   1   4 29.1732 224.133   1
   3  -1   4 584.523 83.9839  -2
  -3  -1  -4 584.523 83.9839   1
   3   1   5 37591.9 1064.97   1
  -3   1  -5 48951.0 280.680  -2
   3   1   5 48951.0 280.680   1
   3   1   6 360.193 184.461   1
  -3   1  -6 658.862 89.0885  -2
   3   1   6 658.862 89.0885   1
  -3  -1  -7 27430.9 719.846   1
   3  -1   7 34385.6 285.262  -2
  -3  -1  -7 34385.6 285.262   1
   3   1   8 28.2412 172.564   1
  -3   1  -8 1500.01 126.661  -2
   3   1   8 1500.01 126.661   1
  -3  -1  -9 63235.3 974.580   1
  -3   1  -9 78015.2 518.528  -2
   3   1   9 78015.2 518.528   1
   3   1  10 21.9479 285.047   1
  -3   1 -10 1019.60 138.270  -2
   3   1  10 1019.60 138.270   1
  -3  -1 -11 22179.3 847.279   1
   3  -1  11 26289.4 341.462  -2
  -3  -1 -11 26289.4 341.462   1
  -3  -1 -12 382.117 510.383   1
  -3   1 -12 1057.15 156.260  -2
   3   1  12 1057.15 156.260   1
   3   1  13 12395.6 1026.78   1
   3  -1  13 16002.6 301.795  -2
  -3  -1 -13 16002.6 301.795   1
  -3  -1 -14 154.318 532.622   1
  -3   1 -14 1155.94 180.197  -2
   3   1  14 1155.94 180.197   1
  -3  -1 -15 21475.4 1438.01   1
  -3   1 -15 24976.1 465.631  -2
   3   1  15 24976.1 465.631   1
  -3  -1 -16 474.312 622.995   1
  -3   1 -16 782.338 233.433  -2
   3   1  16 782.338 233.433   1
   3   1  17 5278.02 662.386   1
   3  -1  17 6359.08 335.188  -2
  -3  -1 -17 6359.08 335.188   1
  -3  -1 -18 966.593 702.702   1
  -3   1 -18 617.934 255.262  -2
   3   1  18 617.934 255.262   1
  -3  -1 -19 1818.22 861.392   1
  -3   1 -19 1636.66 285.758  -2
   3   1  19 1636.66 285.758   1
  -3  -1 -20 50.2271 829.783   1
   3  -1  20 138.794 291.473  -2
  -3  -1 -20 138.794 291.473   1
   3   2 -18 966.675 381.711   1
   3   2 -17 1472.95 195.816   1
   3   2 -16 769.022 178.126   1
   3   2 -15 1775.18 190.944   1
   3   2 -14 1661.97 177.074   1
   3   2 -13 6114.93 240.492   1
   3   2 -12 1905.74 165.805   1
   3   2 -11 21386.0 363.952   1
   3   2 -10 4586.84 184.729   1
   3   2  -9 23036.5 318.679   1
   3   2  -8 386.334 106.381   1
   3   2  -7 21673.8 280.970   1
  -3  -2   6 3313.92 128.199   1
   3   2  -5 69386.9 415.600   1
   3   2  -4 1856.75 91.7792   1
   3   2  -3 79585.3 395.609   1
   3   2  -2 2894.75 84.0160   1
   3   2  -1 27812.3 222.627   1
  -3  -2   0 1046.73 61.4236   1
  -3  -2  -1 76593.8 327.300   1
   3   2   2 2505.45 79.6396   1
  -3  -2  -3 45191.1 277.210   1
   3   2   4 4246.53 103.760   1
  -3  -2  -5 8974.32 136.897   1
   3   2   6 1506.62 77.5265   1
  -3  -2  -7 5214.99 115.435   1
   3   2   8 1512.85 83.6988   1
   3   2   9 325.004 83.8211   1
   3   2  10 2564.34 126.080   1
   3   2  11 339.056 101.150   1
   3   2  12 396.112 117.099   1
   3   2  13 2877.30 161.155   1
   3   2  14 98.4277 130.661   1
   3   2  15 6701.27 234.341   1
   3   2  16 111.884 153.414   1
   3   2  17 5773.77 280.832   1
   3   2  18 90.3552 194.521   1
   3   2  19 3135.78 256.307   1
   3   2  20 151.493 223.663   1
  -3  -3  18 1521.12 842.005   1
   3   3 -17 11968.6 372.020   1
   3   3 -16 1098.43 178.778   1
   3   3 -15 4647.97 244.826   1
   3   3 -14 316.754 164.921   1
   3   3 -13 9948.02 291.656   1
   3   3 -12 1348.47 160.553   1
   3   3 -11 14740.0 293.834   1
   3   3 -10 1493.82 142.445   1
   3   3  -9 6187.18 203.496   1
  -3  -3   8 926.341 124.194   1
   3   3  -7 2822.29 143.800   1
   3   3  -6 39.5309 99.4170   1
   3   3  -5 1251.71 106.102   1
   3   3  -4 303.374 75.9459   1
   3   3  -3 614.319 73.2972   1
   3   3  -2 287.892 63.7316   1
   3   3  -1 5814.80 121.472   1
   3   3   0 901.400 66.3676   1
   3   3   1 19328.3 181.783   1
   3   3   2 4997.66 101.993   1
   3   3   3 53866.3 305.316   1
  -3  -3  -4 2992.41 86.4668   1
  -3  -3  -5 22048.4 221.804   1
  -3  -3  -6 4593.72 124.783   1
  -3  -3  -7 48975.2 347.245   1
   3   3   8 6468.21 147.284   1
   3   3   9 56510.4 431.996   1
   3   3  10 2798.65 133.017   1
   3   3  11 26586.7 361.857   1
   3   3  12 1502.97 138.754   1
   3   3  13 13632.5 284.948   1
   3   3  14 730.628 139.046   1
   3   3  15 24747.7 426.392   1
   3   3  16 871.948 168.386   1
   3   3  17 7658.07 287.398   1
   3   3  18 155.870 188.173   1
   3   3  19 2801.38 256.334   1
   3   3  20-137.540 235.756   1
   3   4 -17 150.114 412.407   1
   3   4 -16 198.890 201.840   1
   3   4 -15 1431.33 206.983   1
   3   4 -14 80.7317 187.196   1
   3   4 -13 2854.15 208.826   1
   3   4 -12 880.656 161.943   1
   3   4 -11 12827.4 299.382   1
   3   4 -10 1043.06 143.542   1
   3   4  -9 13767.7 283.696   1
   3   4  -8 1017.86 135.388   1
   3   4  -7 14293.6 265.663   1
   3   4  -6 4741.52 166.624   1
   3   4  -5 45521.3 409.261   1
   3   4  -4 13269.1 216.531   1
   3   4  -3 42273.9 341.894   1
   3   4  -2 5299.58 129.496   1
   3   4  -1 20295.9 212.812   1
   3   4   0 7322.74 126.545   1
   3   4   1 53036.0 291.487   1
   3   4   2 10719.6 135.711   1
   3   4   3 35435.9 259.487   1
   3   4   4 2382.18 83.2910   1
   3   4   5 15569.2 182.066   1
   3   4   6 305.148 80.2120   1
  -3  -4  -7 12330.8 197.618   1
   3   4   8 95.7988 85.7105   1
   3   4   9 8013.77 189.335   1
   3   4  10 21.3258 107.365   1
   3   4  11 1263.43 130.011   1
   3   4  12 1318.83 132.750   1
   3   4  13 522.301 139.712   1
   3   4  14 3370.64 200.927   1
   3   4  15 738.079 162.381   1
   3   4  16 1001.74 178.715   1
   3   4  17 1775.27 206.951   1
   3   4  18 792.425 198.804   1
   3   4  19 1163.38 212.733   1
   3   4  20 2160.89 753.375   1
   3   5 -16 3430.71 441.638   1
   3   5 -15 4031.17 263.833   1
   3   5 -14 2747.50 231.287   1
   3   5 -13 7254.19 280.007   1
   3   5 -12 5786.09 246.130   1
   3   5 -11 10540.1 287.185   1
  -3  -5  10 6672.23 232.679   1
   3   5  -9 3315.69 177.990   1
   3   5  -8 2455.40 159.381   1
   3   5  -7 2449.21 156.185   1
  -3  -5   6 1894.29 140.955   1
   3   5  -5 1765.83 129.476   1
   3   5  -4 1118.47 112.293   1
   3   5  -3 569.831 101.762   1
   3   5  -2 918.220 99.3156   1
   3   5  -1 60.1795 77.7359   1
   3   5   0 1108.72 82.9983   1
   3   5   1 460.256 63.0228   1
   3   5   2 1957.09 86.7826   1
  -3  -5  -3 5169.89 116.622   1
   3   5   4 492.808 70.6059   1
   3   5   5 1272.56 92.7335   1
   3   5   6 4312.74 138.207   1
  -3  -5  -7 6676.14 165.802   1
   3   5   8 6334.63 167.270   1
   3   5   9 18147.8 289.440   1
   3   5  10 5424.50 185.519   1
   3   5  11 8740.35 228.562   1
   3   5  12 2431.93 166.355   1
   3   5  13 10121.6 291.312   1
   3   5  14 4766.61 232.463   1
   3   5  15 16129.0 386.526   1
   3   5  16 5498.06 267.492   1
   3   5  17 10252.8 349.574   1
   3   5  18 1764.00 220.647   1
   3   5  19 4720.42 311.856   1
   3   5  20 1740.27 1005.60   1
   3   6 -15 92.9277 402.630   1
  -2   6  16 87.2973 326.143  -2
   3   6 -15 87.2973 326.143   1
   3   6 -14-2.16924 371.127   1
  -2   6  15 517.625 313.156  -2
   3   6 -14 517.625 313.156   1
   3   6 -13 114.643 302.426   1
  -2   6  14 0.80500 316.526  -2
   3   6 -13 0.80500 316.526   1
   3   6 -12 2100.18 319.229   1
  -2   6  13 3651.74 339.371  -2
   3   6 -12 3651.74 339.371   1
  -3  -6  11 1123.76 318.924   1
  -2   6  12 1713.27 268.414  -2
   3   6 -11 1713.27 268.414   1
  -3  -6  10 1628.32 241.817   1
  -2   6  11 2770.51 313.707  -2
   3   6 -10 2770.51 313.707   1
  -3  -6   9 1651.52 183.489   1
  -2   6  10 1762.08 439.666  -2
   3   6  -9 1762.08 439.666   1
  -3  -6   8 2561.97 214.668   1
  -2   6   9 4439.52 367.248  -2
   3   6  -8 4439.52 367.248   1
  -3  -6   7 1806.01 181.159   1
  -2   6   8 1753.16 294.409  -2
   3   6  -7 1753.16 294.409   1
   3   6  -6 6817.31 247.899   1
   2  -6  -7 9450.71 465.130  -2
  -3  -6   6 9450.71 465.130   1
   3   6  -5 9259.03 235.812   1
  -2   6   6 11441.1 718.160  -2
   3   6  -5 11441.1 718.160   1
   3   6  -4 10570.0 245.096   1
  -2   6   5 14883.8 699.052  -2
   3   6  -4 14883.8 699.052   1
   3   6  -3 9015.11 214.531   1
   3   6  -2 4728.95 150.372   1
   3   6  -1 5657.88 158.759   1
   2  -6  -2 7876.64 631.081  -2
  -3  -6   1 7876.64 631.081   1
  -3  -6   0 5061.23 149.214   1
   3   6   1 12997.9 226.553   1
   2  -6   0 14760.8 904.246  -2
  -3  -6  -1 14760.8 904.246   1
   3   6   2 14726.7 228.612   1
   3   6   3 15286.3 215.054   1
   3   6   4 6637.40 156.722   1
  -3  -6  -5 5254.23 146.940   1
  -3  -6  -6 3343.64 141.477   1
   2  -6   5 4629.36 744.931  -2
  -3  -6  -6 4629.36 744.931   1
  -3  -6  -7 6706.00 177.545   1
   2  -6   6 8154.60 916.384  -2
  -3  -6  -7 8154.60 916.384   1
   3   6   8 6363.30 182.786   1
   3   6   9 3374.41 159.057   1
   3   6  10 4892.78 192.091   1
  -2   6  -9 4901.78 698.373  -2
   3   6  10 4901.78 698.373   1
   3   6  11 648.538 134.160   1
   3   6  12 3498.59 189.889   1
  -3  -6 -13 277.972 177.829   1
  -2   6 -12 322.991 418.583  -2
   3   6  13 322.991 418.583   1
  -3  -6 -14 64.0767 178.050   1
  -2   6 -13-81.1914 508.133  -2
   3   6  14-81.1914 508.133   1
   3   6  15 379.566 198.065   1
  -2   6 -14 464.750 481.277  -2
   3   6  15 464.750 481.277   1
   3   6  16 936.117 206.941   1
   2  -6  15 1477.34 646.109  -2
  -3  -6 -16 1477.34 646.109   1
  -3  -6 -17 1156.82 232.589   1
  -2   6 -16 1501.68 571.429  -2
   3   6  17 1501.68 571.429   1
  -3  -6 -18 108.957 281.646   1
  -2   6 -17 48.5338 445.568  -2
   3   6  18 48.5338 445.568   1
   3   6  19 1538.14 585.610   1
   3   7 -15 3205.44 1069.12   1
  -2   7  15 4040.31 367.497  -2
   3   7 -14 4040.31 367.497   1
  -2   7  14 4191.39 337.635  -2
   3   7 -13 4191.39 337.635   1
  -2   7  13 9488.09 412.998  -2
   3   7 -12 9488.09 412.998   1
  -2   7  12 8893.77 390.858  -2
   3   7 -11 8893.77 390.858   1
   2  -7 -11 9745.83 375.181  -2
  -3  -7  10 9745.83 375.181   1
  -2   7  10 5186.26 293.826  -2
   3   7  -9 5186.26 293.826   1
   2  -7  -9 3030.89 247.789  -2
  -3  -7   8 3030.89 247.789   1
   2  -7  -8 6857.78 301.243  -2
  -3  -7   7 6857.78 301.243   1
  -2   7   7 3628.15 228.598  -2
   3   7  -6 3628.15 228.598   1
   2  -7  -6 7479.56 284.213  -2
  -3  -7   5 7479.56 284.213   1
  -2   7   5 2712.60 206.637  -2
   3   7  -4 2712.60 206.637   1
  -2   7   4 3588.59 215.442  -2
   3   7  -3 3588.59 215.442   1
  -2   7   3 3522.84 211.368  -2
   3   7  -2 3522.84 211.368   1
  -2   7   2 2081.15 177.522  -2
   3   7  -1 2081.15 177.522   1
  -2   7   1 1957.83 168.228  -2
   3   7   0 1957.83 168.228   1
  -2   7   0 413.008 151.920  -2
   3   7   1 413.008 151.920   1
  -2   7  -1 2108.71 172.707  -2
   3   7   2 2108.71 172.707   1
  -2   7  -2 1692.13 173.772  -2
   3   7   3 1692.13 173.772   1
  -2   7  -3 1829.02 177.048  -2
   3   7   4 1829.02 177.048   1
  -2   7  -4 3502.38 197.009  -2
   3   7   5 3502.38 197.009   1
  -2   7  -5 4896.52 217.389  -2
   3   7   6 4896.52 217.389   1
  -2   7  -6 4465.96 219.984  -2
   3   7   7 4465.96 219.984   1
   2  -7   7 11428.4 314.339  -2
  -3  -7  -8 11428.4 314.339   1
  -2   7  -8 14141.8 369.129  -2
   3   7   9 14141.8 369.129   1
  -2   7  -9 10764.2 339.868  -2
   3   7  10 10764.2 339.868   1
  -2   7 -10 10107.9 348.285  -2
   3   7  11 10107.9 348.285   1
  -2   7 -11 5461.87 298.585  -2
   3   7  12 5461.87 298.585   1
  -2   7 -12 7169.38 341.923  -2
   3   7  13 7169.38 341.923   1
  -2   7 -13 10562.0 426.137  -2
   3   7  14 10562.0 426.137   1
  -2   7 -14 8570.45 411.018  -2
   3   7  15 8570.45 411.018   1
  -2   7 -15 11106.0 474.019  -2
   3   7  16 11106.0 474.019   1
  -2   7 -16 5355.86 413.539  -2
   3   7  17 5355.86 413.539   1
   2  -7  17 3541.02 1456.99  -2
  -3  -7 -18 3541.02 1456.99   1
  -3  -8  13 156.900 578.708   1
  -2   8  14 349.327 463.417  -2
   3   8 -13 349.327 463.417   1
  -3  -8  12 391.296 547.092   1
  -2   8  13 1966.26 301.758  -2
   3   8 -12 1966.26 301.758   1
  -3  -8  11 278.561 700.511   1
  -2   8  12 667.446 273.446  -2
   3   8 -11 667.446 273.446   1
  -3  -8  10 742.768 493.055   1
  -2   8  11 1938.91 273.752  -2
   3   8 -10 1938.91 273.752   1
  -3  -8   9 201.343 361.683   1
   2  -8 -10 823.489 242.097  -2
  -3  -8   9 823.489 242.097   1
  -3  -8   8 2402.58 682.350   1
  -2   8   9 3338.46 247.523  -2
   3   8  -8 3338.46 247.523   1
  -3  -8   7 104.258 547.784   1
  -2   8   8 692.308 210.886  -2
   3   8  -7 692.308 210.886   1
  -3  -8   6 8921.67 948.975   1
  -2   8   7 12306.4 321.808  -2
   3   8  -6 12306.4 321.808   1
  -3  -8   5 2025.60 412.863   1
  -2   8   6 2905.35 228.573  -2
   3   8  -5 2905.35 228.573   1
  -3  -8   4 15098.0 632.621   1
  -2   8   5 20035.3 404.620  -2
   3   8  -4 20035.3 404.620   1
  -3  -8   3 7164.68 568.625   1
  -2   8   4 7569.76 269.540  -2
   3   8  -3 7569.76 269.540   1
  -3  -8   2 15272.9 762.780   1
  -2   8   3 18934.5 360.182  -2
   3   8  -2 18934.5 360.182   1
  -3  -8   1 6200.55 540.712   1
   2  -8  -2 6462.36 248.310  -2
  -3  -8   1 6462.36 248.310   1
  -3  -8   0 16509.2 781.747   1
  -2   8   1 20053.4 327.359  -2
   3   8   0 20053.4 327.359   1
  -3  -8  -1 8781.58 602.441   1
  -2   8   0 9441.44 256.277  -2
   3   8   1 9441.44 256.277   1
  -3  -8  -2 36829.9 753.758   1
  -2   8  -1 41730.8 501.006  -2
   3   8   2 41730.8 501.006   1
  -3  -8  -3 14743.5 1094.82   1
  -2   8  -2 14549.8 298.253  -2
   3   8   3 14549.8 298.253   1
  -3  -8  -4 23938.5 743.641   1
  -2   8  -3 26784.6 414.567  -2
   3   8   4 26784.6 414.567   1
  -3  -8  -5 6657.67 809.491   1
  -2   8  -4 7537.58 252.298  -2
   3   8   5 7537.58 252.298   1
  -2   8  -5 15225.2 303.816  -2
   3   8   6 15225.2 303.816   1
  -3  -8  -7 8505.32 851.007   1
  -2   8  -6 9146.85 280.226  -2
   3   8   7 9146.85 280.226   1
  -2   8  -7 16072.6 335.308  -2
   3   8   8 16072.6 335.308   1
  -2   8  -8 5606.53 261.719  -2
   3   8   9 5606.53 261.719   1
  -2   8  -9 10426.4 322.583  -2
   3   8  10 10426.4 322.583   1
  -2   8 -10 2340.11 258.952  -2
   3   8  11 2340.11 258.952   1
   2  -8  11 4168.51 291.816  -2
  -3  -8 -12 4168.51 291.816   1
  -2   8 -12 2032.02 274.538  -2
   3   8  13 2032.02 274.538   1
   2  -8  13 1267.02 283.801  -2
  -3  -8 -14 1267.02 283.801   1
  -2   8 -14 1440.28 315.908  -2
   3   8  15 1440.28 315.908   1
  -2   8 -15 968.630 326.504  -2
   3   8  16 968.630 326.504   1
  -2   8 -16 89.3663 945.800  -2
   3   8  17 89.3663 945.800   1
  -3  -9  12 6897.25 1146.99   1
   3   9 -11 1999.59 222.406   1
   3   9 -10 11489.7 353.621   1
   3   9  -9 1651.63 194.988   1
   3   9  -8 8394.75 286.319   1
   3   9  -7 1050.25 168.813   1
   3   9  -6 8001.57 265.097   1
   3   9  -5 2385.09 178.388   1
   3   9  -4 13531.7 309.428   1
   3   9  -3 403.856 144.478   1
   3   9  -2 7784.04 240.543   1
   3   9  -1 932.716 135.917   1
   3   9   0 1952.92 145.946   1
   3   9   1 791.497 125.246   1
   3   9   2 748.409 134.314   1
   3   9   3 74.9318 130.708   1
   3   9   4 431.046 145.598   1
   3   9   5 45.3131 146.608   1
   3   9   6 886.551 154.114   1
   3   9   7 316.254 157.674   1
   3   9   8 3396.40 218.403   1
   3   9   9 52.6113 173.750   1
   3   9  10 5074.91 273.221   1
  -3  -9 -11 1116.34 189.627   1
  -3  -9 -12 3789.28 252.334   1
   3   9  13 241.459 210.064   1
  -3  -9 -14 6654.97 348.777   1
  -3  -9 -15 1158.22 287.873   1
   3  10 -10 185.425 253.825   1
   3  10  -9 867.286 215.931   1
   3  10  -8 131.096 190.379   1
   3  10  -7 195.251 185.019   1
   3  10  -6 766.813 175.073   1
   3  10  -5 139.827 169.142   1
   3  10  -4 4702.18 227.898   1
   3  10  -3 1903.07 164.520   1
   3  10  -2 2729.52 181.018   1
   3  10  -1 631.349 144.734   1
   3  10   0 4866.78 215.148   1
   3  10   1 261.463 146.902   1
   3  10   2 10478.1 280.099   1
   3  10   3 1326.25 164.398   1
   3  10   4 8557.02 288.671   1
   3  10   5 742.591 165.637   1
   3  10   6 5604.43 251.547   1
   3  10   7 1061.34 179.084   1
   3  10   8 6859.45 287.753   1
   3  10   9 1610.82 213.008   1
   3  10  10 7743.27 329.784   1
   3  10  11 603.844 210.508   1
  -3 -10 -12 2675.40 261.784   1
   3  10  13 1154.14 279.615   1
  -3 -11   7-31.1524 692.614   1
  -3 -11   6 5392.12 516.302   1
   3  11  -5 302.784 310.856   1
   3  11  -4 7606.16 437.668   1
   3  11  -3 124.459 269.784   1
   3  11  -2 4106.01 353.240   1
   3  11  -1 158.962 297.269   1
   3  11   0 1909.18 289.408   1
   3  11   1 1674.03 275.724   1
   3  11   2 1377.13 291.357   1
   3  11   3 112.476 295.430   1
   3  11   4 857.723 296.228   1
   3  11   5 89.6805 270.215   1
   3  11   6-76.7621 322.983   1
   3  11   7 464.605 327.444   1
   3  11   8-12.6633 386.468   1
  -3 -11  -9-136.538 682.581   1
   3  12  -1-120.203 570.020   1
   3  12   0 2702.33 381.336   1
   3  12   1 267.561 321.834   1
   3  12   2 6493.92 420.564   1
   3  12   3-13.0510 334.358   1
   3  12   4 6951.04 759.877   1
   3  12   5 264.164 521.796   1
   3  12   6 6466.82 1104.49   1
   3  12   7-90.7820 791.814   1
  -4  11   0-165.450 518.592   1
  -4  11  -1 5449.55 574.834   1
  -4  11  -2 197.286 379.148   1
  -4  11  -3 7790.53 569.035   1
  -4  11  -4-12.5407 415.640   1
  -4  11  -5 6565.19 631.492   1
  -4  11  -6-70.1114 442.244   1
  -4  11  -7 12441.9 1439.76   1
   4 -10  -7 5128.66 1024.80   1
  -4  10   6-25.2440 538.178   1
  -4  10   5 11738.1 599.592   1
  -4  10   4 79.3847 354.582   1
  -4  10   3 9796.80 596.693   1
  -4  10   2-45.8979 276.763   1
  -4  10   1 6807.55 388.777   1
   4 -10   0 154.680 253.722   1
  -4  10  -1 11050.1 454.047   1
  -4  10  -2 119.080 252.854   1
  -4  10  -3 10675.9 452.694   1
  -4  10  -4-36.2044 251.910   1
  -4  10  -5 3356.06 316.838   1
   4 -10   6 143.424 288.182   1
  -4  10  -7 2431.62 363.709   1
  -4  10  -8 157.367 300.061   1
  -4  10  -9 744.996 404.476   1
  -4  10 -10 220.365 391.121   1
  -4   9  10 377.439 923.450   1
   4  -9  -8 336.354 562.045   1
  -4   9   7 900.395 516.058   1
  -4   9   6 1834.84 403.955   1
  -4   9   5 219.236 307.465   1
  -4   9   4 860.387 300.873   1
  -4   9   3 271.512 281.915   1
  -4   9   2 349.283 255.942   1
  -4   9   1 394.741 214.135   1
  -4   9   0 2262.94 261.557   1
  -4   9  -1 3633.68 291.616   1
  -4   9  -2 102.454 214.402   1
  -4   9  -3 4288.72 302.833   1
  -4   9  -4 112.057 222.855   1
  -4   9  -5 3450.15 293.688   1
  -4   9  -6 50.3056 227.911   1
  -4   9  -7 7700.75 362.283   1
   4  -9   8 67.1956 245.457   1
  -4   9  -9 11637.4 476.687   1
   4  -9  10 161.540 282.505   1
  -4   9 -11 6311.15 446.563   1
   4  -9  12 246.079 375.339   1
   5   9  13 498.975 1273.05  -2
  -4   9 -12 498.975 1273.05   1
   4  -9  13 4403.11 737.756   1
   5   8 -10 4121.07 882.473  -2
  -4   8  11 4121.07 882.473   1
   5   8  -9 274.207 632.501  -2
  -4   8  10 274.207 632.501   1
  -5  -8   8 4875.02 689.996  -2
   4  -8  -9 4875.02 689.996   1
  -5  -8   7 311.803 559.518  -2
   4  -8  -8 311.803 559.518   1
   5   8  -6 8757.05 752.492  -2
  -4   8   7 8757.05 752.492   1
   5   8  -5 1181.62 563.305  -2
  -4   8   6 1181.62 563.305   1
   5   8  -4 19780.5 786.018  -2
  -4   8   5 19780.5 786.018   1
   5   8  -3 2391.15 462.083  -2
  -4   8   4 2391.15 462.083   1
   5   8  -2 17861.2 720.160  -2
  -4   8   3 17861.2 720.160   1
   5   8  -1 1615.33 327.831  -2
  -4   8   2 1615.33 327.831   1
   5   8   0 9433.86 452.454  -2
  -4   8   1 9433.86 452.454   1
   5   8   1 1741.38 264.774  -2
  -4   8   0 1741.38 264.774   1
   5   8   2 15243.4 420.602  -2
  -4   8  -1 15243.4 420.602   1
  -5  -8  -3 4130.99 289.346  -2
   4  -8   2 4130.99 289.346   1
   5   8   4 17368.1 468.318  -2
  -4   8  -3 17368.1 468.318   1
   5   8   5 1532.97 290.588  -2
  -4   8  -4 1532.97 290.588   1
   5   8   6 3650.48 312.399  -2
  -4   8  -5 3650.48 312.399   1
   5   8   7 958.840 261.411  -2
  -4   8  -6 958.840 261.411   1
   4  -8   7 2455.90 445.987   1
   5   8   8 3216.37 355.994  -2
  -4   8  -7 3216.37 355.994   1
   4  -8   8 678.979 562.860   1
  -5  -8  -9 1971.94 324.146  -2
   4  -8   8 1971.94 324.146   1
   4  -8   9 2507.88 696.725   1
   5   8  10 3223.50 355.586  -2
  -4   8  -9 3223.50 355.586   1
   4  -8  10 65.4186 630.883   1
   5   8  11 652.251 365.478  -2
  -4   8 -10 652.251 365.478   1
   4  -8  11 318.683 449.325   1
  -5  -8 -12 1205.71 426.804  -2
   4  -8  11 1205.71 426.804   1
   4  -8  12 231.065 389.317   1
   5   8  13 622.879 517.375  -2
  -4   8 -12 622.879 517.375   1
   4  -8  13 193.328 409.542   1
   5   8  14 472.671 522.997  -2
  -4   8 -13 472.671 522.997   1
   4  -8  14 15.7867 421.781   1
  -5  -8 -15 538.578 721.193  -2
   4  -8  14 538.578 721.193   1
  -4   8 -15 499.310 822.477   1
   5   8  16 968.315 786.619  -2
  -4   8 -15 968.315 786.619   1
   5   7 -12 7963.62 1739.40  -2
  -4   7  13 7963.62 1739.40   1
   5   7 -11 5520.97 832.857  -2
  -4   7  12 5520.97 832.857   1
   5   7 -10 17714.2 1148.86  -2
  -4   7  11 17714.2 1148.86   1
   5   7  -9 3937.48 684.382  -2
  -4   7  10 3937.48 684.382   1
   5   7  -8 10124.8 858.544  -2
  -4   7   9 10124.8 858.544   1
   5   7  -7 1866.95 481.450  -2
  -4   7   8 1866.95 481.450   1
   5   7  -6 5779.86 527.414  -2
  -4   7   7 5779.86 527.414   1
   5   7  -5 2562.52 386.973  -2
  -4   7   6 2562.52 386.973   1
  -5  -7   4 8608.62 516.203  -2
   4  -7  -5 8608.62 516.203   1
   5   7  -3 1664.77 426.350  -2
  -4   7   4 1664.77 426.350   1
   5   7  -2 4476.00 512.874  -2
  -4   7   3 4476.00 512.874   1
  -5  -7   1 694.991 265.755  -2
   4  -7  -2 694.991 265.755   1
   5   7   0 2326.17 308.810  -2
  -4   7   1 2326.17 308.810   1
   5   7   1 398.991 255.623  -2
  -4   7   0 398.991 255.623   1
   5   7   2 876.905 226.343  -2
  -4   7  -1 876.905 226.343   1
   5   7   3 3543.69 292.192  -2
  -4   7  -2 3543.69 292.192   1
   5   7   4 1168.84 244.786  -2
  -4   7  -3 1168.84 244.786   1
   5   7   5 2037.67 229.840  -2
  -4   7  -4 2037.67 229.840   1
   5   7   6 1804.04 238.385  -2
  -4   7  -5 1804.04 238.385   1
   5   7   7 1366.89 249.084  -2
  -4   7  -6 1366.89 249.084   1
   5   7   8 5809.75 354.496  -2
  -4   7  -7 5809.75 354.496   1
   5   7   9 3187.49 332.114  -2
  -4   7  -8 3187.49 332.114   1
   5   7  10 10555.8 483.453  -2
  -4   7  -9 10555.8 483.453   1
   5   7  11 4493.84 408.355  -2
  -4   7 -10 4493.84 408.355   1
   5   7  12 7089.15 456.789  -2
  -4   7 -11 7089.15 456.789   1
   5   7  13 849.545 332.537  -2
  -4   7 -12 849.545 332.537   1
   5   7  14 5523.52 478.864  -2
  -4   7 -13 5523.52 478.864   1
   5   7  15 2282.24 402.600  -2
  -4   7 -14 2282.24 402.600   1
   5   7  16 13439.5 736.973  -2
  -4   7 -15 13439.5 736.973   1
  -5  -7 -17 2701.73 676.208  -2
   4  -7  16 2701.73 676.208   1
  -5  -6  13-207.152 1332.85  -2
   4  -6 -14-207.152 1332.85   1
  -4   6  13-188.799 556.520   1
  -5  -6  12 317.766 1266.92  -2
   4  -6 -13 317.766 1266.92   1
  -4   6  12 74.4444 529.478   1
  -5  -6  11 490.342 1134.97  -2
   4  -6 -12 490.342 1134.97   1
  -4   6  11 1135.49 496.157   1
  -5  -6  10 847.978 1110.22  -2
   4  -6 -11 847.978 1110.22   1
  -4   6  10 1872.35 500.512   1
  -5  -6   9 2784.07 1066.96  -2
   4  -6 -10 2784.07 1066.96   1
  -4   6   9 653.428 441.857   1
  -5  -6   8 1119.75 932.919  -2
   4  -6  -9 1119.75 932.919   1
  -4   6   8 1378.18 358.901   1
   5   6  -7 2071.17 1025.71  -2
  -4   6   8 2071.17 1025.71   1
  -4   6   7 2841.19 357.055   1
  -5  -6   6 3257.96 1001.43  -2
   4  -6  -7 3257.96 1001.43   1
  -4   6   6 5539.77 407.207   1
   5   6  -5 5706.50 1106.02  -2
  -4   6   6 5706.50 1106.02   1
   4  -6  -5 9287.49 516.806   1
   5   6  -4 9958.49 647.700  -2
  -4   6   5 9958.49 647.700   1
   4  -6  -4 13601.7 513.989   1
  -5  -6   3 16396.4 915.118  -2
   4  -6  -4 16396.4 915.118   1
   4  -6  -3 12869.8 442.060   1
  -5  -6   2 14119.2 788.077  -2
   4  -6  -3 14119.2 788.077   1
   4  -6  -2 6083.98 403.292   1
  -5  -6   1 7951.46 578.157  -2
   4  -6  -2 7951.46 578.157   1
   4  -6  -1 7734.32 390.891   1
  -5  -6   0 8346.50 485.148  -2
   4  -6  -1 8346.50 485.148   1
   4  -6   0 9034.49 371.413   1
  -5  -6  -1 12608.6 547.735  -2
   4  -6   0 12608.6 547.735   1
   4  -6   1 22070.9 375.415   1
  -5  -6  -2 25911.9 1183.16  -2
   4  -6   1 25911.9 1183.16   1
   4  -6   2 14027.2 303.491   1
   5   6   3 20203.7 827.043  -2
  -4   6  -2 20203.7 827.043   1
   4  -6   3 30936.0 433.566   1
  -5  -6  -4 35477.7 840.301  -2
   4  -6   3 35477.7 840.301   1
  -4   6  -4 6856.52 303.794   1
   5   6   5 12457.9 451.085  -2
  -4   6  -4 12457.9 451.085   1
  -4   6  -5 12110.0 427.182   1
  -5  -6  -6 14035.8 477.657  -2
   4  -6   5 14035.8 477.657   1
  -4   6  -6 3597.30 281.718   1
   5   6   7 6665.24 432.546  -2
  -4   6  -6 6665.24 432.546   1
  -4   6  -7 15465.2 485.844   1
   5   6   8 16787.3 603.341  -2
  -4   6  -7 16787.3 603.341   1
  -4   6  -8 5302.07 440.907   1
  -5  -6  -9 9559.44 454.019  -2
   4  -6   8 9559.44 454.019   1
  -4   6  -9 17418.1 609.572   1
   5   6  10 18797.3 672.866  -2
  -4   6  -9 18797.3 672.866   1
  -4   6 -10 1694.37 388.027   1
  -5  -6 -11 4095.17 396.818  -2
   4  -6  10 4095.17 396.818   1
   4  -6  11 4385.80 454.005   1
   5   6  12 5717.21 450.780  -2
  -4   6 -11 5717.21 450.780   1
  -4   6 -12 923.669 365.074   1
  -5  -6 -13 2037.22 434.560  -2
   4  -6  12 2037.22 434.560   1
  -4   6 -13 1470.89 691.890   1
   5   6  14 2304.90 376.134  -2
  -4   6 -13 2304.90 376.134   1
  -4   6 -14 414.670 643.485   1
   5   6  15 1163.18 369.259  -2
  -4   6 -14 1163.18 369.259   1
  -4   6 -15 206.904 753.641   1
   5   6  16 398.048 487.032  -2
  -4   6 -15 398.048 487.032   1
  -4   6 -16-103.396 776.696   1
   5   6  17 259.681 515.590  -2
  -4   6 -16 259.681 515.590   1
  -4   6 -17-37.5500 873.022   1
  -5  -6 -18-32.0813 1067.60  -2
   4  -6  17-32.0813 1067.60   1
   4  -5 -15 938.991 1039.78   1
  -4   5  14 996.409 487.012   1
  -4   5  13 2127.56 468.305   1
  -4   5  12 6253.61 606.480   1
   4  -5 -11 7015.89 593.775   1
  -4   5  10 5878.25 533.114   1
  -4   5   9 3692.24 402.105   1
  -4   5   8 2633.97 303.524   1
  -4   5   7 2063.92 250.330   1
  -4   5   6 5106.43 307.521   1
  -4   5   5 7487.14 336.109   1
   4  -5  -4 5296.26 237.153   1
   4  -5  -3 3099.32 200.280   1
   4  -5  -2 3423.02 201.750   1
   4  -5  -1 1597.41 145.421   1
   4  -5   0 908.346 153.713   1
  -4   5  -1 97.8554 111.235   1
   4  -5   2 334.316 107.082   1
   4  -5   3 28.5268 109.415   1
   4  -5   4 244.621 110.636   1
   4  -5   5 698.144 120.277   1
   4  -5   6 234.169 127.561   1
  -4   5  -7 6303.48 223.912   1
  -4   5  -8 5160.63 222.059   1
  -4   5  -9 8751.13 296.110   1
  -4   5 -10 7400.73 308.062   1
  -4   5 -11 8432.99 357.124   1
  -4   5 -12 4105.80 289.040   1
  -4   5 -13 8189.04 375.931   1
  -4   5 -14 8032.87 385.278   1
  -4   5 -15 15056.7 548.877   1
  -4   5 -16 9173.78 474.193   1
  -4   5 -17 10837.7 526.858   1
   4  -5  18 3613.96 417.121   1
   4  -5  19 4779.15 1004.45   1
   4  -4 -16 1772.14 1058.95   1
  -4   4  15 761.652 456.703   1
  -4   4  14 282.637 362.401   1
  -4   4  13 119.852 352.686   1
  -4   4  12 134.810 328.477   1
   4  -4 -11 155.235 316.090   1
  -4   4  10-27.4866 292.840   1
  -4   4   9 590.681 257.849   1
  -4   4   8 58.7109 235.837   1
  -4   4   7 2728.31 260.325   1
  -4   4   6 1084.46 218.395   1
   4  -4  -5 8542.26 317.780   1
   4  -4  -4 8259.38 276.308   1
   4  -4  -3 13308.9 304.497   1
   4  -4  -2 5330.83 191.850   1
   4  -4  -1 7516.48 183.071   1
   4  -4   0 6465.05 152.933   1
   4  -4   1 24609.1 286.057   1
   4  -4   2 32728.8 349.092   1
  -4   4  -3 23634.4 293.313   1
  -4   4  -4 16873.3 256.716   1
  -4   4  -5 7638.43 189.499   1
  -4   4  -6 13867.9 255.289   1
  -4   4  -7 10517.3 228.926   1
  -4   4  -8 18565.3 320.421   1
  -4   4  -9 12337.4 280.199   1
  -4   4 -10 14674.9 326.469   1
  -4   4 -11 4219.85 221.706   1
   4  -4  12 2995.33 222.750   1
   4  -4  13 958.276 195.902   1
  -4   4 -14 2722.37 268.776   1
  -4   4 -15 2297.48 312.490   1
  -4   4 -16 764.539 299.601   1
  -4   4 -17 448.649 314.202   1
  -4   4 -18 86.4343 322.077   1
  -4   4 -19 34.5820 350.856   1
   4  -3 -16 6090.80 1181.15   1
  -4   3  15 915.171 399.290   1
  -4   3  14 4259.98 469.317   1
  -4   3  13 3840.13 444.399   1
   4  -3 -12 17848.9 703.761   1
   4  -3 -11 8491.11 509.247   1
   4  -3 -10 26009.6 764.771   1
  -4   3   9 5088.99 355.347   1
  -4   3   8 13818.2 488.977   1
  -4   3   7 6387.71 360.654   1
  -4   3   6 22328.6 511.377   1
   4  -3  -5 8032.00 297.319   1
   4  -3  -4 38207.8 468.979   1
   4  -3  -3 5797.56 194.571   1
   4  -3  -2 14538.0 268.748   1
   4  -3  -1 488.311 98.3105   1
   4  -3   0 9478.46 175.155   1
   4  -3   1 706.882 77.4535   1
  -4   3  -2 9237.98 140.989   1
   4  -3   3 50.1287 68.6418   1
  -4   3  -4 1721.81 92.8308   1
   4  -3   5 492.444 82.4380   1
   4  -3   6 135.208 84.6724   1
   4  -3   7 1417.26 118.615   1
   4  -3   8 870.797 117.815   1
   4  -3   9 2366.82 155.866   1
   4  -3  10 2746.93 184.446   1
   4  -3  11 1213.92 150.780   1
   4  -3  12 1824.77 132.012   1
   4  -3  13 1160.52 126.543   1
   4  -3  14 3501.63 188.091   1
   4  -3  15 4195.06 299.517   1
  -4   3 -16 9611.52 412.133   1
  -4   3 -17 2019.62 279.293   1
  -4   3 -18 2349.25 306.548   1
  -4   3 -19 1022.82 321.516   1
  -4   3 -20 2044.01 1001.28   1
   4  -2 -17 1103.32 258.594   1
   4  -2 -16 7555.36 353.411   1
   4  -2 -15 641.713 201.264   1
   4  -2 -14 3632.98 256.421   1
  -4   2  13 579.902 174.200   1
  -4   2  12 3911.04 228.072   1
  -4   2  11 536.700 155.649   1
  -4   2  10 1372.07 160.208   1
  -4   2   9 36.6271 128.698   1
  -4   2   8 126.451 122.560   1
  -4   2   7 7.68210 113.516   1
   4  -2  -6 1759.53 119.650   1
   4  -2  -5 486.580 88.0337   1
   4  -2  -4 13421.1 177.596   1
   4  -2  -3 708.171 69.0361   1
   4  -2  -2 18160.9 170.691   1
  -4   2   1 866.249 54.8288   1
   4  -2   0 14127.9 121.363   1
  -4   2  -1 4845.11 66.8247   1
   4  -2   2 60746.2 220.387   1
  -4   2  -3 6090.57 84.0718   1
  -4   2  -4 33287.8 192.953   1
   4  -2   5 1878.70 65.8379   1
  -4   2  -6 9751.12 128.034   1
  -4   2  -7 5022.53 112.972   1
  -4   2  -8 34445.6 280.423   1
   4  -2   9 6967.62 162.413   1
  -4   2 -10 21281.7 273.818   1
   4  -2  11 3255.15 148.978   1
   4  -2  12 3357.93 156.374   1
   4  -2  13 736.812 114.413   1
  -4   2 -14 6446.69 206.523   1
   4  -2  15 2041.21 166.538   1
  -4   2 -16 5540.43 223.708   1
   4  -2  17 353.072 158.812   1
   4  -2  18 1135.00 176.930   1
  -4   2 -19-60.2006 182.370   1
  -4   2 -20 391.803 194.509   1
  -4  -1  17 575.595 349.522  -2
   4  -1 -17 575.595 349.522   1
  -4  -1  16 5530.97 349.642  -2
   4  -1 -16 5530.97 349.642   1
  -4  -1  15 629.802 262.076  -2
   4  -1 -15 629.802 262.076   1
   4  -1 -14 3946.35 740.070   1
  -4  -1  14 3973.32 311.535  -2
   4  -1 -14 3973.32 311.535   1
   4  -1 -13 357.601 498.229   1
  -4  -1  13 537.774 243.902  -2
   4  -1 -13 537.774 243.902   1
   4  -1 -12 14806.1 526.003   1
  -4  -1  12 16851.2 470.986  -2
   4  -1 -12 16851.2 470.986   1
   4  -1 -11 1872.66 257.170   1
  -4  -1  11 2072.31 300.447  -2
   4  -1 -11 2072.31 300.447   1
   4  -1 -10 31688.9 675.249   1
  -4  -1  10 36970.8 605.987  -2
   4  -1 -10 36970.8 605.987   1
   4  -1  -9 325.797 152.582   1
  -4  -1   9 440.917 254.763  -2
   4  -1  -9 440.917 254.763   1
   4  -1  -8 11518.9 325.333   1
  -4  -1   8 12864.7 408.964  -2
   4  -1  -8 12864.7 408.964   1
   4  -1  -7 2607.29 159.360   1
   4   1  -7 2629.36 363.671  -2
  -4   1   7 2629.36 363.671   1
   4  -1  -6 31609.2 361.145   1
  -4  -1   6 34519.0 823.813  -2
   4  -1  -6 34519.0 823.813   1
   4  -1  -5 2315.40 117.806   1
  -4  -1   5 2502.77 329.641  -2
   4  -1  -5 2502.77 329.641   1
   4  -1  -4 55421.8 389.861   1
   4   1  -4 68829.4 664.210  -2
  -4   1   4 68829.4 664.210   1
   4  -1  -3 6859.10 139.397   1
   4   1  -3 7018.93 292.609  -2
  -4   1   3 7018.93 292.609   1
   4  -1  -2 16233.1 198.719   1
   4   1  -2 21198.3 364.211  -2
  -4   1   2 21198.3 364.211   1
   4  -1  -1 3153.65 98.8334   1
  -4  -1   1 3045.08 166.960  -2
   4  -1  -1 3045.08 166.960   1
   4  -1   0 15683.2 169.807   1
   4   1   0 21220.5 320.021  -2
  -4   1   0 21220.5 320.021   1
   4  -1   1 10242.9 135.019   1
  -4  -1  -1 10865.6 225.052  -2
   4  -1   1 10865.6 225.052   1
   4  -1   2 22450.0 267.042   1
  -4  -1  -2 34680.8 236.748  -2
   4  -1   2 34680.8 236.748   1
   4  -1   3 9976.50 337.189   1
  -4  -1  -3 11477.8 129.832  -2
   4  -1   3 11477.8 129.832   1
  -4   1  -4 6004.42 276.059   1
   4   1   4 12598.2 144.344  -2
  -4   1  -4 12598.2 144.344   1
   4  -1   5 4255.00 274.547   1
  -4  -1  -5 4999.14 102.232  -2
   4  -1   5 4999.14 102.232   1
   4  -1   6 235.851 149.746   1
  -4  -1  -6 1783.91 88.3325  -2
   4  -1   6 1783.91 88.3325   1
   4  -1   7 4338.85 301.766   1
   4   1   7 4520.95 117.746  -2
  -4   1  -7 4520.95 117.746   1
   4  -1   8 13.5039 168.110   1
   4   1   8 1155.65 119.197  -2
  -4   1  -8 1155.65 119.197   1
   4  -1   9 418.524 256.985   1
  -4  -1  -9 614.209 118.198  -2
   4  -1   9 614.209 118.198   1
   4  -1  10 2573.96 345.279   1
  -4  -1 -10 2804.01 165.133  -2
   4  -1  10 2804.01 165.133   1
   4  -1  11 131.823 440.154   1
  -4  -1 -11 520.024 145.431  -2
   4  -1  11 520.024 145.431   1
  -4  -1 -12 2881.82 176.642  -2
   4  -1  12 2881.82 176.642   1
   4  -1  13 186.773 492.645   1
  -4  -1 -13 170.632 159.258  -2
   4  -1  13 170.632 159.258   1
  -4  -1 -14 7730.20 254.153  -2
   4  -1  14 7730.20 254.153   1
   4  -1  15 1026.33 559.076   1
  -4  -1 -15 1498.89 205.544  -2
   4  -1  15 1498.89 205.544   1
   4  -1  16 15895.0 1331.59   1
  -4  -1 -16 19807.2 392.056  -2
   4  -1  16 19807.2 392.056   1
   4  -1  17 1812.27 707.893   1
  -4  -1 -17 1801.35 243.221  -2
   4  -1  17 1801.35 243.221   1
  -4  -1 -18 8038.90 325.478  -2
   4  -1  18 8038.90 325.478   1
  -4  -1 -19 1319.10 248.854  -2
   4  -1  19 1319.10 248.854   1
   4   1  20 6602.39 335.076  -2
  -4   1 -20 6602.39 335.076   1
   4   1  21 1494.86 1151.80  -2
  -4   1 -21 1494.86 1151.80   1
  -4   0  17-24.4829 305.005  -2
   4   0 -17-24.4829 305.005   1
  -4   0  16 7545.17 402.915  -2
   4   0 -16 7545.17 402.915   1
  -4   0  15 117.561 237.266  -2
   4   0 -15 117.561 237.266   1
  -4   0  14 2783.47 271.979  -2
   4   0 -14 2783.47 271.979   1
  -4   0  13 199.434 195.051  -2
   4   0 -13 199.434 195.051   1
  -4   0  12 6307.15 292.946  -2
   4   0 -12 6307.15 292.946   1
  -4   0  11 146.165 153.933  -2
   4   0 -11 146.165 153.933   1
  -4   0  10 3908.85 217.119  -2
   4   0 -10 3908.85 217.119   1
  -4   0   9 107.003 141.591  -2
   4   0  -9 107.003 141.591   1
  -4   0   8 386.069 131.786  -2
   4   0  -8 386.069 131.786   1
  -4   0   7 143.263 124.055  -2
   4   0  -7 143.263 124.055   1
  -4   0   6 130.874 101.076  -2
   4   0  -6 130.874 101.076   1
  -4   0   5 505.298 87.0253  -2
   4   0  -5 505.298 87.0253   1
  -4   0   4 1437.67 93.0597  -2
   4   0  -4 1437.67 93.0597   1
  -4   0   3 82.7310 70.9413  -2
   4   0  -3 82.7310 70.9413   1
  -4   0   2 6187.66 112.261  -2
   4   0  -2 6187.66 112.261   1
  -4   0   1 50.0189 63.9744  -2
   4   0  -1 50.0189 63.9744   1
  -4   0   0 9537.06 140.347  -2
   4   0   0 9537.06 140.347   1
  -4   0  -1 51.8975 59.6927  -2
   4   0   1 51.8975 59.6927   1
  -4   0  -2 57541.6 305.824  -2
   4   0   2 57541.6 305.824   1
  -4   0  -3 826.239 71.3730  -2
   4   0   3 826.239 71.3730   1
  -4   0  -4 69333.7 345.934  -2
   4   0   4 69333.7 345.934   1
  -4   0  -5 1423.94 78.8358  -2
   4   0   5 1423.94 78.8358   1
  -4   0  -6 13911.4 167.115  -2
   4   0   6 13911.4 167.115   1
  -4   0  -7 1095.79 83.2531  -2
   4   0   7 1095.79 83.2531   1
  -4   0  -8 122517. 602.824  -2
   4   0   8 122517. 602.824   1
  -4   0  -9 2947.90 140.958  -2
   4   0   9 2947.90 140.958   1
  -4   0 -10 68938.6 590.906  -2
   4   0  10 68938.6 590.906   1
  -4   0 -11 1910.12 160.922  -2
   4   0  11 1910.12 160.922   1
  -4   0 -12 29342.5 458.816  -2
   4   0  12 29342.5 458.816   1
  -4   0 -13 1183.69 158.966  -2
   4   0  13 1183.69 158.966   1
  -4   0 -14 32878.6 564.591  -2
   4   0  14 32878.6 564.591   1
  -4   0 -15 1556.95 205.753  -2
   4   0  15 1556.95 205.753   1
  -4   0 -16 28322.8 601.568  -2
   4   0  16 28322.8 601.568   1
  -4   0 -17 457.624 197.316  -2
   4   0  17 457.624 197.316   1
  -4   0 -18 8175.40 404.688  -2
   4   0  18 8175.40 404.688   1
  -4   0 -19 260.688 231.544  -2
   4   0  19 260.688 231.544   1
  -4   0 -20 2242.39 312.682  -2
   4   0  20 2242.39 312.682   1
   4  -1 -17 704.333 937.807  -2
  -4  -1  17 704.333 937.807   1
  -4  -1  16 2006.48 918.512   1
  -4   1  16 2053.47 289.441  -2
   4   1 -16 2053.47 289.441   1
   4   1 -15-91.1811 520.388   1
  -4   1  15 148.021 261.666  -2
   4   1 -15 148.021 261.666   1
   4   1 -14 1010.60 492.130   1
  -4   1  14 2036.01 277.056  -2
   4   1 -14 2036.01 277.056   1
   4   1 -13-15.3111 315.034   1
  -4   1  13 100.136 244.607  -2
   4   1 -13 100.136 244.607   1
   4   1 -12 6539.74 461.903   1
  -4   1  12 8900.30 343.379  -2
   4   1 -12 8900.30 343.379   1
   4   1 -11 271.776 239.998   1
  -4   1  11 491.877 238.001  -2
   4   1 -11 491.877 238.001   1
   4   1 -10 18833.3 553.864   1
  -4   1  10 24830.4 485.896  -2
   4   1 -10 24830.4 485.896   1
   4   1  -9 201.347 200.631   1
  -4   1   9 237.433 217.043  -2
   4   1  -9 237.433 217.043   1
  -4  -1   8 5444.74 242.403   1
  -4   1   8 8086.57 344.613  -2
   4   1  -8 8086.57 344.613   1
  -4  -1   7 115.830 142.051   1
  -4   1   7 629.972 206.751  -2
   4   1  -7 629.972 206.751   1
   4   1  -6 22473.0 319.609   1
  -4   1   6 29003.1 510.622  -2
   4   1  -6 29003.1 510.622   1
   4   1  -5 56.2439 87.2561   1
  -4   1   5 449.966 230.402  -2
   4   1  -5 449.966 230.402   1
   4   1  -4 54802.4 361.515   1
  -4   1   4 63282.1 845.667  -2
   4   1  -4 63282.1 845.667   1
   4   1  -3 327.501 67.6393   1
  -4   1   3 1779.27 352.974  -2
   4   1  -3 1779.27 352.974   1
   4   1  -2 20853.6 200.202   1
  -4   1   2 22832.0 484.415  -2
   4   1  -2 22832.0 484.415   1
   4   1  -1 32.7678 49.9252   1
   4  -1  -1 463.727 266.331  -2
  -4  -1   1 463.727 266.331   1
   4   1   0 25931.5 247.115   1
  -4   1   0 28685.5 576.167  -2
   4   1   0 28685.5 576.167   1
   4   1   1 770.574 82.1475   1
  -4   1  -1 2672.93 146.125  -2
   4   1   1 2672.93 146.125   1
   4   1   2 51328.6 537.412   1
  -4   1  -2 57722.4 359.533  -2
   4   1   2 57722.4 359.533   1
  -4  -1  -3 2255.24 159.066   1
  -4   1  -3 4502.94 136.741  -2
   4   1   3 4502.94 136.741   1
   4   1   4 28304.4 600.715   1
  -4   1  -4 29878.3 261.797  -2
   4   1   4 29878.3 261.797   1
  -4   1  -5 3600.27 124.864  -2
   4   1   5 3600.27 124.864   1
   4   1   6 8148.31 599.092   1
  -4   1  -6 7989.20 145.722  -2
   4   1   6 7989.20 145.722   1
   4   1   7 1387.69 383.117   1
  -4   1  -7 2190.60 109.421  -2
   4   1   7 2190.60 109.421   1
  -4  -1  -8 4879.42 390.116   1
  -4   1  -8 5112.23 151.622  -2
   4   1   8 5112.23 151.622   1
   4   1   9 1243.29 375.820   1
  -4   1  -9 1176.20 129.736  -2
   4   1   9 1176.20 129.736   1
   4   1  10 1026.31 381.391   1
  -4   1 -10 1366.52 139.387  -2
   4   1  10 1366.52 139.387   1
  -4   1 -11 2257.13 167.686  -2
   4   1  11 2257.13 167.686   1
  -4   1 -12 779.091 162.438  -2
   4   1  12 779.091 162.438   1
   4   1  13 262.169 316.166   1
   4  -1  13 274.642 190.567  -2
  -4  -1 -13 274.642 190.567   1
  -4  -1 -14 1666.32 628.156   1
  -4   1 -14 3260.64 223.378  -2
   4   1  14 3260.64 223.378   1
   4   1  15 21.9526 387.876   1
   4  -1  15 314.079 226.263  -2
  -4  -1 -15 314.079 226.263   1
  -4  -1 -16 9602.67 1099.00   1
  -4   1 -16 13402.8 387.104  -2
   4   1  16 13402.8 387.104   1
  -4  -1 -17 255.361 656.275   1
  -4   1 -17 489.673 238.049  -2
   4   1  17 489.673 238.049   1
  -4  -1 -18 4418.34 946.394   1
  -4   1 -18 6075.06 322.426  -2
   4   1  18 6075.06 322.426   1
   4   1  19 74.9669 686.447   1
   4  -1  19 378.576 275.697  -2
  -4  -1 -19 378.576 275.697   1
  -4   1 -20 5341.08 349.033  -2
   4   1  20 5341.08 349.033   1
   4   2 -16 11139.6 368.950   1
   4   2 -15 312.683 199.642   1
   4   2 -14 6168.94 289.784   1
   4   2 -13 132.933 160.762   1
   4   2 -12 12491.2 317.033   1
   4   2 -11 299.999 145.558   1
   4   2 -10 16631.0 326.262   1
   4   2  -9 1384.96 136.061   1
   4   2  -8 3969.99 170.484   1
   4   2  -7 296.593 106.432   1
   4   2  -6 3434.64 136.748   1
   4   2  -5 795.369 95.8512   1
   4   2  -4 896.235 89.0777   1
   4   2  -3 3397.99 109.419   1
   4   2  -2 749.663 71.0129   1
   4   2  -1 3996.19 103.734   1
   4   2   0 2681.49 83.9863   1
   4   2   1 64.1499 48.4351   1
  -4  -2  -2 23556.3 220.064   1
   4   2   3 1452.01 82.0977   1
  -4  -2  -4 25212.2 235.206   1
   4   2   5 2504.44 96.0730   1
  -4  -2  -6 10567.8 177.528   1
   4   2   7 105.297 72.8904   1
  -4  -2  -8 34677.1 312.228   1
   4   2   9 122.940 86.5764   1
   4   2  10 36686.9 350.727   1
   4   2  11 126.195 106.337   1
   4   2  12 7632.97 206.143   1
   4   2  13 18.6956 122.059   1
   4   2  14 13833.4 312.456   1
   4   2  15 201.924 155.462   1
   4   2  16 13918.7 361.964   1
   4   2  17 207.138 179.766   1
   4   2  18 4419.69 274.316   1
   4   2  19 46.9138 208.886   1
   4   2  20 2040.41 238.037   1
   4   3 -16 278.450 224.244   1
   4   3 -15 63.2638 207.491   1
   4   3 -14 658.296 190.419   1
   4   3 -13 770.417 180.219   1
   4   3 -12 4407.77 233.918   1
   4   3 -11 1705.39 176.346   1
  -4  -3  10 16826.4 337.983   1
   4   3  -9 270.369 127.583   1
   4   3  -8 14256.5 280.231   1
   4   3  -7 2724.06 155.847   1
   4   3  -6 28296.1 346.009   1
   4   3  -5 5369.61 162.081   1
   4   3  -4 67973.2 459.753   1
   4   3  -3 5158.07 136.241   1
   4   3  -2 42401.9 311.639   1
   4   3  -1 2123.50 93.5255   1
  -4  -3   0 35641.7 265.826   1
   4   3   1 2107.43 85.6395   1
  -4  -3  -2 54584.6 321.918   1
   4   3   3 4180.55 118.764   1
  -4  -3  -4 37964.2 304.593   1
   4   3   5 1496.64 93.0409   1
   4   3   6 7138.67 149.014   1
   4   3   7 299.094 85.0002   1
  -4  -3  -8 11813.7 210.511   1
   4   3   9 62.1990 96.0420   1
   4   3  10 4044.70 154.960   1
   4   3  11 173.665 109.256   1
   4   3  12 204.542 121.831   1
   4   3  13 172.063 128.707   1
   4   3  14 10.0841 137.915   1
   4   3  15 659.815 153.338   1
   4   3  16 1204.25 172.326   1
   4   3  17 52.1068 188.053   1
   4   3  18 1142.80 221.887   1
   4   3  19 93.4979 219.668   1
   4   3  20 1192.64 702.844   1
   4   4 -15 2213.88 254.254   1
   4   4 -14 7371.33 307.756   1
   4   4 -13 1470.43 194.717   1
   4   4 -12 12746.5 347.273   1
   4   4 -11 4212.34 218.638   1
   4   4 -10 21583.0 374.376   1
   4   4  -9 4395.51 196.412   1
   4   4  -8 7649.56 225.577   1
   4   4  -7 285.671 124.490   1
   4   4  -6 8919.97 223.698   1
   4   4  -5 101.027 111.945   1
   4   4  -4 10377.0 207.077   1
   4   4  -3 262.615 93.7633   1
   4   4  -2 935.456 93.2163   1
   4   4  -1 671.060 83.5030   1
   4   4   0 1407.25 90.3165   1
  -4  -4  -1 10040.8 172.102   1
   4   4   2 552.114 77.3748   1
   4   4   3 5961.05 134.972   1
  -4  -4  -4 4040.94 117.079   1
   4   4   5 3794.96 121.093   1
  -4  -4  -6 5539.66 145.495   1
  -4  -4  -7 6738.42 180.246   1
  -4  -4  -8 9077.39 199.150   1
  -4  -4  -9 10024.1 214.925   1
  -4  -4 -10 26665.5 341.217   1
   4   4  11 2818.93 153.635   1
   4   4  12 11333.2 260.625   1
   4   4  13 1545.25 151.991   1
   4   4  14 14873.2 332.486   1
   4   4  15 2976.64 207.017   1
   4   4  16 21670.6 448.106   1
   4   4  17 2074.41 223.456   1
   4   4  18 9054.14 357.650   1
   4   4  19 1046.07 236.402   1
   4   5 -15 480.831 497.309   1
   4   5 -14 62.0622 201.900   1
   4   5 -13 223.559 191.950   1
   4   5 -12 98.9141 176.795   1
   4   5 -11 675.496 161.977   1
   4   5 -10 2329.91 183.477   1
   4   5  -9 599.023 146.672   1
   4   5  -8 3262.76 181.605   1
   4   5  -7 1118.56 137.783   1
  -4  -5   6 2496.71 155.956   1
   4   5  -5 8994.08 226.747   1
   4   5  -4 13142.1 255.209   1
   4   5  -3 6175.44 185.001   1
   4   5  -2 15438.4 238.386   1
   4   5  -1 4506.04 144.520   1
   4   5   0 8632.38 179.145   1
   4   5   1 6448.03 154.339   1
  -4  -5  -2 29861.3 295.716   1
  -4  -5  -3 11172.0 191.292   1
  -4  -5  -4 28445.8 289.275   1
  -4  -5  -5 7032.73 172.366   1
  -4  -5  -6 11220.8 217.109   1
   4   5   7 1131.53 120.039   1
  -4  -5  -8 21683.4 305.007   1
   4   5   9 3739.98 160.777   1
   4   5  10 13555.9 270.805   1
   4   5  11 3819.55 176.357   1
   4   5  12 2202.47 157.679   1
   4   5  13 89.7403 135.462   1
   4   5  14 1588.02 168.085   1
   4   5  15 24.7411 167.737   1
   4   5  16 297.310 182.313   1
   4   5  17 28.7127 195.976   1
   4   5  18 1015.44 218.292   1
   4   5  19-20.7367 369.889   1
  -4  -6  14 1922.60 499.517   1
  -3   6  15 1191.08 1171.83  -2
   4   6 -14 1191.08 1171.83   1
  -4  -6  13 1752.50 411.275   1
  -3   6  14 2675.44 346.176  -2
   4   6 -13 2675.44 346.176   1
  -4  -6  12 3296.98 347.368   1
   3  -6 -13 4568.01 371.698  -2
  -4  -6  12 4568.01 371.698   1
  -4  -6  11 4873.70 341.942   1
  -3   6  12 6703.41 417.514  -2
   4   6 -11 6703.41 417.514   1
  -4  -6  10 7882.50 384.032   1
  -3   6  11 9069.45 424.681  -2
   4   6 -10 9069.45 424.681   1
  -4  -6   9 4152.01 284.821   1
  -3   6  10 5685.84 394.976  -2
   4   6  -9 5685.84 394.976   1
  -4  -6   8 2966.06 231.386   1
  -3   6   9 3131.06 378.474  -2
   4   6  -8 3131.06 378.474   1
  -4  -6   7 1268.47 197.178   1
  -3   6   8 1857.02 296.846  -2
   4   6  -7 1857.02 296.846   1
   4   6  -6 3290.75 200.482   1
  -3   6   7 4135.63 444.474  -2
   4   6  -6 4135.63 444.474   1
  -4  -6   5 1178.87 142.498   1
  -3   6   6 1445.38 507.364  -2
   4   6  -5 1445.38 507.364   1
   4   6  -4 7498.15 232.690   1
   3  -6  -5 7528.40 832.585  -2
  -4  -6   4 7528.40 832.585   1
   4   6  -3 7093.92 214.144   1
   4   6  -2 132.704 132.006   1
   3  -6  -3 290.871 284.696  -2
  -4  -6   2 290.871 284.696   1
   4   6  -1 574.758 111.548   1
   3  -6  -2 792.438 495.744  -2
  -4  -6   1 792.438 495.744   1
   4   6   0 616.419 120.752   1
   3  -6  -1 723.762 306.062  -2
  -4  -6   0 723.762 306.062   1
   4   6   1 325.756 104.749   1
   3  -6   0 331.702 453.103  -2
  -4  -6  -1 331.702 453.103   1
   4   6   2 263.575 103.666   1
   3  -6   1 768.317 721.105  -2
  -4  -6  -2 768.317 721.105   1
   4   6   3 104.178 110.911   1
   3  -6   2 646.667 739.329  -2
  -4  -6  -3 646.667 739.329   1
   4   6   4 3755.98 149.449   1
   3  -6   3 6522.73 951.616  -2
  -4  -6  -4 6522.73 951.616   1
   4   6   5 417.489 111.152   1
   3  -6   4 722.205 441.948  -2
  -4  -6  -5 722.205 441.948   1
   4   6   6 3567.18 158.068   1
   3  -6   5 5121.33 733.972  -2
  -4  -6  -6 5121.33 733.972   1
   4   6   7 699.846 117.837   1
   3  -6   6 1679.77 762.749  -2
  -4  -6  -7 1679.77 762.749   1
   4   6   8 4755.82 178.933   1
   3  -6   7 6666.60 952.804  -2
  -4  -6  -8 6666.60 952.804   1
   4   6   9 4968.27 184.936   1
   4   6  10 14651.4 303.729   1
  -3   6  -9 17459.0 1087.36  -2
   4   6  10 17459.0 1087.36   1
   4   6  11 2162.56 157.991   1
   4   6  12 10955.0 303.064   1
  -3   6 -11 12546.8 1070.89  -2
   4   6  12 12546.8 1070.89   1
   4   6  13 3822.69 216.670   1
   3  -6  12 5682.65 914.512  -2
  -4  -6 -13 5682.65 914.512   1
   4   6  14 7373.87 326.716   1
  -3   6 -13 9110.11 628.683  -2
   4   6  14 9110.11 628.683   1
   4   6  15 7093.63 357.300   1
  -3   6 -14 11198.9 609.893  -2
   4   6  15 11198.9 609.893   1
   4   6  16 15952.2 602.994   1
  -3   6 -15 18352.2 621.432  -2
   4   6  16 18352.2 621.432   1
   4   6  17 5967.49 485.648   1
  -3   6 -16 8607.02 460.769  -2
   4   6  17 8607.02 460.769   1
   4   6  18 6915.18 612.237   1
  -3   6 -17 7586.07 516.339  -2
   4   6  18 7586.07 516.339   1
  -3   7  14 188.108 532.051  -2
   4   7 -13 188.108 532.051   1
  -3   7  13 1244.11 273.171  -2
   4   7 -12 1244.11 273.171   1
  -3   7  12 1429.04 262.603  -2
   4   7 -11 1429.04 262.603   1
  -3   7  11 474.487 230.060  -2
   4   7 -10 474.487 230.060   1
  -3   7  10 1828.72 256.837  -2
   4   7  -9 1828.72 256.837   1
  -3   7   9 2018.32 235.221  -2
   4   7  -8 2018.32 235.221   1
  -3   7   8 2529.52 238.038  -2
   4   7  -7 2529.52 238.038   1
  -3   7   7 1124.29 203.119  -2
   4   7  -6 1124.29 203.119   1
  -3   7   6 10751.7 346.321  -2
   4   7  -5 10751.7 346.321   1
  -3   7   5 7732.29 284.755  -2
   4   7  -4 7732.29 284.755   1
  -3   7   4 12314.2 332.115  -2
   4   7  -3 12314.2 332.115   1
  -3   7   3 14091.2 338.659  -2
   4   7  -2 14091.2 338.659   1
  -3   7   2 6959.23 250.832  -2
   4   7  -1 6959.23 250.832   1
  -3   7   1 8049.74 259.486  -2
   4   7   0 8049.74 259.486   1
  -3   7   0 18136.0 356.574  -2
   4   7   1 18136.0 356.574   1
  -3   7  -1 18579.7 388.364  -2
   4   7   2 18579.7 388.364   1
  -3   7  -2 22470.8 407.040  -2
   4   7   3 22470.8 407.040   1
  -3   7  -3 14323.7 338.503  -2
   4   7   4 14323.7 338.503   1
  -3   7  -4 15336.0 337.808  -2
   4   7   5 15336.0 337.808   1
  -3   7  -5 6218.92 262.343  -2
   4   7   6 6218.92 262.343   1
  -3   7  -6 9271.09 310.627  -2
   4   7   7 9271.09 310.627   1
  -3   7  -7 8725.97 325.517  -2
   4   7   8 8725.97 325.517   1
  -3   7  -8 12501.3 377.533  -2
   4   7   9 12501.3 377.533   1
  -3   7  -9 6534.21 283.736  -2
   4   7  10 6534.21 283.736   1
  -3   7 -10 10434.2 371.526  -2
   4   7  11 10434.2 371.526   1
  -3   7 -11 635.513 203.709  -2
   4   7  12 635.513 203.709   1
  -3   7 -12 825.067 221.115  -2
   4   7  13 825.067 221.115   1
  -3   7 -13 1587.45 246.820  -2
   4   7  14 1587.45 246.820   1
  -3   7 -14 1595.13 271.318  -2
   4   7  15 1595.13 271.318   1
  -3   7 -15 1024.07 275.432  -2
   4   7  16 1024.07 275.432   1
  -3   7 -16 601.074 277.494  -2
   4   7  17 601.074 277.494   1
   3  -7  17 195.719 583.278  -2
  -4  -7 -18 195.719 583.278   1
  -4  -8  12 2607.04 878.648   1
  -3   8  13 2054.40 827.996  -2
   4   8 -12 2054.40 827.996   1
  -4  -8  11 12049.6 1307.36   1
  -3   8  12 13762.7 419.871  -2
   4   8 -11 13762.7 419.871   1
  -4  -8  10 6278.63 1034.15   1
  -3   8  11 5450.40 321.441  -2
   4   8 -10 5450.40 321.441   1
  -4  -8   9 14910.4 1313.51   1
  -3   8  10 16232.1 413.111  -2
   4   8  -9 16232.1 413.111   1
  -4  -8   8 4596.12 833.196   1
  -3   8   9 4318.59 284.426  -2
   4   8  -8 4318.59 284.426   1
  -4  -8   7 8930.39 1006.79   1
  -3   8   8 9589.40 324.455  -2
   4   8  -7 9589.40 324.455   1
  -4  -8   6 5215.16 825.342   1
  -3   8   7 5733.90 275.146  -2
   4   8  -6 5733.90 275.146   1
  -3   8   6 12615.6 319.084  -2
   4   8  -5 12615.6 319.084   1
  -4  -8   4 8697.50 922.611   1
  -3   8   5 7039.49 274.403  -2
   4   8  -4 7039.49 274.403   1
  -4  -8   3 15385.6 1128.50   1
  -3   8   4 15839.3 343.767  -2
   4   8  -3 15839.3 343.767   1
  -3   8   3 2131.72 202.287  -2
   4   8  -2 2131.72 202.287   1
  -4  -8   1 5357.07 753.958   1
  -3   8   2 5149.71 227.973  -2
   4   8  -1 5149.71 227.973   1
  -4  -8   0 1620.17 549.169   1
  -3   8   1 1387.23 182.873  -2
   4   8   0 1387.23 182.873   1
   4   8   1 2769.42 639.485   1
  -3   8   0 3289.72 212.423  -2
   4   8   1 3289.72 212.423   1
   4   8   2 4240.21 493.880   1
  -3   8  -1 4114.68 232.682  -2
   4   8   2 4114.68 232.682   1
   4   8   3 1030.62 381.137   1
  -3   8  -2 2938.31 212.022  -2
   4   8   3 2938.31 212.022   1
   4   8   4 210.164 348.883   1
  -3   8  -3 855.798 187.661  -2
   4   8   4 855.798 187.661   1
   4   8   5 613.258 364.023   1
  -3   8  -4 1765.01 198.834  -2
   4   8   5 1765.01 198.834   1
  -3   8  -5 100.162 182.532  -2
   4   8   6 100.162 182.532   1
  -3   8  -6 2784.45 228.087  -2
   4   8   7 2784.45 228.087   1
  -3   8  -7 428.568 197.122  -2
   4   8   8 428.568 197.122   1
  -3   8  -8 7313.40 284.518  -2
   4   8   9 7313.40 284.518   1
  -3   8  -9 2377.52 243.866  -2
   4   8  10 2377.52 243.866   1
  -3   8 -10 2705.44 249.961  -2
   4   8  11 2705.44 249.961   1
  -3   8 -11 1679.34 252.917  -2
   4   8  12 1679.34 252.917   1
  -3   8 -12 3635.01 284.877  -2
   4   8  13 3635.01 284.877   1
  -3   8 -13 1118.13 266.099  -2
   4   8  14 1118.13 266.099   1
  -3   8 -14 6591.86 347.343  -2
   4   8  15 6591.86 347.343   1
  -3   8 -15 3405.46 895.255  -2
   4   8  16 3405.46 895.255   1
  -3   8 -16 3205.98 1093.75  -2
   4   8  17 3205.98 1093.75   1
  -4  -9  11 164.729 549.497   1
   4   9 -10 74.9725 208.599   1
   4   9  -9 79.9890 187.784   1
   4   9  -8 259.459 183.103   1
   4   9  -7 103.299 171.699   1
   4   9  -6 55.2132 164.791   1
   4   9  -5 3571.07 210.332   1
   4   9  -4 84.2631 153.706   1
   4   9  -3 4516.90 215.040   1
   4   9  -2 1970.77 172.508   1
   4   9  -1 6122.67 229.895   1
   4   9   0 392.988 137.898   1
   4   9   1 12211.2 281.685   1
   4   9   2 1532.37 150.129   1
  -4  -9  -3 14935.4 314.964   1
   4   9   4 3407.86 188.397   1
  -4  -9  -5 10525.4 274.013   1
   4   9   6 2230.61 183.373   1
   4   9   7 7645.45 273.040   1
   4   9   8 3474.53 224.233   1
   4   9   9 10702.7 333.402   1
   4   9  10 4310.98 266.696   1
   4   9  11 6421.33 308.695   1
   4   9  12 1627.08 223.056   1
   4   9  13 2404.09 252.520   1
   4   9  14 2689.36 285.541   1
  -4 -10   9 6930.58 800.164   1
   4  10  -8 915.980 218.254   1
   4  10  -7 4524.76 252.982   1
   4  10  -6 872.488 188.570   1
   4  10  -5 8291.23 291.668   1
   4  10  -4 1369.65 181.362   1
  -4 -10   3 7560.78 273.578   1
   4  10  -2 980.860 158.644   1
   4  10  -1 4568.46 224.273   1
   4  10   0 1288.14 167.381   1
   4  10   1 2411.42 181.686   1
   4  10   2 3179.95 192.674   1
   4  10   3 2926.26 201.711   1
   4  10   4 642.562 173.697   1
   4  10   5 577.926 172.001   1
   4  10   6 553.865 173.064   1
   4  10   7 118.407 190.271   1
   4  10   8 2077.27 224.321   1
   4  10   9 870.711 204.204   1
   4  10  10 4.62397 206.519   1
   4  10  11 528.394 213.488   1
   4  10  12 184.348 260.784   1
   4  11  -6 379.713 257.146   1
   4  11  -5 422.271 224.425   1
   4  11  -4 204.623 192.850   1
   4  11  -3 335.208 189.505   1
   4  11  -2 357.358 181.360   1
   4  11  -1 1377.73 187.595   1
  -4 -11   0 130.240 176.248   1
   4  11   1 2755.91 210.479   1
   4  11   2-47.7960 175.131   1
   4  11   3 5814.75 260.547   1
   4  11   4 917.106 195.376   1
   4  11   5 5742.08 284.988   1
   4  11   6 573.366 203.861   1
   4  11   7 6489.27 323.362   1
   4  11   8 245.885 241.052   1
   4  11   9 11217.6 492.887   1
   4  11  10 516.504 283.366   1
  -4 -12   0-70.7120 602.376   1
  -4 -12  -1 4187.01 724.238   1
  -4 -12  -2 24.6787 729.521   1
   4  12   3 4367.71 600.061   1
   4  12   4-87.0678 613.544   1
   4  12   5 2306.66 643.595   1
  -5  10   5 548.713 882.082   1
  -5  10   4 1647.73 945.355   1
  -5  10   3 353.991 731.726   1
  -5  10   2 269.172 369.923   1
  -5  10   1-132.453 321.819   1
  -5  10   0 350.764 319.386   1
  -5  10  -1 26.1187 317.119   1
  -5  10  -2 2308.89 368.450   1
  -5  10  -3-117.644 322.161   1
  -5  10  -4 4724.01 434.507   1
   5 -10   5 118.112 382.265   1
  -5  10  -6 4681.15 581.656   1
  -5  10  -7-228.185 765.465   1
  -5   9   7 491.549 934.460   1
  -5   9   6 5004.40 615.167   1
  -5   9   5 53.5676 394.204   1
  -5   9   4 13113.3 611.566   1
  -5   9   3 182.590 307.506   1
  -5   9   2 10406.6 536.807   1
  -5   9   1 64.9630 280.412   1
  -5   9   0 7379.66 424.249   1
  -5   9  -1 653.529 296.608   1
   5  -9   2 13443.8 581.863   1
  -5   9  -3 124.343 277.312   1
  -5   9  -4 10600.3 522.259   1
  -5   9  -5 65.7593 330.547   1
  -5   9  -6 4523.87 525.208   1
  -5   9  -7 62.9944 398.767   1
  -5   9  -8 3542.30 404.025   1
   6   9   9 5071.49 1277.08  -2
  -5   9  -8 5071.49 1277.08   1
  -5   9  -9 260.097 325.649   1
   6   9  10 1527.95 1204.80  -2
  -5   9  -9 1527.95 1204.80   1
  -5   9 -10 3372.77 384.114   1
  -5   9 -11 507.478 570.190   1
  -6  -8   8 1708.18 1293.02  -2
   5  -8  -9 1708.18 1293.02   1
   6   8  -7 5065.52 950.605  -2
  -5   8   8 5065.52 950.605   1
   6   8  -6 1273.07 799.802  -2
  -5   8   7 1273.07 799.802   1
   6   8  -5 2431.44 628.054  -2
  -5   8   6 2431.44 628.054   1
   6   8  -4 2923.54 524.687  -2
  -5   8   5 2923.54 524.687   1
   6   8  -3 3681.23 469.065  -2
  -5   8   4 3681.23 469.065   1
   6   8  -2 1119.14 394.855  -2
  -5   8   3 1119.14 394.855   1
   6   8  -1 1236.67 348.202  -2
  -5   8   2 1236.67 348.202   1
   6   8   0 464.596 329.497  -2
  -5   8   1 464.596 329.497   1
   6   8   1 143.114 306.035  -2
  -5   8   0 143.114 306.035   1
   6   8   2 910.718 305.712  -2
  -5   8  -1 910.718 305.712   1
   6   8   3 411.161 297.230  -2
  -5   8  -2 411.161 297.230   1
   6   8   4 792.526 299.703  -2
  -5   8  -3 792.526 299.703   1
   6   8   5 1777.64 310.990  -2
  -5   8  -4 1777.64 310.990   1
   6   8   6 920.647 355.674  -2
  -5   8  -5 920.647 355.674   1
  -6  -8  -7 746.843 405.468  -2
   5  -8   6 746.843 405.468   1
   6   8   8 335.769 340.037  -2
  -5   8  -7 335.769 340.037   1
   6   8   9 4643.30 411.783  -2
  -5   8  -8 4643.30 411.783   1
   5  -8   9 663.479 619.576   1
   6   8  10 508.870 378.319  -2
  -5   8  -9 508.870 378.319   1
   5  -8  10 8505.22 1085.87   1
   6   8  11 7617.16 531.112  -2
  -5   8 -10 7617.16 531.112   1
   5  -8  11 908.328 666.692   1
   6   8  12 903.117 464.235  -2
  -5   8 -11 903.117 464.235   1
   5  -8  12 4478.37 964.017   1
   6   8  13 3264.15 529.394  -2
  -5   8 -12 3264.15 529.394   1
   5  -8  13 420.763 738.181   1
   6   8  14 382.163 573.369  -2
  -5   8 -13 382.163 573.369   1
  -6  -8 -15 6174.89 1301.28  -2
   5  -8  14 6174.89 1301.28   1
   6   7 -10 195.536 663.588  -2
  -5   7  11 195.536 663.588   1
   6   7  -9 843.677 628.685  -2
  -5   7  10 843.677 628.685   1
  -5   7   9 2264.37 910.469   1
   6   7  -8 2249.25 656.374  -2
  -5   7   9 2249.25 656.374   1
   6   7  -7 592.597 561.964  -2
  -5   7   8 592.597 561.964   1
   6   7  -6 1187.08 572.578  -2
  -5   7   7 1187.08 572.578   1
   6   7  -5 2735.69 636.240  -2
  -5   7   6 2735.69 636.240   1
   6   7  -4 1466.39 562.658  -2
  -5   7   5 1466.39 562.658   1
   6   7  -3 10781.6 768.153  -2
  -5   7   4 10781.6 768.153   1
   6   7  -2 4475.96 567.477  -2
  -5   7   3 4475.96 567.477   1
  -6  -7   1 7224.40 497.956  -2
   5  -7  -2 7224.40 497.956   1
  -6  -7   0 3252.52 360.056  -2
   5  -7  -1 3252.52 360.056   1
   6   7   1 6305.75 431.607  -2
  -5   7   0 6305.75 431.607   1
   6   7   2 2230.81 324.381  -2
  -5   7  -1 2230.81 324.381   1
   6   7   3 16978.8 611.978  -2
  -5   7  -2 16978.8 611.978   1
   6   7   4 5977.73 415.575  -2
  -5   7  -3 5977.73 415.575   1
   6   7   5 13935.9 606.118  -2
  -5   7  -4 13935.9 606.118   1
   6   7   6 2744.76 321.527  -2
  -5   7  -5 2744.76 321.527   1
   6   7   7 6684.76 442.348  -2
  -5   7  -6 6684.76 442.348   1
   6   7   8 2961.38 363.277  -2
  -5   7  -7 2961.38 363.277   1
   6   7   9 7068.97 470.178  -2
  -5   7  -8 7068.97 470.178   1
   6   7  10 5405.72 438.053  -2
  -5   7  -9 5405.72 438.053   1
   6   7  11 7497.44 497.673  -2
  -5   7 -10 7497.44 497.673   1
   6   7  12 2625.69 395.216  -2
  -5   7 -11 2625.69 395.216   1
   6   7  13 2585.45 395.689  -2
  -5   7 -12 2585.45 395.689   1
   6   7  14 1127.90 374.971  -2
  -5   7 -13 1127.90 374.971   1
   6   7  15 355.287 432.337  -2
  -5   7 -14 355.287 432.337   1
   6   7  16 3060.42 616.331  -2
  -5   7 -15 3060.42 616.331   1
  -6  -7 -17 683.345 776.073  -2
   5  -7  16 683.345 776.073   1
  -5   6  12 6425.09 790.601   1
  -6  -6  11 5869.72 1424.95  -2
   5  -6 -12 5869.72 1424.95   1
  -5   6  11 4948.34 710.398   1
  -6  -6  10 6359.98 1368.01  -2
   5  -6 -11 6359.98 1368.01   1
   5  -6 -10 12049.1 894.652   1
  -6  -6   9 12174.7 1574.73  -2
   5  -6 -10 12174.7 1574.73   1
  -5   6   9 4723.81 544.410   1
  -6  -6   8 7183.67 1318.70  -2
   5  -6  -9 7183.67 1318.70   1
   5  -6  -8 7595.44 587.389   1
   6   6  -7 7856.29 1303.32  -2
  -5   6   8 7856.29 1303.32   1
  -5   6   7 1748.37 455.660   1
   6   6  -6 3246.11 592.449  -2
  -5   6   7 3246.11 592.449   1
  -5   6   6 7407.18 664.162   1
   6   6  -5 7925.80 856.139  -2
  -5   6   6 7925.80 856.139   1
  -5   6   5 3260.40 432.576   1
   6   6  -4 6260.17 1061.31  -2
  -5   6   5 6260.17 1061.31   1
   5  -6  -4 10457.7 750.652   1
  -6  -6   3 12647.8 711.966  -2
   5  -6  -4 12647.8 711.966   1
   5  -6  -3 2992.35 516.092   1
  -6  -6   2 5905.60 549.743  -2
   5  -6  -3 5905.60 549.743   1
   5  -6  -2 10131.7 508.698   1
  -6  -6   1 12434.3 791.760  -2
   5  -6  -2 12434.3 791.760   1
   5  -6  -1 217.136 382.483   1
  -6  -6   0 928.666 304.278  -2
   5  -6  -1 928.666 304.278   1
  -5   6   0 1189.08 235.868   1
  -6  -6  -1 1708.77 374.632  -2
   5  -6   0 1708.77 374.632   1
  -5   6  -1 1130.49 181.096   1
  -6  -6  -2 2895.25 395.860  -2
   5  -6   1 2895.25 395.860   1
  -5   6  -2 1320.38 197.375   1
  -6  -6  -3 1634.82 322.322  -2
   5  -6   2 1634.82 322.322   1
  -5   6  -3 107.263 160.655   1
  -6  -6  -4 1066.12 361.040  -2
   5  -6   3 1066.12 361.040   1
  -5   6  -4 66.4816 172.015   1
  -6  -6  -5 416.004 300.313  -2
   5  -6   4 416.004 300.313   1
  -5   6  -5 446.703 188.970   1
   6   6   6 582.713 346.593  -2
  -5   6  -5 582.713 346.593   1
  -5   6  -6 397.416 274.516   1
   6   6   7 549.127 365.554  -2
  -5   6  -6 549.127 365.554   1
  -5   6  -7-121.932 369.512   1
   6   6   8 284.979 330.043  -2
  -5   6  -7 284.979 330.043   1
  -5   6  -8 4135.11 467.681   1
   6   6   9 5078.04 463.096  -2
  -5   6  -8 5078.04 463.096   1
  -5   6  -9 598.246 264.683   1
   6   6  10 663.427 353.628  -2
  -5   6  -9 663.427 353.628   1
  -5   6 -10 9986.28 418.864   1
   6   6  11 10958.1 718.093  -2
  -5   6 -10 10958.1 718.093   1
   5  -6  11 1753.37 375.294   1
   6   6  12 2315.57 404.686  -2
  -5   6 -11 2315.57 404.686   1
  -5   6 -12 4507.11 657.650   1
   6   6  13 4434.33 519.261  -2
  -5   6 -12 4434.33 519.261   1
   5  -6  13 841.101 449.885   1
   6   6  14 1599.76 488.421  -2
  -5   6 -13 1599.76 488.421   1
  -5   6 -14 7456.75 803.949   1
   6   6  15 8921.55 584.370  -2
  -5   6 -14 8921.55 584.370   1
  -5   6 -15 1596.69 798.167   1
   6   6  16 2510.36 444.660  -2
  -5   6 -15 2510.36 444.660   1
  -5   6 -16 10531.1 953.966   1
  -6  -6 -17 12067.4 1014.03  -2
   5  -6  16 12067.4 1014.03   1
  -6  -6 -18 3414.37 825.579  -2
   5  -6  17 3414.37 825.579   1
   5  -5 -14 435.461 928.867   1
  -5   5  13 534.282 473.152   1
  -5   5  12-8.21662 441.693   1
  -5   5  11 145.948 423.154   1
  -5   5  10 37.5936 398.972   1
  -5   5   9 435.064 288.967   1
  -5   5   8 257.669 265.168   1
  -5   5   7 659.389 245.215   1
  -5   5   6 1826.11 257.275   1
  -5   5   5 1832.69 246.079   1
   5  -5  -4 10088.3 390.275   1
   5  -5  -3 8541.36 309.127   1
   5  -5  -2 8472.81 325.079   1
   5  -5  -1 7898.21 314.209   1
   5  -5   0 13750.6 357.540   1
   5  -5   1 10832.5 323.731   1
   5  -5   2 27061.2 424.244   1
   5  -5   3 23583.9 358.669   1
  -5   5  -4 31491.2 414.150   1
  -5   5  -5 13913.3 302.642   1
  -5   5  -6 17404.3 378.674   1
  -5   5  -7 8352.56 303.461   1
  -5   5  -8 17239.3 365.900   1
  -5   5  -9 15893.6 360.775   1
  -5   5 -10 21304.4 455.254   1
  -5   5 -11 5487.67 294.733   1
  -5   5 -12 7983.84 350.558   1
  -5   5 -13 1231.32 246.650   1
  -5   5 -14 3176.63 310.536   1
  -5   5 -15 1745.63 300.290   1
  -5   5 -16 2722.67 380.405   1
  -5   5 -17 174.001 355.899   1
   5  -5  18 864.938 549.825   1
   5  -4 -14 2231.59 646.929   1
  -5   4  13 2090.56 430.100   1
  -5   4  12 3912.43 452.586   1
  -5   4  11 7406.30 517.839   1
  -5   4  10 11141.3 530.246   1
  -5   4   9 12686.3 534.912   1
  -5   4   8 6526.69 405.246   1
  -5   4   7 5580.65 342.189   1
  -5   4   6 4460.27 304.720   1
   5  -4  -5 16705.7 439.073   1
   5  -4  -4 11545.1 365.812   1
   5  -4  -3 21742.1 402.512   1
   5  -4  -2 9173.51 305.627   1
   5  -4  -1 6203.69 225.209   1
  -5   4   0 1602.59 179.295   1
   5  -4   1 8245.62 281.016   1
   5  -4   2 2159.75 164.237   1
  -5   4  -3 4091.61 190.744   1
  -5   4  -4 1813.31 148.219   1
   5  -4   5 132.693 126.467   1
   5  -4   6 80.4232 142.385   1
   5  -4   7 268.858 139.200   1
   5  -4   8 80.7035 144.250   1
   5  -4   9 2204.46 175.585   1
   5  -4  10 1451.67 177.813   1
  -5   4 -11 5722.65 275.515   1
   5  -4  12 532.761 196.986   1
   5  -4  13 2906.38 234.287   1
   5  -4  14 1702.96 214.486   1
  -5   4 -15 8469.00 381.356   1
  -5   4 -16 4941.84 386.833   1
  -5   4 -17 7518.75 458.514   1
  -5   4 -18 3389.93 377.481   1
  -5   4 -19 3356.01 475.154   1
   5  -3 -15 3478.95 1015.80   1
   5  -3 -14 393.655 441.004   1
   5  -3 -13 2431.86 481.805   1
  -5   3  12-12.4430 384.247   1
  -5   3  11 3834.70 428.184   1
  -5   3  10 63.2559 278.896   1
  -5   3   9 1343.54 277.490   1
  -5   3   8 207.029 247.146   1
  -5   3   7 375.694 222.829   1
   5  -3  -6 1673.83 221.255   1
   5  -3  -5 251.451 185.335   1
   5  -3  -4 4462.74 254.730   1
   5  -3  -3 3019.23 195.055   1
   5  -3  -2 3572.77 183.168   1
  -5   3   1 1856.49 134.740   1
  -5   3   0 2970.13 146.946   1
   5  -3   1 7134.32 197.536   1
   5  -3   2 5719.87 179.730   1
  -5   3  -3 16216.1 286.018   1
  -5   3  -4 9919.91 211.607   1
  -5   3  -5 12787.0 264.692   1
   5  -3   6 2529.41 156.750   1
  -5   3  -7 4833.51 160.588   1
  -5   3  -8 3735.26 160.439   1
  -5   3  -9 19113.5 321.891   1
  -5   3 -10 9488.82 259.623   1
  -5   3 -11 9876.55 304.929   1
   5  -3  12 2918.50 215.743   1
   5  -3  13 3481.79 235.670   1
   5  -3  14 2522.84 228.348   1
   5  -3  15 4108.19 256.736   1
   5  -3  16 2672.41 266.090   1
   5  -3  17 3043.41 292.499   1
   5  -3  18 1402.95 284.621   1
  -5   3 -19 509.528 332.641   1
   5  -2 -15 2966.12 724.124   1
   5  -2 -14 568.634 417.283   1
   5  -2 -13 4753.26 563.610   1
   5  -2 -12 1230.71 390.262   1
   5  -2 -11 14181.9 746.808   1
   5  -2 -10 3472.55 444.137   1
  -5   2   9 20422.5 618.988   1
  -5   2   8 3462.19 324.668   1
  -5   2   7 10107.9 422.708   1
   5  -2  -6 604.447 193.626   1
   5  -2  -5 17207.4 420.371   1
   5  -2  -4 8713.66 310.412   1
   5  -2  -3 30405.5 405.596   1
   5  -2  -2 3337.29 171.052   1
   5  -2  -1 9275.33 216.982   1
   5  -2   0 1840.69 125.437   1
   5  -2   1 4428.05 150.129   1
   5  -2   2 1872.22 115.272   1
  -5   2  -3 11877.1 219.379   1
   5  -2   4 1613.68 121.766   1
  -5   2  -5 2326.17 129.768   1
   5  -2   6 108.272 100.300   1
   5  -2   7 689.472 101.248   1
   5  -2   8 47.0827 106.554   1
   5  -2   9-25.1990 131.490   1
   5  -2  10 243.800 151.036   1
   5  -2  11 116.385 157.323   1
   5  -2  12 1560.94 184.257   1
   5  -2  13 236.911 174.086   1
   5  -2  14 1326.74 201.131   1
   5  -2  15 3357.89 280.388   1
   5  -2  16 3475.35 297.562   1
   5  -2  17 4955.88 343.908   1
   5  -2  18 3364.40 308.117   1
   5  -2  19 2685.04 324.414   1
   5  -2  20 1307.85 406.102   1
  -5  -1  16 1259.80 346.346  -2
   5  -1 -16 1259.80 346.346   1
  -5  -1  15 10686.8 418.108  -2
   5  -1 -15 10686.8 418.108   1
  -5  -1  14 612.160 265.585  -2
   5  -1 -14 612.160 265.585   1
  -5  -1  13 2905.89 276.078  -2
   5  -1 -13 2905.89 276.078   1
  -5  -1  12 1151.30 239.318  -2
   5  -1 -12 1151.30 239.318   1
  -5  -1  11 8553.02 319.368  -2
   5  -1 -11 8553.02 319.368   1
   5  -1 -10 2483.00 564.915   1
  -5  -1  10 2742.30 251.685  -2
   5  -1 -10 2742.30 251.685   1
   5  -1  -9 4233.24 354.829   1
   5   1  -9 7144.93 317.793  -2
  -5   1   9 7144.93 317.793   1
   5  -1  -8 1646.40 327.532   1
  -5  -1   8 2084.96 220.629  -2
   5  -1  -8 2084.96 220.629   1
   5  -1  -7 198.931 142.813   1
   5   1  -7 887.763 317.268  -2
  -5   1   7 887.763 317.268   1
   5  -1  -6 2207.30 159.270   1
  -5  -1   6 2278.38 312.624  -2
   5  -1  -6 2278.38 312.624   1
   5  -1  -5 206.974 110.195   1
  -5  -1   5 904.226 305.439  -2
   5  -1  -5 904.226 305.439   1
   5  -1  -4 1517.86 115.984   1
   5   1  -4 1611.98 347.889  -2
  -5   1   4 1611.98 347.889   1
   5  -1  -3 3161.22 129.465   1
  -5  -1   3 3152.48 271.878  -2
   5  -1  -3 3152.48 271.878   1
   5  -1  -2 251.828 80.3153   1
  -5  -1   2 665.396 197.860  -2
   5  -1  -2 665.396 197.860   1
   5  -1  -1 3446.75 123.218   1
  -5  -1   1 3466.48 180.450  -2
   5  -1  -1 3466.48 180.450   1
   5  -1   0 380.941 73.2965   1
  -5  -1   0 668.159 146.113  -2
   5  -1   0 668.159 146.113   1
   5  -1   1 12643.5 240.672   1
  -5  -1  -1 13207.6 205.104  -2
   5  -1   1 13207.6 205.104   1
  -5   1  -2 586.622 175.951   1
  -5  -1  -2 600.984 80.0884  -2
   5  -1   2 600.984 80.0884   1
  -5  -1  -3 38149.5 257.162  -2
   5  -1   3 38149.5 257.162   1
  -5  -1  -4 4094.02 113.345  -2
   5  -1   4 4094.02 113.345   1
  -5  -1  -5 30230.8 236.775  -2
   5  -1   5 30230.8 236.775   1
  -5  -1  -6 2946.81 111.612  -2
   5  -1   6 2946.81 111.612   1
   5  -1   7 25845.6 1001.39   1
  -5  -1  -7 31830.6 270.409  -2
   5  -1   7 31830.6 270.409   1
   5  -1   8 3903.12 355.538   1
   5   1   8 3809.40 144.866  -2
  -5   1  -8 3809.40 144.866   1
  -5  -1  -9 38340.4 351.748  -2
   5  -1   9 38340.4 351.748   1
   5  -1  10 7286.11 499.587   1
   5   1  10 7502.60 214.009  -2
  -5   1 -10 7502.60 214.009   1
  -5  -1 -11 51938.5 448.304  -2
   5  -1  11 51938.5 448.304   1
  -5  -1 -12 2109.62 165.884  -2
   5  -1  12 2109.62 165.884   1
  -5  -1 -13 14531.4 286.868  -2
   5  -1  13 14531.4 286.868   1
  -5  -1 -14 1656.02 180.969  -2
   5  -1  14 1656.02 180.969   1
   5  -1  15 15141.5 1231.68   1
  -5  -1 -15 19604.9 392.591  -2
   5  -1  15 19604.9 392.591   1
  -5  -1 -16 1428.91 211.885  -2
   5  -1  16 1428.91 211.885   1
  -5  -1 -17 18703.6 404.168  -2
   5  -1  17 18703.6 404.168   1
  -5  -1 -18 412.351 237.986  -2
   5  -1  18 412.351 237.986   1
  -5  -1 -19 3978.05 294.637  -2
   5  -1  19 3978.05 294.637   1
  -5  -1 -20 89.0705 273.580  -2
   5  -1  20 89.0705 273.580   1
  -5   0  16-36.7310 343.453  -2
   5   0 -16-36.7310 343.453   1
  -5   0  15 1057.98 265.802  -2
   5   0 -15 1057.98 265.802   1
  -5   0  14 161.904 245.261  -2
   5   0 -14 161.904 245.261   1
  -5   0  13 2409.08 284.097  -2
   5   0 -13 2409.08 284.097   1
  -5   0  12 118.442 203.645  -2
   5   0 -12 118.442 203.645   1
  -5   0  11 11922.0 433.405  -2
   5   0 -11 11922.0 433.405   1
  -5   0  10 79.0548 188.044  -2
   5   0 -10 79.0548 188.044   1
  -5   0   9 21428.8 445.619  -2
   5   0  -9 21428.8 445.619   1
  -5   0   8 214.838 147.980  -2
   5   0  -8 214.838 147.980   1
  -5   0   7 18385.0 361.804  -2
   5   0  -7 18385.0 361.804   1
  -5   0   6 123.172 132.300  -2
   5   0  -6 123.172 132.300   1
  -5   0   5 31801.0 378.225  -2
   5   0  -5 31801.0 378.225   1
  -5   0   4 1762.27 125.713  -2
   5   0  -4 1762.27 125.713   1
  -5   0   3 90624.2 519.793  -2
   5   0  -3 90624.2 519.793   1
  -5   0   2 1886.13 107.643  -2
   5   0  -2 1886.13 107.643   1
  -5   0   1 53566.8 386.590  -2
   5   0  -1 53566.8 386.590   1
  -5   0   0 1858.32 92.7669  -2
   5   0   0 1858.32 92.7669   1
  -5   0  -1 39651.8 297.537  -2
   5   0   1 39651.8 297.537   1
  -5   0  -2 3992.51 109.535  -2
   5   0   2 3992.51 109.535   1
  -5   0  -3 81774.2 451.156  -2
   5   0   3 81774.2 451.156   1
  -5   0  -4 2149.15 102.540  -2
   5   0   4 2149.15 102.540   1
  -5   0  -5 37994.0 342.701  -2
   5   0   5 37994.0 342.701   1
  -5   0  -6 495.053 99.5785  -2
   5   0   6 495.053 99.5785   1
  -5   0  -7 11388.8 224.036  -2
   5   0   7 11388.8 224.036   1
  -5   0  -8 1162.29 123.629  -2
   5   0   8 1162.29 123.629   1
  -5   0  -9 7413.98 209.022  -2
   5   0   9 7413.98 209.022   1
  -5   0 -10 167.303 125.153  -2
   5   0  10 167.303 125.153   1
  -5   0 -11 744.120 142.087  -2
   5   0  11 744.120 142.087   1
  -5   0 -12 142.322 141.364  -2
   5   0  12 142.322 141.364   1
  -5   0 -13 157.809 146.124  -2
   5   0  13 157.809 146.124   1
  -5   0 -14 104.729 157.022  -2
   5   0  14 104.729 157.022   1
  -5   0 -15 3473.12 251.582  -2
   5   0  15 3473.12 251.582   1
  -5   0 -16 257.320 199.200  -2
   5   0  16 257.320 199.200   1
  -5   0 -17 5930.28 351.863  -2
   5   0  17 5930.28 351.863   1
  -5   0 -18 476.392 226.557  -2
   5   0  18 476.392 226.557   1
  -5   0 -19 4087.01 347.337  -2
   5   0  19 4087.01 347.337   1
  -5   0 -20 221.373 285.396  -2
   5   0  20 221.373 285.396   1
  -5   0 -21 6519.13 1541.49  -2
   5   0  21 6519.13 1541.49   1
   5  -1 -16 561.444 993.149  -2
  -5  -1  16 561.444 993.149   1
  -5  -1  15 10292.0 1420.88   1
  -5   1  15 10488.7 440.347  -2
   5   1 -15 10488.7 440.347   1
   5   1 -14-20.4435 585.998   1
  -5   1  14 338.510 283.314  -2
   5   1 -14 338.510 283.314   1
   5   1 -13 2610.94 606.224   1
  -5   1  13 3275.46 301.448  -2
   5   1 -13 3275.46 301.448   1
  -5  -1  12-258.137 754.725   1
  -5   1  12 270.916 245.793  -2
   5   1 -12 270.916 245.793   1
   5   1 -11 11983.8 807.629   1
  -5   1  11 13198.0 404.680  -2
   5   1 -11 13198.0 404.680   1
   5   1 -10 290.974 336.232   1
  -5   1  10 332.483 243.319  -2
   5   1 -10 332.483 243.319   1
   5   1  -9 13388.2 532.775   1
  -5   1   9 13809.5 432.610  -2
   5   1  -9 13809.5 432.610   1
   5   1  -8 918.492 320.132   1
  -5   1   8 1000.28 202.360  -2
   5   1  -8 1000.28 202.360   1
   5   1  -7 3567.84 360.714   1
  -5   1   7 3501.88 229.815  -2
   5   1  -7 3501.88 229.815   1
   5   1  -6 444.388 196.016   1
  -5   1   6 557.960 195.830  -2
   5   1  -6 557.960 195.830   1
   5   1  -5 2895.36 185.019   1
  -5   1   5 2962.95 278.348  -2
   5   1  -5 2962.95 278.348   1
   5   1  -4 607.797 137.211   1
  -5   1   4 950.066 206.841  -2
   5   1  -4 950.066 206.841   1
   5   1  -3 998.727 132.242   1
  -5   1   3 1587.84 210.850  -2
   5   1  -3 1587.84 210.850   1
   5   1  -2 2208.42 140.002   1
  -5   1   2 2341.83 208.534  -2
   5   1  -2 2341.83 208.534   1
   5   1  -1 38.3757 101.967   1
  -5   1   1 759.199 182.350  -2
   5   1  -1 759.199 182.350   1
   5   1   0 1375.62 119.322   1
  -5   1   0 1360.61 162.712  -2
   5   1   0 1360.61 162.712   1
   5   1   1 3089.18 200.815   1
  -5   1  -1 5764.50 152.798  -2
   5   1   1 5764.50 152.798   1
   5   1   2 451.400 154.369   1
  -5   1  -2 437.687 97.8547  -2
   5   1   2 437.687 97.8547   1
  -5  -1  -3 16867.9 869.492   1
  -5   1  -3 25707.2 241.640  -2
   5   1   3 25707.2 241.640   1
   5   1   4 924.426 231.383   1
  -5   1  -4 1704.55 114.083  -2
   5   1   4 1704.55 114.083   1
  -5   1  -5 27767.1 285.573  -2
   5   1   5 27767.1 285.573   1
  -5   1  -6 686.898 114.346  -2
   5   1   6 686.898 114.346   1
  -5   1  -7 31466.3 324.954  -2
   5   1   7 31466.3 324.954   1
  -5   1  -8 921.435 128.120  -2
   5   1   8 921.435 128.120   1
  -5   1  -9 40514.3 387.228  -2
   5   1   9 40514.3 387.228   1
  -5   1 -10 1954.75 169.770  -2
   5   1  10 1954.75 169.770   1
  -5   1 -11 56638.3 523.460  -2
   5   1  11 56638.3 523.460   1
  -5   1 -12 538.213 168.176  -2
   5   1  12 538.213 168.176   1
  -5  -1 -13 14871.8 1101.34   1
  -5   1 -13 17658.6 362.437  -2
   5   1  13 17658.6 362.437   1
  -5   1 -14 398.499 190.817  -2
   5   1  14 398.499 190.817   1
  -5   1 -15 21987.2 399.952  -2
   5   1  15 21987.2 399.952   1
  -5   1 -16 831.992 214.237  -2
   5   1  16 831.992 214.237   1
  -5   1 -17 23676.3 469.427  -2
   5   1  17 23676.3 469.427   1
  -5   1 -18 433.774 241.239  -2
   5   1  18 433.774 241.239   1
  -5   1 -19 5497.38 323.203  -2
   5   1  19 5497.38 323.203   1
  -5   1 -20 397.158 345.412  -2
   5   1  20 397.158 345.412   1
   5   2 -15 29.6694 230.730   1
   5   2 -14 351.076 203.977   1
   5   2 -13 526.007 193.848   1
   5   2 -12 62.3186 179.558   1
   5   2 -11 4674.18 245.120   1
   5   2 -10 251.693 168.258   1
   5   2  -9 11186.2 325.263   1
   5   2  -8 115.541 141.110   1
  -5  -2   7 10970.7 282.963   1
   5   2  -6 1150.23 140.372   1
   5   2  -5 17352.5 278.677   1
   5   2  -4 517.395 102.715   1
   5   2  -3 47844.0 396.928   1
   5   2  -2 29.7549 87.3931   1
   5   2  -1 27319.7 272.277   1
   5   2   0 544.935 84.2014   1
  -5  -2  -1 15406.4 206.299   1
   5   2   2 120.577 74.4535   1
  -5  -2  -3 47559.2 318.811   1
   5   2   4 735.344 82.2314   1
  -5  -2  -5 16218.7 234.634   1
   5   2   6 317.514 87.8136   1
  -5  -2  -7 6168.18 158.320   1
   5   2   8 131.728 85.7519   1
  -5  -2  -9 8753.46 201.867   1
   5   2  10 32.4169 109.408   1
   5   2  11 3170.30 158.042   1
   5   2  12-29.5690 119.529   1
   5   2  13 252.865 133.748   1
   5   2  14 774.075 147.211   1
   5   2  15 1.26846 160.300   1
   5   2  16 347.587 169.959   1
   5   2  17 659.937 180.483   1
   5   2  18-18.6899 194.949   1
   5   2  19 1511.49 223.657   1
   5   2  20 154.162 249.258   1
   5   3 -14 576.332 219.547   1
   5   3 -13 7807.38 342.051   1
   5   3 -12 733.436 203.210   1
   5   3 -11 19130.8 452.261   1
   5   3 -10 2016.48 201.618   1
  -5  -3   9 18739.8 395.345   1
   5   3  -8 1418.98 165.616   1
   5   3  -7 7485.53 241.548   1
   5   3  -6 496.664 129.579   1
   5   3  -5 6551.12 197.373   1
   5   3  -4 33.7748 117.779   1
   5   3  -3 6252.85 188.062   1
   5   3  -2 690.547 98.2048   1
   5   3  -1 494.046 91.9827   1
   5   3   0 55.7321 87.8537   1
   5   3   1 74.6390 82.9278   1
   5   3   2 349.680 82.5447   1
   5   3   3 926.640 88.7982   1
   5   3   4 406.657 85.6782   1
   5   3   5 4674.09 146.469   1
   5   3   6 38.9204 91.1380   1
   5   3   7 1849.94 115.572   1
   5   3   8 758.297 99.6982   1
  -5  -3  -9 13710.3 243.169   1
   5   3  10 642.322 111.445   1
   5   3  11 13871.4 259.069   1
   5   3  12 99.4322 127.542   1
  -5  -3 -13 6743.34 233.785   1
   5   3  14 321.227 150.587   1
   5   3  15 10342.4 329.085   1
   5   3  16 360.735 179.403   1
   5   3  17 18550.5 457.621   1
   5   3  18 597.066 213.289   1
   5   3  19 5015.95 321.224   1
   5   4 -14 7.77308 222.287   1
   5   4 -13 19.6418 212.485   1
   5   4 -12 776.761 204.984   1
   5   4 -11 56.1192 194.621   1
   5   4 -10 2272.35 207.527   1
   5   4  -9 2466.18 203.880   1
   5   4  -8 1551.38 169.208   1
   5   4  -7 2586.19 182.531   1
   5   4  -6 3162.59 184.346   1
   5   4  -5 6541.16 224.331   1
   5   4  -4 7603.75 230.919   1
   5   4  -3 22888.8 331.903   1
   5   4  -2 6773.87 183.327   1
   5   4  -1 14568.3 240.363   1
   5   4   0 2121.15 124.154   1
  -5  -4  -1 15731.9 241.066   1
   5   4   2 5448.65 146.505   1
  -5  -4  -3 40222.4 345.805   1
   5   4   4 4245.01 143.786   1
  -5  -4  -5 22235.3 289.778   1
   5   4   6 1332.25 113.848   1
  -5  -4  -7 13167.1 229.640   1
   5   4   8 1609.62 131.101   1
  -5  -4  -9 15114.7 266.158   1
   5   4  10 1673.69 130.458   1
  -5  -4 -11 9638.31 232.651   1
   5   4  12 2426.58 158.225   1
   5   4  13 1804.66 162.974   1
   5   4  14 541.089 155.505   1
   5   4  15 676.120 165.101   1
   5   4  16 496.602 177.204   1
   5   4  17 96.7032 208.784   1
   5   4  18 1598.88 234.961   1
   5   4  19 412.084 225.489   1
   5   5 -14 1797.93 958.319   1
   5   5 -13 2785.15 268.551   1
   5   5 -12 2142.34 243.161   1
   5   5 -11 10046.2 351.669   1
  -5  -5  10 4108.43 250.588   1
   5   5  -9 11956.1 336.109   1
   5   5  -8 2889.59 194.472   1
   5   5  -7 7089.22 256.836   1
   5   5  -6 902.823 153.694   1
   5   5  -5 11245.0 284.201   1
   5   5  -4 1349.21 148.979   1
   5   5  -3 12906.9 286.348   1
   5   5  -2 1109.42 129.774   1
   5   5  -1 6947.55 199.438   1
   5   5   0 413.595 107.894   1
   5   5   1 1852.51 118.968   1
   5   5   2 718.348 107.768   1
   5   5   3 897.681 107.497   1
   5   5   4 79.3928 105.681   1
   5   5   5 811.939 113.304   1
   5   5   6 158.344 114.974   1
   5   5   7 1694.26 136.755   1
   5   5   8 3572.87 166.212   1
  -5  -5  -9 10646.1 239.196   1
   5   5  10 2669.61 154.063   1
   5   5  11 15976.6 309.579   1
   5   5  12 2153.54 162.596   1
   5   5  13 10109.4 273.832   1
   5   5  14 2528.50 182.106   1
   5   5  15 15486.4 407.954   1
   5   5  16 4369.44 266.985   1
   5   5  17 15689.1 441.055   1
   5   5  18 2571.88 254.841   1
  -4   6  14 595.693 1186.98  -2
   5   6 -13 595.693 1186.98   1
   5   6 -12 126.057 435.674   1
   4  -6 -13 392.717 335.381  -2
  -5  -6  12 392.717 335.381   1
  -5  -6  11 488.595 418.426   1
  -4   6  12 218.881 320.728  -2
   5   6 -11 218.881 320.728   1
   5   6 -10 155.299 342.626   1
  -4   6  11 403.328 297.748  -2
   5   6 -10 403.328 297.748   1
   5   6  -9 395.861 274.349   1
  -4   6  10 541.902 309.394  -2
   5   6  -9 541.902 309.394   1
   5   6  -8 123.217 253.347   1
  -4   6   9 257.579 316.342  -2
   5   6  -8 257.579 316.342   1
   5   6  -7 1031.44 234.016   1
  -4   6   8 1135.86 326.901  -2
   5   6  -7 1135.86 326.901   1
   5   6  -6 952.478 221.133   1
  -4   6   7 1564.05 308.199  -2
   5   6  -6 1564.05 308.199   1
  -5  -6   5 2934.06 300.508   1
  -4   6   6 3920.22 339.978  -2
   5   6  -5 3920.22 339.978   1
   5   6  -4 3611.11 286.384   1
  -4   6   5 5224.26 377.023  -2
   5   6  -4 5224.26 377.023   1
   5   6  -3 10098.6 303.070   1
  -4   6   4 14048.4 741.588  -2
   5   6  -3 14048.4 741.588   1
   5   6  -2 4367.72 235.587   1
  -4   6   3 7585.52 424.852  -2
   5   6  -2 7585.52 424.852   1
   5   6  -1 11619.5 294.490   1
  -4   6   2 12344.1 459.443  -2
   5   6  -1 12344.1 459.443   1
   5   6   0 4239.58 195.535   1
  -4   6   1 5544.75 400.698  -2
   5   6   0 5544.75 400.698   1
   5   6   1 14204.6 287.596   1
   4  -6   0 17005.8 549.994  -2
  -5  -6  -1 17005.8 549.994   1
  -5  -6  -2 12432.8 320.225   1
  -4   6  -1 16395.5 490.072  -2
   5   6   2 16395.5 490.072   1
  -5  -6  -3 27230.2 392.291   1
  -4   6  -2 30068.3 782.987  -2
   5   6   3 30068.3 782.987   1
   5   6   4 17064.5 294.151   1
  -4   6  -3 22866.2 1204.88  -2
   5   6   4 22866.2 1204.88   1
   5   6   5 25927.8 417.249   1
  -4   6  -4 28909.8 841.947  -2
   5   6   5 28909.8 841.947   1
   5   6   6 8723.80 235.676   1
   4  -6   5 10523.3 1191.42  -2
  -5  -6  -6 10523.3 1191.42   1
   5   6   7 14917.7 323.928   1
   4  -6   6 15617.5 679.165  -2
  -5  -6  -7 15617.5 679.165   1
   5   6   8 8402.39 260.961   1
   4  -6   7 11492.1 615.249  -2
  -5  -6  -8 11492.1 615.249   1
   5   6   9 19477.4 334.047   1
   4  -6   8 18472.0 1402.15  -2
  -5  -6  -9 18472.0 1402.15   1
   5   6  10 9439.17 273.047   1
   4  -6   9 13728.9 793.363  -2
  -5  -6 -10 13728.9 793.363   1
   5   6  11 12949.2 305.492   1
   4  -6  10 12022.9 1084.60  -2
  -5  -6 -11 12022.9 1084.60   1
   5   6  12 4426.66 223.030   1
  -4   6 -11 4872.57 583.456  -2
   5   6  12 4872.57 583.456   1
   5   6  13 6045.12 269.190   1
  -4   6 -12 6856.75 561.597  -2
   5   6  13 6856.75 561.597   1
   5   6  14 1041.00 232.166   1
  -4   6 -13 1897.12 325.771  -2
   5   6  14 1897.12 325.771   1
   5   6  15 3822.72 350.385   1
   4  -6  14 3422.08 382.099  -2
  -5  -6 -15 3422.08 382.099   1
   5   6  16 46.7423 422.625   1
  -4   6 -15 178.774 303.115  -2
   5   6  16 178.774 303.115   1
   5   6  17 1191.72 459.223   1
  -4   6 -16 1442.32 332.117  -2
   5   6  17 1442.32 332.117   1
   5   6  18 408.741 607.672   1
  -4   6 -17 676.502 597.157  -2
   5   6  18 676.502 597.157   1
   4  -7 -13 5637.49 1428.84  -2
  -5  -7  12 5637.49 1428.84   1
  -4   7  12 5350.91 402.387  -2
   5   7 -11 5350.91 402.387   1
  -4   7  11 11863.8 507.993  -2
   5   7 -10 11863.8 507.993   1
  -4   7  10 8413.43 431.609  -2
   5   7  -9 8413.43 431.609   1
  -4   7   9 8674.75 422.923  -2
   5   7  -8 8674.75 422.923   1
  -4   7   8 4433.55 333.219  -2
   5   7  -7 4433.55 333.219   1
  -4   7   7 5881.66 350.483  -2
   5   7  -6 5881.66 350.483   1
  -4   7   6 5794.41 318.977  -2
   5   7  -5 5794.41 318.977   1
  -4   7   5 10977.1 391.811  -2
   5   7  -4 10977.1 391.811   1
  -4   7   4 6214.06 312.150  -2
   5   7  -3 6214.06 312.150   1
  -4   7   3 10294.0 320.900  -2
   5   7  -2 10294.0 320.900   1
  -4   7   2 2530.05 197.560  -2
   5   7  -1 2530.05 197.560   1
  -4   7   1 7154.87 264.815  -2
   5   7   0 7154.87 264.815   1
  -4   7   0 1157.11 173.388  -2
   5   7   1 1157.11 173.388   1
  -4   7  -1 742.718 164.969  -2
   5   7   2 742.718 164.969   1
  -4   7  -2 1322.45 183.622  -2
   5   7   3 1322.45 183.622   1
  -4   7  -3 3769.95 218.879  -2
   5   7   4 3769.95 218.879   1
  -4   7  -4 515.571 181.554  -2
   5   7   5 515.571 181.554   1
  -4   7  -5 716.501 192.477  -2
   5   7   6 716.501 192.477   1
  -4   7  -6 497.863 188.683  -2
   5   7   7 497.863 188.683   1
  -4   7  -7 1965.65 222.496  -2
   5   7   8 1965.65 222.496   1
  -4   7  -8 934.220 204.695  -2
   5   7   9 934.220 204.695   1
  -4   7  -9 3587.04 265.422  -2
   5   7  10 3587.04 265.422   1
  -4   7 -10 3104.68 260.782  -2
   5   7  11 3104.68 260.782   1
  -4   7 -11 2835.85 250.392  -2
   5   7  12 2835.85 250.392   1
  -4   7 -12 1526.13 241.053  -2
   5   7  13 1526.13 241.053   1
  -4   7 -13 3269.99 293.031  -2
   5   7  14 3269.99 293.031   1
  -4   7 -14 2252.72 284.199  -2
   5   7  15 2252.72 284.199   1
  -4   7 -15 7845.64 429.855  -2
   5   7  16 7845.64 429.855   1
  -4   7 -16 4289.72 552.850  -2
   5   7  17 4289.72 552.850   1
  -4   8  12 1687.95 1316.44  -2
   5   8 -11 1687.95 1316.44   1
  -4   8  11 1469.72 686.184  -2
   5   8 -10 1469.72 686.184   1
  -4   8  10 470.802 279.849  -2
   5   8  -9 470.802 279.849   1
  -4   8   9 1680.93 265.775  -2
   5   8  -8 1680.93 265.775   1
  -4   8   8 564.497 252.183  -2
   5   8  -7 564.497 252.183   1
  -4   8   7 1878.09 252.452  -2
   5   8  -6 1878.09 252.452   1
  -4   8   6 386.253 232.052  -2
   5   8  -5 386.253 232.052   1
   4  -8  -5 5260.19 278.000  -2
  -5  -8   4 5260.19 278.000   1
  -4   8   4 1831.98 228.483  -2
   5   8  -3 1831.98 228.483   1
  -5  -8   2 2077.05 416.354   1
  -4   8   3 4919.71 264.146  -2
   5   8  -2 4919.71 264.146   1
  -5  -8   1 3946.18 684.660   1
  -4   8   2 3390.86 245.108  -2
   5   8  -1 3390.86 245.108   1
  -4   8   1 4107.85 227.023  -2
   5   8   0 4107.85 227.023   1
  -4   8   0 1794.14 201.818  -2
   5   8   1 1794.14 201.818   1
  -4   8  -1 8192.18 265.918  -2
   5   8   2 8192.18 265.918   1
  -4   8  -2 3899.65 225.163  -2
   5   8   3 3899.65 225.163   1
  -4   8  -3 12906.2 300.000  -2
   5   8   4 12906.2 300.000   1
  -4   8  -4 5785.98 261.503  -2
   5   8   5 5785.98 261.503   1
  -4   8  -5 3828.15 251.001  -2
   5   8   6 3828.15 251.001   1
  -4   8  -6 2233.99 237.494  -2
   5   8   7 2233.99 237.494   1
  -4   8  -7 4540.28 272.250  -2
   5   8   8 4540.28 272.250   1
  -4   8  -8 3899.73 261.626  -2
   5   8   9 3899.73 261.626   1
  -4   8  -9 6535.81 296.567  -2
   5   8  10 6535.81 296.567   1
  -4   8 -10 3198.31 276.501  -2
   5   8  11 3198.31 276.501   1
  -4   8 -11 3874.38 296.843  -2
   5   8  12 3874.38 296.843   1
  -4   8 -12 1865.04 277.936  -2
   5   8  13 1865.04 277.936   1
  -4   8 -13 1642.79 292.469  -2
   5   8  14 1642.79 292.469   1
  -4   8 -14 1511.30 428.812  -2
   5   8  15 1511.30 428.812   1
  -4   8 -15 1985.01 686.444  -2
   5   8  16 1985.01 686.444   1
   5   9  -8 7664.75 329.578   1
   5   9  -7 1925.77 222.701   1
   5   9  -6 6258.56 293.067   1
   5   9  -5 2467.00 222.062   1
  -5  -9   4 9149.88 317.720   1
   5   9  -3 4683.14 250.721   1
   5   9  -2 10335.0 306.877   1
   5   9  -1 2184.40 190.673   1
   5   9   0 3154.33 194.083   1
   5   9   1 3975.02 198.332   1
   5   9   2 1360.41 156.213   1
   5   9   3 2804.18 181.181   1
   5   9   4 2037.79 170.174   1
   5   9   5 1167.59 165.684   1
   5   9   6 726.108 171.757   1
   5   9   7 392.784 174.232   1
   5   9   8 101.140 164.663   1
   5   9   9 678.391 175.048   1
   5   9  10 198.648 184.641   1
   5   9  11 229.309 191.395   1
   5   9  12 445.312 194.324   1
   5   9  13 906.067 204.026   1
  -5  -9 -14 648.781 542.428   1
   5  10  -6-0.89052 241.025   1
   5  10  -5 1633.03 226.616   1
   5  10  -4 303.830 198.867   1
   5  10  -3 590.211 193.597   1
   5  10  -2 1567.29 215.003   1
   5  10  -1 97.5725 177.482   1
   5  10   0 1387.88 178.545   1
   5  10   1 123.512 162.428   1
   5  10   2 6314.60 245.939   1
   5  10   3 54.0046 159.756   1
  -5 -10  -4 10133.3 300.395   1
   5  10   5 1508.21 186.498   1
   5  10   6 7959.94 320.800   1
   5  10   7 1282.06 203.723   1
   5  10   8 9776.62 372.749   1
   5  10   9 1672.50 228.142   1
   5  10  10 13224.7 432.905   1
   5  10  11 2171.84 288.816   1
  -5 -11   3 330.585 714.721   1
   5  11  -2 10315.9 405.572   1
   5  11  -1 220.298 223.073   1
   5  11   0 7050.51 286.241   1
   5  11   1 496.450 190.868   1
   5  11   2 6939.39 283.750   1
   5  11   3 908.393 192.627   1
   5  11   4 6887.98 304.138   1
   5  11   5 74.8865 214.976   1
   5  11   6 4602.36 312.743   1
   5  11   7 184.609 268.082   1
   5  11   8 1267.19 285.312   1
  -6  10   0 287.415 575.623   1
  -6  10  -1 9324.42 918.602   1
  -6  10  -2-619.434 710.002   1
  -6   9   4 98.0395 555.340   1
  -6   9   3 2689.95 537.289   1
  -6   9   2 253.344 304.180   1
  -6   9   1 1351.34 306.102   1
  -6   9   0 320.698 275.017   1
  -6   9  -1-30.3404 268.072   1
  -6   9  -2 49.1660 273.087   1
  -6   9  -3 240.992 338.057   1
  -6   9  -4 1017.81 350.020   1
  -6   9  -5 488.969 344.886   1
  -6   9  -6 552.570 342.758   1
  -6   9  -7 2061.99 418.353   1
  -6   9  -8 453.063 430.126   1
  -6   9  -9 5359.37 730.809   1
  -6   9 -10 382.964 723.136   1
   7   8  -6 1564.41 1087.02  -2
  -6   8   7 1564.41 1087.02   1
   7   8  -5 238.574 660.706  -2
  -6   8   6 238.574 660.706   1
   7   8  -4 3534.56 687.594  -2
  -6   8   5 3534.56 687.594   1
   7   8  -3 692.684 538.871  -2
  -6   8   4 692.684 538.871   1
   7   8  -2 7259.33 561.050  -2
  -6   8   3 7259.33 561.050   1
   7   8  -1 688.966 427.974  -2
  -6   8   2 688.966 427.974   1
   7   8   0 5256.45 400.590  -2
  -6   8   1 5256.45 400.590   1
   7   8   1 478.176 307.938  -2
  -6   8   0 478.176 307.938   1
   7   8   2 6626.37 404.777  -2
  -6   8  -1 6626.37 404.777   1
   7   8   3 945.246 308.119  -2
  -6   8  -2 945.246 308.119   1
   7   8   4 15897.5 560.615  -2
  -6   8  -3 15897.5 560.615   1
   7   8   5 1631.88 317.734  -2
  -6   8  -4 1631.88 317.734   1
   7   8   6 14073.5 511.001  -2
  -6   8  -5 14073.5 511.001   1
   7   8   7 982.096 459.443  -2
  -6   8  -6 982.096 459.443   1
   7   8   8 6528.86 526.253  -2
  -6   8  -7 6528.86 526.253   1
   7   8   9 1096.34 435.665  -2
  -6   8  -8 1096.34 435.665   1
   7   8  10 13360.5 631.254  -2
  -6   8  -9 13360.5 631.254   1
   7   8  11 1783.87 396.112  -2
  -6   8 -10 1783.87 396.112   1
   6  -8  11 7518.26 1082.43   1
   7   8  12 9801.26 677.223  -2
  -6   8 -11 9801.26 677.223   1
   7   8  13 1663.62 648.457  -2
  -6   8 -12 1663.62 648.457   1
  -7  -8 -14 4118.80 1117.57  -2
   6  -8  13 4118.80 1117.57   1
  -7  -7   8 8343.89 1820.15  -2
   6  -7  -9 8343.89 1820.15   1
   7   7  -7 1250.50 890.827  -2
  -6   7   8 1250.50 890.827   1
   7   7  -6 3675.61 789.727  -2
  -6   7   7 3675.61 789.727   1
   7   7  -5 1713.18 638.894  -2
  -6   7   6 1713.18 638.894   1
   7   7  -4 5161.86 775.692  -2
  -6   7   5 5161.86 775.692   1
   7   7  -3 3463.67 684.914  -2
  -6   7   4 3463.67 684.914   1
  -7  -7   2 7328.31 613.550  -2
   6  -7  -3 7328.31 613.550   1
  -7  -7   1 3145.61 470.904  -2
   6  -7  -2 3145.61 470.904   1
  -7  -7   0 2917.29 372.077  -2
   6  -7  -1 2917.29 372.077   1
  -7  -7  -1 2450.98 310.328  -2
   6  -7   0 2450.98 310.328   1
   7   7   2 886.619 287.972  -2
  -6   7  -1 886.619 287.972   1
   7   7   3 2888.83 334.800  -2
  -6   7  -2 2888.83 334.800   1
   7   7   4 105.830 284.379  -2
  -6   7  -3 105.830 284.379   1
   7   7   5 1799.71 319.294  -2
  -6   7  -4 1799.71 319.294   1
   7   7   6 232.202 295.305  -2
  -6   7  -5 232.202 295.305   1
   7   7   7 1569.86 350.582  -2
  -6   7  -6 1569.86 350.582   1
   7   7   8 1001.37 336.024  -2
  -6   7  -7 1001.37 336.024   1
   7   7   9 288.070 298.969  -2
  -6   7  -8 288.070 298.969   1
   7   7  10 3346.13 407.561  -2
  -6   7  -9 3346.13 407.561   1
   7   7  11 321.291 384.588  -2
  -6   7 -10 321.291 384.588   1
   7   7  12 4974.30 524.133  -2
  -6   7 -11 4974.30 524.133   1
   7   7  13 179.437 396.262  -2
  -6   7 -12 179.437 396.262   1
   7   7  14 3929.16 590.748  -2
  -6   7 -13 3929.16 590.748   1
   7   7  15 852.516 881.440  -2
  -6   7 -14 852.516 881.440   1
   6  -6 -11 415.814 709.210   1
  -7  -6  10 126.613 1263.57  -2
   6  -6 -11 126.613 1263.57   1
   6  -6 -10 77.1562 703.425   1
  -7  -6   9 587.081 1203.53  -2
   6  -6 -10 587.081 1203.53   1
   6  -6  -9 325.238 676.007   1
   7   6  -8 773.586 822.520  -2
  -6   6   9 773.586 822.520   1
   6  -6  -8 43.0630 588.318   1
   7   6  -7 252.586 795.637  -2
  -6   6   8 252.586 795.637   1
   7   6  -6 667.263 627.237  -2
  -6   6   7 667.263 627.237   1
   7   6  -5-192.743 578.117  -2
  -6   6   6-192.743 578.117   1
   7   6  -4 2335.64 593.709  -2
  -6   6   5 2335.64 593.709   1
   6  -6  -4 489.861 688.400   1
  -7  -6   3 857.705 534.966  -2
   6  -6  -4 857.705 534.966   1
  -6   6   3 7011.70 1005.06   1
  -7  -6   2 6262.85 630.008  -2
   6  -6  -3 6262.85 630.008   1
   6  -6  -2 1667.45 621.085   1
  -7  -6   1 2007.72 374.776  -2
   6  -6  -2 2007.72 374.776   1
   6  -6  -1 8633.45 580.002   1
  -7  -6   0 8396.98 521.352  -2
   6  -6  -1 8396.98 521.352   1
   6  -6   0 621.914 405.031   1
  -7  -6  -1 1222.87 344.139  -2
   6  -6   0 1222.87 344.139   1
  -6   6  -1 8228.97 462.637   1
  -7  -6  -2 8556.81 465.646  -2
   6  -6   1 8556.81 465.646   1
  -6   6  -2 3323.09 272.719   1
  -7  -6  -3 4588.79 392.873  -2
   6  -6   2 4588.79 392.873   1
   6  -6   3 20737.4 503.085   1
   7   6   4 23812.1 739.736  -2
  -6   6  -3 23812.1 739.736   1
  -6   6  -4 5090.20 358.439   1
  -7  -6  -5 6455.51 460.392  -2
   6  -6   4 6455.51 460.392   1
  -6   6  -5 15259.5 492.489   1
  -7  -6  -6 17458.6 722.575  -2
   6  -6   5 17458.6 722.575   1
  -6   6  -6 2492.11 448.736   1
   7   6   7 3815.76 331.389  -2
  -6   6  -6 3815.76 331.389   1
  -6   6  -7 6036.50 453.870   1
   7   6   8 5997.78 490.855  -2
  -6   6  -7 5997.78 490.855   1
  -6   6  -8 2600.82 417.241   1
   7   6   9 3667.48 407.879  -2
  -6   6  -8 3667.48 407.879   1
  -6   6  -9 11493.2 595.433   1
   7   6  10 13283.2 641.521  -2
  -6   6  -9 13283.2 641.521   1
  -6   6 -10 4445.88 878.112   1
   7   6  11 6742.03 434.640  -2
  -6   6 -10 6742.03 434.640   1
  -6   6 -11 7710.16 567.832   1
   7   6  12 8933.80 606.748  -2
  -6   6 -11 8933.80 606.748   1
  -6   6 -12 1738.46 458.117   1
   7   6  13 3698.42 541.724  -2
  -6   6 -12 3698.42 541.724   1
  -6   6 -13 1590.89 937.868   1
   7   6  14 2015.06 489.171  -2
  -6   6 -13 2015.06 489.171   1
  -6   6 -14 1131.58 920.905   1
   7   6  15 2386.75 504.396  -2
  -6   6 -14 2386.75 504.396   1
  -6   6 -15 1795.94 450.931   1
   7   6  16 1107.81 1184.31  -2
  -6   6 -15 1107.81 1184.31   1
   7   6  17 857.527 903.116  -2
  -6   6 -16 857.527 903.116   1
  -6   5  12 2996.36 1055.18   1
  -6   5  11 9692.20 745.923   1
  -6   5  10 9056.30 613.615   1
  -6   5   9 13824.2 609.785   1
  -6   5   8 7428.49 520.251   1
  -6   5   7 10109.2 518.582   1
  -6   5   6 6392.82 421.412   1
   6  -5  -5 12625.6 474.288   1
   6  -5  -4 12292.8 514.593   1
   6  -5  -3 21082.8 626.704   1
   6  -5  -2 10241.0 358.793   1
   6  -5  -1 8927.02 336.756   1
   6  -5   0 5045.00 276.663   1
   6  -5   1 6833.34 265.364   1
   6  -5   2 2237.02 180.087   1
   6  -5   3 4040.40 208.281   1
   6  -5   4 2052.18 186.711   1
   6  -5   5 1612.24 164.467   1
   6  -5   6 11.3576 156.346   1
   6  -5   7 18.5440 154.703   1
   6  -5   8 42.7674 168.618   1
   6  -5   9 462.687 188.091   1
   6  -5  10 1301.80 207.902   1
  -6   5 -11 782.041 248.853   1
  -6   5 -12 743.158 292.574   1
  -6   5 -13 1315.11 311.637   1
  -6   5 -14 862.686 308.479   1
  -6   5 -15 1917.48 342.401   1
  -6   5 -16 2445.74 384.508   1
   6  -4 -13 1239.46 782.585   1
   6  -4 -12 1801.59 471.872   1
   6  -4 -11 651.643 406.110   1
  -6   4  10 3152.38 417.227   1
  -6   4   9 394.822 300.344   1
  -6   4   8 631.626 289.796   1
  -6   4   7 54.0310 251.707   1
   6  -4  -6 49.0536 242.418   1
   6  -4  -5 188.885 232.671   1
   6  -4  -4 1061.42 228.000   1
   6  -4  -3 1547.86 223.737   1
   6  -4  -2 4925.31 281.851   1
   6  -4  -1 2500.08 236.533   1
   6  -4   0 4705.83 237.854   1
   6  -4   1 2180.60 191.832   1
   6  -4   2 10894.0 316.720   1
   6  -4   3 11793.5 293.379   1
  -6   4  -4 22710.7 386.558   1
  -6   4  -5 7843.47 261.244   1
  -6   4  -6 8670.97 275.912   1
  -6   4  -7 5818.59 243.240   1
  -6   4  -8 10773.1 334.860   1
  -6   4  -9 13329.1 395.672   1
  -6   4 -10 12683.1 434.914   1
  -6   4 -11 11606.5 469.573   1
  -6   4 -12 6744.68 392.803   1
   6  -4  13 4843.16 366.632   1
   6  -4  14 1810.08 279.507   1
  -6   4 -15 4820.85 405.318   1
  -6   4 -16 3238.71 376.643   1
  -6   4 -17 5217.47 534.112   1
  -6   4 -18 1004.11 897.484   1
   6  -3 -13 1188.54 614.051   1
   6  -3 -12 1076.94 420.082   1
   6  -3 -11 3614.32 497.473   1
  -6   3  10 9090.19 565.922   1
  -6   3   9 4428.68 431.028   1
  -6   3   8 7294.14 487.988   1
  -6   3   7 2126.71 278.745   1
   6  -3  -6 4235.90 291.253   1
   6  -3  -5 5190.86 300.975   1
   6  -3  -4 14291.5 451.722   1
   6  -3  -3 6321.65 319.361   1
   6  -3  -2 15109.3 348.665   1
   6  -3  -1 4629.41 211.723   1
   6  -3   0 4135.66 219.578   1
   6  -3   1 3177.89 200.375   1
   6  -3   2 6050.86 204.885   1
  -6   3  -3 6817.55 212.662   1
  -6   3  -4 6213.92 218.651   1
   6  -3   5 3660.79 184.744   1
   6  -3   6 991.276 140.398   1
   6  -3   7 1286.34 157.986   1
   6  -3   8 45.5170 143.570   1
   6  -3   9 751.906 177.913   1
   6  -3  10 69.4402 182.335   1
   6  -3  11 56.6080 207.510   1
   6  -3  12 857.817 225.537   1
   6  -3  13 61.6919 211.093   1
   6  -3  14 1610.30 266.946   1
   6  -3  15 1142.86 270.344   1
   6  -3  16 3852.32 350.104   1
   6  -3  17 3302.23 380.698   1
   6  -3  18 5891.83 471.565   1
  -6   3 -19 2138.53 640.780   1
   6  -2 -13 425.776 441.969   1
   6  -2 -12 2295.22 475.134   1
   6  -2 -11 666.904 382.379   1
  -6   2  10 4457.38 451.538   1
  -6   2   9 375.470 311.926   1
  -6   2   8 1809.73 335.678   1
  -6   2   7 106.426 276.120   1
   6  -2  -6-5.23438 220.383   1
   6  -2  -5 24.7764 206.622   1
   6  -2  -4 66.8382 175.473   1
   6  -2  -3 110.822 152.236   1
   6  -2  -2 624.259 158.762   1
   6  -2  -1 538.573 144.415   1
   6  -2   0 790.602 160.490   1
   6  -2   1 1498.61 164.251   1
   6  -2   2 2819.12 166.779   1
  -6   2  -3 4398.78 177.950   1
  -6   2  -4 14964.8 306.028   1
  -6   2  -5 5577.28 203.287   1
  -6   2  -6 5828.26 204.817   1
   6  -2   7 3641.08 181.097   1
  -6   2  -8 9257.92 269.796   1
  -6   2  -9 8394.35 267.623   1
  -6   2 -10 28615.2 522.454   1
  -6   2 -11 7667.81 333.448   1
  -6   2 -12 13239.2 432.414   1
   6  -2  13 3678.74 283.294   1
  -6   2 -14 8571.63 387.955   1
   6  -2  15 3420.56 300.024   1
  -6   2 -16 15044.8 599.831   1
   6  -2  17 4205.30 402.254   1
  -6   2 -18 8085.13 510.890   1
   6  -2  19 884.437 415.740   1
  -6  -1  13-24.7202 590.199  -2
   6  -1 -13-24.7202 590.199   1
  -6  -1  12 2232.51 583.030  -2
   6  -1 -12 2232.51 583.030   1
  -6  -1  11 84.0053 518.061  -2
   6  -1 -11 84.0053 518.061   1
   6   1 -10 12119.6 685.426  -2
  -6   1  10 12119.6 685.426   1
   6  -1  -9 664.969 608.394   1
   6   1  -9 584.402 472.321  -2
  -6   1   9 584.402 472.321   1
   6  -1  -8 11183.0 1140.65   1
   6   1  -8 15321.6 767.652  -2
  -6   1   8 15321.6 767.652   1
  -6  -1   7 562.673 334.216  -2
   6  -1  -7 562.673 334.216   1
  -6   1   6 6010.37 820.776   1
  -6  -1   6 8608.35 472.363  -2
   6  -1  -6 8608.35 472.363   1
   6  -1  -5 2622.72 650.005   1
  -6  -1   5 3041.62 347.151  -2
   6  -1  -5 3041.62 347.151   1
   6  -1  -4 30043.2 1014.99   1
  -6  -1   4 39816.2 766.900  -2
   6  -1  -4 39816.2 766.900   1
  -6  -1   3 2548.62 275.324  -2
   6  -1  -3 2548.62 275.324   1
   6  -1  -2 33358.1 1231.85   1
  -6  -1   2 42602.5 573.985  -2
   6  -1  -2 42602.5 573.985   1
   6  -1  -1 4261.28 655.438   1
  -6  -1   1 4321.63 203.995  -2
   6  -1  -1 4321.63 203.995   1
   6  -1   0 13197.3 943.427   1
  -6  -1   0 20216.7 358.092  -2
   6  -1   0 20216.7 358.092   1
  -6  -1  -1 1233.19 178.710  -2
   6  -1   1 1233.19 178.710   1
  -6  -1  -2 38552.0 398.766  -2
   6  -1   2 38552.0 398.766   1
  -6  -1  -3 3481.35 190.987  -2
   6  -1   3 3481.35 190.987   1
  -6  -1  -4 42283.3 497.185  -2
   6  -1   4 42283.3 497.185   1
  -6  -1  -5 680.342 169.429  -2
   6  -1   5 680.342 169.429   1
  -6  -1  -6 16752.8 326.844  -2
   6  -1   6 16752.8 326.844   1
  -6  -1  -7 447.940 188.090  -2
   6  -1   7 447.940 188.090   1
  -6  -1  -8 7777.64 286.674  -2
   6  -1   8 7777.64 286.674   1
  -6  -1  -9 771.208 225.949  -2
   6  -1   9 771.208 225.949   1
  -6  -1 -10 7994.90 353.416  -2
   6  -1  10 7994.90 353.416   1
   6  -1  11 499.584 394.802   1
  -6  -1 -11 920.405 293.829  -2
   6  -1  11 920.405 293.829   1
  -6  -1 -12 1422.69 272.886  -2
   6  -1  12 1422.69 272.886   1
  -6  -1 -13 1083.25 287.750  -2
   6  -1  13 1083.25 287.750   1
  -6  -1 -14 27.5535 297.821  -2
   6  -1  14 27.5535 297.821   1
  -6  -1 -15 1276.36 316.227  -2
   6  -1  15 1276.36 316.227   1
  -6  -1 -16 769.868 373.412  -2
   6  -1  16 769.868 373.412   1
  -6  -1 -17 1330.51 407.518  -2
   6  -1  17 1330.51 407.518   1
  -6  -1 -18 2468.74 490.770  -2
   6  -1  18 2468.74 490.770   1
  -6  -1 -19 1416.04 501.884  -2
   6  -1  19 1416.04 501.884   1
  -6   0  14 8379.57 509.109  -2
   6   0 -14 8379.57 509.109   1
  -6   0  13 343.363 261.014  -2
   6   0 -13 343.363 261.014   1
  -6   0  12 10462.6 432.347  -2
   6   0 -12 10462.6 432.347   1
  -6   0  11 757.194 211.743  -2
   6   0 -11 757.194 211.743   1
  -6   0  10 20097.7 506.073  -2
   6   0 -10 20097.7 506.073   1
  -6   0   9 792.891 180.882  -2
   6   0  -9 792.891 180.882   1
  -6   0   8 14811.5 382.261  -2
   6   0  -8 14811.5 382.261   1
  -6   0   7 429.949 151.017  -2
   6   0  -7 429.949 151.017   1
  -6   0   6 6844.28 237.192  -2
   6   0  -6 6844.28 237.192   1
  -6   0   5 530.364 127.060  -2
   6   0  -5 530.364 127.060   1
  -6   0   4 6633.80 208.547  -2
   6   0  -4 6633.80 208.547   1
  -6   0   3 321.249 125.974  -2
   6   0  -3 321.249 125.974   1
  -6   0   2 2030.36 140.884  -2
   6   0  -2 2030.36 140.884   1
  -6   0   1 318.015 101.548  -2
   6   0  -1 318.015 101.548   1
  -6   0   0 236.081 95.8355  -2
   6   0   0 236.081 95.8355   1
  -6   0  -1 327.294 93.0353  -2
   6   0   1 327.294 93.0353   1
  -6   0  -2 3554.05 139.686  -2
   6   0   2 3554.05 139.686   1
  -6   0  -3 753.787 94.0358  -2
   6   0   3 753.787 94.0358   1
  -6   0  -4 18624.4 301.452  -2
   6   0   4 18624.4 301.452   1
  -6   0  -5 2841.21 152.886  -2
   6   0   5 2841.21 152.886   1
  -6   0  -6 14128.9 275.559  -2
   6   0   6 14128.9 275.559   1
  -6   0  -7 1861.46 157.960  -2
   6   0   7 1861.46 157.960   1
  -6   0  -8 12151.1 292.468  -2
   6   0   8 12151.1 292.468   1
  -6   0  -9 1310.29 151.839  -2
   6   0   9 1310.29 151.839   1
  -6   0 -10 52819.7 642.334  -2
   6   0  10 52819.7 642.334   1
  -6   0 -11 2478.71 187.200  -2
   6   0  11 2478.71 187.200   1
  -6   0 -12 14144.0 374.132  -2
   6   0  12 14144.0 374.132   1
  -6   0 -13 1145.21 185.597  -2
   6   0  13 1145.21 185.597   1
  -6   0 -14 9926.29 348.800  -2
   6   0  14 9926.29 348.800   1
  -6   0 -15 754.999 203.966  -2
   6   0  15 754.999 203.966   1
  -6   0 -16 16407.7 510.312  -2
   6   0  16 16407.7 510.312   1
  -6   0 -17 883.843 250.251  -2
   6   0  17 883.843 250.251   1
  -6   0 -18 9887.17 486.400  -2
   6   0  18 9887.17 486.400   1
  -6   0 -19 217.935 250.309  -2
   6   0  19 217.935 250.309   1
  -6   0 -20 2123.06 430.016  -2
   6   0  20 2123.06 430.016   1
  -6   1  14 443.398 353.269  -2
   6   1 -14 443.398 353.269   1
  -6  -1  13-1.42053 879.735   1
  -6   1  13 212.551 292.189  -2
   6   1 -13 212.551 292.189   1
  -6   1  12 1202.22 263.148  -2
   6   1 -12 1202.22 263.148   1
  -6   1  11 193.512 242.638  -2
   6   1 -11 193.512 242.638   1
  -6   1  10 7774.05 317.973  -2
   6   1 -10 7774.05 317.973   1
  -6  -1   9 169.421 500.545   1
  -6   1   9 350.551 242.454  -2
   6   1  -9 350.551 242.454   1
   6   1  -8 11729.4 753.393   1
  -6   1   8 14274.1 413.286  -2
   6   1  -8 14274.1 413.286   1
   6   1  -7 949.210 312.837   1
  -6   1   7 960.954 215.712  -2
   6   1  -7 960.954 215.712   1
   6   1  -6 9846.32 456.830   1
  -6   1   6 11186.9 327.536  -2
   6   1  -6 11186.9 327.536   1
   6   1  -5 97.0823 205.321   1
  -6   1   5 673.898 185.035  -2
   6   1  -5 673.898 185.035   1
   6   1  -4 39344.8 1101.33   1
  -6   1   4 46105.7 452.326  -2
   6   1  -4 46105.7 452.326   1
   6   1  -3 474.966 171.245   1
  -6   1   3 1160.07 196.312  -2
   6   1  -3 1160.07 196.312   1
   6   1  -2 48746.0 862.624   1
  -6   1   2 55133.7 469.388  -2
   6   1  -2 55133.7 469.388   1
   6   1  -1 93.2045 132.754   1
  -6   1   1 822.582 181.327  -2
   6   1  -1 822.582 181.327   1
   6   1   0 26575.5 440.378   1
  -6   1   0 30492.3 395.342  -2
   6   1   0 30492.3 395.342   1
   6   1   1 313.395 154.383   1
  -6   1  -1 759.037 145.090  -2
   6   1   1 759.037 145.090   1
   6   1   2 46814.7 710.807   1
  -6   1  -2 52622.3 451.144  -2
   6   1   2 52622.3 451.144   1
  -6   1  -3 901.184 123.048  -2
   6   1   3 901.184 123.048   1
  -6   1  -4 59028.0 417.309  -2
   6   1   4 59028.0 417.309   1
  -6   1  -5 926.823 134.542  -2
   6   1   5 926.823 134.542   1
  -6   1  -6 25179.2 325.011  -2
   6   1   6 25179.2 325.011   1
  -6   1  -7 1189.69 144.758  -2
   6   1   7 1189.69 144.758   1
  -6  -1  -8 10742.5 690.429   1
  -6   1  -8 11593.6 255.021  -2
   6   1   8 11593.6 255.021   1
   6   1   9 2175.78 502.562   1
   6  -1   9 2479.35 185.820  -2
  -6  -1  -9 2479.35 185.820   1
  -6   1 -10 11704.5 282.236  -2
   6   1  10 11704.5 282.236   1
  -6   1 -11 1582.97 184.063  -2
   6   1  11 1582.97 184.063   1
  -6   1 -12 3162.16 202.095  -2
   6   1  12 3162.16 202.095   1
  -6   1 -13 759.132 198.498  -2
   6   1  13 759.132 198.498   1
  -6   1 -14 195.848 210.454  -2
   6   1  14 195.848 210.454   1
  -6   1 -15 1764.39 231.354  -2
   6   1  15 1764.39 231.354   1
  -6   1 -16 403.275 236.176  -2
   6   1  16 403.275 236.176   1
  -6   1 -17 562.379 258.002  -2
   6   1  17 562.379 258.002   1
  -6   1 -18 2057.40 287.234  -2
   6   1  18 2057.40 287.234   1
  -6   1 -19 311.612 296.816  -2
   6   1  19 311.612 296.816   1
  -6   1 -20 1703.39 1184.42  -2
   6   1  20 1703.39 1184.42   1
   6   2 -14 7264.41 417.531   1
   6   2 -13 99.6485 225.393   1
   6   2 -12 7373.51 331.451   1
   6   2 -11 203.563 197.051   1
   6   2 -10 16450.4 419.125   1
   6   2  -9 250.133 175.414   1
   6   2  -8 14696.8 368.583   1
   6   2  -7 621.790 144.418   1
   6   2  -6 4370.03 197.404   1
   6   2  -5 50.0437 124.189   1
   6   2  -4 8328.15 221.896   1
   6   2  -3 86.5524 106.982   1
   6   2  -2 4799.19 156.617   1
   6   2  -1 40.2754 97.5430   1
   6   2   0 484.370 96.2895   1
   6   2   1 706.150 96.4784   1
   6   2   2 7.30260 89.8051   1
   6   2   3 2848.75 125.155   1
   6   2   4 2713.66 123.693   1
   6   2   5 224.954 95.0425   1
   6   2   6 2863.40 145.762   1
   6   2   7 791.638 110.473   1
  -6  -2  -8 5198.18 175.712   1
   6   2   9 3322.23 155.793   1
  -6  -2 -10 20644.3 333.700   1
   6   2  11 233.710 127.771   1
  -6  -2 -12 15940.2 338.428   1
   6   2  13 26.7571 145.651   1
  -6  -2 -14 9839.34 299.040   1
   6   2  15-40.6504 166.774   1
   6   2  16 23281.6 486.356   1
   6   2  17 26.5880 192.489   1
   6   2  18 17364.5 466.517   1
   6   2  19-29.0463 216.639   1
   6   2  20 7573.38 1178.71   1
   6   3 -13 83.8498 227.314   1
   6   3 -12-57.1593 213.512   1
   6   3 -11 198.691 203.296   1
   6   3 -10 348.874 194.993   1
   6   3  -9 66.5103 183.784   1
   6   3  -8 2372.95 197.946   1
  -6  -3   7 89.9914 148.057   1
   6   3  -6 1570.09 158.167   1
   6   3  -5 1537.53 144.855   1
   6   3  -4 8416.46 230.827   1
   6   3  -3 602.231 124.210   1
   6   3  -2 15264.7 252.601   1
   6   3  -1 292.835 103.118   1
   6   3   0 6859.46 177.551   1
   6   3   1 332.545 99.8691   1
  -6  -3  -2 13207.8 220.561   1
   6   3   3 997.718 106.644   1
  -6  -3  -4 27316.9 312.801   1
   6   3   5 1342.00 116.957   1
  -6  -3  -6 16569.2 275.014   1
   6   3   7 398.518 103.290   1
  -6  -3  -8 8335.07 215.297   1
   6   3   9 137.999 112.680   1
  -6  -3 -10 18962.1 333.141   1
   6   3  11 1617.72 149.329   1
  -6  -3 -12 7399.98 240.683   1
   6   3  13 829.917 156.734   1
   6   3  14 2347.87 191.620   1
   6   3  15-11.0836 173.263   1
   6   3  16 1440.44 202.257   1
   6   3  17 75.3489 196.420   1
   6   3  18 50.3176 212.228   1
   6   3  19 685.928 283.965   1
   6   4 -13 1014.80 871.278   1
   6   4 -12 3799.42 283.201   1
   6   4 -11 1230.37 219.323   1
   6   4 -10 11382.3 383.924   1
   6   4  -9 2525.30 216.616   1
  -6  -4   8 12827.6 356.118   1
   6   4  -7 1146.70 171.500   1
   6   4  -6 4711.91 221.689   1
   6   4  -5 133.247 142.776   1
  -6  -4   4 10372.8 274.650   1
   6   4  -3 1339.47 147.294   1
   6   4  -2 10001.9 225.764   1
   6   4  -1 1971.05 134.975   1
   6   4   0 1516.75 122.850   1
   6   4   1 46.7361 108.212   1
   6   4   2 2111.75 132.089   1
   6   4   3 20.4092 108.084   1
   6   4   4 79.0131 109.124   1
   6   4   5 2532.77 142.422   1
   6   4   6 1167.71 125.896   1
   6   4   7 782.530 112.441   1
   6   4   8 2714.27 145.415   1
   6   4   9 57.6683 111.445   1
  -6  -4 -10 7242.77 231.488   1
   6   4  11-37.9910 134.569   1
  -6  -4 -12 14327.9 323.208   1
   6   4  13 296.051 153.716   1
   6   4  14 6719.73 265.832   1
   6   4  15 386.970 168.932   1
   6   4  16 12473.7 388.208   1
   6   4  17 849.921 209.859   1
   6   4  18 12800.4 445.314   1
   6   5 -12 1791.83 315.838   1
   6   5 -11 387.346 208.327   1
   6   5 -10 404.741 200.903   1
   6   5  -9 69.5524 190.398   1
   6   5  -8 186.781 181.029   1
   6   5  -7 311.214 170.127   1
   6   5  -6 774.528 161.904   1
   6   5  -5 1847.91 177.664   1
   6   5  -4 2878.49 186.655   1
   6   5  -3 5068.18 208.325   1
  -6  -5   2 14901.1 293.271   1
   6   5  -1 1682.10 141.532   1
  -6  -5   0 15447.1 287.879   1
   6   5   1 4105.15 164.534   1
  -6  -5  -2 16616.1 281.838   1
   6   5   3 6981.67 213.241   1
  -6  -5  -4 38086.5 437.236   1
  -6  -5  -5 8020.09 225.094   1
  -6  -5  -6 24704.0 362.763   1
   6   5   7 3831.69 176.852   1
  -6  -5  -8 14393.9 291.435   1
   6   5   9 2976.17 163.244   1
  -6  -5 -10 21297.3 346.157   1
   6   5  11 5884.34 210.905   1
   6   5  12 8835.11 286.164   1
   6   5  13 2432.09 194.128   1
   6   5  14 2562.83 208.574   1
   6   5  15 134.946 178.380   1
   6   5  16 3101.21 236.371   1
   6   5  17 608.166 220.747   1
   6   5  18 819.376 739.751   1
  -5   6  13 3004.21 1244.35  -2
   6   6 -12 3004.21 1244.35   1
   6   6 -11 2831.81 970.344   1
  -5   6  12 5384.83 1304.16  -2
   6   6 -11 5384.83 1304.16   1
  -6  -6  10 7706.09 846.263   1
  -5   6  11 9635.03 424.185  -2
   6   6 -10 9635.03 424.185   1
   6   6  -9 7061.19 538.599   1
  -5   6  10 10024.9 470.588  -2
   6   6  -9 10024.9 470.588   1
   6   6  -8 14069.7 539.955   1
  -5   6   9 16176.4 593.202  -2
   6   6  -8 16176.4 593.202   1
  -6  -6   7 5432.57 543.229   1
  -5   6   8 7338.30 361.910  -2
   6   6  -7 7338.30 361.910   1
   6   6  -6 8990.10 477.361   1
  -5   6   7 9558.06 458.236  -2
   6   6  -6 9558.06 458.236   1
   6   6  -5 5079.01 389.025   1
  -5   6   6 6114.23 394.299  -2
   6   6  -5 6114.23 394.299   1
   6   6  -4 14502.7 531.086   1
  -5   6   5 15898.5 485.525  -2
   6   6  -4 15898.5 485.525   1
   6   6  -3 8370.77 293.052   1
   5  -6  -4 11626.8 839.354  -2
  -6  -6   3 11626.8 839.354   1
   6   6  -2 17626.0 502.622   1
  -5   6   3 18454.5 538.251  -2
   6   6  -2 18454.5 538.251   1
   6   6  -1 10453.5 322.415   1
  -5   6   2 13007.8 582.764  -2
   6   6  -1 13007.8 582.764   1
   6   6   0 5374.50 270.281   1
  -5   6   1 5412.10 390.066  -2
   6   6   0 5412.10 390.066   1
   6   6   1 917.346 198.500   1
  -5   6   0 1182.81 251.233  -2
   6   6   1 1182.81 251.233   1
   6   6   2 9936.44 310.538   1
  -5   6  -1 10057.8 459.485  -2
   6   6   2 10057.8 459.485   1
   6   6   3 1566.73 220.187   1
  -5   6  -2 1810.14 263.691  -2
   6   6   3 1810.14 263.691   1
   6   6   4 4394.84 309.206   1
  -5   6  -3 4128.44 299.222  -2
   6   6   4 4128.44 299.222   1
   6   6   5 326.277 181.780   1
   5  -6   4 488.991 267.982  -2
  -6  -6  -5 488.991 267.982   1
   6   6   6 98.5613 202.464   1
  -5   6  -5 293.106 250.700  -2
   6   6   6 293.106 250.700   1
   6   6   7 62.5029 150.490   1
   5  -6   6 84.8733 354.406  -2
  -6  -6  -7 84.8733 354.406   1
   6   6   8 333.122 158.425   1
   5  -6   7 270.998 286.299  -2
  -6  -6  -8 270.998 286.299   1
   6   6   9 2449.49 186.998   1
   5  -6   8 3339.39 421.825  -2
  -6  -6  -9 3339.39 421.825   1
   6   6  10 240.353 152.950   1
   5  -6   9 529.083 371.561  -2
  -6  -6 -10 529.083 371.561   1
   6   6  11 2659.74 215.195   1
  -5   6 -10 4516.65 426.487  -2
   6   6  11 4516.65 426.487   1
   6   6  12 2881.11 266.374   1
   5  -6  11 3484.45 325.791  -2
  -6  -6 -12 3484.45 325.791   1
   6   6  13 832.748 250.244   1
  -5   6 -12 1486.65 289.100  -2
   6   6  13 1486.65 289.100   1
   6   6  14 1608.41 303.159   1
  -5   6 -13 1957.09 320.078  -2
   6   6  14 1957.09 320.078   1
   6   6  15 3055.20 419.825   1
  -5   6 -14 5203.70 389.336  -2
   6   6  15 5203.70 389.336   1
   6   6  16 2771.04 454.192   1
  -5   6 -15 2821.59 361.807  -2
   6   6  16 2821.59 361.807   1
   6   6  17 3237.42 819.808   1
  -5   6 -16 5133.40 669.503  -2
   6   6  17 5133.40 669.503   1
   5  -7 -12 199.720 1068.43  -2
  -6  -7  11 199.720 1068.43   1
   5  -7 -11 1368.13 1184.30  -2
  -6  -7  10 1368.13 1184.30   1
  -5   7  10 1308.42 294.571  -2
   6   7  -9 1308.42 294.571   1
  -5   7   9 562.874 274.695  -2
   6   7  -8 562.874 274.695   1
  -5   7   8 769.477 260.909  -2
   6   7  -7 769.477 260.909   1
  -5   7   7 438.245 236.500  -2
   6   7  -6 438.245 236.500   1
  -5   7   6 715.122 226.073  -2
   6   7  -5 715.122 226.073   1
  -5   7   5 437.229 223.113  -2
   6   7  -4 437.229 223.113   1
  -5   7   4 4022.49 291.638  -2
   6   7  -3 4022.49 291.638   1
  -5   7   3 4229.78 291.107  -2
   6   7  -2 4229.78 291.107   1
  -5   7   2 2234.13 237.743  -2
   6   7  -1 2234.13 237.743   1
  -5   7   1 4021.29 259.634  -2
   6   7   0 4021.29 259.634   1
  -5   7   0 3785.93 266.206  -2
   6   7   1 3785.93 266.206   1
  -5   7  -1 2186.65 230.274  -2
   6   7   2 2186.65 230.274   1
  -5   7  -2 12931.0 401.755  -2
   6   7   3 12931.0 401.755   1
  -5   7  -3 9060.18 365.507  -2
   6   7   4 9060.18 365.507   1
  -5   7  -4 9578.22 356.843  -2
   6   7   5 9578.22 356.843   1
  -5   7  -5 7245.08 343.942  -2
   6   7   6 7245.08 343.942   1
  -5   7  -6 6762.21 332.517  -2
   6   7   7 6762.21 332.517   1
  -5   7  -7 6116.87 312.188  -2
   6   7   8 6116.87 312.188   1
  -5   7  -8 6166.32 313.889  -2
   6   7   9 6166.32 313.889   1
  -5   7  -9 11275.1 410.201  -2
   6   7  10 11275.1 410.201   1
  -5   7 -10 8007.50 369.178  -2
   6   7  11 8007.50 369.178   1
  -5   7 -11 8212.18 378.851  -2
   6   7  12 8212.18 378.851   1
  -5   7 -12 3736.16 290.514  -2
   6   7  13 3736.16 290.514   1
  -5   7 -13 3795.41 315.028  -2
   6   7  14 3795.41 315.028   1
  -5   7 -14 551.500 277.470  -2
   6   7  15 551.500 277.470   1
  -5   7 -15 6856.80 682.598  -2
   6   7  16 6856.80 682.598   1
  -5   7 -16 1954.75 933.891  -2
   6   7  17 1954.75 933.891   1
  -5   8  10 5563.92 1507.95  -2
   6   8  -9 5563.92 1507.95   1
   6   8  -8 3503.75 386.813   1
  -5   8   9 3573.61 636.977  -2
   6   8  -8 3573.61 636.977   1
  -5   8   8 4692.31 318.433  -2
   6   8  -7 4692.31 318.433   1
  -5   8   7 2653.09 282.979  -2
   6   8  -6 2653.09 282.979   1
  -5   8   6 3639.92 285.650  -2
   6   8  -5 3639.92 285.650   1
  -5   8   5 3825.93 281.838  -2
   6   8  -4 3825.93 281.838   1
  -5   8   4 6531.65 307.685  -2
   6   8  -3 6531.65 307.685   1
  -5   8   3 3912.05 289.058  -2
   6   8  -2 3912.05 289.058   1
  -5   8   2 5293.28 285.446  -2
   6   8  -1 5293.28 285.446   1
  -5   8   1 1563.68 235.387  -2
   6   8   0 1563.68 235.387   1
  -5   8   0 1255.41 231.905  -2
   6   8   1 1255.41 231.905   1
  -5   8  -1 2786.14 244.154  -2
   6   8   2 2786.14 244.154   1
  -5   8  -2 1766.68 226.015  -2
   6   8   3 1766.68 226.015   1
  -5   8  -3 3826.25 247.239  -2
   6   8   4 3826.25 247.239   1
  -5   8  -4 1518.10 217.127  -2
   6   8   5 1518.10 217.127   1
  -5   8  -5 238.522 220.465  -2
   6   8   6 238.522 220.465   1
  -5   8  -6 826.367 224.625  -2
   6   8   7 826.367 224.625   1
  -5   8  -7 1257.03 230.280  -2
   6   8   8 1257.03 230.280   1
  -5   8  -8 1040.04 228.993  -2
   6   8   9 1040.04 228.993   1
  -5   8  -9 415.795 229.970  -2
   6   8  10 415.795 229.970   1
  -5   8 -10 1804.15 250.327  -2
   6   8  11 1804.15 250.327   1
  -5   8 -11 740.346 240.169  -2
   6   8  12 740.346 240.169   1
  -5   8 -12 1099.86 265.835  -2
   6   8  13 1099.86 265.835   1
  -5   8 -13 651.458 419.239  -2
   6   8  14 651.458 419.239   1
   6   8  15 2117.04 836.632   1
   5  -8  14 2160.33 761.748  -2
  -6  -8 -15 2160.33 761.748   1
  -6  -9   7 560.274 825.669   1
   6   9  -6 421.969 292.270   1
   6   9  -5 73.7540 203.846   1
   6   9  -4 978.373 197.183   1
   6   9  -3 612.000 196.374   1
   6   9  -2 48.9604 185.644   1
   6   9  -1 265.575 195.355   1
   6   9   0 644.407 183.765   1
   6   9   1 1355.96 189.030   1
   6   9   2-21.0301 173.013   1
   6   9   3 4114.21 230.827   1
   6   9   4 1636.53 187.359   1
   6   9   5 3987.95 236.102   1
   6   9   6 3381.11 239.048   1
   6   9   7 3948.30 248.836   1
   6   9   8 2227.25 220.496   1
   6   9   9 6019.80 282.830   1
   6   9  10 3167.88 239.139   1
   6   9  11 8827.50 349.007   1
   6   9  12 3499.02 266.153   1
   6   9  13 5182.54 555.192   1
   6  10  -3 9967.36 533.941   1
   6  10  -2 1704.18 234.493   1
   6  10  -1 9068.77 355.296   1
   6  10   0 1754.60 227.866   1
   6  10   1 7720.91 300.355   1
   6  10   2 1691.43 210.467   1
   6  10   3 7234.03 295.802   1
   6  10   4 2034.22 209.641   1
  -6 -10  -5 7121.82 314.292   1
   6  10   6 210.636 201.909   1
   6  10   7 3368.35 250.030   1
   6  10   8 285.305 200.383   1
   6  10   9 1268.92 212.431   1
   6  10  10 4.47940 610.832   1
   6  10  11 366.335 624.160   1
   6  11   0-705.063 877.621   1
   6  11   1 376.553 870.203   1
   6  11   2 93.0618 549.934   1
   6  11   3 1265.48 566.436   1
   6  11   4 222.759 543.924   1
   6  11   5 3376.02 633.420   1
   6  11   6 1518.91 931.148   1
   6  11   7 4537.47 1060.10   1
  -7   9   1 653.462 532.483   1
  -7   9   0 4575.19 785.894   1
  -7   9  -1 187.077 511.013   1
  -7   9  -2 7340.34 722.279   1
  -7   9  -3 344.068 492.128   1
  -7   9  -4 14154.1 1482.98   1
  -7   9  -5-351.419 839.906   1
  -7   9  -6 8265.03 1243.46   1
  -7   9  -7-13.4589 588.165   1
   8   8  -3 7014.10 1404.79  -2
  -7   8   4 7014.10 1404.79   1
   8   8  -2 830.549 556.484  -2
  -7   8   3 830.549 556.484   1
   8   8  -1 9186.81 640.503  -2
  -7   8   2 9186.81 640.503   1
   8   8   0 1373.26 390.633  -2
  -7   8   1 1373.26 390.633   1
   8   8   1 4528.66 409.459  -2
  -7   8   0 4528.66 409.459   1
   8   8   2 1217.89 386.724  -2
  -7   8  -1 1217.89 386.724   1
   8   8   3 2761.21 394.168  -2
  -7   8  -2 2761.21 394.168   1
   8   8   4 1415.67 372.423  -2
  -7   8  -3 1415.67 372.423   1
   8   8   5 2367.25 385.954  -2
  -7   8  -4 2367.25 385.954   1
   8   8   6 1122.15 376.432  -2
  -7   8  -5 1122.15 376.432   1
   8   8   7 924.983 380.409  -2
  -7   8  -6 924.983 380.409   1
   8   8   8 663.382 389.315  -2
  -7   8  -7 663.382 389.315   1
   8   8   9 663.213 422.201  -2
  -7   8  -8 663.213 422.201   1
   8   8  10 881.911 610.831  -2
  -7   8  -9 881.911 610.831   1
  -8  -8 -11 3755.03 797.325  -2
   7  -8  10 3755.03 797.325   1
  -8  -8 -12 901.167 1030.68  -2
   7  -8  11 901.167 1030.68   1
  -8  -7   6 173.757 1299.86  -2
   7  -7  -7 173.757 1299.86   1
   8   7  -5-60.3072 833.378  -2
  -7   7   6-60.3072 833.378   1
   8   7  -4 707.025 675.814  -2
  -7   7   5 707.025 675.814   1
   8   7  -3 2485.06 711.603  -2
  -7   7   4 2485.06 711.603   1
  -8  -7   2 64.1017 498.616  -2
   7  -7  -3 64.1017 498.616   1
  -8  -7   1 6249.53 694.539  -2
   7  -7  -2 6249.53 694.539   1
  -8  -7   0 782.575 384.278  -2
   7  -7  -1 782.575 384.278   1
  -8  -7  -1 4383.96 386.705  -2
   7  -7   0 4383.96 386.705   1
   8   7   2 220.364 324.842  -2
  -7   7  -1 220.364 324.842   1
   8   7   3 9296.45 524.957  -2
  -7   7  -2 9296.45 524.957   1
   8   7   4 482.085 294.654  -2
  -7   7  -3 482.085 294.654   1
   8   7   5 18257.0 632.375  -2
  -7   7  -4 18257.0 632.375   1
   8   7   6 3286.77 395.056  -2
  -7   7  -5 3286.77 395.056   1
   8   7   7 12797.5 564.421  -2
  -7   7  -6 12797.5 564.421   1
   8   7   8 2304.22 393.387  -2
  -7   7  -7 2304.22 393.387   1
   8   7   9 10826.8 661.913  -2
  -7   7  -8 10826.8 661.913   1
   8   7  10 2733.47 466.804  -2
  -7   7  -9 2733.47 466.804   1
   8   7  11 14680.5 662.103  -2
  -7   7 -10 14680.5 662.103   1
   8   7  12 3692.54 508.223  -2
  -7   7 -11 3692.54 508.223   1
   8   7  13 11269.7 1042.08  -2
  -7   7 -12 11269.7 1042.08   1
  -8  -6   7 10197.5 1593.84  -2
   7  -6  -8 10197.5 1593.84   1
   8   6  -6 3401.83 746.690  -2
  -7   6   7 3401.83 746.690   1
   8   6  -5 5832.44 772.197  -2
  -7   6   6 5832.44 772.197   1
   8   6  -4 2574.06 672.914  -2
  -7   6   5 2574.06 672.914   1
  -8  -6   3 8043.01 645.256  -2
   7  -6  -4 8043.01 645.256   1
   7  -6  -3 5270.81 977.784   1
  -8  -6   2 6625.89 692.326  -2
   7  -6  -3 6625.89 692.326   1
  -8  -6   1 11278.7 580.684  -2
   7  -6  -2 11278.7 580.684   1
   7  -6  -1 4305.25 860.442   1
  -8  -6   0 5132.99 457.474  -2
   7  -6  -1 5132.99 457.474   1
  -7   6   0 4323.25 497.285   1
  -8  -6  -1 4477.03 408.978  -2
   7  -6   0 4477.03 408.978   1
  -7   6  -1 1437.72 379.146   1
  -8  -6  -2 2002.89 358.640  -2
   7  -6   1 2002.89 358.640   1
  -7   6  -2 1187.43 347.755   1
  -8  -6  -3 934.614 314.898  -2
   7  -6   2 934.614 314.898   1
  -7   6  -3 4321.69 367.425   1
  -8  -6  -4 5942.34 414.853  -2
   7  -6   3 5942.34 414.853   1
  -7   6  -4 2695.70 325.560   1
  -8  -6  -5 3243.47 366.709  -2
   7  -6   4 3243.47 366.709   1
  -7   6  -5 966.390 287.122   1
  -8  -6  -6 1482.32 397.092  -2
   7  -6   5 1482.32 397.092   1
  -7   6  -6 99.2238 273.407   1
  -8  -6  -7 411.127 372.806  -2
   7  -6   6 411.127 372.806   1
  -7   6  -7 309.369 339.779   1
   8   6   8 427.082 380.177  -2
  -7   6  -7 427.082 380.177   1
  -7   6  -8-163.150 417.782   1
   8   6   9 131.826 385.838  -2
  -7   6  -8 131.826 385.838   1
  -7   6  -9 79.8328 502.164   1
   8   6  10 474.752 384.098  -2
  -7   6  -9 474.752 384.098   1
  -7   6 -10 551.362 397.765   1
   8   6  11 492.521 442.062  -2
  -7   6 -10 492.521 442.062   1
  -7   6 -11-163.129 537.954   1
   8   6  12 205.968 464.606  -2
  -7   6 -11 205.968 464.606   1
  -7   6 -12 556.088 714.732   1
   8   6  13 439.161 453.027  -2
  -7   6 -12 439.161 453.027   1
  -7   6 -13-306.278 949.383   1
   8   6  14 734.699 558.395  -2
  -7   6 -13 734.699 558.395   1
  -7   6 -14 622.236 464.172   1
   7  -5 -10 2559.29 867.248   1
  -7   5   9 1632.06 607.226   1
  -7   5   8 762.709 434.630   1
  -7   5   7 197.417 390.369   1
  -7   5   6-60.0180 372.784   1
   7  -5  -5 325.808 311.638   1
   7  -5  -4 626.402 280.476   1
   7  -5  -3 165.714 283.612   1
   7  -5  -2 1988.32 312.093   1
   7  -5  -1 1141.93 242.150   1
   7  -5   0 1355.38 223.095   1
   7  -5   1 845.158 189.357   1
   7  -5   2 4811.06 257.459   1
   7  -5   3 2324.32 199.814   1
   7  -5   4 7730.84 298.796   1
   7  -5   5 4696.89 250.309   1
  -7   5  -6 6265.59 291.390   1
   7  -5   7 1686.80 204.297   1
   7  -5   8 2866.59 236.080   1
   7  -5   9 2232.88 243.727   1
  -7   5 -10 7052.39 363.608   1
  -7   5 -11 5190.89 372.338   1
  -7   5 -12 5997.20 436.365   1
  -7   5 -13 1091.87 333.288   1
  -7   5 -14 1569.85 353.698   1
  -7   5 -15 1129.29 368.580   1
  -7   5 -16 2026.04 748.689   1
   7  -4 -11 1912.93 872.356   1
  -7   4  10 3180.22 538.071   1
  -7   4   9 7845.03 663.629   1
  -7   4   8 7078.77 614.612   1
  -7   4   7 8101.73 551.482   1
   7  -4  -6 3733.01 379.852   1
   7  -4  -5 5408.51 370.625   1
   7  -4  -4 7526.14 454.576   1
   7  -4  -3 13150.4 536.355   1
   7  -4  -2 15020.8 555.851   1
   7  -4  -1 9526.21 383.223   1
   7  -4   0 7207.42 345.892   1
   7  -4   1 2286.04 203.179   1
   7  -4   2 4103.55 234.857   1
   7  -4   3 5130.45 263.325   1
   7  -4   4 8947.21 282.331   1
   7  -4   5 2230.10 198.317   1
  -7   4  -6 4148.62 247.954   1
   7  -4   7 277.823 181.975   1
   7  -4   8 800.103 188.411   1
   7  -4   9 48.4255 219.615   1
   7  -4  10 230.781 229.555   1
   7  -4  11-42.0744 246.033   1
   7  -4  12-54.9567 274.337   1
   7  -4  13 51.0418 287.506   1
   7  -4  14 166.712 291.090   1
   7  -4  15 207.157 286.005   1
  -7   4 -16 1521.68 354.554   1
  -7   3  12 509.507 987.600   1
   7  -3 -11 2710.10 530.237   1
  -7   3  10 2157.81 426.745   1
  -7   3   9 3289.40 439.013   1
  -7   3   8 1803.30 419.188   1
  -7   3   7 615.694 329.359   1
   7  -3  -6 648.129 277.092   1
   7  -3  -5 70.0733 267.330   1
   7  -3  -4 505.158 253.585   1
   7  -3  -3 174.326 213.892   1
   7  -3  -2 395.955 214.753   1
   7  -3  -1 1213.17 199.390   1
   7  -3   0 31.6348 171.136   1
   7  -3   1 2489.24 228.464   1
   7  -3   2 441.403 182.589   1
   7  -3   3 8550.88 278.958   1
   7  -3   4 3909.37 232.919   1
  -7   3  -5 12180.2 366.035   1
  -7   3  -6 6138.84 288.705   1
  -7   3  -7 10417.0 353.429   1
   7  -3   8 4490.25 292.117   1
  -7   3  -9 9914.19 399.566   1
  -7   3 -10 10981.4 464.684   1
  -7   3 -11 21567.2 627.201   1
  -7   3 -12 13952.0 530.405   1
  -7   3 -13 9986.06 481.770   1
   7  -3  14 4793.64 387.865   1
  -7   3 -15 6728.73 440.357   1
   7  -3  16 6498.10 447.738   1
  -7   3 -17 8120.71 671.671   1
   7  -3  18 5007.37 923.648   1
  -7   2  12 21.0610 976.344   1
   7  -2 -11 1485.03 465.016   1
   7  -2 -10 1011.20 425.980   1
   7   2 -10 717.267 1142.93  -2
  -7   2  10 717.267 1142.93   1
  -7   2   9 4871.30 475.708   1
  -7   2   8 1823.52 363.032   1
   7  -2  -7 4967.95 393.028   1
   7  -2  -6 2039.35 305.326   1
   7  -2  -5 4830.78 371.910   1
   7  -2  -4 1733.86 285.362   1
   7  -2  -3 16382.1 546.010   1
   7  -2  -2 11714.3 390.866   1
   7  -2  -1 22658.2 475.207   1
   7  -2   0 3183.60 216.279   1
   7  -2   1 9543.38 320.067   1
   7  -2   2 4643.73 232.598   1
  -7   2  -3 17968.8 387.190   1
  -7   2  -4 6858.33 266.665   1
  -7   2  -5 25350.5 452.568   1
   7  -2   6 4047.80 224.352   1
  -7   2  -7 8190.09 313.229   1
   7  -2   8 1590.36 205.506   1
  -7   2  -9 5048.48 283.615   1
   7  -2  10 1316.12 231.163   1
   7  -2  11 2555.19 269.951   1
   7  -2  12 503.897 206.127   1
   7  -2  13 461.878 210.840   1
   7  -2  14 24.0508 218.809   1
   7  -2  15 133.287 253.099   1
   7  -2  16 86.4171 267.997   1
   7  -2  17 2243.12 369.697   1
   7  -2  18 878.128 375.495   1
   7   1 -12 223.578 1223.17  -2
  -7   1  12 223.578 1223.17   1
  -7  -1  11 4754.81 658.066  -2
   7  -1 -11 4754.81 658.066   1
   7   1 -10 1167.11 490.562  -2
  -7   1  10 1167.11 490.562   1
   7   1  -9 19573.8 831.439  -2
  -7   1   9 19573.8 831.439   1
   7   1  -8 406.548 441.763  -2
  -7   1   8 406.548 441.763   1
  -7  -1   7 10939.6 562.526  -2
   7  -1  -7 10939.6 562.526   1
  -7   1   6-19.7114 614.596   1
  -7  -1   6 380.557 353.926  -2
   7  -1  -6 380.557 353.926   1
   7  -1  -5 2518.11 686.727   1
  -7  -1   5 3876.07 399.582  -2
   7  -1  -5 3876.07 399.582   1
  -7  -1   4 374.316 375.687  -2
   7  -1  -4 374.316 375.687   1
  -7  -1   3 5586.21 424.859  -2
   7  -1  -3 5586.21 424.859   1
  -7  -1   2 802.490 293.173  -2
   7  -1  -2 802.490 293.173   1
  -7  -1   1 3060.62 316.160  -2
   7  -1  -1 3060.62 316.160   1
  -7  -1   0 2447.19 265.189  -2
   7  -1   0 2447.19 265.189   1
   7  -1   1 329.336 417.665   1
  -7  -1  -1 350.660 247.520  -2
   7  -1   1 350.660 247.520   1
  -7  -1  -2 1909.98 252.807  -2
   7  -1   2 1909.98 252.807   1
  -7  -1  -3 1335.64 222.270  -2
   7  -1   3 1335.64 222.270   1
  -7  -1  -4 4752.16 267.892  -2
   7  -1   4 4752.16 267.892   1
  -7  -1  -5 4528.94 251.146  -2
   7  -1   5 4528.94 251.146   1
  -7  -1  -6 5133.19 261.472  -2
   7  -1   6 5133.19 261.472   1
  -7  -1  -7 4768.81 260.345  -2
   7  -1   7 4768.81 260.345   1
  -7  -1  -8 2511.34 239.276  -2
   7  -1   8 2511.34 239.276   1
  -7  -1  -9 9421.00 331.859  -2
   7  -1   9 9421.00 331.859   1
  -7  -1 -10 3394.11 272.941  -2
   7  -1  10 3394.11 272.941   1
  -7  -1 -11 16795.5 505.041  -2
   7  -1  11 16795.5 505.041   1
  -7  -1 -12 4286.07 355.058  -2
   7  -1  12 4286.07 355.058   1
  -7  -1 -13 17166.7 535.063  -2
   7  -1  13 17166.7 535.063   1
  -7  -1 -14 1165.99 321.721  -2
   7  -1  14 1165.99 321.721   1
  -7  -1 -15 5068.93 400.966  -2
   7  -1  15 5068.93 400.966   1
  -7  -1 -16 2010.46 368.799  -2
   7  -1  16 2010.46 368.799   1
  -7  -1 -17 12914.9 646.619  -2
   7  -1  17 12914.9 646.619   1
  -7  -1 -18 2760.71 478.333  -2
   7  -1  18 2760.71 478.333   1
   7   0 -12 316.281 1388.62  -2
  -7   0  12 316.281 1388.62   1
   7   0 -11 949.215 588.585  -2
  -7   0  11 949.215 588.585   1
   7   0 -10 325.541 480.361  -2
  -7   0  10 325.541 480.361   1
   7   0  -9 5889.17 768.075  -2
  -7   0   9 5889.17 768.075   1
   7   0  -8 1208.39 554.376  -2
  -7   0   8 1208.39 554.376   1
  -7   0   7 7705.55 608.154  -2
   7   0  -7 7705.55 608.154   1
  -7   0   6 1402.14 370.824  -2
   7   0  -6 1402.14 370.824   1
  -7   0   5 9533.40 532.412  -2
   7   0  -5 9533.40 532.412   1
  -7   0   4 1437.66 275.683  -2
   7   0  -4 1437.66 275.683   1
  -7   0   3 23889.4 656.473  -2
   7   0  -3 23889.4 656.473   1
  -7   0   2 3611.64 312.437  -2
   7   0  -2 3611.64 312.437   1
  -7   0   1 41128.3 665.669  -2
   7   0  -1 41128.3 665.669   1
  -7   0   0 1860.18 227.204  -2
   7   0   0 1860.18 227.204   1
  -7   0  -1 14631.9 396.542  -2
   7   0   1 14631.9 396.542   1
  -7   0  -2 1455.24 205.910  -2
   7   0   2 1455.24 205.910   1
  -7   0  -3 22108.3 504.931  -2
   7   0   3 22108.3 504.931   1
  -7   0  -4 2097.75 251.790  -2
   7   0   4 2097.75 251.790   1
  -7   0  -5 36266.4 608.357  -2
   7   0   5 36266.4 608.357   1
  -7   0  -6 522.552 181.927  -2
   7   0   6 522.552 181.927   1
  -7   0  -7 8240.44 335.632  -2
   7   0   7 8240.44 335.632   1
  -7   0  -8 318.385 186.702  -2
   7   0   8 318.385 186.702   1
  -7   0  -9 4931.77 301.269  -2
   7   0   9 4931.77 301.269   1
  -7   0 -10 694.884 223.179  -2
   7   0  10 694.884 223.179   1
  -7   0 -11 6014.72 421.902  -2
   7   0  11 6014.72 421.902   1
  -7   0 -12 132.313 283.717  -2
   7   0  12 132.313 283.717   1
  -7   0 -13 1032.61 351.754  -2
   7   0  13 1032.61 351.754   1
  -7   0 -14 172.543 317.796  -2
   7   0  14 172.543 317.796   1
  -7   0 -15 154.572 330.846  -2
   7   0  15 154.572 330.846   1
  -7   0 -16 230.650 389.876  -2
   7   0  16 230.650 389.876   1
  -7   0 -17 99.8826 390.876  -2
   7   0  17 99.8826 390.876   1
  -7   0 -18 17.7775 486.101  -2
   7   0  18 17.7775 486.101   1
   7  -1 -12 12.2377 1274.35  -2
  -7  -1  12 12.2377 1274.35   1
   7   1 -11 8487.72 398.786   1
   7  -1 -11 10605.0 1045.87  -2
  -7  -1  11 10605.0 1045.87   1
   7   1 -10 120.141 220.805   1
   7  -1 -10 755.892 736.492  -2
  -7  -1  10 755.892 736.492   1
  -7   1   9 28154.4 605.157  -2
   7   1  -9 28154.4 605.157   1
   7   1  -8-166.153 521.702   1
  -7   1   8 359.676 247.929  -2
   7   1  -8 359.676 247.929   1
   7   1  -7 16777.8 708.906   1
  -7   1   7 18756.7 476.305  -2
   7   1  -7 18756.7 476.305   1
   7   1  -6 204.313 434.253   1
  -7   1   6 392.594 211.120  -2
   7   1  -6 392.594 211.120   1
   7   1  -5 6912.49 761.358   1
  -7   1   5 7926.93 262.661  -2
   7   1  -5 7926.93 262.661   1
   7   1  -4 873.207 296.973   1
  -7   1   4 1069.90 192.834  -2
   7   1  -4 1069.90 192.834   1
   7   1  -3 9811.28 458.218   1
  -7   1   3 10199.7 292.283  -2
   7   1  -3 10199.7 292.283   1
   7   1  -2 707.337 230.291   1
  -7   1   2 884.593 166.752  -2
   7   1  -2 884.593 166.752   1
   7   1  -1 5423.79 427.704   1
  -7   1   1 5758.76 195.514  -2
   7   1  -1 5758.76 195.514   1
  -7  -1   0 344.749 474.070   1
  -7   1   0 882.154 143.495  -2
   7   1   0 882.154 143.495   1
   7   1   1 606.812 241.809   1
  -7   1  -1 550.741 154.916  -2
   7   1   1 550.741 154.916   1
  -7  -1  -2 1637.68 398.929   1
  -7   1  -2 2124.59 161.461  -2
   7   1   2 2124.59 161.461   1
  -7  -1  -3 399.126 433.363   1
  -7   1  -3 385.881 142.297  -2
   7   1   3 385.881 142.297   1
  -7   1  -4 2386.29 156.177  -2
   7   1   4 2386.29 156.177   1
  -7   1  -5 3049.48 176.117  -2
   7   1   5 3049.48 176.117   1
  -7   1  -6 1273.00 158.410  -2
   7   1   6 1273.00 158.410   1
  -7   1  -7 3815.75 186.737  -2
   7   1   7 3815.75 186.737   1
  -7   1  -8 732.868 155.794  -2
   7   1   8 732.868 155.794   1
  -7   1  -9 7722.72 241.742  -2
   7   1   9 7722.72 241.742   1
  -7   1 -10 784.515 170.627  -2
   7   1  10 784.515 170.627   1
  -7   1 -11 14397.7 332.067  -2
   7   1  11 14397.7 332.067   1
  -7   1 -12 1118.46 197.637  -2
   7   1  12 1118.46 197.637   1
  -7   1 -13 15675.3 370.364  -2
   7   1  13 15675.3 370.364   1
  -7   1 -14 474.446 213.424  -2
   7   1  14 474.446 213.424   1
  -7   1 -15 6077.87 296.364  -2
   7   1  15 6077.87 296.364   1
  -7   1 -16 650.712 248.096  -2
   7   1  16 650.712 248.096   1
  -7   1 -17 16089.3 464.233  -2
   7   1  17 16089.3 464.233   1
   7   1  18 559.024 258.392   1
  -7   1 -18 686.714 500.830  -2
   7   1  18 686.714 500.830   1
   7   1  19 9680.84 838.410   1
   7   2 -12 95.5926 248.009   1
   7   2 -11 58.2302 218.240   1
   7   2 -10 393.767 205.415   1
   7   2  -9 764.909 199.516   1
   7   2  -8 200.613 177.447   1
   7   2  -7 2192.37 191.344   1
   7   2  -6 400.421 149.444   1
   7   2  -5 3492.30 191.470   1
   7   2  -4 527.953 133.552   1
   7   2  -3 11101.5 243.136   1
   7   2  -2 2849.55 146.616   1
   7   2  -1 23776.9 302.314   1
   7   2   0 82.9982 101.441   1
  -7  -2  -1 12446.2 226.118   1
   7   2   2 399.623 103.393   1
  -7  -2  -3 22165.8 309.075   1
   7   2   4-2.22369 107.727   1
  -7  -2  -5 44005.3 426.281   1
   7   2   6 42.0335 118.187   1
  -7  -2  -7 17231.8 306.591   1
   7   2   8 130.603 112.591   1
  -7  -2  -9 17107.6 318.479   1
   7   2  10 462.869 129.756   1
  -7  -2 -11 20550.1 380.395   1
   7   2  12 57.5468 148.173   1
  -7  -2 -13 8251.72 277.987   1
   7   2  14-73.3030 161.963   1
   7   2  15 2563.95 210.794   1
   7   2  16 50.5117 190.860   1
   7   2  17 1372.63 220.539   1
   7   2  18 19.9099 217.658   1
   7   2  19 73.7282 271.718   1
   7   3 -12 52.0141 267.326   1
   7   3 -11 3204.72 280.073   1
   7   3 -10 387.196 202.262   1
   7   3  -9 11765.2 381.863   1
   7   3  -8 680.336 185.928   1
  -7  -3   7 8267.69 296.422   1
   7   3  -6 144.010 155.331   1
   7   3  -5 5083.37 214.922   1
   7   3  -4 87.8615 138.341   1
   7   3  -3 10081.2 250.303   1
   7   3  -2 16.8842 114.941   1
   7   3  -1 9939.95 229.346   1
   7   3   0 859.121 117.246   1
   7   3   1 2664.23 142.525   1
   7   3   2 24.4738 111.581   1
   7   3   3 1791.91 132.928   1
   7   3   4 21.5776 108.812   1
   7   3   5 367.694 115.518   1
   7   3   6 173.567 122.071   1
   7   3   7 739.484 127.309   1
   7   3   8 41.3508 117.922   1
   7   3   9 2036.37 149.415   1
   7   3  10 253.530 133.454   1
  -7  -3 -11 10713.4 298.643   1
   7   3  12 53.5607 151.407   1
  -7  -3 -13 10341.1 311.851   1
   7   3  14-50.3705 169.950   1
   7   3  15 10118.2 346.473   1
   7   3  16 301.417 194.878   1
   7   3  17 16380.6 454.256   1
   7   3  18 266.595 250.304   1
   7   3  19 16062.3 1611.08   1
   7   4 -11 235.044 252.040   1
   7   4 -10 209.226 221.153   1
   7   4  -9 403.857 211.247   1
  -7  -4   8 104.874 191.124   1
   7   4  -7 438.190 180.059   1
   7   4  -6 386.544 169.020   1
   7   4  -5 955.186 168.707   1
   7   4  -4 15.4388 145.280   1
   7   4  -3 4579.61 199.007   1
   7   4  -2 278.936 131.443   1
   7   4  -1 12305.8 261.180   1
   7   4   0 7.13361 119.194   1
  -7  -4  -1 9233.95 233.413   1
   7   4   2 122.824 117.470   1
  -7  -4  -3 18630.3 309.039   1
   7   4   4 2098.19 144.001   1
  -7  -4  -5 30804.7 388.679   1
   7   4   6 991.719 133.209   1
  -7  -4  -7 16440.0 309.720   1
   7   4   8 1265.55 143.098   1
  -7  -4  -9 15766.1 330.311   1
   7   4  10 1740.41 165.959   1
  -7  -4 -11 18824.5 371.075   1
   7   4  12 1524.43 170.820   1
  -7  -4 -13 9770.40 313.233   1
   7   4  14 1064.09 187.750   1
   7   4  15 3651.35 251.068   1
   7   4  16 24.4823 198.933   1
   7   4  17 3124.06 262.953   1
   7   4  18 316.921 808.075   1
   7   5 -10 3231.31 285.023   1
  -7  -5   9 12420.6 397.737   1
   7   5  -8 3611.02 257.732   1
  -7  -5   7 11932.9 367.046   1
   7   5  -6 2613.58 220.283   1
  -7  -5   5 10104.9 299.071   1
   7   5  -4 2591.10 190.287   1
  -7  -5   3 15729.5 338.869   1
   7   5  -2 4665.49 213.014   1
  -7  -5   1 13181.2 284.641   1
   7   5   0 4339.80 187.538   1
   7   5   1 5728.39 226.514   1
   7   5   2 2537.85 177.601   1
   7   5   3 2674.08 168.400   1
   7   5   4 620.343 131.187   1
   7   5   5 2794.71 169.681   1
   7   5   6 2425.46 174.802   1
   7   5   7 32.2555 134.215   1
   7   5   8 244.932 128.878   1
   7   5   9 60.3169 145.621   1
   7   5  10 465.396 149.044   1
   7   5  11 1319.25 170.410   1
   7   5  12 94.5264 157.506   1
   7   5  13 1735.95 189.805   1
   7   5  14 199.647 176.996   1
   7   5  15 1313.77 205.649   1
   7   5  16 779.032 207.433   1
   7   5  17 4437.45 677.470   1
   7   6  -9 3110.41 615.690   1
  -6   6  10 2901.42 384.574  -2
   7   6  -9 2901.42 384.574   1
  -7  -6   8 528.440 433.038   1
  -6   6   9 668.364 332.155  -2
   7   6  -8 668.364 332.155   1
  -7  -6   7 366.461 333.175   1
  -6   6   8 359.579 344.743  -2
   7   6  -7 359.579 344.743   1
   7   6  -6 155.477 317.674   1
  -6   6   7 304.524 303.200  -2
   7   6  -6 304.524 303.200   1
   7   6  -5 2.58694 305.185   1
  -6   6   6 163.510 288.846  -2
   7   6  -5 163.510 288.846   1
  -7  -6   4 1110.51 267.092   1
  -6   6   5 1360.66 307.346  -2
   7   6  -4 1360.66 307.346   1
   7   6  -3 214.668 218.157   1
  -6   6   4 303.025 320.402  -2
   7   6  -3 303.025 320.402   1
   7   6  -2 1362.44 278.134   1
  -6   6   3 2600.50 304.079  -2
   7   6  -2 2600.50 304.079   1
   7   6  -1 2184.61 237.667   1
  -6   6   2 2352.26 336.314  -2
   7   6  -1 2352.26 336.314   1
   7   6   0 1354.64 223.886   1
  -6   6   1 2910.26 309.816  -2
   7   6   0 2910.26 309.816   1
   7   6   1 3192.99 307.285   1
  -6   6   0 3220.03 298.442  -2
   7   6   1 3220.03 298.442   1
   7   6   2 3058.24 269.118   1
  -6   6  -1 4359.66 353.028  -2
   7   6   2 4359.66 353.028   1
   7   6   3 5599.94 395.881   1
  -6   6  -2 6052.76 327.212  -2
   7   6   3 6052.76 327.212   1
   7   6   4 7156.63 355.887   1
  -6   6  -3 11128.7 453.914  -2
   7   6   4 11128.7 453.914   1
   7   6   5 10001.2 403.952   1
  -6   6  -4 11201.8 460.090  -2
   7   6   5 11201.8 460.090   1
   7   6   6 3709.95 292.852   1
  -6   6  -5 7021.22 374.192  -2
   7   6   6 7021.22 374.192   1
   7   6   7 7437.37 358.110   1
  -6   6  -6 8735.26 438.201  -2
   7   6   7 8735.26 438.201   1
   7   6   8 1695.56 222.838   1
  -6   6  -7 3334.80 391.668  -2
   7   6   8 3334.80 391.668   1
   7   6   9 5159.81 343.864   1
  -6   6  -8 6297.28 347.122  -2
   7   6   9 6297.28 347.122   1
   7   6  10 3580.76 314.006   1
   6  -6   9 6169.82 380.041  -2
  -7  -6 -10 6169.82 380.041   1
   7   6  11 9683.50 419.075   1
  -6   6 -10 11411.1 493.942  -2
   7   6  11 11411.1 493.942   1
   7   6  12 2753.48 320.399   1
  -6   6 -11 4486.50 370.444  -2
   7   6  12 4486.50 370.444   1
   7   6  13 5897.79 524.066   1
  -6   6 -12 6372.11 369.693  -2
   7   6  13 6372.11 369.693   1
   7   6  14 865.141 300.526   1
  -6   6 -13 1084.50 325.262  -2
   7   6  14 1084.50 325.262   1
   7   6  15 2898.28 542.527   1
  -6   6 -14 3610.92 329.216  -2
   7   6  15 3610.92 329.216   1
  -6   6 -15 1277.17 581.950  -2
   7   6  16 1277.17 581.950   1
   6  -7  -9 7376.23 1091.95  -2
  -7  -7   8 7376.23 1091.95   1
  -6   7   8 5879.50 386.797  -2
   7   7  -7 5879.50 386.797   1
  -6   7   7 3870.97 339.660  -2
   7   7  -6 3870.97 339.660   1
  -6   7   6 4261.88 333.296  -2
   7   7  -5 4261.88 333.296   1
  -6   7   5 4923.91 338.736  -2
   7   7  -4 4923.91 338.736   1
  -6   7   4 8182.32 390.556  -2
   7   7  -3 8182.32 390.556   1
  -6   7   3 7927.55 382.025  -2
   7   7  -2 7927.55 382.025   1
  -6   7   2 9438.70 382.525  -2
   7   7  -1 9438.70 382.525   1
  -6   7   1 4202.29 302.823  -2
   7   7   0 4202.29 302.823   1
  -6   7   0 5728.98 323.058  -2
   7   7   1 5728.98 323.058   1
  -6   7  -1 1718.30 237.606  -2
   7   7   2 1718.30 237.606   1
  -6   7  -2 6940.36 350.394  -2
   7   7   3 6940.36 350.394   1
  -6   7  -3 254.048 216.411  -2
   7   7   4 254.048 216.411   1
  -6   7  -4 6929.67 336.757  -2
   7   7   5 6929.67 336.757   1
  -6   7  -5 1974.32 253.155  -2
   7   7   6 1974.32 253.155   1
  -6   7  -6 2986.73 279.190  -2
   7   7   7 2986.73 279.190   1
  -6   7  -7 390.452 224.750  -2
   7   7   8 390.452 224.750   1
  -6   7  -8 1273.95 243.543  -2
   7   7   9 1273.95 243.543   1
  -6   7  -9 1606.10 242.031  -2
   7   7  10 1606.10 242.031   1
  -6   7 -10 629.030 243.567  -2
   7   7  11 629.030 243.567   1
  -6   7 -11 1238.19 276.740  -2
   7   7  12 1238.19 276.740   1
  -6   7 -12 434.359 269.596  -2
   7   7  13 434.359 269.596   1
  -6   7 -13 937.566 282.745  -2
   7   7  14 937.566 282.745   1
  -6   7 -14 299.274 561.684  -2
   7   7  15 299.274 561.684   1
  -6   7 -15 2816.20 1030.12  -2
   7   7  16 2816.20 1030.12   1
  -6   8   8 570.683 1284.44  -2
   7   8  -7 570.683 1284.44   1
  -6   8   7 353.410 836.110  -2
   7   8  -6 353.410 836.110   1
  -6   8   6 273.535 280.940  -2
   7   8  -5 273.535 280.940   1
  -6   8   5 1200.70 261.833  -2
   7   8  -4 1200.70 261.833   1
  -6   8   4 984.873 252.680  -2
   7   8  -3 984.873 252.680   1
  -6   8   3 1596.23 254.186  -2
   7   8  -2 1596.23 254.186   1
  -6   8   2 165.271 242.079  -2
   7   8  -1 165.271 242.079   1
  -6   8   1 1187.61 245.327  -2
   7   8   0 1187.61 245.327   1
  -6   8   0 268.483 233.109  -2
   7   8   1 268.483 233.109   1
  -6   8  -1 2988.78 250.459  -2
   7   8   2 2988.78 250.459   1
  -6   8  -2 474.556 241.897  -2
   7   8   3 474.556 241.897   1
  -6   8  -3 8478.67 316.693  -2
   7   8   4 8478.67 316.693   1
  -6   8  -4 2758.86 258.690  -2
   7   8   5 2758.86 258.690   1
  -6   8  -5 8418.85 334.683  -2
   7   8   6 8418.85 334.683   1
  -6   8  -6 5126.23 301.445  -2
   7   8   7 5126.23 301.445   1
  -6   8  -7 4942.74 282.573  -2
   7   8   8 4942.74 282.573   1
  -6   8  -8 4079.91 296.423  -2
   7   8   9 4079.91 296.423   1
  -6   8  -9 11741.7 377.572  -2
   7   8  10 11741.7 377.572   1
  -6   8 -10 8114.22 344.584  -2
   7   8  11 8114.22 344.584   1
  -6   8 -11 10662.7 400.042  -2
   7   8  12 10662.7 400.042   1
   6  -8  12 7828.46 753.345  -2
  -7  -8 -13 7828.46 753.345   1
   6  -8  13 7263.78 1470.59  -2
  -7  -8 -14 7263.78 1470.59   1
   7   9  -4 3521.44 1022.15   1
   7   9  -3 2136.65 695.726   1
   7   9  -2 6887.01 325.906   1
   7   9  -1 3187.19 258.792   1
   7   9   0 6933.90 317.288   1
   7   9   1 1856.23 217.370   1
   7   9   2 3909.47 257.070   1
   7   9   3 3000.80 233.257   1
   7   9   4 6072.30 282.976   1
   7   9   5 1624.77 205.768   1
  -7  -9  -6 7305.04 316.792   1
   7   9   7 793.053 205.790   1
   7   9   8 3126.97 257.357   1
   7   9   9 390.641 197.397   1
   7   9  10 935.180 360.910   1
   7   9  11 538.768 354.866   1
  -7  -9 -12 764.469 529.914   1
   7  10   1 334.207 675.698   1
   7  10   2 98.4192 536.958   1
   7  10   3-156.387 544.840   1
   7  10   4 1698.14 617.778   1
   7  10   5 1135.57 459.287   1
   7  10   6 1467.98 483.803   1
   7  10   7 2422.19 772.435   1
   9   8   3 151.711 646.159  -2
  -8   8  -2 151.711 646.159   1
   9   8   4 8819.84 724.612  -2
  -8   8  -3 8819.84 724.612   1
   9   8   5 518.815 694.774  -2
  -8   8  -4 518.815 694.774   1
   9   8   6 14261.3 1129.69  -2
  -8   8  -5 14261.3 1129.69   1
   9   8   7 485.725 1028.82  -2
  -8   8  -6 485.725 1028.82   1
   9   8   8 9142.57 1525.76  -2
  -8   8  -7 9142.57 1525.76   1
  -9  -7   2 12763.2 1343.67  -2
   8  -7  -3 12763.2 1343.67   1
  -9  -7   1 2107.94 693.948  -2
   8  -7  -2 2107.94 693.948   1
  -9  -7   0 13538.1 859.383  -2
   8  -7  -1 13538.1 859.383   1
  -9  -7  -1 1883.32 503.709  -2
   8  -7   0 1883.32 503.709   1
  -9  -7  -2 6468.07 478.519  -2
   8  -7   1 6468.07 478.519   1
   9   7   3 1359.13 385.160  -2
  -8   7  -2 1359.13 385.160   1
   9   7   4 5706.24 496.518  -2
  -8   7  -3 5706.24 496.518   1
   9   7   5 1722.14 385.940  -2
  -8   7  -4 1722.14 385.940   1
   9   7   6 4337.06 495.499  -2
  -8   7  -5 4337.06 495.499   1
   9   7   7 860.244 367.536  -2
  -8   7  -6 860.244 367.536   1
   9   7   8 2164.70 446.156  -2
  -8   7  -7 2164.70 446.156   1
   9   7   9 56.1267 438.767  -2
  -8   7  -8 56.1267 438.767   1
   9   7  10 38.8723 614.600  -2
  -8   7  -9 38.8723 614.600   1
   9   7  11 1033.77 1014.99  -2
  -8   7 -10 1033.77 1014.99   1
   9   7  12 518.071 1069.24  -2
  -8   7 -11 518.071 1069.24   1
  -8   6   4 339.878 845.950   1
  -9  -6   3 29.6996 647.607  -2
   8  -6  -4 29.6996 647.607   1
  -9  -6   2 932.678 534.981  -2
   8  -6  -3 932.678 534.981   1
  -9  -6   1-5.98419 451.529  -2
   8  -6  -2-5.98419 451.529   1
   8  -6  -1 1513.37 816.210   1
  -9  -6   0 1150.46 508.293  -2
   8  -6  -1 1150.46 508.293   1
  -8   6   0-608.260 616.826   1
  -9  -6  -1 266.573 439.616  -2
   8  -6   0 266.573 439.616   1
  -8   6  -1 1611.66 548.791   1
  -9  -6  -2 2336.73 423.542  -2
   8  -6   1 2336.73 423.542   1
  -8   6  -2 401.106 394.481   1
  -9  -6  -3 586.952 355.979  -2
   8  -6   2 586.952 355.979   1
  -8   6  -3 3210.18 488.025   1
  -9  -6  -4 3267.15 399.791  -2
   8  -6   3 3267.15 399.791   1
  -8   6  -4 2259.27 382.344   1
  -9  -6  -5 2629.57 413.962  -2
   8  -6   4 2629.57 413.962   1
  -8   6  -5 8542.23 671.656   1
  -9  -6  -6 9034.02 521.076  -2
   8  -6   5 9034.02 521.076   1
  -8   6  -6 1701.18 443.151   1
  -9  -6  -7 2795.72 443.540  -2
   8  -6   6 2795.72 443.540   1
  -8   6  -7 4584.39 739.328   1
   9   6   8 4588.10 501.819  -2
  -8   6  -7 4588.10 501.819   1
   9   6   9 2052.28 463.735  -2
  -8   6  -8 2052.28 463.735   1
  -8   6  -9 4832.06 634.992   1
  -9  -6 -10 7219.71 1180.50  -2
   8  -6   9 7219.71 1180.50   1
  -8   6 -10 2109.17 715.925   1
   9   6  11 3105.35 686.347  -2
  -8   6 -10 3105.35 686.347   1
  -8   6 -11 11527.0 833.326   1
   9   6  12 11615.6 1128.43  -2
  -8   6 -11 11615.6 1128.43   1
   9   6  13 3416.20 921.840  -2
  -8   6 -12 3416.20 921.840   1
   8  -5  -7 5124.28 998.328   1
  -8   5   6 1541.30 516.068   1
   8  -5  -5 2534.83 452.807   1
   8  -5  -4 2319.56 423.373   1
   8  -5  -3 5394.76 509.617   1
   8  -5  -2 4291.10 414.682   1
   8  -5  -1 6631.70 458.811   1
   8  -5   0 2527.47 290.640   1
   8  -5   1 1942.16 272.441   1
   8  -5   2 1501.80 265.017   1
   8  -5   3 3289.34 250.013   1
   8  -5   4 1617.87 246.164   1
   8  -5   5 2316.34 287.199   1
   8  -5   6 2307.25 260.294   1
   8  -5   7 992.138 245.246   1
   8  -5   8 219.339 266.056   1
   8  -5   9 65.3422 275.393   1
   8  -5  10 288.992 283.877   1
   8  -5  11-31.0915 282.980   1
  -8   5 -12 23.0152 353.297   1
  -8   5 -13-78.1652 382.893   1
   8  -4  -9 1421.57 788.375   1
   8  -4  -8 2289.80 824.018   1
  -8   4   7 2642.56 559.618   1
   8  -4  -6 436.724 392.582   1
   8  -4  -5 739.493 389.141   1
   8  -4  -4 210.537 351.006   1
   8  -4  -3 186.091 336.216   1
   8  -4  -2-19.8537 328.280   1
   8  -4  -1 121.169 317.352   1
   8  -4   0 162.497 240.424   1
   8  -4   1 322.409 238.491   1
   8  -4   2 289.631 217.036   1
   8  -4   3 1020.78 225.406   1
   8  -4   4 1762.28 256.385   1
   8  -4   5 5793.00 319.828   1
   8  -4   6 2393.51 252.284   1
   8  -4   7 3567.70 303.987   1
   8  -4   8 878.048 239.072   1
   8  -4   9 5346.83 357.639   1
   8  -4  10 3865.21 357.289   1
  -8   4 -11 10062.7 503.845   1
   8  -4  12 4947.46 411.795   1
   8  -4  13 6049.88 441.201   1
   8  -4  14 2690.33 376.793   1
   8  -4  15 4220.42 603.995   1
  -8   3   9 1322.76 559.609   1
  -8   3   8 6272.18 648.327   1
  -8   3   7 2116.84 470.015   1
   8  -3  -6 4817.94 440.605   1
   8  -3  -5 2449.61 418.373   1
   8  -3  -4 7588.72 541.029   1
   8  -3  -3 7606.86 534.091   1
   8  -3  -2 16709.5 700.146   1
   8  -3  -1 7646.54 506.510   1
   8  -3   0 12990.2 494.704   1
   8  -3   1 8006.60 379.806   1
   8  -3   2 8433.05 356.706   1
   8  -3   3 8350.58 419.307   1
   8  -3   4 13147.3 443.500   1
  -8   3  -5 10130.0 405.752   1
  -8   3  -6 11726.7 394.951   1
   8  -3   7 3790.41 300.781   1
   8  -3   8 4310.22 313.708   1
   8  -3   9 1917.55 266.860   1
   8  -3  10 3362.73 313.135   1
   8  -3  11 1248.73 296.428   1
   8  -3  12 2503.84 337.862   1
   8  -3  13-51.3506 300.228   1
   8  -3  14 212.323 302.228   1
   8  -3  15-187.883 324.951   1
   8  -3  16-99.4611 463.540   1
  -8   2  10 5289.50 1195.77   1
  -8   2   9 1871.18 469.965   1
  -8   2   8 9742.44 719.195   1
   8  -2  -7 2197.22 400.602   1
   8  -2  -6 5043.69 434.435   1
   8  -2  -5 1041.56 354.482   1
   8  -2  -4 2966.16 349.848   1
   8  -2  -3 1347.42 300.545   1
   8  -2  -2 3050.23 335.339   1
   8  -2  -1 248.626 223.163   1
   8  -2   0 678.724 205.779   1
   8  -2   1-0.66749 202.286   1
   8  -2   2 21.1825 214.709   1
   8  -2   3 303.414 212.930   1
   8  -2   4 1847.27 229.318   1
   8  -2   5 1248.21 200.876   1
  -8   2  -6 5696.45 297.762   1
   8  -2   7 2232.03 234.644   1
   8  -2   8 4306.34 283.940   1
   8  -2   9 2288.42 248.033   1
  -8   2 -10 11216.3 406.721   1
   8  -2  11 5003.28 349.003   1
  -8   2 -12 15332.4 525.335   1
   8  -2  13 3448.25 329.004   1
   8  -2  14 5864.46 429.769   1
   8  -2  15 2529.20 356.105   1
   8  -2  16 6666.56 466.676   1
  -8   2 -17 3098.65 772.491   1
   8   1 -10 6.90788 1290.84  -2
  -8   1  10 6.90788 1290.84   1
   8   1  -9 1375.52 647.443  -2
  -8   1   9 1375.52 647.443   1
   8  -1  -8 2217.66 753.321   1
   8   1  -8 3962.36 1292.96  -2
  -8   1   8 3962.36 1292.96   1
  -8  -1   7 3790.29 652.491  -2
   8  -1  -7 3790.29 652.491   1
  -8  -1   6 2774.28 520.363  -2
   8  -1  -6 2774.28 520.363   1
  -8  -1   5 2371.13 496.059  -2
   8  -1  -5 2371.13 496.059   1
  -8  -1   4 5288.11 548.168  -2
   8  -1  -4 5288.11 548.168   1
  -8  -1   3 4244.71 436.455  -2
   8  -1  -3 4244.71 436.455   1
  -8  -1   2 20985.3 686.941  -2
   8  -1  -2 20985.3 686.941   1
  -8  -1   1 3737.26 377.140  -2
   8  -1  -1 3737.26 377.140   1
  -8  -1   0 14590.5 525.687  -2
   8  -1   0 14590.5 525.687   1
  -8  -1  -1 4320.22 401.443  -2
   8  -1   1 4320.22 401.443   1
  -8  -1  -2 12024.2 445.215  -2
   8  -1   2 12024.2 445.215   1
  -8  -1  -3 2686.36 287.683  -2
   8  -1   3 2686.36 287.683   1
  -8  -1  -4 25819.8 552.976  -2
   8  -1   4 25819.8 552.976   1
  -8  -1  -5 5312.80 335.278  -2
   8  -1   5 5312.80 335.278   1
  -8  -1  -6 19772.2 542.544  -2
   8  -1   6 19772.2 542.544   1
  -8  -1  -7 2681.44 288.291  -2
   8  -1   7 2681.44 288.291   1
  -8  -1  -8 8020.32 375.002  -2
   8  -1   8 8020.32 375.002   1
  -8  -1  -9 2074.79 299.294  -2
   8  -1   9 2074.79 299.294   1
  -8  -1 -10 7241.29 376.716  -2
   8  -1  10 7241.29 376.716   1
  -8  -1 -11 3465.44 365.654  -2
   8  -1  11 3465.44 365.654   1
  -8  -1 -12 6812.42 382.074  -2
   8  -1  12 6812.42 382.074   1
  -8  -1 -13 1285.79 313.228  -2
   8  -1  13 1285.79 313.228   1
  -8  -1 -14 1354.15 315.358  -2
   8  -1  14 1354.15 315.358   1
  -8  -1 -15 1203.27 370.329  -2
   8  -1  15 1203.27 370.329   1
  -8  -1 -16 618.773 434.201  -2
   8  -1  16 618.773 434.201   1
  -8  -1 -17 602.383 493.049  -2
   8  -1  17 602.383 493.049   1
   8   0 -10 11739.6 2016.45  -2
  -8   0  10 11739.6 2016.45   1
   8   0  -9 672.557 798.095  -2
  -8   0   9 672.557 798.095   1
   8   0  -8 15446.0 1407.85  -2
  -8   0   8 15446.0 1407.85   1
  -8   0   7 259.607 466.063  -2
   8   0  -7 259.607 466.063   1
  -8   0   6 8671.20 761.196  -2
   8   0  -6 8671.20 761.196   1
  -8   0   5 169.487 405.004  -2
   8   0  -5 169.487 405.004   1
  -8   0   4 5605.11 530.222  -2
   8   0  -4 5605.11 530.222   1
  -8   0   3 282.666 287.443  -2
   8   0  -3 282.666 287.443   1
  -8   0   2 6631.98 461.992  -2
   8   0  -2 6631.98 461.992   1
  -8   0   1-50.4775 297.500  -2
   8   0  -1-50.4775 297.500   1
  -8   0   0 2426.12 297.636  -2
   8   0   0 2426.12 297.636   1
  -8   0  -1 214.565 249.581  -2
   8   0   1 214.565 249.581   1
  -8   0  -2 223.953 238.567  -2
   8   0   2 223.953 238.567   1
  -8   0  -3 14.0749 264.507  -2
   8   0   3 14.0749 264.507   1
  -8   0  -4 77.7050 236.131  -2
   8   0   4 77.7050 236.131   1
  -8   0  -5-24.7009 253.027  -2
   8   0   5-24.7009 253.027   1
  -8   0  -6 1241.10 298.489  -2
   8   0   6 1241.10 298.489   1
  -8   0  -7 197.603 228.674  -2
   8   0   7 197.603 228.674   1
  -8   0  -8 1266.93 308.170  -2
   8   0   8 1266.93 308.170   1
  -8   0  -9 235.415 280.985  -2
   8   0   9 235.415 280.985   1
  -8   0 -10 4588.28 360.754  -2
   8   0  10 4588.28 360.754   1
  -8   0 -11 211.835 267.925  -2
   8   0  11 211.835 267.925   1
  -8   0 -12 13527.8 659.373  -2
   8   0  12 13527.8 659.373   1
  -8   0 -13 898.915 333.653  -2
   8   0  13 898.915 333.653   1
  -8   0 -14 3103.31 486.404  -2
   8   0  14 3103.31 486.404   1
  -8   0 -15 346.048 375.094  -2
   8   0  15 346.048 375.094   1
  -8   0 -16 9714.28 730.789  -2
   8   0  16 9714.28 730.789   1
  -8   0 -17 1233.56 511.297  -2
   8   0  17 1233.56 511.297   1
   8   0  18 13511.3 2181.62  -2
  -8   0 -18 13511.3 2181.62   1
   8  -1 -10-182.399 1248.17  -2
  -8  -1  10-182.399 1248.17   1
   8  -1  -9 350.205 740.417  -2
  -8  -1   9 350.205 740.417   1
   8  -1  -8 1249.37 734.857  -2
  -8  -1   8 1249.37 734.857   1
  -8   1   7 301.411 549.095  -2
   8   1  -7 301.411 549.095   1
  -8   1   6 2214.74 517.311  -2
   8   1  -6 2214.74 517.311   1
  -8   1   5-39.3332 569.900  -2
   8   1  -5-39.3332 569.900   1
  -8   1   4 3592.55 420.553  -2
   8   1  -4 3592.55 420.553   1
  -8   1   3 1647.00 336.840  -2
   8   1  -3 1647.00 336.840   1
  -8   1   2 15944.1 540.450  -2
   8   1  -2 15944.1 540.450   1
  -8   1   1 1043.99 271.993  -2
   8   1  -1 1043.99 271.993   1
  -8   1   0 11255.5 387.907  -2
   8   1   0 11255.5 387.907   1
  -8   1  -1 808.930 268.477  -2
   8   1   1 808.930 268.477   1
  -8   1  -2 9528.65 385.399  -2
   8   1   2 9528.65 385.399   1
  -8   1  -3 761.362 254.324  -2
   8   1   3 761.362 254.324   1
  -8   1  -4 23224.7 528.949  -2
   8   1   4 23224.7 528.949   1
  -8   1  -5 1340.05 268.425  -2
   8   1   5 1340.05 268.425   1
  -8   1  -6 19257.6 498.364  -2
   8   1   6 19257.6 498.364   1
  -8   1  -7 719.719 285.989  -2
   8   1   7 719.719 285.989   1
  -8   1  -8 9672.94 432.562  -2
   8   1   8 9672.94 432.562   1
  -8   1  -9 499.677 298.342  -2
   8   1   9 499.677 298.342   1
  -8   1 -10 10000.5 453.431  -2
   8   1  10 10000.5 453.431   1
  -8   1 -11 519.412 349.486  -2
   8   1  11 519.412 349.486   1
  -8   1 -12 12912.1 575.718  -2
   8   1  12 12912.1 575.718   1
  -8   1 -13 230.909 371.041  -2
   8   1  13 230.909 371.041   1
  -8   1 -14 4302.66 465.214  -2
   8   1  14 4302.66 465.214   1
  -8   1 -15 146.332 418.643  -2
   8   1  15 146.332 418.643   1
  -8   1 -16 1486.25 442.668  -2
   8   1  16 1486.25 442.668   1
   8   1  17 188.598 701.737   1
   8  -1  17 562.143 686.964  -2
  -8  -1 -17 562.143 686.964   1
  -8  -2  10 7808.25 1275.33   1
   8   2  -9 306.099 465.590   1
   8   2  -8 14921.5 846.314   1
   8   2  -7 63.1226 335.153   1
   8   2  -6 10442.7 323.496   1
   8   2  -5 38.0505 155.506   1
   8   2  -4 7556.00 251.259   1
   8   2  -3 440.231 139.021   1
   8   2  -2 15616.1 306.011   1
   8   2  -1 32.5917 125.358   1
   8   2   0 9049.71 227.641   1
   8   2   1 115.929 119.836   1
   8   2   2 3068.10 159.281   1
   8   2   3 461.366 117.048   1
   8   2   4 2133.60 142.985   1
   8   2   5 17.4922 121.640   1
   8   2   6 277.905 124.494   1
   8   2   7 653.794 132.729   1
   8   2   8 125.941 131.776   1
   8   2   9 14.6267 135.494   1
   8   2  10 2316.15 170.966   1
   8   2  11 93.3794 149.117   1
  -8  -2 -12 7243.90 268.776   1
   8   2  13 1525.54 181.300   1
   8   2  14 5120.66 246.369   1
   8   2  15 208.013 184.374   1
   8   2  16 6641.33 479.292   1
   8   2  17 322.308 480.709   1
   8   3 -10 642.446 267.828   1
   8   3  -9 154.643 225.495   1
   8   3  -8-87.0360 210.801   1
   8   3  -7 54.8906 197.682   1
   8   3  -6 221.260 181.687   1
   8   3  -5 32.2617 156.180   1
   8   3  -4 1044.92 159.154   1
   8   3  -3 1193.65 152.475   1
   8   3  -2 7335.91 234.149   1
   8   3  -1 28.1672 132.310   1
   8   3   0 11212.6 276.427   1
   8   3   1 49.3456 130.151   1
  -8  -3  -2 12887.0 286.979   1
   8   3   3 440.302 131.160   1
  -8  -3  -4 27370.5 396.019   1
   8   3   5 393.877 131.183   1
  -8  -3  -6 35484.4 470.544   1
   8   3   7 120.341 142.052   1
  -8  -3  -8 21999.1 368.062   1
   8   3   9 10.3962 143.296   1
  -8  -3 -10 19686.9 379.069   1
   8   3  11 122.403 160.392   1
  -8  -3 -12 25011.0 461.217   1
   8   3  13 463.142 171.917   1
  -8  -3 -14 8671.70 315.784   1
   8   3  15 25.8044 190.554   1
   8   3  16 4767.79 288.860   1
   8   3  17 234.017 256.121   1
   8   4  -9 430.383 226.633   1
   8   4  -8 12617.1 415.978   1
   8   4  -7 1017.13 206.694   1
  -8  -4   6 11996.8 350.832   1
   8   4  -5 614.728 172.835   1
   8   4  -4 8518.66 280.940   1
   8   4  -3 957.806 161.680   1
  -8  -4   2 19063.0 385.365   1
   8   4  -1 2993.35 188.122   1
   8   4   0 13586.9 286.615   1
   8   4   1 1480.41 152.174   1
   8   4   2 5714.24 210.196   1
   8   4   3 124.306 132.873   1
   8   4   4 7994.72 246.337   1
   8   4   5 515.190 140.218   1
   8   4   6 1976.03 172.985   1
   8   4   7 518.128 143.725   1
   8   4   8 467.101 147.451   1
   8   4   9 326.629 147.528   1
   8   4  10-3.41769 154.124   1
   8   4  11 1129.27 173.206   1
   8   4  12 884.598 172.549   1
   8   4  13 401.320 179.792   1
   8   4  14 2428.74 224.221   1
   8   4  15 578.029 206.435   1
   8   4  16 2017.15 233.215   1
   8   5  -8 711.598 233.732   1
   8   5  -7 1476.56 225.246   1
   8   5  -6 159.242 194.658   1
   8   5  -5 408.681 179.075   1
   8   5  -4 79.5707 168.039   1
   8   5  -3 66.9810 165.261   1
   8   5  -2 928.121 169.918   1
   8   5  -1 89.4103 151.394   1
   8   5   0 3824.23 215.524   1
   8   5   1-15.0258 159.416   1
   8   5   2 2695.48 194.335   1
   8   5   3 1410.50 169.896   1
   8   5   4 4813.38 228.163   1
   8   5   5 1481.19 169.301   1
  -8  -5  -6 11022.9 320.903   1
   8   5   7 1177.07 167.960   1
   8   5   8 5125.34 223.844   1
   8   5   9 530.965 159.583   1
   8   5  10 5890.90 253.061   1
   8   5  11 1264.89 177.297   1
  -8  -5 -12 10420.0 323.532   1
   8   5  13 1638.81 208.336   1
   8   5  14 5062.56 288.949   1
   8   5  15 294.124 213.855   1
   8   5  16 3495.06 915.493   1
   7  -6  -9 6730.75 1434.15  -2
  -8  -6   8 6730.75 1434.15   1
   8   6  -7 2073.98 958.751   1
   7  -6  -8 4679.02 1334.06  -2
  -8  -6   7 4679.02 1334.06   1
   8   6  -6 6302.69 526.243   1
  -7   6   7 7007.29 458.723  -2
   8   6  -6 7007.29 458.723   1
  -8  -6   5 1328.35 451.557   1
  -7   6   6 2580.11 340.977  -2
   8   6  -5 2580.11 340.977   1
   8   6  -4 3449.72 604.971   1
  -7   6   5 3794.57 338.556  -2
   8   6  -4 3794.57 338.556   1
   8   6  -3 2193.62 296.396   1
  -7   6   4 3836.48 380.195  -2
   8   6  -3 3836.48 380.195   1
   8   6  -2 8079.89 516.000   1
  -7   6   3 9368.00 422.969  -2
   8   6  -2 9368.00 422.969   1
   8   6  -1 3067.16 520.101   1
  -7   6   2 6035.61 324.290  -2
   8   6  -1 6035.61 324.290   1
   8   6   0 7116.99 482.183   1
  -7   6   1 8056.31 386.591  -2
   8   6   0 8056.31 386.591   1
  -8  -6  -1 1839.64 330.463   1
  -7   6   0 2561.42 302.808  -2
   8   6   1 2561.42 302.808   1
   8   6   2 2732.44 313.079   1
  -7   6  -1 3059.85 329.889  -2
   8   6   2 3059.85 329.889   1
   8   6   3 163.527 245.778   1
  -7   6  -2 216.550 293.950  -2
   8   6   3 216.550 293.950   1
   8   6   4 6230.14 387.523   1
  -7   6  -3 6729.86 394.571  -2
   8   6   4 6729.86 394.571   1
   8   6   5 1115.69 231.439   1
  -7   6  -4 1694.57 337.181  -2
   8   6   5 1694.57 337.181   1
   8   6   6 1939.86 312.428   1
  -7   6  -5 2051.85 329.370  -2
   8   6   6 2051.85 329.370   1
   8   6   7 327.252 389.454   1
  -7   6  -6 591.565 264.024  -2
   8   6   7 591.565 264.024   1
   8   6   8 451.178 321.770   1
  -7   6  -7 835.764 290.900  -2
   8   6   8 835.764 290.900   1
   8   6   9 11.4013 389.608   1
  -7   6  -8 106.817 270.679  -2
   8   6   9 106.817 270.679   1
   8   6  10 441.190 317.890   1
  -7   6  -9 1051.35 277.582  -2
   8   6  10 1051.35 277.582   1
   8   6  11 77.4905 512.755   1
  -7   6 -10 447.031 251.300  -2
   8   6  11 447.031 251.300   1
   8   6  12 50.0515 432.224   1
  -7   6 -11 129.681 267.385  -2
   8   6  12 129.681 267.385   1
   8   6  13 126.299 412.300   1
  -7   6 -12 478.176 290.247  -2
   8   6  13 478.176 290.247   1
   8   6  14 903.063 624.843   1
  -7   6 -13 1106.96 306.040  -2
   8   6  14 1106.96 306.040   1
   8   6  15-81.7206 767.038   1
  -7   6 -14-11.8509 836.893  -2
   8   6  15-11.8509 836.893   1
  -7   7   6 54.0166 553.620  -2
   8   7  -5 54.0166 553.620   1
  -7   7   5 1752.92 290.893  -2
   8   7  -4 1752.92 290.893   1
  -7   7   4 966.090 265.810  -2
   8   7  -3 966.090 265.810   1
  -7   7   3 660.636 253.457  -2
   8   7  -2 660.636 253.457   1
  -7   7   2 1665.51 274.400  -2
   8   7  -1 1665.51 274.400   1
  -7   7   1 293.854 232.817  -2
   8   7   0 293.854 232.817   1
  -7   7   0 1160.64 254.156  -2
   8   7   1 1160.64 254.156   1
  -7   7  -1 167.037 237.013  -2
   8   7   2 167.037 237.013   1
  -7   7  -2 4194.18 324.365  -2
   8   7   3 4194.18 324.365   1
  -7   7  -3 773.363 249.322  -2
   8   7   4 773.363 249.322   1
  -7   7  -4 7963.49 398.340  -2
   8   7   5 7963.49 398.340   1
  -7   7  -5 5774.33 362.366  -2
   8   7   6 5774.33 362.366   1
  -7   7  -6 4246.27 331.974  -2
   8   7   7 4246.27 331.974   1
  -7   7  -7 5156.04 352.774  -2
   8   7   8 5156.04 352.774   1
  -7   7  -8 5637.06 381.136  -2
   8   7   9 5637.06 381.136   1
  -7   7  -9 6577.43 410.527  -2
   8   7  10 6577.43 410.527   1
  -7   7 -10 7096.42 424.567  -2
   8   7  11 7096.42 424.567   1
  -7   7 -11 9787.44 500.591  -2
   8   7  12 9787.44 500.591   1
   7  -7  12 7065.21 867.907  -2
  -8  -7 -13 7065.21 867.907   1
   7  -7  13 5719.19 1354.43  -2
  -8  -7 -14 5719.19 1354.43   1
  -7   8   5 2594.78 874.500  -2
   8   8  -4 2594.78 874.500   1
  -7   8   4 6778.97 964.569  -2
   8   8  -3 6778.97 964.569   1
  -8  -8   2 3959.94 410.811   1
  -7   8   3 4189.28 697.750  -2
   8   8  -2 4189.28 697.750   1
  -7   8   2 9986.37 386.920  -2
   8   8  -1 9986.37 386.920   1
  -7   8   1 6310.94 340.252  -2
   8   8   0 6310.94 340.252   1
  -7   8   0 7109.12 344.149  -2
   8   8   1 7109.12 344.149   1
  -7   8  -1 5653.11 330.725  -2
   8   8   2 5653.11 330.725   1
  -7   8  -2 5644.15 324.695  -2
   8   8   3 5644.15 324.695   1
  -7   8  -3 7169.07 344.260  -2
   8   8   4 7169.07 344.260   1
  -7   8  -4 7138.28 330.802  -2
   8   8   5 7138.28 330.802   1
  -7   8  -5 6570.12 338.750  -2
   8   8   6 6570.12 338.750   1
  -7   8  -6 4842.76 317.674  -2
   8   8   7 4842.76 317.674   1
  -7   8  -7 1803.38 281.497  -2
   8   8   8 1803.38 281.497   1
  -8  -8  -9 2798.95 813.266   1
  -7   8  -8 2555.85 307.218  -2
   8   8   9 2555.85 307.218   1
   7  -8   9 3972.04 692.829  -2
  -8  -8 -10 3972.04 692.829   1
   8   8  11 638.194 782.763   1
   7  -8  10 731.305 1204.46  -2
  -8  -8 -11 731.305 1204.46   1
  -8  -9  -2 32.6219 676.326   1
  -8  -9  -3 328.290 595.339   1
  -8  -9  -4-23.2917 567.230   1
  -8  -9  -5 1302.83 621.124   1
  -8  -9  -6 1923.90 629.658   1
  -8  -9  -7 1280.59 638.491   1
  -8  -9  -8 1961.74 644.180   1
  -8  -9  -9 3615.03 882.029   1
 -10  -6   0 3357.91 1031.75  -2
   9  -6  -1 3357.91 1031.75   1
 -10  -6  -1 8605.84 1323.83  -2
   9  -6   0 8605.84 1323.83   1
 -10  -6  -2 1952.71 603.975  -2
   9  -6   1 1952.71 603.975   1
  -9   6  -2 4564.27 1096.85   1
 -10  -6  -3 4050.39 602.903  -2
   9  -6   2 4050.39 602.903   1
  -9   6  -3 171.432 927.989   1
 -10  -6  -4 1511.42 614.633  -2
   9  -6   3 1511.42 614.633   1
  -9   6  -4 5851.36 822.038   1
 -10  -6  -5 5284.59 611.914  -2
   9  -6   4 5284.59 611.914   1
  -9   6  -5 787.279 625.584   1
 -10  -6  -6 2953.61 554.012  -2
   9  -6   5 2953.61 554.012   1
  -9   6  -6 6014.67 908.549   1
 -10  -6  -7 8370.57 644.972  -2
   9  -6   6 8370.57 644.972   1
  10   6   8 854.377 718.774  -2
  -9   6  -7 854.377 718.774   1
  -9   6  -8 1393.09 586.545   1
   9  -5  -3 133.321 684.420   1
   9  -5  -2 134.228 512.825   1
   9  -5  -1 87.6144 387.941   1
   9  -5   0 6.01130 371.616   1
   9  -5   1 144.706 354.422   1
   9  -5   2 262.045 279.139   1
   9  -5   3 257.559 300.308   1
   9  -5   4 2190.83 315.966   1
   9  -5   5 966.335 264.232   1
   9  -5   6 3373.60 345.637   1
   9  -5   7 1557.39 298.967   1
   9  -5   8 3854.03 368.076   1
   9  -5   9 990.616 326.841   1
   9  -5  10 5824.09 594.671   1
   9  -5  11 2265.60 637.700   1
  -9   5 -12 12470.5 1529.46   1
  -9   4   4 2066.83 612.013   1
   9  -4  -3 1452.32 400.619   1
   9  -4  -2 5812.49 544.765   1
   9  -4  -1 5233.13 504.823   1
   9  -4   0 8156.65 575.283   1
   9  -4   1 3550.69 369.214   1
   9  -4   2 3355.90 364.628   1
   9  -4   3 2114.96 304.121   1
   9  -4   4 4844.47 365.396   1
   9  -4   5 6621.13 439.475   1
   9  -4   6 7753.55 417.068   1
   9  -4   7 3950.03 340.084   1
   9  -4   8 1976.65 317.375   1
   9  -4   9 2628.34 322.538   1
   9  -4  10 998.617 330.847   1
   9  -4  11 2054.19 359.209   1
   9  -4  12 921.463 428.164   1
   9  -4  13 744.548 666.550   1
   9  -3  -5 3063.58 481.772   1
   9  -3  -4 869.260 385.404   1
   9  -3  -3 2261.94 412.728   1
   9  -3  -2 1029.43 359.322   1
   9  -3  -1 2146.19 396.559   1
   9  -3   0 237.977 353.115   1
   9  -3   1 1052.85 292.224   1
   9  -3   2 219.773 263.956   1
   9  -3   3 80.1357 254.734   1
   9  -3   4 896.287 289.004   1
   9  -3   5 292.505 287.253   1
   9  -3   6 2819.97 344.385   1
   9  -3   7 340.905 257.794   1
   9  -3   8 2665.70 305.170   1
   9  -3   9 623.240 267.544   1
   9  -3  10 2709.87 325.317   1
   9  -3  11 2312.06 345.314   1
   9  -3  12 5627.77 437.555   1
   9  -3  13 4475.00 430.012   1
   9  -3  14 3789.54 655.959   1
  -9   2   7 2913.44 1034.58   1
   9  -2  -6 1693.44 387.497   1
   9  -2  -5 2711.47 407.295   1
   9  -2  -4 1894.62 366.112   1
   9  -2  -3 6070.97 456.167   1
   9  -2  -2 3580.12 382.664   1
   9  -2  -1 14496.5 598.578   1
   9  -2   0 8386.18 477.093   1
   9  -2   1 11786.4 426.223   1
   9  -2   2 2216.01 258.922   1
   9  -2   3 6575.51 370.632   1
   9  -2   4 6583.06 367.412   1
  -9   2  -5 15183.2 558.199   1
   9  -2   6 6588.06 387.300   1
  -9   2  -7 10939.0 467.994   1
   9  -2   8 3170.93 344.601   1
   9  -2   9 2522.03 325.926   1
   9  -2  10 1929.73 289.111   1
   9  -2  11 3472.51 373.150   1
   9  -2  12 2329.68 358.883   1
   9  -2  13 1985.40 340.950   1
   9  -2  14 881.761 328.523   1
   9  -2  15 432.094 706.070   1
  -9  -1   6 1423.80 535.725  -2
   9  -1  -6 1423.80 535.725   1
  -9  -1   5 5839.40 572.127  -2
   9  -1  -5 5839.40 572.127   1
  -9  -1   4 1012.12 442.033  -2
   9  -1  -4 1012.12 442.033   1
  -9  -1   3 4430.09 485.751  -2
   9  -1  -3 4430.09 485.751   1
  -9  -1   2 2198.33 431.627  -2
   9  -1  -2 2198.33 431.627   1
  -9  -1   1 7222.93 512.704  -2
   9  -1  -1 7222.93 512.704   1
  -9  -1   0 1413.65 366.847  -2
   9  -1   0 1413.65 366.847   1
  -9  -1  -1 2261.18 367.531  -2
   9  -1   1 2261.18 367.531   1
  -9  -1  -2 874.633 379.030  -2
   9  -1   2 874.633 379.030   1
  -9  -1  -3 340.890 364.919  -2
   9  -1   3 340.890 364.919   1
  -9  -1  -4 1375.27 385.674  -2
   9  -1   4 1375.27 385.674   1
  -9  -1  -5 856.161 319.686  -2
   9  -1   5 856.161 319.686   1
  -9  -1  -6 215.115 310.871  -2
   9  -1   6 215.115 310.871   1
  -9  -1  -7 1169.42 317.805  -2
   9  -1   7 1169.42 317.805   1
  -9  -1  -8 220.788 330.029  -2
   9  -1   8 220.788 330.029   1
  -9  -1  -9 2672.84 369.236  -2
   9  -1   9 2672.84 369.236   1
  -9  -1 -10 400.126 351.328  -2
   9  -1  10 400.126 351.328   1
  -9  -1 -11 6498.76 451.854  -2
   9  -1  11 6498.76 451.854   1
  -9  -1 -12 1241.52 365.385  -2
   9  -1  12 1241.52 365.385   1
  -9  -1 -13 8721.59 505.127  -2
   9  -1  13 8721.59 505.127   1
  -9  -1 -14 1170.86 447.194  -2
   9  -1  14 1170.86 447.194   1
   9   1  15 5984.48 747.858  -2
  -9   1 -15 5984.48 747.858   1
   9   1  16 1275.26 748.045  -2
  -9   1 -16 1275.26 748.045   1
  -9   0   7 1119.27 1056.12  -2
   9   0  -7 1119.27 1056.12   1
  -9   0   6 143.994 510.672  -2
   9   0  -6 143.994 510.672   1
  -9   0   5 908.314 382.413  -2
   9   0  -5 908.314 382.413   1
  -9   0   4 95.0428 360.895  -2
   9   0  -4 95.0428 360.895   1
  -9   0   3 3116.00 428.521  -2
   9   0  -3 3116.00 428.521   1
  -9   0   2 371.487 359.919  -2
   9   0  -2 371.487 359.919   1
  -9   0   1 9639.40 562.267  -2
   9   0  -1 9639.40 562.267   1
  -9   0   0 828.538 317.119  -2
   9   0   0 828.538 317.119   1
  -9   0  -1 9674.30 553.576  -2
   9   0   1 9674.30 553.576   1
  -9   0  -2 390.935 319.615  -2
   9   0   2 390.935 319.615   1
  -9   0  -3 5514.15 439.113  -2
   9   0   3 5514.15 439.113   1
  -9   0  -4 891.206 295.080  -2
   9   0   4 891.206 295.080   1
  -9   0  -5 19263.6 744.556  -2
   9   0   5 19263.6 744.556   1
  -9   0  -6 2009.79 331.998  -2
   9   0   6 2009.79 331.998   1
  -9   0  -7 21059.5 783.454  -2
   9   0   7 21059.5 783.454   1
  -9   0  -8 1391.81 410.510  -2
   9   0   8 1391.81 410.510   1
  -9   0  -9 7695.83 583.725  -2
   9   0   9 7695.83 583.725   1
  -9   0 -10 1842.18 411.652  -2
   9   0  10 1842.18 411.652   1
  -9   0 -11 12915.0 789.666  -2
   9   0  11 12915.0 789.666   1
  -9   0 -12 2900.26 457.423  -2
   9   0  12 2900.26 457.423   1
  -9   0 -13 13084.0 753.010  -2
   9   0  13 13084.0 753.010   1
  -9   0 -14 1182.69 436.675  -2
   9   0  14 1182.69 436.675   1
  -9   0 -15 3841.03 543.039  -2
   9   0  15 3841.03 543.039   1
  -9   0 -16 664.568 522.289  -2
   9   0  16 664.568 522.289   1
  -9   1   7 14929.6 1581.98  -2
   9   1  -7 14929.6 1581.98   1
  -9   1   6 372.129 598.315  -2
   9   1  -6 372.129 598.315   1
  -9   1   5 4600.62 644.269  -2
   9   1  -5 4600.62 644.269   1
  -9   1   4 319.873 455.443  -2
   9   1  -4 319.873 455.443   1
  -9   1   3 4372.82 529.853  -2
   9   1  -3 4372.82 529.853   1
  -9   1   2 568.320 404.944  -2
   9   1  -2 568.320 404.944   1
  -9   1   1 9632.43 501.051  -2
   9   1  -1 9632.43 501.051   1
  -9   1   0 64.0065 347.851  -2
   9   1   0 64.0065 347.851   1
  -9   1  -1 5272.44 424.149  -2
   9   1   1 5272.44 424.149   1
  -9   1  -2 408.495 337.858  -2
   9   1   2 408.495 337.858   1
  -9   1  -3 1490.34 342.901  -2
   9   1   3 1490.34 342.901   1
  -9   1  -4 211.945 326.769  -2
   9   1   4 211.945 326.769   1
  -9   1  -5 1323.64 297.914  -2
   9   1   5 1323.64 297.914   1
  -9   1  -6 129.094 290.502  -2
   9   1   6 129.094 290.502   1
  -9   1  -7 592.732 298.369  -2
   9   1   7 592.732 298.369   1
  -9   1  -8 1388.85 335.181  -2
   9   1   8 1388.85 335.181   1
  -9   1  -9 696.465 327.982  -2
   9   1   9 696.465 327.982   1
  -9   1 -10 637.106 341.761  -2
   9   1  10 637.106 341.761   1
  -9   1 -11 2309.44 375.598  -2
   9   1  11 2309.44 375.598   1
  -9   1 -12 1029.83 403.982  -2
   9   1  12 1029.83 403.982   1
  -9   1 -13 5401.94 489.947  -2
   9   1  13 5401.94 489.947   1
  -9   1 -14 947.942 444.150  -2
   9   1  14 947.942 444.150   1
   9   1  15 4885.11 716.173   1
  -9   1 -15 6009.26 726.219  -2
   9   1  15 6009.26 726.219   1
  -9  -1 -16 487.439 999.982   1
  -9  -2   8-221.293 1001.80   1
   9   2  -7 284.378 665.043   1
   9   2  -6 165.276 417.402   1
   9   2  -5-66.0974 405.067   1
   9   2  -4-27.1103 379.561   1
   9   2  -3 1176.89 362.109   1
   9   2  -2 14.3172 320.454   1
   9   2  -1 3985.27 422.652   1
   9   2   0 117.150 239.213   1
   9   2   1 8262.57 405.585   1
   9   2   2 1551.23 259.148   1
   9   2   3 5833.78 356.315   1
   9   2   4 67.0572 236.956   1
  -9  -2  -5 17506.3 545.334   1
   9   2   6 418.933 235.174   1
  -9  -2  -7 19511.8 574.655   1
   9   2   8 190.169 241.496   1
  -9  -2  -9 8295.45 420.296   1
   9   2  10 166.765 250.860   1
  -9  -2 -11 13702.5 527.482   1
   9   2  12-51.4078 294.841   1
  -9  -2 -13 11464.3 564.565   1
   9   2  14 13.8971 322.899   1
   9   2  15 4526.76 489.780   1
  -9  -2 -16-314.428 996.649   1
   9   3  -7 16081.5 1128.22   1
  -9  -3   6 201.242 393.813   1
   9   3  -5 12893.7 681.291   1
  -9  -3   4 211.168 428.855   1
   9   3  -3 14769.0 684.599   1
   9   3  -2 77.5871 338.535   1
   9   3  -1 21892.3 693.425   1
   9   3   0 147.682 244.149   1
   9   3   1 15812.0 534.634   1
   9   3   2 566.714 237.951   1
  -9  -3  -3 7156.92 395.229   1
   9   3   4 103.379 237.946   1
  -9  -3  -5 6676.44 378.057   1
   9   3   6 20.3362 236.330   1
   9   3   7 3134.42 307.983   1
   9   3   8 303.145 242.261   1
   9   3   9 113.688 239.281   1
   9   3  10 67.8262 252.811   1
   9   3  11 83.1940 258.165   1
   9   3  12 292.229 284.558   1
   9   3  13 1128.27 313.497   1
   9   3  14-2.96324 317.380   1
   9   3  15 765.534 534.236   1
  -9  -3 -16-71.9653 993.908   1
   9   4  -7 2505.81 304.009   1
   9   4  -6 561.511 222.132   1
   9   4  -5 193.453 200.093   1
   9   4  -4 2.55841 196.553   1
   9   4  -3 13.5465 187.973   1
   9   4  -2 654.273 184.706   1
   9   4  -1 804.908 165.416   1
   9   4   0 299.817 162.581   1
   9   4   1 2908.14 198.316   1
   9   4   2 189.874 154.731   1
   9   4   3 2927.21 195.293   1
   9   4   4 1516.76 169.995   1
  -9  -4  -5 9071.68 276.798   1
   9   4   6 2295.07 193.943   1
  -9  -4  -7 11278.6 334.735   1
   9   4   8 403.817 171.006   1
   9   4   9 7462.14 292.492   1
   9   4  10 895.945 180.367   1
  -9  -4 -11 10853.2 346.940   1
   9   4  12 551.261 187.304   1
   9   4  13 11379.8 369.878   1
   9   4  14 129.572 222.255   1
  -9  -4 -15 5807.30 381.059   1
  -9  -5   6 26.4245 493.708   1
   9   5  -5 4729.55 307.156   1
   9   5  -4 600.193 207.905   1
   9   5  -3 5287.34 287.323   1
   9   5  -2 1065.36 199.135   1
  -9  -5   1 9420.34 330.941   1
   9   5   0 1372.16 187.586   1
   9   5   1 7286.02 283.252   1
   9   5   2 638.323 181.400   1
   9   5   3 4774.65 259.109   1
   9   5   4 122.635 183.601   1
   9   5   5 5182.26 261.632   1
   9   5   6 21.2565 178.656   1
   9   5   7 5687.69 258.774   1
   9   5   8 321.785 167.383   1
   9   5   9 968.230 180.537   1
   9   5  10 341.320 188.491   1
   9   5  11 921.655 192.586   1
   9   5  12 379.080 196.949   1
   9   5  13 138.542 234.080   1
   9   5  14 45.6974 244.963   1
  -9  -6   4-59.6688 761.788   1
  -8   6   5-252.502 1112.77  -2
   9   6  -4-252.502 1112.77   1
   9   6  -3 455.875 349.252   1
  -8   6   4 525.139 353.149  -2
   9   6  -3 525.139 353.149   1
   9   6  -2 714.210 465.420   1
  -8   6   3 746.525 310.997  -2
   9   6  -2 746.525 310.997   1
   9   6  -1 0.89975 342.042   1
  -8   6   2 151.007 325.358  -2
   9   6  -1 151.007 325.358   1
   9   6   0-84.7835 322.427   1
  -8   6   1 182.396 314.658  -2
   9   6   0 182.396 314.658   1
   9   6   1 110.478 296.436   1
  -8   6   0 395.326 321.979  -2
   9   6   1 395.326 321.979   1
   9   6   2 22.4026 373.241   1
  -8   6  -1 404.760 288.432  -2
   9   6   2 404.760 288.432   1
   9   6   3 926.916 456.245   1
  -8   6  -2 667.064 293.090  -2
   9   6   3 667.064 293.090   1
   9   6   4 717.975 340.794   1
  -8   6  -3 1271.02 317.096  -2
   9   6   4 1271.02 317.096   1
   9   6   5 2646.07 737.989   1
  -8   6  -4 2126.63 293.792  -2
   9   6   5 2126.63 293.792   1
   9   6   6 1066.43 373.719   1
  -8   6  -5 3144.11 361.355  -2
   9   6   6 3144.11 361.355   1
  -9  -6  -7 4496.91 599.788   1
  -8   6  -6 4860.10 355.907  -2
   9   6   7 4860.10 355.907   1
  -9  -6  -8 390.254 357.653   1
  -8   6  -7 1676.71 327.329  -2
   9   6   8 1676.71 327.329   1
  -9  -6  -9 5278.65 908.360   1
  -8   6  -8 4975.06 348.635  -2
   9   6   9 4975.06 348.635   1
   9   6  10 834.098 462.240   1
  -8   6  -9 2162.36 318.313  -2
   9   6  10 2162.36 318.313   1
   9   6  11 5907.75 566.581   1
  -8   6 -10 6814.23 427.434  -2
   9   6  11 6814.23 427.434   1
  -8   6 -11 4791.11 386.414  -2
   9   6  12 4791.11 386.414   1
  -8   6 -12 10572.5 1055.33  -2
   9   6  13 10572.5 1055.33   1
   8  -7  -2 5591.55 817.826  -2
  -9  -7   1 5591.55 817.826   1
  -8   7   1 6594.46 425.400  -2
   9   7   0 6594.46 425.400   1
  -8   7   0 6709.81 407.626  -2
   9   7   1 6709.81 407.626   1
  -8   7  -1 3571.78 344.722  -2
   9   7   2 3571.78 344.722   1
  -8   7  -2 4452.19 362.014  -2
   9   7   3 4452.19 362.014   1
  -8   7  -3 3760.48 346.090  -2
   9   7   4 3760.48 346.090   1
  -8   7  -4 5938.50 411.928  -2
   9   7   5 5938.50 411.928   1
  -8   7  -5 3840.87 369.491  -2
   9   7   6 3840.87 369.491   1
  -8   7  -6 4818.54 384.788  -2
   9   7   7 4818.54 384.788   1
  -8   7  -7 4764.86 383.905  -2
   9   7   8 4764.86 383.905   1
   8  -7   8 1936.11 352.767  -2
  -9  -7  -9 1936.11 352.767   1
   8  -7   9 57.4342 799.462  -2
  -9  -7 -10 57.4342 799.462   1
   8  -7  10 657.453 816.604  -2
  -9  -7 -11 657.453 816.604   1
  -9  -8  -2 208.968 544.298   1
   8  -8   2 5.16355 982.940  -2
  -9  -8  -3 5.16355 982.940   1
   8  -8   3 1667.39 968.492  -2
  -9  -8  -4 1667.39 968.492   1
   8  -8   4 84.1412 933.088  -2
  -9  -8  -5 84.1412 933.088   1
  -9  -8  -6 575.646 834.492   1
  -9  -8  -7 2118.36 934.740   1
 -10   5  -3 5378.33 1218.79   1
 -10   4  -2 518.423 655.669   1
 -10   4  -3 159.517 609.905   1
  10  -4   4 112.790 425.125   1
  10  -4   5 543.090 419.449   1
  10  -4   6 112.490 449.512   1
 -10   4  -7 2163.72 1034.41   1
  10  -4  10 260.323 687.800   1
 -10   3   0 4420.70 1027.50   1
  10  -3   1 4252.04 492.567   1
  10  -3   2 2170.15 354.367   1
  10  -3   3 3767.52 368.391   1
  10  -3   4 3100.98 358.596   1
  10  -3   5 3800.95 399.390   1
  10  -3   6 5648.70 446.033   1
  10  -3   7 4214.95 419.844   1
  10  -3   8 3689.04 416.155   1
  10  -3   9 1824.70 627.642   1
  10  -3  10 1277.21 844.295   1
  10  -3  11 1131.08 901.368   1
 -10   2   2 1717.08 849.159   1
  10  -2  -1 1757.75 419.873   1
  10  -2   0 3050.87 448.138   1
  10  -2   1 867.167 353.850   1
  10  -2   2 614.463 324.577   1
  10  -2   3 230.642 321.177   1
  10  -2   4 209.128 357.804   1
  10  -2   5 185.355 305.071   1
  10  -2   6 128.885 311.078   1
  10  -2   7 178.976 319.938   1
  10  -2   8 256.307 299.596   1
  10  -2   9 403.922 303.090   1
  10  -2  10 456.101 326.086   1
  10  -2  11 497.083 823.785   1
  10   1  -4 1574.91 834.247  -2
 -10   1   4 1574.91 834.247   1
  10   1  -3 803.749 624.400  -2
 -10   1   3 803.749 624.400   1
 -10  -1   2 3996.61 539.849  -2
  10  -1  -2 3996.61 539.849   1
 -10  -1   1 334.321 460.383  -2
  10  -1  -1 334.321 460.383   1
 -10  -1   0 9896.33 616.502  -2
  10  -1   0 9896.33 616.502   1
 -10  -1  -1 1578.60 419.927  -2
  10  -1   1 1578.60 419.927   1
 -10  -1  -2 5889.51 493.606  -2
  10  -1   2 5889.51 493.606   1
 -10  -1  -3 1272.30 446.729  -2
  10  -1   3 1272.30 446.729   1
 -10  -1  -4 9474.78 588.912  -2
  10  -1   4 9474.78 588.912   1
 -10  -1  -5 1545.47 442.161  -2
  10  -1   5 1545.47 442.161   1
 -10  -1  -6 15707.3 694.090  -2
  10  -1   6 15707.3 694.090   1
 -10  -1  -7 4217.85 456.887  -2
  10  -1   7 4217.85 456.887   1
 -10  -1  -8 10825.9 571.578  -2
  10  -1   8 10825.9 571.578   1
 -10  -1  -9 2290.47 433.688  -2
  10  -1   9 2290.47 433.688   1
 -10  -1 -10 8358.65 589.434  -2
  10  -1  10 8358.65 589.434   1
 -10  -1 -11 2681.60 486.254  -2
  10  -1  11 2681.60 486.254   1
  10   1  12 10409.1 1063.22  -2
 -10   1 -12 10409.1 1063.22   1
  10   1  13 3551.91 1182.52  -2
 -10   1 -13 3551.91 1182.52   1
  10   0  -4 6960.03 876.630  -2
 -10   0   4 6960.03 876.630   1
 -10   0   3 966.703 620.580  -2
  10   0  -3 966.703 620.580   1
 -10   0   2 6918.73 646.557  -2
  10   0  -2 6918.73 646.557   1
 -10   0   1 2425.70 459.508  -2
  10   0  -1 2425.70 459.508   1
 -10   0   0 10171.0 664.464  -2
  10   0   0 10171.0 664.464   1
 -10   0  -1 968.382 386.197  -2
  10   0   1 968.382 386.197   1
 -10   0  -2 4827.32 506.533  -2
  10   0   2 4827.32 506.533   1
 -10   0  -3 971.159 378.393  -2
  10   0   3 971.159 378.393   1
 -10   0  -4 2141.49 424.596  -2
  10   0   4 2141.49 424.596   1
 -10   0  -5 1637.44 390.773  -2
  10   0   5 1637.44 390.773   1
 -10   0  -6 1822.64 371.904  -2
  10   0   6 1822.64 371.904   1
 -10   0  -7 167.890 344.360  -2
  10   0   7 167.890 344.360   1
 -10   0  -8 210.744 359.353  -2
  10   0   8 210.744 359.353   1
 -10   0  -9-164.278 408.040  -2
  10   0   9-164.278 408.040   1
 -10   0 -10-107.954 445.486  -2
  10   0  10-107.954 445.486   1
 -10   0 -11 172.648 405.380  -2
  10   0  11 172.648 405.380   1
  10   0  12 2134.87 808.471  -2
 -10   0 -12 2134.87 808.471   1
  10   0  13 1022.23 1161.88  -2
 -10   0 -13 1022.23 1161.88   1
  10  -1  -4-218.199 1215.42  -2
 -10  -1   4-218.199 1215.42   1
  10   1  -3 4.27454 740.720   1
 -10   1   3 607.120 746.393  -2
  10   1  -3 607.120 746.393   1
 -10   1   2 1667.57 524.233  -2
  10   1  -2 1667.57 524.233   1
 -10   1   1 468.084 448.858  -2
  10   1  -1 468.084 448.858   1
 -10   1   0 5283.46 533.062  -2
  10   1   0 5283.46 533.062   1
 -10   1  -1 1860.25 467.754  -2
  10   1   1 1860.25 467.754   1
 -10   1  -2 4432.81 447.386  -2
  10   1   2 4432.81 447.386   1
 -10   1  -3 834.855 428.856  -2
  10   1   3 834.855 428.856   1
 -10   1  -4 9245.82 531.628  -2
  10   1   4 9245.82 531.628   1
 -10   1  -5 1598.26 402.819  -2
  10   1   5 1598.26 402.819   1
 -10   1  -6 18983.4 723.675  -2
  10   1   6 18983.4 723.675   1
 -10   1  -7 1882.10 444.563  -2
  10   1   7 1882.10 444.563   1
 -10   1  -8 15787.3 696.310  -2
  10   1   8 15787.3 696.310   1
 -10   1  -9 1819.86 453.688  -2
  10   1   9 1819.86 453.688   1
 -10   1 -10 12389.1 662.424  -2
  10   1  10 12389.1 662.424   1
 -10   1 -11 1143.11 466.078  -2
  10   1  11 1143.11 466.078   1
 -10  -1 -12 14199.5 870.369   1
  10  -1  12 15273.9 1650.42  -2
 -10  -1 -12 15273.9 1650.42   1
  10   2  -5 539.252 751.737   1
  10   2  -4 7658.88 1123.84   1
  10   2  -3 14.6608 490.039   1
  10   2  -2 8377.96 595.709   1
  10   2  -1-51.1742 377.148   1
  10   2   0 14885.2 715.030   1
  10   2   1 56.1671 344.350   1
  10   2   2 6218.28 445.863   1
  10   2   3-27.1442 309.371   1
  10   2   4 4534.36 410.854   1
  10   2   5 4.76592 263.479   1
  10   2   6 4466.15 362.204   1
  10   2   7 188.542 273.536   1
  10   2   8 1312.95 286.192   1
  10   2   9 313.064 285.015   1
  10   2  10 100.506 283.597   1
  10   2  11 133.319 290.539   1
  10   2  12 134.538 356.722   1
  10   2  13 112.968 639.011   1
 -10  -3   3 117.927 584.479   1
  10   3  -2-97.7394 427.560   1
  10   3  -1-53.3465 379.786   1
  10   3   0 820.757 358.152   1
  10   3   1 336.847 278.357   1
  10   3   2 1322.11 298.370   1
  10   3   3 37.9894 276.657   1
  10   3   4 3305.19 344.851   1
  10   3   5-9.14755 268.730   1
  10   3   6 6428.48 412.169   1
  10   3   7-69.1142 275.951   1
  10   3   8 6320.40 416.734   1
  10   3   9 24.4625 286.802   1
  10   3  10 3468.59 370.277   1
  10   3  11-160.761 296.373   1
  10   3  12 5855.30 690.313   1
 -10  -4   3 839.340 592.715   1
 -10  -4   2 7199.06 845.180   1
 -10  -4   1 431.165 570.559   1
 -10  -4   0 12372.3 687.416   1
  10   4   1 484.961 323.886   1
  10   4   2 6861.71 481.334   1
  10   4   3 24.0779 282.920   1
  10   4   4 5315.02 390.581   1
  10   4   5 43.0319 307.867   1
  10   4   6 7087.45 487.465   1
  10   4   7 80.7451 309.602   1
  10   4   8 2491.73 362.186   1
  10   4   9 38.8060 316.904   1
  10   4  10 1676.16 380.473   1
  10   4  11 398.902 417.301   1
  10   5  -2 494.462 256.471   1
  10   5  -1 454.539 229.205   1
  10   5   0 142.870 230.592   1
  10   5   1 297.059 214.692   1
  10   5   2 163.548 206.832   1
  10   5   3 461.050 210.284   1
  10   5   4 380.889 208.024   1
  10   5   5 2133.91 235.610   1
  10   5   6 2851.48 261.979   1
  10   5   7 639.060 210.461   1
  10   5   8 6058.48 329.802   1
  10   5   9 635.846 226.640   1
  10   5  10 4728.83 339.491   1
  10   5  11 822.693 260.435   1
  10   6   2 6159.00 1025.62   1
  -9   6  -1 7247.85 509.432  -2
  10   6   2 7247.85 509.432   1
  10   6   3 1202.11 692.002   1
  -9   6  -2 1711.37 401.462  -2
  10   6   3 1711.37 401.462   1
  -9   6  -3 6417.72 450.771  -2
  10   6   4 6417.72 450.771   1
 -10  -6  -5 1301.54 507.626   1
  -9   6  -4 1873.78 446.367  -2
  10   6   5 1873.78 446.367   1
  10   6   6 8017.92 1144.01   1
  -9   6  -5 10515.7 592.951  -2
  10   6   6 10515.7 592.951   1
 -10  -6  -7 2570.76 837.097   1
  -9   6  -6 4232.16 445.965  -2
  10   6   7 4232.16 445.965   1
  -9   6  -7 5355.68 441.344  -2
  10   6   8 5355.68 441.344   1
   9  -6   8 1383.91 956.610  -2
 -10  -6  -9 1383.91 956.610   1
  11   1   2-50.9432 1354.28  -2
 -11   1  -2-50.9432 1354.28   1
  11   1   3 3256.77 1459.95  -2
 -11   1  -3 3256.77 1459.95   1
  11   1   4 273.182 1262.57  -2
 -11   1  -4 273.182 1262.57   1
  11   0   1 4160.25 938.190  -2
 -11   0  -1 4160.25 938.190   1
  11   0   2 543.293 605.470  -2
 -11   0  -2 543.293 605.470   1
  11   0   3 3921.69 732.724  -2
 -11   0  -3 3921.69 732.724   1
  11   0   4 857.034 598.692  -2
 -11   0  -4 857.034 598.692   1
  11   0   5 5745.03 1088.07  -2
 -11   0  -5 5745.03 1088.07   1
  11   0   6 1295.27 749.609  -2
 -11   0  -6 1295.27 749.609   1
  11   0   7 14394.6 1180.06  -2
 -11   0  -7 14394.6 1180.06   1
  11   0   8 3448.11 719.519  -2
 -11   0  -8 3448.11 719.519   1
  11   0   9 10258.4 1865.10  -2
 -11   0  -9 10258.4 1865.10   1
 -11  -1   0 1131.77 1062.96   1
 -11  -1  -1 13093.6 1669.38   1
 -11  -1  -2 1054.89 1062.18   1
 -11  -1  -3 7169.53 1418.09   1
 -11  -1  -5 4878.44 1081.34   1
 -11   1  -6 1036.12 1078.46  -2
  11   1   6 1036.12 1078.46   1
 -11   1  -7 3597.88 1243.17  -2
  11   1   7 3597.88 1243.17   1
  11   1   8 130.842 861.262   1
  11   2   5 1908.15 564.482   1
  11   2   6 112.046 537.142   1
  11   2   7 7578.24 844.094   1
  11   3   2 50.8051 718.364   1
  11   3   3 3345.97 654.335   1
  11   3   4-17.6812 424.666   1
  11   3   5 2229.72 478.958   1
  11   3   6 1.24792 483.845   1
  11   3   7 4451.72 645.818   1
  11   3   8 239.921 492.514   1
  11   4   5 947.199 715.316   1
  11   4   6 146.791 725.081   1
;
_shelx_hkl_checksum     77681
_shelx_res_file
;
TITL oslo_5 in P-1
    shelx.res
    created by SHELXL-2019/3 at 11:24:58 on 06-Jun-2025
CELL 0.71073   8.076429   9.083921  15.366686  87.7921  76.1319  85.3910
ZERR    4.00   0.0003   0.0003   0.0006   0.003   0.003   0.003
LATT  1
SFAC C H N Cl Au
UNIT 24.00 32.00 4.00 16.00 4.00
TEMP -173
SIZE 0.1 0.08 0.03
FMAP   2
PLAN   10
L.S.   6
ACTA 59.9
BOND $H
CONF
OMIT 2 0 4
OMIT 2 0 5
OMIT 1 1 0
SADI N11 H01 N21 H02
REM Instructions for potential hydrogen bonds
HTAB N11 Cl1
HTAB N11 Cl4
HTAB N21 Cl5
HTAB N21 Cl8
EQIV $1 x, y-1, z
HTAB C13 Cl4_$1
HTAB C13 Cl7_$1
HTAB C16 Cl4
HTAB C16 Cl7
EQIV $2 -x, -y, -z+1
HTAB C17 Cl7_$2
EQIV $3 x, y+1, z
HTAB C23 Cl5_$3
EQIV $4 x+1, y, z-1
HTAB C25 Cl3_$4
HTAB C26 Cl2_$4
HTAB C26 Cl5
EQIV $5 -x, -y+1, -z+1
HTAB C27 Cl2_$5
RTAB CONT Cl4 Cl7
RTAB ANGL Au1 Cl4 Cl7
RTAB ANGL Cl4 Cl7 Au2
EQIV $6 x-1, y, z+1
RTAB CONT Cl2 Cl5_$6
RTAB ANGL Au1 Cl2 Cl5_$6
RTAB ANGL Au2 Cl5 Cl2_$4
EQIV $7 1-x, -y, 1-z
RTAB CONT Au1 Cl6_$7
RTAB CONT Au1 Cl8_$5
EQIV $8 -x+1, -y+1, -z+1
RTAB CONT Au2 Cl3_$8
WGHT    0.012300
BASF   0.18327
FVAR       1.09323
AU1   5    0.044993    0.250673    0.734127    11.00000    0.01229    0.01474 =
         0.01282   -0.00171   -0.00351    0.00096
CL1   4   -0.118126    0.068268    0.711575    11.00000    0.01907    0.02258 =
         0.02298   -0.00500   -0.00693   -0.00420
CL2   4   -0.059597    0.231138    0.885046    11.00000    0.02156    0.01903 =
         0.01305   -0.00110   -0.00235   -0.00179
CL3   4    0.216327    0.427043    0.755523    11.00000    0.02012    0.02138 =
         0.02253   -0.00179   -0.00490   -0.00670
CL4   4    0.147988    0.272691    0.582685    11.00000    0.02713    0.02841 =
         0.01320   -0.00077   -0.00210   -0.00204
AU2   5    0.533700    0.294442    0.232952    11.00000    0.01309    0.01294 =
         0.01346    0.00014   -0.00400   -0.00177
CL5   4    0.627423    0.289454    0.080540    11.00000    0.02673    0.02505 =
         0.01435   -0.00020   -0.00372   -0.00193
CL6   4    0.722872    0.098756    0.246283    11.00000    0.01939    0.02057 =
         0.02202   -0.00052   -0.00481    0.00599
CL7   4    0.442188    0.299559    0.384805    11.00000    0.02125    0.02348 =
         0.01435   -0.00016   -0.00221   -0.00039
CL8   4    0.347209    0.491837    0.218917    11.00000    0.02197    0.01741 =
         0.02666   -0.00127   -0.01045    0.00470
N11   3    0.187430   -0.112651    0.539765    11.00000    0.02332    0.01813 =
         0.02193   -0.00513   -0.00603    0.00316
H01   2    0.125469   -0.050345    0.579687    11.00000    0.03214
C12   1    0.154267   -0.256883    0.548084    11.00000    0.01655    0.01810 =
         0.01856    0.00060   -0.00996   -0.00091
C13   1    0.257279   -0.351201    0.486568    11.00000    0.02045    0.01576 =
         0.02848   -0.00427   -0.00805   -0.00145
AFIX  43
H13   2    0.237539   -0.453190    0.489956    11.00000   -1.20000
AFIX   0
C14   1    0.388118   -0.301045    0.420325    11.00000    0.02352    0.03385 =
         0.02421   -0.01220   -0.00953    0.00296
AFIX  43
H14   2    0.458982   -0.368074    0.378915    11.00000   -1.20000
AFIX   0
C15   1    0.416088   -0.152385    0.414266    11.00000    0.01935    0.03485 =
         0.01704    0.00633   -0.00569   -0.00709
AFIX  43
H15   2    0.505375   -0.116002    0.368413    11.00000   -1.20000
AFIX   0
C16   1    0.313762   -0.059030    0.474986    11.00000    0.02543    0.02137 =
         0.02644    0.00759   -0.01079   -0.00556
AFIX  43
H16   2    0.331091    0.043435    0.471837    11.00000   -1.20000
AFIX   0
C17   1    0.011823   -0.304013    0.622269    11.00000    0.02060    0.02145 =
         0.02647    0.00170   -0.00402   -0.00123
AFIX 137
H17A  2    0.032199   -0.277713    0.679882    11.00000   -1.50000
H17B  2    0.005955   -0.411185    0.620687    11.00000   -1.50000
H17C  2   -0.096390   -0.254147    0.615041    11.00000   -1.50000
AFIX   0
N21   3    0.686399    0.656621    0.038863    11.00000    0.02209    0.01399 =
         0.01959    0.00486   -0.00826   -0.00624
H02   2    0.623788    0.595302    0.074648    11.00000    0.01100
C22   1    0.651730    0.802654    0.054042    11.00000    0.01994    0.01696 =
         0.01792   -0.00064   -0.01219    0.00097
C23   1    0.749068    0.898215   -0.003882    11.00000    0.02285    0.01370 =
         0.02309    0.00147   -0.00736   -0.00231
AFIX  43
H23   2    0.728499    1.001657    0.004848    11.00000   -1.20000
AFIX   0
C24   1    0.876562    0.845301   -0.074696    11.00000    0.02221    0.02295 =
         0.02232    0.00415   -0.00420   -0.00355
AFIX  43
H24   2    0.943633    0.912163   -0.114545    11.00000   -1.20000
AFIX   0
C25   1    0.906926    0.694228   -0.087767    11.00000    0.02390    0.02881 =
         0.01984   -0.00630   -0.00338    0.00475
AFIX  43
H25   2    0.994546    0.656741   -0.136395    11.00000   -1.20000
AFIX   0
C26   1    0.809240    0.600860   -0.029852    11.00000    0.03161    0.01738 =
         0.02103   -0.00569   -0.00984    0.00253
AFIX  43
H26   2    0.827441    0.497117   -0.037766    11.00000   -1.20000
AFIX   0
C27   1    0.510719    0.848502    0.131829    11.00000    0.01985    0.02457 =
         0.02624   -0.00026   -0.00408   -0.00183
AFIX 137
H27A  2    0.533940    0.802637    0.186868    11.00000   -1.50000
H27B  2    0.402597    0.816864    0.123302    11.00000   -1.50000
H27C  2    0.502637    0.956237    0.136610    11.00000   -1.50000
AFIX   0
HKLF 5
REM  oslo_5 in P-1
REM wR2 = 0.0363, GooF = S = 0.847, Restrained GooF = 0.847 for all data
REM R1 = 0.0223 for 5430 Fo > 4sig(Fo) and 0.0354 for all 7091 data
REM 228 parameters refined using 1 restraints
END
WGHT      0.0123      0.0000
REM Highest difference peak  1.331,  deepest hole -0.986,  1-sigma level  0.157
Q1    1   0.4489  0.2878  0.2839  11.00000  0.05    1.33
Q2    1  -0.0154  0.2085  0.7813  11.00000  0.05    1.33
Q3    1   0.5581  0.3403  0.1794  11.00000  0.05    1.32
Q4    1   0.1120  0.2647  0.6760  11.00000  0.05    1.24
Q5    1   0.5229  0.4435  0.2284  11.00000  0.05    1.10
Q6    1   0.0133  0.2400  0.6765  11.00000  0.05    0.98
Q7    1  -0.0015  0.2713  0.7988  11.00000  0.05    0.95
Q8    1   0.0695  0.3139  0.6888  11.00000  0.05    0.92
Q9    1   0.0289  0.1460  0.7424  11.00000  0.05    0.86
Q10   1   0.0765  0.2357  0.7893  11.00000  0.05    0.84
;
_shelx_res_checksum     7959
data_2
_audit_creation_method     'SHELXL-2019/3'
_chemical_name_systematic
;
2-Picolinium tetrabromidoaurate(III)
;
_chemical_name_common     ?
_chemical_formula_moiety     'C6 H8 N +, Au Br4 -'
_chemical_formula_sum     'C6 H8 Au Br4 N'
_chemical_formula_iupac     '(C6 H8 N) [Au Br4]'
_chemical_formula_weight     610.74
_chemical_melting_point     ?
_space_group_crystal_system     triclinic
_space_group_name_H-M_alt     'P -1'
_space_group_name_Hall     '-P 1'
loop_
    _space_group_symop_operation_xyz
    'x, y, z'
    '-x, -y, -z'
_cell_length_a     9.9208(5)
_cell_length_b     11.9072(6)
_cell_length_c     12.2765(7)
_cell_angle_alpha     65.423(5)
_cell_angle_beta     70.506(5)
_cell_angle_gamma     68.459(5)
_cell_volume     1198.31(13)
_cell_formula_units_Z     4
_cell_measurement_reflns_used     9800
_cell_measurement_theta_min     2.5590
_cell_measurement_theta_max     28.4160
_cell_measurement_temperature     100(2)
_exptl_crystal_description     plate
_exptl_crystal_colour     red
_exptl_crystal_size_max     0.12
_exptl_crystal_size_mid     0.08
_exptl_crystal_size_min     0.01
_exptl_crystal_density_diffrn     3.385
_exptl_crystal_density_meas     ?
_exptl_crystal_density_method     'not measured'
_exptl_crystal_F_000     1080
_exptl_absorpt_coefficient_mu     25.567
_exptl_absorpt_correction_type     multi-scan
_exptl_absorpt_process_details
;
(CrysAlisPro; Rigaku OD, 2020)
;
_exptl_absorpt_correction_T_min     0.49650
_exptl_absorpt_correction_T_max     1.00000
_diffrn_ambient_temperature     100(2)
_diffrn_source     'Enhance (Mo) X-ray Source'
_diffrn_radiation_type     MoK\a
_diffrn_radiation_wavelength     0.71073
_diffrn_radiation_monochromator     graphite
_diffrn_measurement_device_type     'Oxford Diffraction Xcalibur, Eos'
_diffrn_measurement_method     '\w scans'
_diffrn_detector_area_resol_mean     16.1419
_diffrn_reflns_number     5734
_diffrn_reflns_av_R_equivalents     .
_diffrn_reflns_av_unetI/netI     0.1296
_diffrn_reflns_theta_min     2.204
_diffrn_reflns_theta_max     28.281
_diffrn_reflns_theta_full     28.000
_diffrn_measured_fraction_theta_max     0.963
_diffrn_measured_fraction_theta_full     0.964
_diffrn_reflns_limit_h_min     -13
_diffrn_reflns_limit_h_max     13
_diffrn_reflns_limit_k_min     -15
_diffrn_reflns_limit_k_max     15
_diffrn_reflns_limit_l_min     -16
_diffrn_reflns_limit_l_max     16
_refine_special_details     ?
_reflns_number_total     5734
_reflns_number_gt     3079
_reflns_threshold_expression     'I > 2\s(I)'
_refine_ls_structure_factor_coef     Fsqd
_refine_ls_matrix_type     full
_refine_ls_R_factor_all     0.0962
_refine_ls_R_factor_gt     0.0391
_refine_ls_wR_factor_gt     0.0594
_refine_ls_wR_factor_ref     0.0662
_refine_ls_goodness_of_fit_ref     0.780
_refine_ls_restrained_S_all     0.773
_refine_ls_number_reflns     5734
_refine_ls_number_parameters     238
_refine_ls_number_restraints     138
_refine_ls_hydrogen_treatment     constr
_refine_ls_weighting_scheme     calc
_refine_ls_weighting_details
                      'w=1/[\s^2^(Fo^2^)+(0.0245P)^2^] where P=(Fo^2^+2Fc^2^)/3'
_atom_sites_solution_hydrogens     geom
_atom_sites_solution_primary     direct
_atom_sites_solution_secondary     difmap
_refine_ls_shift/su_max     0.001
_refine_ls_shift/su_mean     0.000
_refine_diff_density_max     1.647
_refine_diff_density_min     -1.205
_refine_ls_extinction_method     none
_refine_ls_extinction_coef     .
loop_
    _atom_type_symbol
    _atom_type_description
    _atom_type_scat_dispersion_real
    _atom_type_scat_dispersion_imag
    _atom_type_scat_source
    'C' 'C' 0.0033 0.0016
                         'International Tables Vol C Tables 4.2.6.8 and 6.1.1.4'
    'H' 'H' 0.0000 0.0000
                         'International Tables Vol C Tables 4.2.6.8 and 6.1.1.4'
    'N' 'N' 0.0061 0.0033
                         'International Tables Vol C Tables 4.2.6.8 and 6.1.1.4'
    'Br' 'Br' -0.2901 2.4595
                         'International Tables Vol C Tables 4.2.6.8 and 6.1.1.4'
    'Au' 'Au' -2.0133 8.8022
                         'International Tables Vol C Tables 4.2.6.8 and 6.1.1.4'
_computing_data_collection
;
CrysAlisPro, Agilent Technologies, Version 1.171.36.28 (Rigaku OD, 2020)
;
_computing_cell_refinement
;
CrysAlisPro, Version 1.171.41.93a (Rigaku OD, 2020)
;
_computing_data_reduction
;
CrysAlisPro, Version 1.171.41.93a (Rigaku OD, 2020)
;
_computing_structure_solution
;
SHELXS-97 (Sheldrick, 2008)
;
_computing_structure_refinement
;
SHELXL-2019/3 (Sheldrick, 2015)
;
_computing_molecular_graphics
;
Bruker XP, Version 5.1 (Bruker, 1998)
;
_computing_publication_material
;
publCIF (Westrip, 2010)
;
loop_
    _atom_site_type_symbol
    _atom_site_label
    _atom_site_fract_x
    _atom_site_fract_y
    _atom_site_fract_z
    _atom_site_U_iso_or_equiv
    _atom_site_adp_type
    _atom_site_calc_flag
    _atom_site_occupancy
    _atom_site_disorder_assembly
    _atom_site_disorder_group
    Au Au1 0.24893(4) 0.73071(4) 0.73650(4) 0.01420(10) Uani d 1 . .
    Au Au2 0.23715(5) 0.74034(4) 0.23848(4) 0.01813(11) Uani d 1 . .
    Br Br1 0.45211(11) 0.53835(9) 0.74002(10) 0.0225(3) Uani d 1 . .
    Br Br2 0.41979(11) 0.86153(10) 0.61615(10) 0.0213(3) Uani d 1 . .
    Br Br3 0.04624(10) 0.92151(9) 0.73970(10) 0.0234(3) Uani d 1 . .
    Br Br4 0.07638(11) 0.59919(10) 0.85305(11) 0.0223(3) Uani d 1 . .
    Br Br5 0.06760(11) 0.60600(10) 0.35068(11) 0.0244(3) Uani d 1 . .
    Br Br6 0.24442(14) 0.74831(11) 0.43021(11) 0.0380(3) Uani d 1 . .
    Br Br7 0.41391(12) 0.86653(11) 0.12801(12) 0.0304(3) Uani d 1 . .
    Br Br8 0.21872(11) 0.73903(11) 0.04725(10) 0.0279(3) Uani d 1 . .
    N N11 0.2281(8) 0.3143(8) 0.7980(8) 0.024(2) Uani d 1 . .
    H H01 0.217453 0.393332 0.791579 0.029 Uiso calc 1 . .
    C C12 0.2942(11) 0.2807(11) 0.6987(10) 0.024(3) Uani d 1 . .
    C C13 0.3099(11) 0.1544(9) 0.7086(11) 0.026(3) Uani d 1 . .
    H H13 0.355947 0.126238 0.639638 0.032 Uiso calc 1 . .
    C C14 0.2571(11) 0.0736(10) 0.8198(11) 0.030(3) Uani d 1 . .
    H H14 0.269790 -0.012329 0.827954 0.036 Uiso calc 1 . .
    C C15 0.1863(11) 0.1123(11) 0.9206(11) 0.029(3) Uani d 1 . .
    H H15 0.145934 0.055611 0.995838 0.034 Uiso calc 1 . .
    C C16 0.1754(11) 0.2336(11) 0.9101(11) 0.028(3) Uani d 1 . .
    H H16 0.132115 0.261779 0.979082 0.034 Uiso calc 1 . .
    C C17 0.3411(11) 0.3798(10) 0.5833(10) 0.029(3) Uani d 1 . .
    H H17A 0.422009 0.403015 0.590644 0.044 Uiso calc 1 . .
    H H17B 0.256987 0.455836 0.567583 0.044 Uiso calc 1 . .
    H H17C 0.375349 0.346268 0.515320 0.044 Uiso calc 1 . .
    N N21 0.2277(14) 0.3355(10) 0.2789(10) 0.021(3) Uani d 0.811(11) A 1
    H H02 0.212366 0.416875 0.267273 0.025 Uiso calc 0.811(11) A 1
    C C22 0.3108(13) 0.2926(10) 0.1846(10) 0.020(3) Uani d 0.811(11) A 1
    C C23 0.3347(13) 0.1631(10) 0.2041(11) 0.018(3) Uani d 0.811(11) A 1
    H H23 0.391882 0.128362 0.140566 0.021 Uiso calc 0.811(11) A 1
    C C24 0.2743(13) 0.0860(12) 0.3170(11) 0.025(3) Uani d 0.811(11) A 1
    H H24 0.291916 -0.002368 0.330825 0.030 Uiso calc 0.811(11) A 1
    C C25 0.1896(15) 0.1346(12) 0.4091(12) 0.029(3) Uani d 0.811(11) A 1
    H H25 0.147228 0.080813 0.485535 0.035 Uiso calc 0.811(11) A 1
    C C26 0.1664(12) 0.2623(11) 0.3900(11) 0.024(3) Uani d 0.811(11) A 1
    H H26 0.109024 0.298001 0.452936 0.028 Uiso calc 0.811(11) A 1
    C C27 0.3657(14) 0.3817(11) 0.0701(12) 0.022(3) Uani d 0.811(11) A 1
    H H27A 0.407052 0.435266 0.085961 0.033 Uiso calc 0.811(11) A 1
    H H27B 0.284258 0.436219 0.027675 0.033 Uiso calc 0.811(11) A 1
    H H27C 0.443272 0.334401 0.018778 0.033 Uiso calc 0.811(11) A 1
    N N21' 0.237(5) 0.341(3) 0.259(3) 0.022(9) Uiso d 0.189(11) A 2
    H H21' 0.192848 0.395390 0.299304 0.026 Uiso calc 0.189(11) A 2
    C C22' 0.233(4) 0.213(3) 0.317(2) 0.030(16) Uiso d 0.189(11) A 2
    C C23' 0.302(4) 0.127(2) 0.254(3) 0.016(7) Uiso d 0.189(11) A 2
    H H23' 0.299368 0.039981 0.293698 0.020 Uiso calc 0.189(11) A 2
    C C24' 0.375(4) 0.168(3) 0.132(3) 0.015(8) Uiso d 0.189(11) A 2
    H H24' 0.422263 0.108706 0.088376 0.018 Uiso calc 0.189(11) A 2
    C C25' 0.379(3) 0.295(3) 0.073(2) 0.010(11) Uiso d 0.189(11) A 2
    H H25' 0.428709 0.322950 -0.009882 0.012 Uiso calc 0.189(11) A 2
    C C26' 0.310(4) 0.381(2) 0.137(3) 0.009(10) Uiso d 0.189(11) A 2
    H H26' 0.312261 0.468470 0.097181 0.011 Uiso calc 0.189(11) A 2
    C C27' 0.151(5) 0.183(4) 0.442(3) 0.013(11) Uiso d 0.189(11) A 2
    H H27D 0.095052 0.122859 0.457159 0.020 Uiso calc 0.189(11) A 2
    H H27E 0.081266 0.261563 0.455908 0.020 Uiso calc 0.189(11) A 2
    H H27F 0.219220 0.143833 0.497500 0.020 Uiso calc 0.189(11) A 2
loop_
    _atom_site_aniso_label
    _atom_site_aniso_U_11
    _atom_site_aniso_U_22
    _atom_site_aniso_U_33
    _atom_site_aniso_U_12
    _atom_site_aniso_U_13
    _atom_site_aniso_U_23
    Au1 0.0133(2) 0.0141(2) 0.0155(2) -0.00532(17) -0.00297(17) -0.00378(16)
    Au2 0.0175(2) 0.0141(2) 0.0250(2) -0.00302(17) -0.00964(18) -0.00580(18)
    Br1 0.0174(5) 0.0175(5) 0.0279(6) -0.0036(4) -0.0026(5) -0.0057(5)
    Br2 0.0177(5) 0.0201(6) 0.0258(7) -0.0108(5) -0.0014(5) -0.0049(5)
    Br3 0.0159(5) 0.0180(5) 0.0320(6) -0.0034(4) -0.0049(5) -0.0055(5)
    Br4 0.0181(6) 0.0190(6) 0.0287(7) -0.0085(5) 0.0010(5) -0.0086(5)
    Br5 0.0207(6) 0.0242(6) 0.0289(7) -0.0090(5) -0.0014(5) -0.0101(5)
    Br6 0.0582(8) 0.0353(7) 0.0310(7) -0.0148(6) -0.0220(6) -0.0092(6)
    Br7 0.0283(6) 0.0220(6) 0.0439(8) -0.0118(5) -0.0177(6) -0.0018(6)
    Br8 0.0261(6) 0.0383(7) 0.0263(6) -0.0123(5) -0.0065(5) -0.0136(5)
    N11 0.021(5) 0.029(5) 0.032(6) 0.000(4) -0.016(4) -0.016(5)
    C12 0.012(5) 0.033(7) 0.030(7) -0.010(5) -0.007(5) -0.008(6)
    C13 0.027(6) 0.012(5) 0.043(8) -0.002(5) -0.018(6) -0.006(5)
    C14 0.023(6) 0.020(6) 0.037(7) -0.004(5) -0.007(6) -0.001(6)
    C15 0.022(6) 0.037(7) 0.024(7) -0.013(5) -0.007(5) -0.002(6)
    C16 0.019(6) 0.038(7) 0.028(7) -0.007(5) -0.003(5) -0.013(6)
    C17 0.037(7) 0.019(6) 0.027(7) -0.013(5) 0.001(6) -0.006(5)
    N21 0.022(4) 0.019(4) 0.023(4) -0.006(3) -0.007(3) -0.006(3)
    C22 0.022(5) 0.020(4) 0.022(4) -0.006(3) -0.009(3) -0.006(3)
    C23 0.018(4) 0.020(4) 0.022(4) -0.007(3) -0.011(3) -0.007(3)
    C24 0.023(5) 0.025(4) 0.026(4) -0.006(3) -0.009(3) -0.004(3)
    C25 0.026(5) 0.031(4) 0.028(5) -0.011(4) -0.005(4) -0.006(4)
    C26 0.018(5) 0.028(4) 0.025(4) -0.007(3) -0.007(3) -0.005(3)
    C27 0.026(6) 0.019(5) 0.025(5) -0.008(5) -0.003(5) -0.012(4)
loop_
    _geom_bond_atom_site_label_1
    _geom_bond_atom_site_label_2
    _geom_bond_site_symmetry_2
    _geom_bond_distance
    _geom_bond_publ_flag
    Au1 Br2 . 2.4157(12) y
    Au1 Br3 . 2.4235(11) y
    Au1 Br1 . 2.4283(11) y
    Au1 Br4 . 2.4290(12) y
    Au2 Br7 . 2.4135(13) y
    Au2 Br6 . 2.4206(13) y
    Au2 Br8 . 2.4215(12) y
    Au2 Br5 . 2.4253(12) y
    N11 C12 . 1.325(13) ?
    N11 C16 . 1.371(13) ?
    N11 H01 . 0.8800 ?
    C12 C13 . 1.410(14) ?
    C12 C17 . 1.480(14) ?
    C13 C14 . 1.365(14) ?
    C13 H13 . 0.9500 ?
    C14 C15 . 1.375(15) ?
    C14 H14 . 0.9500 ?
    C15 C16 . 1.362(14) ?
    C15 H15 . 0.9500 ?
    C16 H16 . 0.9500 ?
    C17 H17A . 0.9800 ?
    C17 H17B . 0.9800 ?
    C17 H17C . 0.9800 ?
    N21 C22 . 1.350(12) ?
    N21 C26 . 1.355(13) ?
    N21 H02 . 0.8800 ?
    C22 C23 . 1.398(12) ?
    C22 C27 . 1.439(15) ?
    C23 C24 . 1.383(13) ?
    C23 H23 . 0.9500 ?
    C24 C25 . 1.368(13) ?
    C24 H24 . 0.9500 ?
    C25 C26 . 1.380(13) ?
    C25 H25 . 0.9500 ?
    C26 H26 . 0.9500 ?
    C27 H27A . 0.9800 ?
    C27 H27B . 0.9800 ?
    C27 H27C . 0.9800 ?
    N21' C22' . 1.3900 ?
    N21' C26' . 1.3900 ?
    N21' H21' . 0.8800 ?
    C22' C23' . 1.3900 ?
    C22' C27' . 1.43(2) ?
    C23' C24' . 1.3900 ?
    C23' H23' . 0.9500 ?
    C24' C25' . 1.3900 ?
    C24' H24' . 0.9500 ?
    C25' C26' . 1.3900 ?
    C25' H25' . 0.9500 ?
    C26' H26' . 0.9500 ?
    C27' H27D . 0.9800 ?
    C27' H27E . 0.9800 ?
    C27' H27F . 0.9800 ?
loop_
    _geom_angle_atom_site_label_1
    _geom_angle_atom_site_label_2
    _geom_angle_atom_site_label_3
    _geom_angle_site_symmetry_1
    _geom_angle_site_symmetry_3
    _geom_angle
    _geom_angle_publ_flag
    Br2 Au1 Br3 . . 90.20(4) y
    Br2 Au1 Br1 . . 90.21(4) y
    Br3 Au1 Br1 . . 178.16(5) y
    Br2 Au1 Br4 . . 178.64(5) y
    Br3 Au1 Br4 . . 89.88(4) y
    Br1 Au1 Br4 . . 89.75(4) y
    Br7 Au2 Br6 . . 90.58(5) y
    Br7 Au2 Br8 . . 90.20(5) y
    Br6 Au2 Br8 . . 177.40(5) y
    Br7 Au2 Br5 . . 177.75(5) y
    Br6 Au2 Br5 . . 89.33(4) y
    Br8 Au2 Br5 . . 89.98(4) y
    C12 N11 C16 . . 124.1(10) y
    C12 N11 H01 . . 117.9 ?
    C16 N11 H01 . . 117.9 ?
    N11 C12 C13 . . 118.0(11) ?
    N11 C12 C17 . . 117.8(10) ?
    C13 C12 C17 . . 124.2(11) ?
    C14 C13 C12 . . 118.2(11) ?
    C14 C13 H13 . . 120.9 ?
    C12 C13 H13 . . 120.9 ?
    C13 C14 C15 . . 122.4(11) ?
    C13 C14 H14 . . 118.8 ?
    C15 C14 H14 . . 118.8 ?
    C16 C15 C14 . . 118.5(11) ?
    C16 C15 H15 . . 120.7 ?
    C14 C15 H15 . . 120.7 ?
    C15 C16 N11 . . 118.7(11) ?
    C15 C16 H16 . . 120.6 ?
    N11 C16 H16 . . 120.6 ?
    C12 C17 H17A . . 109.5 ?
    C12 C17 H17B . . 109.5 ?
    H17A C17 H17B . . 109.5 ?
    C12 C17 H17C . . 109.5 ?
    H17A C17 H17C . . 109.5 ?
    H17B C17 H17C . . 109.5 ?
    C22 N21 C26 . . 124.9(11) y
    C22 N21 H02 . . 117.6 ?
    C26 N21 H02 . . 117.6 ?
    N21 C22 C23 . . 117.1(10) ?
    N21 C22 C27 . . 119.1(11) ?
    C23 C22 C27 . . 123.8(11) ?
    C24 C23 C22 . . 119.3(11) ?
    C24 C23 H23 . . 120.3 ?
    C22 C23 H23 . . 120.3 ?
    C25 C24 C23 . . 121.2(11) ?
    C25 C24 H24 . . 119.4 ?
    C23 C24 H24 . . 119.4 ?
    C24 C25 C26 . . 119.5(12) ?
    C24 C25 H25 . . 120.3 ?
    C26 C25 H25 . . 120.3 ?
    N21 C26 C25 . . 118.0(12) ?
    N21 C26 H26 . . 121.0 ?
    C25 C26 H26 . . 121.0 ?
    C22 C27 H27A . . 109.5 ?
    C22 C27 H27B . . 109.5 ?
    H27A C27 H27B . . 109.5 ?
    C22 C27 H27C . . 109.5 ?
    H27A C27 H27C . . 109.5 ?
    H27B C27 H27C . . 109.5 ?
    C22' N21' C26' . . 120.0 ?
    C22' N21' H21' . . 120.0 ?
    C26' N21' H21' . . 120.0 ?
    N21' C22' C23' . . 120.0 ?
    N21' C22' C27' . . 115(2) ?
    C23' C22' C27' . . 125(2) ?
    C22' C23' C24' . . 120.0 ?
    C22' C23' H23' . . 120.0 ?
    C24' C23' H23' . . 120.0 ?
    C25' C24' C23' . . 120.0 ?
    C25' C24' H24' . . 120.0 ?
    C23' C24' H24' . . 120.0 ?
    C24' C25' C26' . . 120.0 ?
    C24' C25' H25' . . 120.0 ?
    C26' C25' H25' . . 120.0 ?
    C25' C26' N21' . . 120.0 ?
    C25' C26' H26' . . 120.0 ?
    N21' C26' H26' . . 120.0 ?
    C22' C27' H27D . . 109.5 ?
    C22' C27' H27E . . 109.5 ?
    H27D C27' H27E . . 109.5 ?
    C22' C27' H27F . . 109.5 ?
    H27D C27' H27F . . 109.5 ?
    H27E C27' H27F . . 109.5 ?
loop_
    _geom_torsion_atom_site_label_1
    _geom_torsion_atom_site_label_2
    _geom_torsion_atom_site_label_3
    _geom_torsion_atom_site_label_4
    _geom_torsion_site_symmetry_1
    _geom_torsion_site_symmetry_2
    _geom_torsion_site_symmetry_3
    _geom_torsion_site_symmetry_4
    _geom_torsion
    _geom_torsion_publ_flag
    C16 N11 C12 C13 . . . . 0.7(14) ?
    C16 N11 C12 C17 . . . . 178.2(9) ?
    N11 C12 C13 C14 . . . . -0.4(14) ?
    C17 C12 C13 C14 . . . . -177.7(9) ?
    C12 C13 C14 C15 . . . . 1.8(16) ?
    C13 C14 C15 C16 . . . . -3.4(16) ?
    C14 C15 C16 N11 . . . . 3.5(15) ?
    C12 N11 C16 C15 . . . . -2.3(15) ?
    C26 N21 C22 C23 . . . . 0(2) ?
    C26 N21 C22 C27 . . . . 178.2(12) ?
    N21 C22 C23 C24 . . . . -0.4(17) ?
    C27 C22 C23 C24 . . . . -178.6(12) ?
    C22 C23 C24 C25 . . . . 1.1(18) ?
    C23 C24 C25 C26 . . . . -1(2) ?
    C22 N21 C26 C25 . . . . 0(2) ?
    C24 C25 C26 N21 . . . . 0.8(19) ?
    C26' N21' C22' C23' . . . . 0.0 ?
    C26' N21' C22' C27' . . . . -178(4) ?
    N21' C22' C23' C24' . . . . 0.0 ?
    C27' C22' C23' C24' . . . . 178(4) ?
    C22' C23' C24' C25' . . . . 0.0 ?
    C23' C24' C25' C26' . . . . 0.0 ?
    C24' C25' C26' N21' . . . . 0.0 ?
    C22' N21' C26' C25' . . . . 0.0 ?
loop_
    _geom_hbond_atom_site_label_D
    _geom_hbond_atom_site_label_H
    _geom_hbond_atom_site_label_A
    _geom_hbond_site_symmetry_A
    _geom_hbond_distance_DH
    _geom_hbond_distance_HA
    _geom_hbond_distance_DA
    _geom_hbond_angle_DHA
    _geom_hbond_publ_flag
    N11 H01 Br4 . 0.88 2.62 3.422(9) 152.5 yes
    N21 H02 Br5 . 0.88 2.60 3.369(10) 146.9 yes
    C13 H13 Br2 1_545 0.95 3.10 3.783(11) 130.5 yes
    C16 H16 Br4 2_567 0.95 2.96 3.870(11) 161.5 yes
    C17 H17A Br1 . 0.98 3.04 3.800(11) 135.6 yes
    C17 H17A Br6 2_666 0.98 3.11 3.796(10) 127.9 yes
    C17 H17C Br1 2_666 0.98 3.03 3.706(11) 126.8 yes
    C23 H23 Br7 1_545 0.95 3.11 3.765(11) 127.6 yes
    C25 H25 Br3 1_545 0.95 2.95 3.894(13) 170.9 yes
    C26 H26 Br5 2_566 0.95 2.86 3.811(13) 177.2 yes
    C27 H27A Br1 2_666 0.98 3.08 3.940(13) 147.2 yes
    C27 H27B Br4 1_554 0.98 3.03 3.994(13) 169.1 yes
    C27 H27C Br8 2_665 0.98 3.05 3.814(13) 136.0 yes
_shelx_space_group_comment
;
The symmetry employed for this shelxl refinement is uniquely defined
by the following loop, which should always be used as a source of
symmetry information in preference to the above space-group names.
They are only intended as comments.
;
_shelx_estimated_absorpt_T_min     0.149
_shelx_estimated_absorpt_T_max     0.784
_shelx_hkl_file
;
   0   2   0 70313.0 922.766  -2
   0   0   2 70313.0 922.766   1
   0   3   0 1518.71 356.482  -2
   0   0   3 1518.71 356.482   1
   0   4   0 12805.5 1331.14  -2
   0   0   4 12805.5 1331.14   1
   0   0   5 51.1838 75.9075   1
   0   0   6 34826.1 280.699   1
   0   0   7 2603.58 136.237   1
   0   0  -8 20355.5 271.376   1
   0   0   9 2276.34 180.038   1
   0 -10   1 395.143 429.756  -2
   0   0 -11 395.143 429.756   1
   0  11  -1 2416.60 416.552  -2
   0   0  12 2416.60 416.552   1
   0  12  -1 1529.50 446.768  -2
   0   0  13 1529.50 446.768   1
   0 -13   1 1009.21 632.452  -2
   0   0 -14 1009.21 632.452   1
   0  14  -1 373.503 896.982  -2
   0   0  15 373.503 896.982   1
   0 -13   2 2810.73 745.502  -2
   0   1 -14 2810.73 745.502   1
   0  12  -2 1209.63 455.936  -2
   0  -1  13 1209.63 455.936   1
   0  11  -2 821.465 401.292  -2
   0  -1  12 821.465 401.292   1
   0  10  -2 384.177 338.242  -2
   0  -1  11 384.177 338.242   1
   0  -9   2 4867.17 367.141  -2
   0   1 -10 4867.17 367.141   1
   0  -1   9 328.710 180.170   1
   0   1  -8 7366.27 193.134   1
   0  -1   7 2725.52 134.178   1
   0   1  -6 6711.81 166.527   1
   0  -1   5 440.617 85.8379   1
   0  -1   4 59.8421 78.7207   1
   0   3  -1 10201.7 1068.46  -2
   0  -1   3 10201.7 1068.46   1
   0   2  -1 256.756 202.619  -2
   0  -1   2 256.756 202.619   1
   0   1  -1 87.4803 170.609  -2
   0  -1   1 87.4803 170.609   1
   0  -1  -1 108.428 210.281  -2
   0  -1  -1 108.428 210.281   1
   0  -2  -1 7540.51 126.783  -2
   0  -1  -2 7540.51 126.783   1
   0   3   1 8375.96 158.074  -2
   0   1   3 8375.96 158.074   1
   0  -4  -1 3028.61 326.805  -2
   0  -1  -4 3028.61 326.805   1
   0  -5  -1 149.314 1408.04  -2
   0  -1  -5 149.314 1408.04   1
   0  -1  -6 2929.22 135.356   1
   0  -1  -7 2849.63 148.203   1
   0  -1  -8 8579.66 208.807   1
   0  -1  -9 457.261 181.457   1
   0  -1 -10 25291.1 500.806   1
   0 -10   0 6.59042 1405.23  -2
   0  -1 -11 6.59042 1405.23   1
   0  11   0 3789.94 455.961  -2
   0   1  12 3789.94 455.961   1
   0  12   0 396.610 417.248  -2
   0   1  13 396.610 417.248   1
   0 -13   0 1160.07 464.105  -2
   0  -1 -14 1160.07 464.105   1
   0  14   0 334.910 925.053  -2
   0   1  15 334.910 925.053   1
   0 -13   3 757.662 1576.42  -2
   0   2 -14 757.662 1576.42   1
   0 -12   3 385.360 668.034  -2
   0   2 -13 385.360 668.034   1
   0  11  -3 453.592 381.260  -2
   0  -2  12 453.592 381.260   1
   0 -10   3 502.388 341.414  -2
   0   2 -11 502.388 341.414   1
   0   9  -3 1706.87 301.076  -2
   0  -2  10 1706.87 301.076   1
   0  -8   3 246.458 331.664  -2
   0   2  -9 246.458 331.664   1
   0   2  -8 4267.41 186.407   1
   0  -2   7 31.1352 118.993   1
   0  -2   6 49092.4 378.814   1
   0   2  -5 432.903 86.1027   1
   0  -2   4 12334.3 149.420   1
   0  -2   3 50.5530 55.3624   1
   0  -2   2 8743.33 1500.48  -2
   0   2  -2 8743.33 1500.48   1
   0  -1   2 329.847 297.389  -2
   0   2  -1 329.847 297.389   1
   0   0   2 66804.3 495.024  -2
   0   2   0 66804.3 495.024   1
   0  -1  -2 422.012 96.4686  -2
   0  -2  -1 422.012 96.4686   1
   0  -2  -2 66926.3 491.554  -2
   0  -2  -2 66926.3 491.554   1
   0   3   2 713.986 144.284  -2
   0   2   3 713.986 144.284   1
   0  -4  -2 20221.3 227.237  -2
   0  -2  -4 20221.3 227.237   1
   0  -5  -2 2476.00 217.061  -2
   0  -2  -5 2476.00 217.061   1
   0  -6  -2 900.004 691.126  -2
   0  -2  -6 900.004 691.126   1
   0  -2  -7 12.7094 156.834   1
   0   2   8 290.335 168.165   1
   0  -2  -9 164.151 180.475   1
   0   2  10 4368.29 247.667   1
   0  -2 -11 311.790 257.447   1
   0  11   1 785.191 1640.02  -2
   0   2  12 785.191 1640.02   1
   0 -12  -1 460.821 422.821  -2
   0  -2 -13 460.821 422.821   1
   0 -13  -1 417.995 476.523  -2
   0  -2 -14 417.995 476.523   1
   0 -14  -1 643.459 504.218  -2
   0  -2 -15 643.459 504.218   1
   0  15   1 296.541 1518.14  -2
   0   2  16 296.541 1518.14   1
   0  12  -4 325.089 821.587  -2
   0  -3  13 325.089 821.587   1
   0  11  -4 2166.75 761.263  -2
   0  -3  12 2166.75 761.263   1
   0 -10   4 739.616 350.775  -2
   0   3 -11 739.616 350.775   1
   0  -9   4 746.660 281.615  -2
   0   3 -10 746.660 281.615   1
   0  -8   4 621.896 253.855  -2
   0   3  -9 621.896 253.855   1
   0   7  -4 420.981 328.835  -2
   0  -3   8 420.981 328.835   1
   0   3  -7 552.642 115.686   1
   0  -3   6 2046.47 132.169   1
   0   3  -5 8459.71 164.446   1
   0   3  -4 24.3069 88.5163   1
   0   3  -3 42.5460 84.7075   1
   0   3  -2 50.7537 61.6143   1
   0   0  -3 334.504 245.077  -2
   0  -3   0 334.504 245.077   1
   0   1   3 9551.07 155.808  -2
   0   3   1 9551.07 155.808   1
   0  -2  -3 6859.72 191.177  -2
   0  -3  -2 6859.72 191.177   1
   0  -3  -3 211.686 167.377  -2
   0  -3  -3 211.686 167.377   1
   0   4   3 15692.2 281.129  -2
   0   3   4 15692.2 281.129   1
   0  -5  -3 16153.2 292.085  -2
   0  -3  -5 16153.2 292.085   1
   0   6   3 2151.09 181.147  -2
   0   3   6 2151.09 181.147   1
   0  -7  -3 57.5373 791.277  -2
   0  -3  -7 57.5373 791.277   1
   0  -3  -8 1302.40 186.676   1
   0  -3  -9 426.153 193.449   1
   0   3  10 9257.89 316.653   1
   0   3  11 1104.27 265.140   1
   0  -3 -12 9193.89 392.455   1
   0 -12  -2 145.202 1264.24  -2
   0  -3 -13 145.202 1264.24   1
   0  13   2 1896.92 490.260  -2
   0   3  14 1896.92 490.260   1
   0 -14  -2 500.392 502.724  -2
   0  -3 -15 500.392 502.724   1
   0 -15  -2-33.4884 802.543  -2
   0  -3 -16-33.4884 802.543   1
   0 -11   5 5577.38 913.900  -2
   0   4 -12 5577.38 913.900   1
   0  10  -5 226.707 509.785  -2
   0  -4  11 226.707 509.785   1
   0  -9   5 5298.56 396.010  -2
   0   4 -10 5298.56 396.010   1
   0   8  -5 69.4446 284.514  -2
   0  -4   9 69.4446 284.514   1
   0  -7   5 592.847 246.161  -2
   0   4  -8 592.847 246.161   1
   0  -6   5 591.211 401.805  -2
   0   4  -7 591.211 401.805   1
   0   4  -6 29141.6 323.581   1
   0  -4   5 417.409 115.844   1
   0   4  -4 66348.8 412.307   1
   0   4  -3 355.026 93.5623   1
   0   4  -2 18853.0 218.422   1
   0   4  -1 225.940 85.6597   1
   0  -1  -4 331.844 159.737  -2
   0  -4  -1 331.844 159.737   1
   0  -2  -4 4182.57 164.885  -2
   0  -4  -2 4182.57 164.885   1
   0  -3  -4 4081.66 239.218  -2
   0  -4  -3 4081.66 239.218   1
   0  -4  -4 57706.8 886.810  -2
   0  -4  -4 57706.8 886.810   1
   0   5   4 1167.75 199.765  -2
   0   4   5 1167.75 199.765   1
   0   6   4 19231.6 409.513  -2
   0   4   6 19231.6 409.513   1
   0   7   4 1120.88 216.300  -2
   0   4   7 1120.88 216.300   1
   0  -8  -4 657.460 1371.30  -2
   0  -4  -8 657.460 1371.30   1
   0  -4  -9 107.452 208.457   1
   0  -4 -10 1689.84 234.680   1
   0   4  11 156.139 269.717   1
   0   4  12 185.080 291.895   1
   0  -4 -13 1324.95 336.211   1
   0 -13  -3 1628.69 1443.31  -2
   0  -4 -14 1628.69 1443.31   1
   0 -14  -3 754.284 570.965  -2
   0  -4 -15 754.284 570.965   1
   0 -15  -3 406.307 809.492  -2
   0  -4 -16 406.307 809.492   1
   0 -11   6 1682.67 1221.27  -2
   0   5 -12 1682.67 1221.27   1
   0 -10   6 2125.29 815.616  -2
   0   5 -11 2125.29 815.616   1
   0  -9   6 1603.79 627.579  -2
   0   5 -10 1603.79 627.579   1
   0   8  -6 2942.61 345.155  -2
   0  -5   9 2942.61 345.155   1
   0   7  -6 15.0214 273.480  -2
   0  -5   8 15.0214 273.480   1
   0   6  -6 2326.69 228.307  -2
   0  -5   7 2326.69 228.307   1
   0   5  -6 423.475 1048.25  -2
   0  -5   6 423.475 1048.25   1
   0  -5   5 13.0142 125.831   1
   0   5  -4 2642.66 153.632   1
   0  -5   3 8619.46 174.333   1
   0  -5   2 11027.4 174.515   1
   0   5  -1 170.432 90.7166   1
   0  -5   0 9763.83 189.351   1
   0  -1  -5 1083.82 607.981  -2
   0  -5  -1 1083.82 607.981   1
   0  -2  -5 5108.00 217.236  -2
   0  -5  -2 5108.00 217.236   1
   0   3   5 7512.75 250.534  -2
   0   5   3 7512.75 250.534   1
   0   4   5 41370.1 771.795  -2
   0   5   4 41370.1 771.795   1
   0  -5  -5 2195.98 234.178  -2
   0  -5  -5 2195.98 234.178   1
   0   6   5 70265.7 696.990  -2
   0   5   6 70265.7 696.990   1
   0  -7  -5 570.343 231.671  -2
   0  -5  -7 570.343 231.671   1
   0  -8  -5 9391.71 327.879  -2
   0  -5  -8 9391.71 327.879   1
   0  -9  -5 123.622 881.495  -2
   0  -5  -9 123.622 881.495   1
   0  -5 -10 5813.20 311.012   1
   0   5  11 134.313 277.538   1
   0  -5 -12 7178.30 406.860   1
   0  -5 -13 204.425 371.758   1
   0  -5 -14 10736.4 556.368   1
   0  14   4 1886.53 1629.20  -2
   0   5  15 1886.53 1629.20   1
   0 -15  -4 6087.80 925.484  -2
   0  -5 -16 6087.80 925.484   1
   0  10  -7 546.783 856.247  -2
   0  -6  11 546.783 856.247   1
   0  -9   7 15278.7 1049.68  -2
   0   6 -10 15278.7 1049.68   1
   0  -8   7 434.301 586.465  -2
   0   6  -9 434.301 586.465   1
   0   7  -7 3962.07 356.464  -2
   0  -6   8 3962.07 356.464   1
   0   6  -7 601.968 234.410  -2
   0  -6   7 601.968 234.410   1
   0   5  -7 4940.52 246.159  -2
   0  -6   6 4940.52 246.159   1
   0   4  -7 932.204 247.567  -2
   0  -6   5 932.204 247.567   1
   0  -6   4 15430.1 252.461   1
   0   6  -3 1245.18 138.465   1
   0  -6   2 44952.7 367.105   1
   0  -6   1 2377.93 119.319   1
   0   6   0 47910.3 412.363   1
   0  -6  -1 1403.04 123.027   1
   0  -2  -6 440.787 371.976  -2
   0  -6  -2 440.787 371.976   1
   0  -3  -6 3061.90 195.159  -2
   0  -6  -3 3061.90 195.159   1
   0  -4  -6 9761.87 295.133  -2
   0  -6  -4 9761.87 295.133   1
   0   5   6 3141.09 314.925  -2
   0   6   5 3141.09 314.925   1
   0  -6  -6 20189.4 551.305  -2
   0  -6  -6 20189.4 551.305   1
   0  -7  -6 6499.42 322.527  -2
   0  -6  -7 6499.42 322.527   1
   0  -8  -6 1941.86 274.668  -2
   0  -6  -8 1941.86 274.668   1
   0   9   6 739.284 279.859  -2
   0   6   9 739.284 279.859   1
   0 -10  -6 2391.20 852.780  -2
   0  -6 -10 2391.20 852.780   1
   0   6  11-54.2618 281.057   1
   0  -6 -12 86.1104 361.432   1
   0  -6 -13 2176.07 405.405   1
   0  -6 -14 470.233 414.009   1
   0   6  15 465.054 454.184   1
   0 -15  -5-187.971 2508.23  -2
   0  -6 -16-187.971 2508.23   1
   0  -9   8 1219.88 865.836  -2
   0   7 -10 1219.88 865.836   1
   0   8  -8 436.928 674.373  -2
   0  -7   9 436.928 674.373   1
   0   7  -8 126.426 506.893  -2
   0  -7   8 126.426 506.893   1
   0  -6   8 297.699 259.289  -2
   0   7  -7 297.699 259.289   1
   0   5  -8 77.7752 224.385  -2
   0  -7   6 77.7752 224.385   1
   0   4  -8 2715.69 254.423  -2
   0  -7   5 2715.69 254.423   1
   0   3  -8 148.474 216.838  -2
   0  -7   4 148.474 216.838   1
   0   7  -3 58.4055 145.246   1
   0   7  -2 4684.31 161.147   1
   0  -7   1 3868.81 162.314   1
   0   7   0 17772.7 292.112   1
   0   7   1 2516.94 141.429   1
   0  -7  -2 927.015 168.808   1
   0  -3  -7 95.2607 285.951  -2
   0  -7  -3 95.2607 285.951   1
   0  -4  -7 349.118 216.200  -2
   0  -7  -4 349.118 216.200   1
   0  -5  -7 3909.71 260.454  -2
   0  -7  -5 3909.71 260.454   1
   0   6   7 15005.9 478.336  -2
   0   7   6 15005.9 478.336   1
   0  -7  -7 773.560 319.200  -2
   0  -7  -7 773.560 319.200   1
   0  -8  -7 19257.8 536.508  -2
   0  -7  -8 19257.8 536.508   1
   0   9   7 2447.41 375.001  -2
   0   7   9 2447.41 375.001   1
   0  10   7 10221.3 494.009  -2
   0   7  10 10221.3 494.009   1
   0  11   7 1008.25 784.534  -2
   0   7  11 1008.25 784.534   1
   0  -7 -12 69.7187 344.971   1
   0   7  13 37.0981 394.839   1
   0   7  14 986.299 439.270   1
   0  -7 -15 317.184 445.392   1
   0  -7 -16 2486.10 1332.38   1
   0   9  -9 3957.01 2455.26  -2
   0  -8  10 3957.01 2455.26   1
   0   8  -9 133.648 780.685  -2
   0  -8   9 133.648 780.685   1
   0  -7   9 4202.27 800.092  -2
   0   8  -8 4202.27 800.092   1
   0   6  -9 91.3347 513.909  -2
   0  -8   7 91.3347 513.909   1
   0  -5   9 4618.63 398.219  -2
   0   8  -6 4618.63 398.219   1
   0  -4   9 57.0010 243.439  -2
   0   8  -5 57.0010 243.439   1
   0  -3   9 458.479 233.510  -2
   0   8  -4 458.479 233.510   1
   0  -2   9 868.869 247.772  -2
   0   8  -3 868.869 247.772   1
   0   8  -2 464.270 162.248   1
   0  -8   1 356.657 164.960   1
   0  -8   0 24902.5 365.450   1
   0   8   1 200.689 159.600   1
   0   8   2 2306.27 188.009   1
   0  -8  -3 518.596 173.480   1
   0   4   8 924.853 259.041  -2
   0   8   4 924.853 259.041   1
   0   5   8 4106.94 291.093  -2
   0   8   5 4106.94 291.093   1
   0   6   8 2555.56 315.456  -2
   0   8   6 2555.56 315.456   1
   0  -7  -8 721.566 320.475  -2
   0  -8  -7 721.566 320.475   1
   0   8   8 197.329 305.034  -2
   0   8   8 197.329 305.034   1
   0   9   8 1089.68 383.512  -2
   0   8   9 1089.68 383.512   1
   0 -10  -8 753.597 451.598  -2
   0  -8 -10 753.597 451.598   1
   0 -11  -8 2694.98 496.477  -2
   0  -8 -11 2694.98 496.477   1
   0 -12  -8-264.936 900.646  -2
   0  -8 -12-264.936 900.646   1
   0   8  13 45.3700 424.081   1
   0   8  14 7.50972 472.644   1
   0  -8 -15 666.793 488.365   1
   0  -8 -16 210.693 2052.86   1
   0   8 -10 1752.31 1611.75  -2
   0  -9   9 1752.31 1611.75   1
   0   7 -10 1020.65 793.633  -2
   0  -9   8 1020.65 793.633   1
   0   6 -10 707.776 740.614  -2
   0  -9   7 707.776 740.614   1
   0  -5  10 1511.18 559.994  -2
   0   9  -6 1511.18 559.994   1
   0   4 -10 1173.40 524.747  -2
   0  -9   5 1173.40 524.747   1
   0  -3  10 480.902 257.949  -2
   0   9  -4 480.902 257.949   1
   0   2 -10 427.724 251.176  -2
   0  -9   3 427.724 251.176   1
   0  -1  10 725.758 300.357  -2
   0   9  -2 725.758 300.357   1
   0   0  10 2045.42 1454.45  -2
   0   9  -1 2045.42 1454.45   1
   0   9   0 13320.7 311.951   1
   0  -9  -1 1745.59 210.329   1
   0   9   2 19264.9 354.381   1
   0  -9  -3 343.459 200.933   1
   0  -9  -4 5022.05 261.356   1
   0  -5  -9 1478.84 369.850  -2
   0  -9  -5 1478.84 369.850   1
   0  -6  -9 535.704 316.842  -2
   0  -9  -6 535.704 316.842   1
   0  -7  -9 299.079 320.742  -2
   0  -9  -7 299.079 320.742   1
   0  -8  -9 4373.78 430.447  -2
   0  -9  -8 4373.78 430.447   1
   0   9   9 2009.76 383.965  -2
   0   9   9 2009.76 383.965   1
   0  10   9 24802.5 792.458  -2
   0   9  10 24802.5 792.458   1
   0  11   9 1767.23 474.804  -2
   0   9  11 1767.23 474.804   1
   0  12   9 4278.77 584.963  -2
   0   9  12 4278.77 584.963   1
   0  13   9 859.702 669.723  -2
   0   9  13 859.702 669.723   1
   0   9  14 965.222 473.571   1
   0  -9 -15 323.520 921.285   1
   0  -7  11 3719.18 2226.64  -2
   0  10  -8 3719.18 2226.64   1
   0   6 -11 675.055 811.363  -2
   0 -10   7 675.055 811.363   1
   0   5 -11 13090.6 972.085  -2
   0 -10   6 13090.6 972.085   1
   0   4 -11 1731.86 585.968  -2
   0 -10   5 1731.86 585.968   1
   0  -3  11 6760.46 653.243  -2
   0  10  -4 6760.46 653.243   1
   0   2 -11 2246.09 311.714  -2
   0 -10   3 2246.09 311.714   1
   0  -1  11 895.020 304.022  -2
   0  10  -2 895.020 304.022   1
   0   0  11 1267.53 368.767  -2
   0  10  -1 1267.53 368.767   1
   0  -1 -11 7101.49 700.719  -2
   0 -10   0 7101.49 700.719   1
   0 -10  -1 2784.33 225.007   1
   0 -10  -2 3996.93 267.256   1
   0  10   3 4281.12 328.581   1
   0  10   4 2853.47 316.271   1
   0 -10  -5 342.345 292.098   1
   0  -6 -10 1457.44 462.772  -2
   0 -10  -6 1457.44 462.772   1
   0  -7 -10 3413.16 387.864  -2
   0 -10  -7 3413.16 387.864   1
   0   8  10 363.822 390.404  -2
   0  10   8 363.822 390.404   1
   0   9  10 2353.32 425.021  -2
   0  10   9 2353.32 425.021   1
   0 -10 -10 1061.29 415.008  -2
   0 -10 -10 1061.29 415.008   1
   0  11  10 875.319 488.732  -2
   0  10  11 875.319 488.732   1
   0  12  10 3022.15 546.650  -2
   0  10  12 3022.15 546.650   1
   0 -13 -10 1361.52 572.018  -2
   0 -10 -13 1361.52 572.018   1
   0 -14 -10 963.240 1519.97  -2
   0 -10 -14 963.240 1519.97   1
   0 -10 -15-213.131 1608.74   1
   0  -6  12 1130.67 2169.44  -2
   0  11  -7 1130.67 2169.44   1
   0   5 -12 3546.43 1017.61  -2
   0 -11   6 3546.43 1017.61   1
   0   4 -12 439.851 699.749  -2
   0 -11   5 439.851 699.749   1
   0   3 -12 7546.95 794.158  -2
   0 -11   4 7546.95 794.158   1
   0   2 -12 79.9718 543.795  -2
   0 -11   3 79.9718 543.795   1
   0   1 -12 2938.39 365.015  -2
   0 -11   2 2938.39 365.015   1
   0   0  12 571.844 315.811  -2
   0  11  -1 571.844 315.811   1
   0   1  12 3394.48 406.416  -2
   0  11   0 3394.48 406.416   1
   0  -2 -12 1296.98 599.399  -2
   0 -11  -1 1296.98 599.399   1
   0 -11  -2 13581.9 422.938   1
   0 -11  -3 1036.39 303.971   1
   0  11   4 31802.5 699.905   1
   0  11   5 3924.03 401.576   1
   0 -11  -6 12879.1 467.817   1
   0   7  11 726.312 484.412  -2
   0  11   7 726.312 484.412   1
   0  -8 -11 1704.07 422.269  -2
   0 -11  -8 1704.07 422.269   1
   0  -9 -11 1161.44 431.076  -2
   0 -11  -9 1161.44 431.076   1
   0 -10 -11 9473.26 622.387  -2
   0 -11 -10 9473.26 622.387   1
   0  11  11 2388.94 526.805  -2
   0  11  11 2388.94 526.805   1
   0 -12 -11 7326.28 666.344  -2
   0 -11 -12 7326.28 666.344   1
   0 -13 -11 1594.59 638.299  -2
   0 -11 -13 1594.59 638.299   1
   0   5 -13 397.124 2160.90  -2
   0 -12   6 397.124 2160.90   1
   0   4 -13 1043.21 1194.59  -2
   0 -12   5 1043.21 1194.59   1
   0  -3  13 3624.34 821.729  -2
   0  12  -4 3624.34 821.729   1
   0  -2  13 1210.68 728.776  -2
   0  12  -3 1210.68 728.776   1
   0  -1  13 1538.19 822.527  -2
   0  12  -2 1538.19 822.527   1
   0   0 -13 439.111 375.967  -2
   0 -12   1 439.111 375.967   1
   0  -1 -13 1795.40 419.801  -2
   0 -12   0 1795.40 419.801   1
   0  -2 -13 431.128 431.940  -2
   0 -12  -1 431.128 431.940   1
   0   3  13 100.578 1615.11  -2
   0  12   2 100.578 1615.11   1
   0 -12  -3 73.1151 305.759   1
   0 -12  -4 460.950 342.347   1
   0  12   5 379.105 401.718   1
   0  12   6 91.3139 408.995   1
   0 -12  -7 112.491 360.878   1
   0   8  12 716.024 599.102  -2
   0  12   8 716.024 599.102   1
   0   9  12 1056.80 475.643  -2
   0  12   9 1056.80 475.643   1
   0 -10 -12 29.9951 537.817  -2
   0 -12 -10 29.9951 537.817   1
   0  11  12 869.574 560.061  -2
   0  12  11 869.574 560.061   1
   0  12  12 2565.12 575.751  -2
   0  12  12 2565.12 575.751   1
   0  13  12 299.139 1226.19  -2
   0  12  13 299.139 1226.19   1
   0   3 -14 1523.07 2654.21  -2
   0 -13   4 1523.07 2654.21   1
   0  -2  14 761.236 1195.16  -2
   0  13  -3 761.236 1195.16   1
   0  -1  14 3454.10 891.802  -2
   0  13  -2 3454.10 891.802   1
   0   0 -14 1612.32 863.805  -2
   0 -13   1 1612.32 863.805   1
   0   1  14 1255.22 857.333  -2
   0  13   0 1255.22 857.333   1
   0  -2 -14 226.248 467.687  -2
   0 -13  -1 226.248 467.687   1
   0   3  14 337.687 485.977  -2
   0  13   2 337.687 485.977   1
   0 -13  -4 3405.35 372.262   1
   0 -13  -5 1853.25 394.414   1
   0  13   6 8605.52 526.560   1
   0 -13  -7 601.584 460.167   1
   0  13   8 2470.23 429.567   1
   0   9  13 427.139 606.293  -2
   0  13   9 427.139 606.293   1
   0 -10 -13 1706.42 662.635  -2
   0 -13 -10 1706.42 662.635   1
   0  11  13 271.215 636.297  -2
   0  13  11 271.215 636.297   1
   0  12  13 990.883 1005.78  -2
   0  13  12 990.883 1005.78   1
   0  13  13 579.092 1609.05  -2
   0  13  13 579.092 1609.05   1
   0  -1  15 1613.42 2821.07  -2
   0  14  -2 1613.42 2821.07   1
   0   0  15 133.342 1989.40  -2
   0  14  -1 133.342 1989.40   1
   0  -1 -15 1212.98 1153.69  -2
   0 -14   0 1212.98 1153.69   1
   0  -2 -15-17.8287 971.523  -2
   0 -14  -1-17.8287 971.523   1
   0   3  15 137.424 505.355  -2
   0  14   2 137.424 505.355   1
   0   4  15 545.197 542.159  -2
   0  14   3 545.197 542.159   1
   0 -14  -5 495.001 409.561   1
   0  14   6 221.030 426.027   1
   0  14   7 104.984 450.608   1
   0  14   8 1310.65 464.734   1
   0 -14  -9 649.630 432.772   1
   0  10  14 557.195 709.584  -2
   0  14  10 557.195 709.584   1
   0  11  14 1210.91 2227.51  -2
   0  14  11 1210.91 2227.51   1
   0  12  14 701.846 2219.26  -2
   0  14  12 701.846 2219.26   1
   0   3  16 3114.48 1893.85  -2
   0  15   2 3114.48 1893.85   1
   0  -4 -16 1341.82 1463.01  -2
   0 -15  -3 1341.82 1463.01   1
   0  -5 -16 2070.62 710.105  -2
   0 -15  -4 2070.62 710.105   1
   0  15   6 3735.34 553.646   1
   0  15   7 1371.71 531.583   1
   0 -15  -8 5443.36 1086.91   1
   0 -15  -9 2448.24 993.550   1
   1 -15  -7 757.456 1599.02   1
  -1  15   5-292.237 702.785   1
  -1  15   4-78.6868 591.094   1
  -1  15   3 453.692 517.588   1
  -1  15   2-348.116 1395.16   1
   1  10  15 1205.00 1173.70  -2
  -1  14   9 1205.00 1173.70   1
  -1  -9 -15 3493.64 732.187  -2
   1 -14  -8 3493.64 732.187   1
   1 -14  -6 9703.86 618.739   1
  -1  14   5 2562.93 479.547   1
   1 -14  -4 6884.72 497.467   1
  -1  14   3 709.091 409.879   1
  -1  -4 -16 1470.24 703.541  -2
   1 -14  -2 1470.24 703.541   1
  -1  -3 -16 849.989 672.525  -2
   1 -14  -1 849.989 672.525   1
   1   2  16 2722.19 1808.45  -2
  -1  14   0 2722.19 1808.45   1
  -1 -13 -14 2119.80 2497.26  -2
   1 -13 -12 2119.80 2497.26   1
   1  12  14 679.219 1199.54  -2
  -1  13  11 679.219 1199.54   1
  -1 -11 -14 731.482 631.831  -2
   1 -13 -10 731.482 631.831   1
  -1 -10 -14 511.868 598.765  -2
   1 -13  -9 511.868 598.765   1
   1   9  14 892.863 624.856  -2
  -1  13   8 892.863 624.856   1
  -1  -8 -14-24.3455 636.074  -2
   1 -13  -7-24.3455 636.074   1
  -1  13   5 374.578 398.943   1
  -1  13   4 94.8383 378.961   1
   1 -13  -3-26.6342 361.235   1
  -1  13   2-19.1686 350.713   1
  -1  -3 -15 303.699 652.451  -2
   1 -13  -1 303.699 652.451   1
   1   2  15 1106.15 521.398  -2
  -1  13   0 1106.15 521.398   1
  -1  -1 -15 377.264 898.199  -2
   1 -13   1 377.264 898.199   1
  -1   0 -15 495.791 1282.02  -2
   1 -13   2 495.791 1282.02   1
   1  -1  15 1098.64 1993.78  -2
  -1  13  -3 1098.64 1993.78   1
   1  14  13 279.319 2133.12  -2
  -1  12  13 279.319 2133.12   1
   1  13  13 2772.57 1335.78  -2
  -1  12  12 2772.57 1335.78   1
   1  12  13 1169.18 563.882  -2
  -1  12  11 1169.18 563.882   1
  -1 -11 -13 2754.68 562.724  -2
   1 -12 -10 2754.68 562.724   1
  -1 -10 -13 615.930 490.190  -2
   1 -12  -9 615.930 490.190   1
  -1  -9 -13 826.579 544.453  -2
   1 -12  -8 826.579 544.453   1
   1   8  13 556.006 576.111  -2
  -1  12   7 556.006 576.111   1
  -1  -7 -13 1171.15 536.975  -2
   1 -12  -6 1171.15 536.975   1
   1 -12  -4 8506.75 434.954   1
   1 -12  -3 734.444 334.616   1
  -1  12   2 3200.02 345.105   1
  -1  12   1 916.083 299.347   1
   1   2  14 578.604 557.490  -2
  -1  12   0 578.604 557.490   1
   1   1  14 1410.65 431.663  -2
  -1  12  -1 1410.65 431.663   1
  -1   0 -14 207.588 414.730  -2
   1 -12   2 207.588 414.730   1
  -1   1 -14 1094.06 868.602  -2
   1 -12   3 1094.06 868.602   1
   1  -2  14 1147.33 930.347  -2
  -1  12  -4 1147.33 930.347   1
  -1   3 -14 2546.88 2617.73  -2
   1 -12   5 2546.88 2617.73   1
   1 -11 -14 19.7952 1515.78   1
  -1 -14 -12 475.031 2325.04  -2
   1 -11 -13 475.031 2325.04   1
   1  13  12 1203.03 556.347  -2
  -1  11  12 1203.03 556.347   1
   1  12  12 1292.76 531.195  -2
  -1  11  11 1292.76 531.195   1
  -1 -11 -12 591.816 504.582  -2
   1 -11 -10 591.816 504.582   1
  -1 -10 -12 586.716 433.211  -2
   1 -11  -9 586.716 433.211   1
  -1  -9 -12 558.932 458.361  -2
   1 -11  -8 558.932 458.361   1
  -1  -8 -12 309.842 451.060  -2
   1 -11  -7 309.842 451.060   1
   1   7  12 522.400 498.753  -2
  -1  11   6 522.400 498.753   1
   1   6  12 1072.25 490.891  -2
  -1  11   5 1072.25 490.891   1
  -1  11   3 397.424 290.174   1
  -1  11   2 819.202 289.495   1
  -1  11   1 243.160 265.568   1
   1 -11   0 3535.46 314.535   1
  -1  -1 -13 191.628 445.030  -2
   1 -11   1 191.628 445.030   1
   1   0  13 484.461 386.218  -2
  -1  11  -2 484.461 386.218   1
  -1   1 -13 386.348 372.222  -2
   1 -11   3 386.348 372.222   1
   1  -2  13 2052.97 734.751  -2
  -1  11  -4 2052.97 734.751   1
   1  -3  13 546.055 751.211  -2
  -1  11  -5 546.055 751.211   1
   1  -4  13 6603.58 1111.68  -2
  -1  11  -6 6603.58 1111.68   1
   1  -5  13 550.313 2060.83  -2
  -1  11  -7 550.313 2060.83   1
  -1  10  14 1182.78 1191.14   1
  -1  10  13 463.465 393.336   1
  -1 -13 -11 4685.11 1749.29  -2
   1 -10 -12 4685.11 1749.29   1
  -1 -12 -11 2918.33 520.030  -2
   1 -10 -11 2918.33 520.030   1
  -1 -11 -11 23936.2 739.446  -2
   1 -10 -10 23936.2 739.446   1
   1  10  11 2922.05 437.889  -2
  -1  10   9 2922.05 437.889   1
   1   9  11 11138.8 600.177  -2
  -1  10   8 11138.8 600.177   1
   1   8  11 376.817 375.993  -2
  -1  10   7 376.817 375.993   1
  -1  -7 -11 4406.39 440.945  -2
   1 -10  -6 4406.39 440.945   1
   1   6  11 1967.13 433.589  -2
  -1  10   5 1967.13 433.589   1
  -1  -5 -11 8690.25 491.343  -2
   1 -10  -4 8690.25 491.343   1
   1 -10  -3 218.320 289.722   1
   1 -10  -2 22562.9 477.820   1
  -1  10   1 1317.96 223.763   1
   1 -10   0 17799.7 407.144   1
   1 -10   1 825.111 238.153   1
   1   0  12 3358.78 1244.43  -2
  -1  10  -2 3358.78 1244.43   1
   1  -1  12 629.091 351.171  -2
  -1  10  -3 629.091 351.171   1
   1  -2  12 1092.04 348.143  -2
  -1  10  -4 1092.04 348.143   1
  -1   3 -12 361.123 647.031  -2
   1 -10   5 361.123 647.031   1
  -1   4 -12 2899.07 805.995  -2
   1 -10   6 2899.07 805.995   1
   1  -5  12 482.132 801.659  -2
  -1  10  -7 482.132 801.659   1
   1  -6  12 2531.09 2363.66  -2
  -1  10  -8 2531.09 2363.66   1
   1  -9 -15 132.121 1814.49   1
   1  -9 -14 54.2781 427.719   1
   1  -9 -13 1153.57 392.883   1
   1  -9 -12 29.4710 364.839   1
  -1 -12 -10 635.946 2112.05  -2
   1  -9 -11 635.946 2112.05   1
   1  11  10 546.531 474.270  -2
  -1   9  10 546.531 474.270   1
   1  10  10 2125.01 420.818  -2
  -1   9   9 2125.01 420.818   1
  -1  -9 -10 811.066 391.184  -2
   1  -9  -8 811.066 391.184   1
   1   8  10 4985.29 428.105  -2
  -1   9   7 4985.29 428.105   1
   1   7  10 487.183 355.966  -2
  -1   9   6 487.183 355.966   1
  -1  -6 -10 1394.69 374.917  -2
   1  -9  -5 1394.69 374.917   1
  -1  -5 -10 1595.48 392.044  -2
   1  -9  -4 1595.48 392.044   1
  -1  -4 -10 4306.29 376.384  -2
   1  -9  -3 4306.29 376.384   1
  -1  -3 -10 3490.76 612.943  -2
   1  -9  -2 3490.76 612.943   1
   1  -9  -1 4193.05 245.271   1
  -1   9   0 25038.1 429.459   1
  -1   9  -1 3344.29 246.883   1
  -1   9  -2 8944.92 300.436   1
  -1   1 -11 2392.53 384.467  -2
   1  -9   3 2392.53 384.467   1
   1  -2  11 2830.33 319.929  -2
  -1   9  -4 2830.33 319.929   1
   1  -3  11 1875.17 339.699  -2
  -1   9  -5 1875.17 339.699   1
  -1   4 -11 6580.29 692.767  -2
   1  -9   6 6580.29 692.767   1
   1  -5  11 1152.90 681.250  -2
  -1   9  -7 1152.90 681.250   1
  -1   6 -11 8209.70 963.157  -2
   1  -9   8 8209.70 963.157   1
   1  -7  11 701.629 2129.10  -2
  -1   9  -9 701.629 2129.10   1
  -1   8  15 124.535 1452.45   1
   1  -8 -14 2013.49 430.781   1
   1  -8 -13 267.789 391.639   1
   1  -8 -12 748.235 352.341   1
   1  -8 -11 705.936 334.385   1
  -1 -11  -9 10050.0 1615.41  -2
   1  -8 -10 10050.0 1615.41   1
   1  10   9 2134.64 386.393  -2
  -1   8   9 2134.64 386.393   1
  -1  -9  -9 18261.0 548.827  -2
   1  -8  -8 18261.0 548.827   1
  -1  -8  -9 683.240 341.655  -2
   1  -8  -7 683.240 341.655   1
   1   7   9 20276.7 562.624  -2
  -1   8   6 20276.7 562.624   1
   1   6   9 2765.92 261.969  -2
  -1   8   5 2765.92 261.969   1
  -1  -5  -9 1637.28 301.385  -2
   1  -8  -4 1637.28 301.385   1
   1   4   9 308.881 303.174  -2
  -1   8   3 308.881 303.174   1
  -1  -3  -9 1045.66 289.520  -2
   1  -8  -2 1045.66 289.520   1
  -1   8   1 905.423 188.818   1
   1  -8   0 13509.5 310.797   1
  -1   8  -1 2115.35 214.398   1
  -1   8  -2 6694.01 252.528   1
  -1   8  -3 143.201 176.130   1
  -1   3 -10 825.963 316.304  -2
   1  -8   5 825.963 316.304   1
  -1   4 -10 262.832 287.167  -2
   1  -8   6 262.832 287.167   1
  -1   5 -10 482.709 499.129  -2
   1  -8   7 482.709 499.129   1
  -1   6 -10 570.491 659.578  -2
   1  -8   8 570.491 659.578   1
  -1   7 -10 324.573 683.278  -2
   1  -8   9 324.573 683.278   1
   1  -8  10-29.4002 1321.14  -2
  -1   8 -10-29.4002 1321.14   1
   1  15   7 148.900 2384.83  -2
  -1   7  15 148.900 2384.83   1
  -1   7  14 265.399 450.160   1
  -1   7  13 72.0065 418.334   1
   1  -7 -12 290.902 372.142   1
   1  -7 -11 1504.17 356.970   1
  -1   7  10 1377.81 321.357   1
  -1 -10  -8 776.709 1829.44  -2
   1  -7  -9 776.709 1829.44   1
  -1  -9  -8 841.078 356.020  -2
   1  -7  -8 841.078 356.020   1
   1   8   8 317.146 332.196  -2
  -1   7   7 317.146 332.196   1
   1   7   8 5165.03 328.887  -2
  -1   7   6 5165.03 328.887   1
  -1  -6  -8 2278.65 229.935  -2
   1  -7  -5 2278.65 229.935   1
   1   5   8 1945.22 231.462  -2
  -1   7   4 1945.22 231.462   1
   1   4   8 419.728 205.950  -2
  -1   7   3 419.728 205.950   1
   1   3   8 1066.45 234.672  -2
  -1   7   2 1066.45 234.672   1
  -1  -2  -8 576.969 277.752  -2
   1  -7  -1 576.969 277.752   1
  -1   7   0 11703.3 236.892   1
  -1   7  -1 174.173 149.616   1
  -1   7  -2 17058.4 310.056   1
  -1   7  -3 119.638 168.891   1
  -1   7  -4 11658.0 273.501   1
   1  -7   5 73.8343 176.786   1
  -1   4  -9 811.868 391.896  -2
   1  -7   6 811.868 391.896   1
  -1   5  -9 118.957 276.313  -2
   1  -7   7 118.957 276.313   1
   1  -6   9 383.576 292.306  -2
  -1   7  -8 383.576 292.306   1
  -1   7  -9 28.4424 704.674  -2
   1  -7   9 28.4424 704.674   1
   1  -8   9 6433.00 856.682  -2
  -1   7 -10 6433.00 856.682   1
  -1   9  -9-708.650 2340.22  -2
   1  -7  11-708.650 2340.22   1
  -1 -16  -6 1403.95 2439.60  -2
   1  -6 -16 1403.95 2439.60   1
  -1 -15  -6 1061.01 763.836  -2
   1  -6 -15 1061.01 763.836   1
   1  14   6 1393.96 2266.17  -2
  -1   6  14 1393.96 2266.17   1
  -1   6  13 253.036 427.534   1
  -1   6  12 3774.84 438.191   1
   1  -6 -11 589.501 347.460   1
  -1   6  10 1527.64 294.535   1
  -1   6   9 535.396 239.678   1
  -1  -9  -7 1247.12 1725.49  -2
   1  -6  -8 1247.12 1725.49   1
  -1  -8  -7 1131.65 302.441  -2
   1  -6  -7 1131.65 302.441   1
  -1  -7  -7 28247.1 484.631  -2
   1  -6  -6 28247.1 484.631   1
  -1  -6  -7 8256.09 351.964  -2
   1  -6  -5 8256.09 351.964   1
   1   5   7 13677.1 409.017  -2
  -1   6   4 13677.1 409.017   1
   1   4   7 161.362 190.980  -2
  -1   6   3 161.362 190.980   1
  -1  -3  -7 477.893 189.347  -2
   1  -6  -2 477.893 189.347   1
   1   2   7 2064.38 198.232  -2
  -1   6   1 2064.38 198.232   1
  -1  -1  -7 258.034 405.426  -2
   1  -6   0 258.034 405.426   1
   1  -6   1 2466.45 112.797   1
   1  -6   2 2510.55 144.663   1
   1  -6   3 59.5536 95.3735   1
   1  -6   4 765.673 141.252   1
  -1   6  -5 3396.86 201.272   1
   1  -5   8 133.424 304.864  -2
  -1   6  -7 133.424 304.864   1
  -1   6  -8 260.600 276.375  -2
   1  -6   8 260.600 276.375   1
   1  -7   8 71.2014 330.746  -2
  -1   6  -9 71.2014 330.746   1
  -1   8  -8 892.707 691.499  -2
   1  -6  10 892.707 691.499   1
   1  -9   8 431.999 734.976  -2
  -1   6 -11 431.999 734.976   1
  -1 -16  -5 497.219 1791.67  -2
   1  -5 -16 497.219 1791.67   1
  -1 -15  -5 543.156 652.733  -2
   1  -5 -15 543.156 652.733   1
  -1 -14  -5 453.410 549.901  -2
   1  -5 -14 453.410 549.901   1
  -1 -13  -5 2454.07 1397.71  -2
   1  -5 -13 2454.07 1397.71   1
  -1   5  12 118.060 347.712   1
  -1   5  11 327.065 286.018   1
  -1   5  10 1811.16 268.394   1
  -1   5   9 1133.73 251.891   1
   1  -5  -8 168.110 134.074   1
   1   7   6 24573.9 473.623  -2
  -1   5   6 24573.9 473.623   1
  -1  -6  -6 2099.46 272.936  -2
   1  -5  -5 2099.46 272.936   1
   1   5   6 42030.4 576.250  -2
  -1   5   4 42030.4 576.250   1
  -1  -4  -6 6378.50 320.383  -2
   1  -5  -3 6378.50 320.383   1
  -1  -3  -6 14660.4 357.540  -2
   1  -5  -2 14660.4 357.540   1
   1   2   6 2504.43 203.644  -2
  -1   5   1 2504.43 203.644   1
  -1  -1  -6 17698.7 265.536  -2
   1  -5   0 17698.7 265.536   1
  -1   0  -6 1170.54 621.924  -2
   1  -5   1 1170.54 621.924   1
  -1   5  -2 10264.5 178.228   1
   1  -5   3 1213.00 109.561   1
   1  -5   4 60980.9 457.532   1
  -1   5  -5 1618.81 164.529   1
   1  -5   6 36776.6 410.334   1
  -1   5  -7 1339.34 1242.23  -2
   1  -5   7 1339.34 1242.23   1
   1  -6   7 1296.84 306.210  -2
  -1   5  -8 1296.84 306.210   1
  -1   7  -7 293.589 310.965  -2
   1  -5   9 293.589 310.965   1
   1  -8   7 4954.85 431.917  -2
  -1   5 -10 4954.85 431.917   1
  -1   9  -7 470.025 710.362  -2
   1  -5  11 470.025 710.362   1
   1 -10   7 6587.87 1192.92  -2
  -1   5 -12 6587.87 1192.92   1
   1  16   4 1880.56 752.776  -2
  -1   4  16 1880.56 752.776   1
   1  15   4 283.069 615.478  -2
  -1   4  15 283.069 615.478   1
  -1 -14  -4 4038.76 562.578  -2
   1  -4 -14 4038.76 562.578   1
  -1 -13  -4 282.666 466.430  -2
   1  -4 -13 282.666 466.430   1
   1  12   4 16693.1 2385.90  -2
  -1   4  12 16693.1 2385.90   1
   1  -4 -11 264.022 264.128   1
   1  -4 -10 24057.3 477.145   1
   1  -4  -9 431.728 232.457   1
  -1   4   8 2110.32 173.699   1
   1  -4  -7 1713.92 181.476   1
  -1   4   6 14254.0 321.469   1
   1   6   5 1352.15 274.103  -2
  -1   4   5 1352.15 274.103   1
  -1  -5  -5 36570.8 435.719  -2
   1  -4  -4 36570.8 435.719   1
  -1  -4  -5 7197.68 291.969  -2
   1  -4  -3 7197.68 291.969   1
   1   3   5 21599.7 413.111  -2
  -1   4   2 21599.7 413.111   1
  -1  -2  -5 1159.75 177.071  -2
   1  -4  -1 1159.75 177.071   1
   1   1   5 1368.95 141.360  -2
  -1   4   0 1368.95 141.360   1
   1   0   5 1415.35 253.126  -2
  -1   4  -1 1415.35 253.126   1
   1  -1   5 487.131 363.542  -2
  -1   4  -2 487.131 363.542   1
   1  -4   3 13410.3 185.359   1
  -1   4  -4 138.835 112.241   1
   1  -4   5 414.418 138.907   1
   1  -4   6 1016.13 153.000   1
  -1   4  -7 2780.92 186.876   1
  -1   6  -6 185.762 1180.91  -2
   1  -4   8 185.762 1180.91   1
  -1   7  -6 1419.25 349.510  -2
   1  -4   9 1419.25 349.510   1
  -1   8  -6 648.176 342.004  -2
   1  -4  10 648.176 342.004   1
   1  -9   6 1119.30 374.002  -2
  -1   4 -11 1119.30 374.002   1
   1 -10   6 1835.28 727.601  -2
  -1   4 -12 1835.28 727.601   1
   1  15   3 77.0089 598.840  -2
  -1   3  15 77.0089 598.840   1
  -1 -14  -3 426.204 487.757  -2
   1  -3 -14 426.204 487.757   1
  -1 -13  -3 639.323 417.809  -2
   1  -3 -13 639.323 417.809   1
   1  12   3 1783.14 414.668  -2
  -1   3  12 1783.14 414.668   1
   1  -3 -11 137.643 273.726   1
  -1   3  10 10490.5 346.475   1
   1  -3  -9 1260.38 210.593   1
  -1   3   8 775.691 173.715   1
   1  -3  -7 590.927 160.655   1
  -1   3   6 5771.87 191.052   1
  -1   3   5 82.7688 151.152   1
  -1  -5  -4 38324.7 432.765  -2
   1  -3  -4 38324.7 432.765   1
  -1  -4  -4 3064.54 182.429  -2
   1  -3  -3 3064.54 182.429   1
  -1  -3  -4 71458.9 560.927  -2
   1  -3  -2 71458.9 560.927   1
  -1  -2  -4 3614.81 189.045  -2
   1  -3  -1 3614.81 189.045   1
  -1  -1  -4 96551.5 610.381  -2
   1  -3   0 96551.5 610.381   1
   1   0   4 647.140 196.933  -2
  -1   3  -1 647.140 196.933   1
  -1   1  -4 287.553 358.809  -2
   1  -3   2 287.553 358.809   1
  -1   2  -4 487.192 836.700  -2
   1  -3   3 487.192 836.700   1
   1  -3   4 9641.64 197.529   1
  -1   3  -5 745.265 109.258   1
  -1   3  -6 50512.3 402.450   1
  -1   3  -7 192.211 154.881   1
   1  -3   8 13342.9 326.675   1
   1  -3   9 59.0185 206.498   1
  -1   8  -5 3898.77 469.241  -2
   1  -3  10 3898.77 469.241   1
   1  -9   5 364.220 331.308  -2
  -1   3 -11 364.220 331.308   1
   1 -10   5 1204.63 394.143  -2
  -1   3 -12 1204.63 394.143   1
  -1  11  -5 864.517 775.694  -2
   1  -3  13 864.517 775.694   1
   1  15   2 647.390 1305.88  -2
  -1   2  15 647.390 1305.88   1
  -1 -14  -2 285.140 468.015  -2
   1  -2 -14 285.140 468.015   1
   1  13   2 16.9079 408.013  -2
  -1   2  13 16.9079 408.013   1
   1  12   2 871.875 379.962  -2
  -1   2  12 871.875 379.962   1
  -1 -11  -2 2151.74 363.363  -2
   1  -2 -11 2151.74 363.363   1
   1  10   2 12619.9 1801.47  -2
  -1   2  10 12619.9 1801.47   1
   1  -2  -9 710.966 209.259   1
   1  -2  -8 3940.57 194.706   1
  -1   2   7 63.6967 151.981   1
   1  -2  -6 373.878 145.255   1
   1  -2  -5 11516.1 182.779   1
  -1   2   4 60.4929 103.245   1
   1   4   3 313.449 173.949  -2
  -1   2   3 313.449 173.949   1
   1   3   3 4213.30 149.475  -2
  -1   2   2 4213.30 149.475   1
  -1  -2  -3 11926.4 162.739  -2
   1  -2  -1 11926.4 162.739   1
  -1  -1  -3 1444.31 97.5847  -2
   1  -2   0 1444.31 97.5847   1
  -1   0  -3 12028.0 141.382  -2
   1  -2   1 12028.0 141.382   1
  -1   1  -3 52.1717 192.323  -2
   1  -2   2 52.1717 192.323   1
  -1   2  -3 322.022 343.501  -2
   1  -2   3 322.022 343.501   1
  -1   3  -3 1082.84 479.115  -2
   1  -2   4 1082.84 479.115   1
   1  -2   5 6259.78 144.985   1
  -1   2  -6 4636.69 142.019   1
  -1   2  -7 6.65496 108.986   1
  -1   2  -8 3502.75 191.135   1
   1  -2   9 962.968 196.653   1
  -1   8  -4 3827.65 906.571  -2
   1  -2  10 3827.65 906.571   1
  -1   9  -4 1465.37 376.809  -2
   1  -2  11 1465.37 376.809   1
   1 -10   4 226.812 367.793  -2
  -1   2 -12 226.812 367.793   1
   1 -11   4 272.142 428.230  -2
  -1   2 -13 272.142 428.230   1
   1 -12   4 1196.53 1195.44  -2
  -1   2 -14 1196.53 1195.44   1
   1  15   1 176.612 1377.17  -2
  -1   1  15 176.612 1377.17   1
  -1 -14  -1 473.984 590.818  -2
   1  -1 -14 473.984 590.818   1
  -1 -13  -1 332.335 407.899  -2
   1  -1 -13 332.335 407.899   1
  -1 -12  -1 236.270 382.880  -2
   1  -1 -12 236.270 382.880   1
   1  11   1 1041.08 353.058  -2
  -1   1  11 1041.08 353.058   1
  -1 -10  -1 8943.14 399.528  -2
   1  -1 -10 8943.14 399.528   1
  -1   1   9 101.903 196.767   1
  -1   1   8 9746.62 282.966   1
  -1   1   7 208.121 157.175   1
   1  -1  -6 9795.81 227.304   1
  -1   1   5 882.921 129.955   1
   1  -1  -4 194.676 99.4439   1
   1  -1  -3 67.2060 75.7390   1
   1   3   2 2128.39 188.112  -2
  -1   1   2 2128.39 188.112   1
  -1  -2  -2 334.614 182.845  -2
   1  -1  -1 334.614 182.845   1
   1   1   2 105111. 664.427  -2
  -1   1   0 105111. 664.427   1
   1   0   2 272.339 66.0875  -2
  -1   1  -1 272.339 66.0875   1
  -1   1  -2 15634.2 145.151  -2
   1  -1   2 15634.2 145.151   1
  -1   2  -2 320.501 202.527  -2
   1  -1   3 320.501 202.527   1
  -1   3  -2 453.788 308.099  -2
   1  -1   4 453.788 308.099   1
  -1   4  -2 2229.09 599.567  -2
   1  -1   5 2229.09 599.567   1
  -1   1  -6 1820.27 106.929   1
   1  -1   7 105.715 127.561   1
   1  -1   8 7568.19 209.286   1
  -1   1  -9 14.8728 169.327   1
  -1   1 -10 11201.0 330.509   1
  -1   9  -3 1012.29 864.391  -2
   1  -1  11 1012.29 864.391   1
  -1  10  -3 253.372 404.793  -2
   1  -1  12 253.372 404.793   1
   1 -11   3 381.686 409.546  -2
  -1   1 -13 381.686 409.546   1
   1 -12   3 203.280 565.624  -2
  -1   1 -14 203.280 565.624   1
   1  15   0 1715.34 2463.31  -2
  -1   0  15 1715.34 2463.31   1
   1  14   0 3129.34 786.303  -2
  -1   0  14 3129.34 786.303   1
   1  13   0 471.918 449.292  -2
  -1   0  13 471.918 449.292   1
   1  12   0 1164.77 395.055  -2
  -1   0  12 1164.77 395.055   1
   1  11   0 528.321 341.141  -2
  -1   0  11 528.321 341.141   1
  -1 -10   0 3789.83 333.852  -2
   1   0 -10 3789.83 333.852   1
  -1  -9   0 306.297 270.443  -2
   1   0  -9 306.297 270.443   1
   1   0  -8 7021.40 255.640   1
  -1   0   7 895.078 152.149   1
   1   0  -6 12200.6 249.431   1
   1   0  -5 677.375 109.568   1
  -1   0   4 720.729 81.0707   1
   1   0  -3 9228.48 107.311   1
  -1   0   2 41.0721 63.7398   1
   1   2   1 485.845 319.022  -2
  -1   0   1 485.845 319.022   1
   1   1   1-101.897 478.326  -2
  -1   0   0-101.897 478.326   1
  -1   0  -1 67.5270 41.3207   1
  -1   1  -1 1619.82 76.3694  -2
   1   0   2 1619.82 76.3694   1
   1  -2   1 6980.77 114.539  -2
  -1   0  -3 6980.77 114.539   1
   1  -3   1 3594.35 213.598  -2
  -1   0  -4 3594.35 213.598   1
  -1   4  -1 2388.82 369.494  -2
   1   0   5 2388.82 369.494   1
  -1   5  -1 1976.99 409.389  -2
   1   0   6 1976.99 409.389   1
  -1   0  -7 2837.42 144.613   1
  -1   0  -8 3274.12 168.507   1
   1   0   9 320.803 166.853   1
  -1   0 -10 22959.9 398.990   1
  -1   0 -11 259.097 237.014   1
  -1  10  -2 6632.30 1825.59  -2
   1   0  12 6632.30 1825.59   1
  -1  11  -2 232.284 429.889  -2
   1   0  13 232.284 429.889   1
  -1  12  -2 968.080 482.150  -2
   1   0  14 968.080 482.150   1
  -1  13  -2 594.932 1060.12  -2
   1   0  15 594.932 1060.12   1
   1   1 -15 168.021 1182.31   1
   1  14  -1 3354.92 936.506  -2
  -1  -1  14 3354.92 936.506   1
  -1 -13   1 1916.22 714.751  -2
   1   1 -13 1916.22 714.751   1
  -1 -12   1 2291.21 414.286  -2
   1   1 -12 2291.21 414.286   1
   1  11  -1 231.122 365.765  -2
  -1  -1  11 231.122 365.765   1
  -1 -10   1 6175.28 404.717  -2
   1   1 -10 6175.28 404.717   1
   1   9  -1 651.683 262.106  -2
  -1  -1   9 651.683 262.106   1
   1   8  -1 15352.0 386.571  -2
  -1  -1   8 15352.0 386.571   1
   1   1  -7 1050.72 118.295   1
  -1  -1   6 97086.1 503.597   1
  -1  -1   5 280.380 85.3545   1
  -1  -1   4 53035.6 226.574   1
   1   1  -3 144.054 52.1046   1
  -1  -1   2 5192.14 63.6628   1
  -1  -1   1 74.7149 55.1180   1
   1   1   0 62780.5 1205.38  -2
  -1  -1   0 62780.5 1205.38   1
   1   0   0 97.2916 467.458  -2
  -1  -1  -1 97.2916 467.458   1
  -1   1   0 88846.9 573.279  -2
   1   1   2 88846.9 573.279   1
  -1   2   0 3879.05 114.743  -2
   1   1   3 3879.05 114.743   1
  -1   3   0 119424. 686.819  -2
   1   1   4 119424. 686.819   1
  -1   4   0 228.548 149.142  -2
   1   1   5 228.548 149.142   1
  -1   5   0 17274.8 286.416  -2
   1   1   6 17274.8 286.416   1
  -1   6   0 2235.41 311.621  -2
   1   1   7 2235.41 311.621   1
  -1  -1  -8 2807.96 174.631   1
   1   1   9 1738.07 175.283   1
   1   1  10 21613.4 386.935   1
  -1  -1 -11 415.436 229.669   1
   1   1  12 4984.94 326.710   1
  -1  11  -1 1767.93 1239.51  -2
   1   1  13 1767.93 1239.51   1
  -1  12  -1 1030.61 522.997  -2
   1   1  14 1030.61 522.997   1
   1 -13   1 679.389 506.861  -2
  -1  -1 -15 679.389 506.861   1
  -1 -14   2 3815.78 1676.58  -2
   1   2 -14 3815.78 1676.58   1
  -1 -13   2 1324.93 741.136  -2
   1   2 -13 1324.93 741.136   1
  -1 -12   2 4243.03 739.234  -2
   1   2 -12 4243.03 739.234   1
   1  11  -2 254.329 334.931  -2
  -1  -2  11 254.329 334.931   1
  -1 -10   2 1413.32 335.497  -2
   1   2 -10 1413.32 335.497   1
  -1  -9   2 555.689 248.955  -2
   1   2  -9 555.689 248.955   1
  -1  -8   2 209.899 221.547  -2
   1   2  -8 209.899 221.547   1
  -1  -7   2 1039.63 238.812  -2
   1   2  -7 1039.63 238.812   1
   1   2  -6 3832.03 147.173   1
   1   2  -5 233.253 93.5878   1
  -1  -2   4 2020.76 73.8643   1
   1   2  -3 13516.1 112.344   1
   1   2  -2 67.0802 39.8198   1
   1   2  -1 80.0186 31.9297   1
   1   2   0 1749.36 82.0308   1
   1   0  -1 722.143 377.322  -2
  -1  -2  -1 722.143 377.322   1
   1  -1  -1 6604.41 168.102  -2
  -1  -2  -2 6604.41 168.102   1
  -1   2   1 9669.00 152.233  -2
   1   2   3 9669.00 152.233   1
   1  -3  -1 44267.8 438.405  -2
  -1  -2  -4 44267.8 438.405   1
  -1   4   1 3191.50 194.287  -2
   1   2   5 3191.50 194.287   1
   1  -5  -1 17973.4 253.479  -2
  -1  -2  -6 17973.4 253.479   1
   1  -6  -1 1387.29 176.194  -2
  -1  -2  -7 1387.29 176.194   1
  -1   7   1 36.9308 353.234  -2
   1   2   8 36.9308 353.234   1
  -1  -2  -9 287.691 124.088   1
  -1  -2 -10 13741.2 335.097   1
   1   2  11 52.1919 249.952   1
  -1  -2 -12 15075.6 459.215   1
   1   2  13 21.6565 325.817   1
  -1  12   0 5755.14 1019.27  -2
   1   2  14 5755.14 1019.27   1
   1 -13   0 757.507 551.226  -2
  -1  -2 -15 757.507 551.226   1
   1 -14   0 1543.96 642.872  -2
  -1  -2 -16 1543.96 642.872   1
  -1 -13   3-154.199 1049.22  -2
   1   3 -13-154.199 1049.22   1
   1  12  -3 4641.17 837.005  -2
  -1  -3  12 4641.17 837.005   1
   1  11  -3 296.320 640.684  -2
  -1  -3  11 296.320 640.684   1
  -1 -10   3 3392.69 336.039  -2
   1   3 -10 3392.69 336.039   1
  -1  -9   3 282.265 250.294  -2
   1   3  -9 282.265 250.294   1
  -1  -8   3 1276.38 209.454  -2
   1   3  -8 1276.38 209.454   1
  -1  -7   3 178.166 184.949  -2
   1   3  -7 178.166 184.949   1
   1   6  -3 13746.0 753.389  -2
  -1  -3   6 13746.0 753.389   1
  -1  -3   5 59.8703 86.7278   1
   1   3  -4 43921.8 274.907   1
  -1  -3   3 25.9215 51.4053   1
  -1  -3   2 12951.6 104.923   1
  -1  -3   1 197.424 43.1273   1
   1   3   0 6376.81 86.0625   1
  -1  -3  -1 678.202 76.9913   1
   1  -1  -2 1250.25 202.261  -2
  -1  -3  -2 1250.25 202.261   1
  -1   2   2 458.218 128.360  -2
   1   3   3 458.218 128.360   1
  -1   3   2 53865.1 422.276  -2
   1   3   4 53865.1 422.276   1
  -1   4   2 3196.81 207.325  -2
   1   3   5 3196.81 207.325   1
  -1   5   2 30882.4 465.710  -2
   1   3   6 30882.4 465.710   1
  -1   6   2 277.198 174.867  -2
[truncated: 7,508,616 more chars]
