# Supplementary material for: Crystal structures of trans-di­bromido­bis­(4-picoline)gold(III) tetra­bromido­aurate(III) nitro­methane monosolvate, bis­(2-picolinium) tetra­bromido­aurate(III) bromide, and five salts of the type picolinium or lutidinium tetra­halogenidoaurate(III)
Source: Acta Crystallogr E Crystallogr Commun. 2025 Oct 24;81(Pt 11):1028–39. doi: 10.1107/S2056989025008801 (PMC12589831; doi:10.1107/S2056989025008801)
Supplement: Supplementary file 2 [file e-81-01028-1sup2.hkl]

data_1                                                                          
_shelx_title ' oslo_5 in P-1'                                                   
_shelx_refln_list_code          4                                               
_shelx_F_calc_maximum      378.11                                               
_exptl_crystal_F_000       792.00                                               
_reflns_d_resolution_high  0.7116                                               
                                                                                
loop_                                                                           
 _space_group_symop_operation_xyz                                               
 'x, y, z'                                                                      
 '-x, -y, -z'                                                                   
                                                                                
_cell_length_a     8.0764                                                       
_cell_length_b     9.0839                                                       
_cell_length_c    15.3667                                                       
_cell_angle_alpha  87.792                                                       
_cell_angle_beta   76.132                                                       
_cell_angle_gamma  85.391                                                       
                                                                                
_shelx_F_squared_multiplier     1.000                                           
                                                                                
loop_                                                                           
 _refln_index_h                                                                 
 _refln_index_k                                                                 
 _refln_index_l                                                                 
 _refln_F_squared_calc                                                          
 _refln_F_squared_meas                                                          
 _refln_F_squared_sigma                                                         
 _refln_observed_status                                                         
   0   0  -3         30.23        157.41        48.26 o                         
   0   0   4      73865.38      73865.09       319.83 o                         
   0   0  -5        122.46        184.09        64.83 o                         
   0   0  -6     109259.39     107627.47       478.58 o                         
   0   0   7        158.33        183.04        72.65 o                         
   0   0  -8      36783.85      37320.87       266.11 o                         
   0   0  -9         86.06        159.39        83.58 o                         
   0   0 -10       7325.35       7393.02       182.39 o                         
   0   0 -11        347.56        354.17        99.86 o                         
   0   0 -12       3717.39       4073.83       174.37 o                         
   0   0 -13        351.06        393.38       122.93 o                         
   0   0 -14        539.39        595.38       129.46 o                         
   0   0 -15         64.79         56.40       143.63 o                         
   0   0 -16         56.14        129.89       157.21 o                         
   0   0  17        175.63         89.56       172.29 o                         
   0   0 -18        459.21        436.02       180.97 o                         
   0   0 -19         26.22         59.28       180.78 o                         
   0   0  20       3190.93       3709.39       561.55 o                         
   0  -1  20       6571.87       7218.47      1004.33 o                         
   0  -1  20       9210.38       8243.54      1221.10 o                         
   0  -1  19        220.28        225.32       370.20 o                         
   0   1 -19        224.83        369.81       235.70 o                         
   0   1 -18       7240.66       7755.92       560.65 o                         
   0  -1  18       9405.10      10372.58       364.65 o                         
   0  -1  17         17.29         82.68       312.88 o                         
   0   1 -17         28.32         56.79       205.85 o                         
   0   1 -16       3854.22       3997.80       412.84 o                         
   0   1 -16       5109.75       5333.88       257.76 o                         
   0   1 -15        644.80        711.56       236.99 o                         
   0   1 -15        793.44        880.70       186.92 o                         
   0  -1  14      32476.10      33714.18       730.03 o                         
   0  -1  14      39305.45      40202.70       457.02 o                         
   0  -1  13        847.86        742.65       266.43 o                         
   0   1 -13        942.86       1066.34       153.57 o                         
   0   1 -12      28264.04      28172.08       634.55 o                         
   0   1 -12      33222.30      33588.17       394.96 o                         
   0   1 -11       1718.31       1685.10       190.00 o                         
   0   1 -11       2079.41       2153.58       162.04 o                         
   0  -1  10      11132.98      10800.40       261.40 o                         
   0   1 -10      12588.07      12129.36       286.68 o                         
   0   1  -9       1078.77       1045.30       109.56 o                         
   0   1  -9       1278.87       1326.86       137.70 o                         
   0   1  -8      41238.34      39129.86       365.72 o                         
   0   1  -8      46877.76      44591.23       526.69 o                         
   0   1  -7       5076.89       4973.20       130.91 o                         
   0   1  -7       6018.88       5933.63       277.14 o                         
   0   1  -6      45386.74      42993.17       288.21 o                         
   0   1  -6      49188.38      49502.36      1094.09 o                         
   0   1  -5       4908.02       5028.29        99.48 o                         
   0   1  -4       9847.45       9588.33       120.34 o                         
   0   1  -4      10239.81      11377.32       514.45 o                         
   0   1  -3        715.24        836.95        50.61 o                         
   0   1  -2       8416.58       8738.47        81.71 o                         
   0  -1  -2          6.67         22.85        33.97 o                         
   0  -1  -3        119.11        194.50        46.53 o                         
   0  -1  -4       1748.52       1742.05        67.50 o                         
   0  -1  -5       3633.62       3737.41        91.83 o                         
   0  -1  -6      16941.74      16910.31       195.79 o                         
   0   1   6      27126.29      28630.26       836.31 o                         
   0  -1  -7       4197.90       4101.26       118.79 o                         
   0   1   7       5337.13       5236.32       486.22 o                         
   0   1   8      25131.65      24620.69       272.75 o                         
   0   1   8      34385.32      33586.08      1046.28 o                         
   0   1   9        891.73        920.14       101.65 o                         
   0  -1  -9       1133.80       1007.04       235.86 o                         
   0  -1 -10       6484.53       6096.94       248.46 o                         
   0   1  10       8982.71       8414.57       257.20 o                         
   0  -1 -11       1609.19       1599.15       160.82 o                         
   0  -1 -11       1994.77       1848.76       187.72 o                         
   0  -1 -12      22096.12      20605.18       782.66 o                         
   0  -1 -12      28438.42      27763.17       387.91 o                         
   0  -1 -13        423.34        347.09       285.02 o                         
   0  -1 -13        613.59        631.77       168.29 o                         
   0  -1 -14      30434.51      29413.02      1511.45 o                         
   0   1  14      37721.98      36432.69       456.07 o                         
   0  -1 -15        662.39        659.75       512.21 o                         
   0  -1 -15        807.08        949.98       179.40 o                         
   0  -1 -16       5595.16       5486.81       867.69 o                         
   0  -1 -16       6460.03       6676.07       264.58 o                         
   0  -1 -17         49.16        233.01       576.63 o                         
   0   1  17         53.04         22.22       198.06 o                         
   0  -1 -18       9645.68       8546.02      1064.33 o                         
   0  -1 -18      11270.44      12345.24       336.54 o                         
   0  -1 -19         20.28         -3.08       668.11 o                         
   0   1  19         69.71        260.38       205.49 o                         
   0   1  20      13233.03      14118.75       707.01 o                         
   0   2 -19       1346.36       1482.87       188.94 o                         
   0  -2  18       2110.22       2130.62       182.26 o                         
   0  -2  17       1082.99       1206.02       154.33 o                         
   0   2 -16        380.29        318.78       135.39 o                         
   0  -2  15        871.40        872.70       116.38 o                         
   0   2 -14        259.26        306.16       103.21 o                         
   0  -2  13       1468.99       1492.97       116.23 o                         
   0   2 -12        346.38        426.90        99.31 o                         
   0   2 -11       1318.82       1264.18       102.77 o                         
   0   2 -10       1489.42       1433.09        98.80 o                         
   0   2  -9        472.39        471.56        78.71 o                         
   0   2  -8       7384.88       6876.62       142.50 o                         
   0   2  -7        510.21        472.28        66.84 o                         
   0  -2   6      30062.29      29290.35       235.91 o                         
   0  -2   5        193.43        266.48        53.01 o                         
   0   2  -4       7219.98       6994.58       110.18 o                         
   0   2  -3         45.62         71.51        42.32 o                         
   0   2  -2      13357.57      13479.41       103.50 o                         
   0  -2   1       4764.82       5106.00        64.01 o                         
   0  -2   0      91196.01      92031.82       233.87 o                         
   0  -2  -1       5526.34       6072.40        69.76 o                         
   0  -2  -2      21753.19      22268.08       121.59 o                         
   0   2   3        482.27        494.18        47.28 o                         
   0  -2  -4       6112.14       5951.52        89.44 o                         
   0   2   5        154.73        187.85        49.51 o                         
   0  -2  -6      54032.09      52883.97       308.96 o                         
   0  -2  -7       2525.43       2493.32        92.43 o                         
   0  -2  -8      18246.91      17398.12       213.92 o                         
   0  -2  -9        334.77        344.97        76.11 o                         
   0   2  10       6589.62       6591.70       162.60 o                         
   0  -2 -11         71.14        115.52       100.99 o                         
   0  -2 -12       8409.02       8186.83       214.82 o                         
   0  -2 -13         15.67         25.72       111.25 o                         
   0  -2 -14       3784.13       3839.56       171.54 o                         
   0  -2 -15         17.41         11.52       129.31 o                         
   0  -2 -16        429.67        428.82       133.97 o                         
   0  -2 -17         32.53         83.21       143.34 o                         
   0   2  18          0.04         39.29       153.76 o                         
   0  -2 -19         98.27         40.70       165.77 o                         
   0  -2 -20        628.37        867.04       336.34 o                         
   0   3 -19       1255.84       1321.48       201.13 o                         
   0   3 -18       5249.50       5527.52       267.95 o                         
   0   3 -17        631.43        745.32       148.96 o                         
   0   3 -16       4078.07       4216.72       196.05 o                         
   0   3 -15       3609.17       3719.82       184.48 o                         
   0   3 -14      18469.81      18508.44       316.25 o                         
   0  -3  13       5616.07       5281.33       176.44 o                         
   0   3 -12      22477.69      21939.00       280.56 o                         
   0   3 -11       3288.99       3203.94       125.98 o                         
   0  -3  10       6806.96       6479.60       156.06 o                         
   0   3  -9       1615.22       1474.65        92.37 o                         
   0   3  -8      24280.31      23532.29       239.79 o                         
   0   3  -7       5812.86       5425.12       123.55 o                         
   0  -3   6      26949.37      25625.26       220.66 o                         
   0  -3   5       4584.05       4421.75        93.09 o                         
   0   3  -4       7800.77       7666.50       104.54 o                         
   0   3  -3        110.57        123.98        42.42 o                         
   0  -3   2       3715.80       3750.59        70.00 o                         
   0   3  -1         34.15         59.26        37.26 o                         
   0  -3   0      11390.19      11620.39       100.42 o                         
   0   3   1       2346.70       2510.18        54.55 o                         
   0   3   2        393.61        423.30        39.40 o                         
   0  -3  -3        564.46        614.14        44.55 o                         
   0  -3  -4         14.80         33.76        38.81 o                         
   0  -3  -5          7.67         24.56        44.60 o                         
   0   3   6       1386.70       1408.79        73.90 o                         
   0  -3  -7        146.01        183.64        62.57 o                         
   0   3   8       6101.07       6091.01       153.50 o                         
   0  -3  -9        194.63        234.63        87.38 o                         
   0  -3 -10       3059.27       2941.88       134.85 o                         
   0  -3 -11        211.18        244.08       102.26 o                         
   0  -3 -12      11789.29      11202.61       244.94 o                         
   0  -3 -13       1033.87       1079.65       125.65 o                         
   0  -3 -14      16721.91      16583.40       317.67 o                         
   0  -3 -15       1165.49       1170.02       140.30 o                         
   0  -3 -16       6996.93       6943.70       241.75 o                         
   0   3  17        334.96        325.99       150.88 o                         
   0  -3 -18       7200.00       7484.54       273.00 o                         
   0  -3 -19       1413.13       1618.75       196.49 o                         
   0  -3 -20      12424.78      13410.55       865.77 o                         
   0   4 -18       4945.42       5390.66       262.42 o                         
   0   4 -17        682.12        676.80       150.97 o                         
   0  -4  16       2089.94       2196.63       167.97 o                         
   0   4 -15         36.10         24.57       120.04 o                         
   0   4 -14       5344.60       5497.56       186.92 o                         
   0  -4  13        113.11        112.25       106.78 o                         
   0   4 -12       2438.80       2398.22       135.75 o                         
   0  -4  11        107.34        138.35       100.48 o                         
   0   4 -10        474.05        409.07        95.12 o                         
   0   4  -9       2248.72       2272.03       118.10 o                         
   0   4  -8        287.09        308.70        75.58 o                         
   0   4  -7       7961.19       8148.29       150.56 o                         
   0   4  -6       3300.52       3391.78        93.40 o                         
   0   4  -5       3681.65       3765.97        89.93 o                         
   0   4  -4       3265.83       3268.91        88.71 o                         
   0   4  -3       4934.33       5163.10        92.69 o                         
   0  -4   2      10760.73      11276.75       117.43 o                         
   0  -4   1      15231.81      15582.18       135.35 o                         
   0  -4   0      31256.45      31230.62       183.24 o                         
   0   4   1      20253.57      20730.86       145.63 o                         
   0   4   2      38507.28      39449.32       196.68 o                         
   0  -4  -3       4626.77       4593.71        80.57 o                         
   0   4   4      15825.65      15700.83       140.14 o                         
   0  -4  -5       8906.49       8900.62       115.27 o                         
   0  -4  -6      45665.77      44956.29       281.97 o                         
   0  -4  -7      18556.73      18533.46       209.73 o                         
   0  -4  -8      26671.17      26369.44       298.20 o                         
   0  -4  -9       6894.97       6841.44       177.29 o                         
   0  -4 -10       6797.01       6607.39       186.84 o                         
   0  -4 -11       5038.52       5035.52       179.51 o                         
   0  -4 -12       9721.33       9507.08       238.95 o                         
   0   4  13       5190.10       5253.14       199.97 o                         
   0  -4 -14       5579.41       5463.00       223.13 o                         
   0  -4 -15       4426.91       4413.59       216.80 o                         
   0  -4 -16        331.89        312.40       151.99 o                         
   0  -4 -17        862.51        890.71       167.92 o                         
   0  -4 -18        145.35        237.94       173.08 o                         
   0  -4 -19        355.12        209.32       204.79 o                         
   0   5 -18        862.89        950.83       182.90 o                         
   0  -5  17       1176.21       1118.36       165.62 o                         
   0  -5  16        782.75        757.04       147.08 o                         
   0   5 -15       3183.70       3144.21       176.52 o                         
   0   5 -14       3718.68       3848.32       178.32 o                         
   0  -5  13      11067.99      11168.98       251.88 o                         
   0   5 -12      10119.45       9790.23       228.40 o                         
   0   5 -11       5867.70       5833.38       178.33 o                         
   0   5 -10       7308.10       7249.52       185.47 o                         
   0  -5   9       8040.61       7683.81       174.04 o                         
   0   5  -8      15774.41      15458.93       227.33 o                         
   0   5  -7      20021.97      19405.16       239.47 o                         
   0  -5   6      34807.18      34297.38       288.39 o                         
   0   5  -5      19569.47      19144.10       209.90 o                         
   0  -5   4      18164.35      18330.47       179.99 o                         
   0   5  -3      10618.60      10761.49       133.31 o                         
   0  -5   2      16825.06      17021.59       142.46 o                         
   0   5  -1       8188.11       8153.34       114.23 o                         
   0   5   0      31238.36      31368.69       194.35 o                         
   0  -5  -1      15688.49      15691.04       142.02 o                         
   0   5   2       5857.09       5843.06        92.51 o                         
   0  -5  -3       3940.16       3878.56        81.61 o                         
   0  -5  -4       1447.23       1515.45        67.38 o                         
   0  -5  -5         56.14         69.10        53.56 o                         
   0  -5  -6        549.98        580.67        70.54 o                         
   0  -5  -7         91.42        105.23        74.85 o                         
   0  -5  -8        657.27        616.75        94.33 o                         
   0  -5  -9        313.80        335.55        98.00 o                         
   0  -5 -10       2845.41       2941.63       147.37 o                         
   0  -5 -11        980.45        961.52       121.61 o                         
   0  -5 -12       2938.55       2862.15       167.21 o                         
   0  -5 -13       4631.13       4471.95       216.98 o                         
   0  -5 -14       7401.22       7203.76       269.04 o                         
   0  -5 -15       1899.22       2026.82       191.72 o                         
   0  -5 -16       3662.63       3516.12       230.15 o                         
   0  -5 -17       1355.85       1355.97       197.94 o                         
   0  -5 -18       2692.13       2879.70       245.30 o                         
   0  -5 -19       2631.90       2354.09       896.76 o                         
   0   6 -18       1628.44       1916.15       824.22 o                         
   0  -6  18       1942.47       1294.41       913.62 o                         
   0   6 -17       1800.80       1631.82       484.44 o                         
   0   6 -17       2072.16       2308.93       273.16 o                         
   0  -6  16        724.64        596.53       346.21 o                         
   0  -6  16        892.61        943.17       239.42 o                         
   0   6 -15       1619.01       1419.62       300.71 o                         
   0   6 -15       1786.97       1954.68       236.00 o                         
   0   6 -14       2196.29       2368.94       377.23 o                         
   0   6 -14       2457.80       2474.16       230.37 o                         
   0   6 -13       3552.23       3652.40       313.50 o                         
   0   6 -13       3828.83       3917.20       260.51 o                         
   0  -6  12       1256.71       1507.93       312.01 o                         
   0  -6  12       1265.42       1332.70       189.99 o                         
   0  -6  11       4283.33       4552.96       249.87 o                         
   0   6 -11       4887.66       4790.73       244.67 o                         
   0   6 -10        132.47        133.94       152.83 o                         
   0  -6  10        374.68        391.62       173.30 o                         
   0  -6   9         50.88         55.99       138.05 o                         
   0  -6   9         76.63        106.81       167.40 o                         
   0   6  -8        286.74        245.24       108.13 o                         
   0  -6   8        457.00        278.36       214.75 o                         
   0  -6   7        240.31        215.32       107.36 o                         
   0   6  -7        246.07        366.89       161.58 o                         
   0   6  -6        688.53        725.35        95.45 o                         
   0  -6   6       1806.70       1914.05       272.89 o                         
   0   6  -5        230.26        303.46        84.57 o                         
   0  -6   5        378.72        417.13       222.12 o                         
   0  -6   4       5784.34       5989.32       136.97 o                         
   0  -6   4       8018.92       7968.68       395.32 o                         
   0  -6   3        945.12       1016.67        70.41 o                         
   0   6  -2       3209.40       3310.25        94.52 o                         
   0   6  -1      10649.27      10725.85       143.52 o                         
   0  -6   0      12108.71      12303.32       149.47 o                         
   0  -6  -1      19142.48      19164.10       179.83 o                         
   0  -6  -2      16657.46      17185.67       183.42 o                         
   0   6   3       9170.59       9133.82       137.41 o                         
   0   6   4       9939.22      10147.67       150.10 o                         
   0  -6  -5      19909.85      20208.24       226.44 o                         
   0  -6  -6      17426.44      17604.20       246.39 o                         
   0  -6  -6      22720.46      23648.59       903.69 o                         
   0   6   7      24531.12      24600.78       320.85 o                         
   0  -6  -7      30633.78      28753.43      1358.81 o                         
   0   6   8      20753.04      20410.81       307.44 o                         
   0  -6  -8      24612.37      21464.33      1263.08 o                         
   0  -6  -9       9762.90       9883.69       261.87 o                         
   0  -6  -9      12454.39      10562.60      1019.22 o                         
   0  -6 -10       5255.65       5144.11       201.66 o                         
   0  -6 -10       6549.60       4769.01       853.76 o                         
   0  -6 -11       5963.31       6045.40       224.41 o                         
   0  -6 -11       7654.62       6627.73       970.10 o                         
   0  -6 -12      10269.19      10241.30       292.03 o                         
   0  -6 -12      12024.22      10449.65      1139.05 o                         
   0   6  13       5654.79       5656.75       242.18 o                         
   0  -6 -13       7066.74       7363.73      1072.04 o                         
   0  -6 -14       9255.50       9019.10       302.54 o                         
   0  -6 -14      10259.95       9957.65      1260.86 o                         
   0  -6 -15       3530.14       3649.85       243.73 o                         
   0  -6 -15       4313.37       2957.57      1041.96 o                         
   0  -6 -16       1986.57       2024.65       228.74 o                         
   0  -6 -16       2122.15       2219.07       646.50 o                         
   0  -6 -17        250.59        392.90       217.21 o                         
   0  -6 -17        311.82        499.28       625.08 o                         
   0  -6 -18       1895.60       1752.38       254.66 o                         
   0   7 -17        735.85        724.76       311.86 o                         
   0   7 -16       1307.60       1268.24       252.98 o                         
   0   7 -15       2445.99       2377.78       242.87 o                         
   0   7 -14       2399.54       2477.67       230.76 o                         
   0   7 -13       8040.19       7949.71       308.38 o                         
   0   7 -12       7212.65       7136.45       295.06 o                         
   0   7 -11       5968.42       5921.09       266.22 o                         
   0   7 -10       4973.15       4911.93       231.23 o                         
   0  -7   9       6737.74       6880.62       247.66 o                         
   0  -7   8       5482.25       5542.34       211.03 o                         
   0   7  -7      22688.52      22974.53       350.22 o                         
   0  -7   6      11607.58      11812.16       256.51 o                         
   0  -7   5      16942.48      16953.98       286.57 o                         
   0   7  -4       3148.57       3172.83       141.23 o                         
   0  -7   3      10395.51      10496.92       206.93 o                         
   0   7  -2       4240.93       4300.33       147.32 o                         
   0  -7   1      12459.32      12700.68       210.68 o                         
   0   7   0       7498.06       7606.78       180.33 o                         
   0   7   1      14747.12      14802.44       243.70 o                         
   0  -7  -2       2300.38       2472.49       140.13 o                         
   0  -7  -3       5266.46       5358.75       169.16 o                         
   0  -7  -4        580.09        557.05       108.70 o                         
   0  -7  -5        469.64        482.82       112.37 o                         
   0  -7  -6       4452.57       4738.70       195.30 o                         
   0  -7  -7       2186.06       2250.87       167.83 o                         
   0   7   8        544.55        402.26       139.35 o                         
   0  -7  -9        499.04        547.49       150.27 o                         
   0   7  10        272.85        358.44       173.07 o                         
   0  -7 -11       1079.91       1114.52       198.71 o                         
   0  -7 -12        559.85        646.87       202.61 o                         
   0  -7 -13       4177.58       4314.73       303.66 o                         
   0   7  14       1313.26       1469.73       246.61 o                         
   0  -7 -15       2381.48       2315.59       286.93 o                         
   0   7  16       1032.39       1267.42       275.23 o                         
   0  -7 -17       1920.95       1830.43       361.12 o                         
   0  -8  15       4303.78       4668.32       595.07 o                         
   0  -8  14       1681.15       2044.53       499.65 o                         
   0   8 -14       1850.70       1743.84       399.37 o                         
   0  -8  13       7488.51       7428.67       723.98 o                         
   0  -8  13       7508.24       7536.48       574.50 o                         
   0  -8  12        855.85       1488.15       610.58 o                         
   0   8 -12        863.83        874.87       363.63 o                         
   0  -8  11       5015.30       5183.53       801.55 o                         
   0  -8  11       5028.24       5185.35       431.27 o                         
   0  -8  10         67.16        -51.29       512.70 o                         
   0  -8  10         82.56         53.34       323.87 o                         
   0  -8   9        718.60        881.20       521.53 o                         
   0   8  -9       1320.24       1239.98       312.40 o                         
   0  -8   8        936.45        815.71       503.89 o                         
   0  -8   8        983.70       1088.41       276.09 o                         
   0  -8   7       1604.43       1527.67       314.80 o                         
   0   8  -7       2484.51       2276.91       289.79 o                         
   0   8  -6        394.53        316.96       217.26 o                         
   0  -8   6        714.65        539.47       234.89 o                         
   0  -8   5        145.64         67.47       421.78 o                         
   0   8  -5       1383.78       1124.70       220.48 o                         
   0  -8   4       1074.11       1174.72       285.95 o                         
   0  -8   4       1781.72       1505.20       204.63 o                         
   0  -8   3         34.93         31.47       226.68 o                         
   0   8  -3       1125.09        789.72       212.77 o                         
   0  -8   2        136.84        157.17       208.29 o                         
   0  -8   2        518.77        481.88       203.13 o                         
   0  -8   1       1786.24       1763.70       244.96 o                         
   0   8  -1       4601.86       4050.70       234.55 o                         
   0  -8   0        276.62        306.85       186.37 o                         
   0   8   0       1342.01       1137.77       220.60 o                         
   0  -8  -1       2901.10       2665.81       224.01 o                         
   0  -8  -1       5547.64       5234.11       312.32 o                         
   0  -8  -2       2355.93       2170.20       242.06 o                         
   0   8   2       2797.39       2909.91       267.73 o                         
   0  -8  -3       1133.44       1084.61       260.51 o                         
   0  -8  -3       1893.51       1854.90       202.88 o                         
   0  -8  -4        361.84        284.01       266.14 o                         
   0  -8  -4        877.09        845.38       191.24 o                         
   0  -8  -5       5368.54       4746.75       435.15 o                         
   0   8   5       7307.76       7211.84       286.86 o                         
   0  -8  -6       2012.43       2201.94       465.80 o                         
   0   8   6       2702.85       2719.85       252.49 o                         
   0   8   7      10891.10      10882.98       381.42 o                         
   0   8   8       3740.05       4086.76       302.79 o                         
   0  -8  -9       5058.76       4904.33       372.31 o                         
   0   8  10       1373.84       1196.80       343.00 o                         
   0   8  11       4279.64       3926.89       444.19 o                         
   0   8  12       2044.60       2060.54       404.54 o                         
   0   8  13       8103.35       8590.87       563.46 o                         
   0   8  14       2475.72       2511.38       449.74 o                         
   0  -8 -15       6141.19       6513.03       696.01 o                         
   0   9 -14        289.47        368.27       503.41 o                         
   0  -9  13       3363.77       3787.97       434.59 o                         
   0  -9  12        136.83       -126.05       260.05 o                         
   0   9 -11       3076.75       2993.39       312.99 o                         
   0   9 -10         59.61         35.35       244.46 o                         
   0  -9   9       5108.59       5361.37       354.23 o                         
   0  -9   8         44.62         76.80       208.11 o                         
   0  -9   7      13108.49      12904.67       420.54 o                         
   0   9  -6       1132.01       1017.48       205.69 o                         
   0   9  -5      11289.52      11036.94       346.21 o                         
   0  -9   4        977.98        966.48       162.01 o                         
   0   9  -3       7394.69       7428.18       253.35 o                         
   0   9  -2       1349.27       1368.40       155.89 o                         
   0   9  -1      11910.63      11701.55       299.17 o                         
   0  -9   0       2812.25       2759.72       178.59 o                         
   0   9   1      14983.12      15611.30       327.74 o                         
   0   9   2       1291.47       1407.06       144.39 o                         
   0  -9  -3       5565.89       5662.93       231.93 o                         
   0  -9  -4        484.65        481.07       143.69 o                         
   0  -9  -5       3393.24       3466.47       214.03 o                         
   0  -9  -6       1608.55       1540.18       206.52 o                         
   0  -9  -7       4801.35       4482.49       280.94 o                         
   0   9   8         72.51         59.01       198.96 o                         
   0  -9  -9       2297.71       2500.77       277.12 o                         
   0   9  10        207.32        197.79       275.30 o                         
   0  -9 -11         13.49         20.86       287.58 o                         
   0   9  12          7.33          3.92       294.37 o                         
   0   9  13          1.39        199.18       326.03 o                         
   0   9  14        918.54        917.97       604.62 o                         
   0  10 -12        304.62        398.34       663.83 o                         
   0  10 -11       4079.27       4590.17       682.92 o                         
   0  10 -10        365.56        456.57       264.47 o                         
   0  10  -9       2883.26       3219.01       325.54 o                         
   0  10  -8       1523.18       1525.75       241.06 o                         
   0  10  -7       3064.22       3060.68       280.48 o                         
   0 -10   6        990.72       1083.10       218.69 o                         
   0 -10   5       2580.46       2552.03       253.84 o                         
   0  10  -4         59.30         85.66       203.19 o                         
   0  10  -3         32.62         38.10       169.80 o                         
   0  10  -2       1189.29       1011.76       173.55 o                         
   0 -10   1         94.37        197.91       165.74 o                         
   0 -10   0        359.85        420.42       154.08 o                         
   0 -10  -1       1800.15       1753.58       197.65 o                         
   0 -10  -2        459.17        301.53       159.36 o                         
   0 -10  -3       1951.64       1933.35       176.20 o                         
   0 -10  -4         23.44         48.76       157.13 o                         
   0  10   5       7625.74       7441.28       321.79 o                         
   0 -10  -6         69.59         86.35       198.55 o                         
   0  10   7      11730.54      11699.21       434.11 o                         
   0  10   8        991.95       1130.92       245.95 o                         
   0 -10  -9       9139.50       8950.83       451.75 o                         
   0  10  10        750.52        814.95       302.34 o                         
   0 -10 -11       7302.21       7368.69       507.73 o                         
   0 -10 -12        273.63        240.09       384.38 o                         
   0  11  -8         96.62       -182.48       330.58 o                         
   0  11  -7       5477.72       5402.26       356.02 o                         
   0 -11   6          0.02        -48.09       236.23 o                         
   0  11  -5       9111.25       9784.12       416.28 o                         
   0 -11   4        177.45        154.13       232.93 o                         
   0  11  -3       7755.13       8018.07       353.00 o                         
   0  11  -2          1.32         -1.26       204.56 o                         
   0 -11   1      14083.68      14097.75       398.42 o                         
   0  11   0          2.67         35.45       190.13 o                         
   0 -11  -1      17999.30      18010.85       434.01 o                         
   0 -11  -2          1.78         29.77       188.62 o                         
   0 -11  -3      10304.84      10332.92       391.87 o                         
   0  11   4         99.50         -7.99       209.18 o                         
   0 -11  -5       8599.32       8487.20       373.26 o                         
   0 -11  -6        120.90        217.05       238.91 o                         
   0  11   7       7643.96       7649.80       439.21 o                         
   0 -11  -8          1.11          3.83       275.88 o                         
   0 -11  -9       4297.29       3946.25       375.33 o                         
   0 -11 -10         14.48        -56.05       631.96 o                         
   0  12  -6        580.57        651.39       669.53 o                         
   0  12  -5       2505.65       2380.93       593.09 o                         
   0  12  -4        512.40        633.27       398.11 o                         
   0 -12   3        761.52        809.84       348.77 o                         
   0  12  -2         58.09         98.51       261.32 o                         
   0  12  -1        228.53        378.50       234.74 o                         
   0 -12   0         16.37         36.89       234.70 o                         
   0  12   1         10.79         71.11       215.49 o                         
   0  12   2        331.29        273.79       215.50 o                         
   0  12   3        222.00        148.55       309.19 o                         
   0  12   4         80.00         62.87       345.95 o                         
   0 -12  -5        687.50        889.85       455.54 o                         
   0 -12  -6        610.92        567.55       476.33 o                         
   0 -12  -7       2425.27       1662.94       753.97 o                         
  -1  12   5         69.74       -106.03       339.01 o                         
  -1  12   4       3716.60       3977.49       477.54 o                         
  -1  12   3        504.31        435.03       367.06 o                         
   1 -12  -2       5114.80       5529.26       450.71 o                         
   1 -12  -1        177.78        171.41       301.73 o                         
   1 -12   0       8467.54       8611.04       438.86 o                         
   1 -12   1        206.77        142.43       290.70 o                         
   1 -12   2       6122.01       6422.09       496.96 o                         
   1 -12   3         51.90       -142.69       456.03 o                         
  -1  12  -4       4873.73       5464.87       901.95 o                         
  -1  12  -5         14.84        429.68       801.54 o                         
   1 -11  -9         68.60       -183.41       648.02 o                         
   1 -11  -8       7395.35       7540.59       518.50 o                         
   1 -11  -7        172.88        125.15       272.40 o                         
  -1  11   6       7722.67       7901.00       447.13 o                         
   1 -11  -5          0.51         62.97       254.66 o                         
   1 -11  -4       3190.89       3379.98       258.99 o                         
   1 -11  -3         69.51         72.57       193.97 o                         
   1 -11  -2       1857.88       1910.95       228.07 o                         
  -1  11   1        858.68       1029.76       205.36 o                         
  -1  11   0        704.45        817.99       206.49 o                         
  -1  11  -1         25.92         27.80       198.38 o                         
  -1  11  -2         68.29        -42.20       202.12 o                         
  -1  11  -3          2.57         -7.12       206.25 o                         
   1 -11   4        266.85        328.21       211.91 o                         
   1 -11   5        481.97        446.98       238.75 o                         
   1 -11   6        634.15        672.12       237.59 o                         
  -1  11  -7         33.66        -54.11       243.88 o                         
  -1  11  -8       1576.55       1845.72       375.41 o                         
  -1  11  -9         39.71         82.91       708.33 o                         
  -1  10  11        255.89        198.15       357.32 o                         
  -1  10  10        337.98        453.69       321.54 o                         
  -1  10   9          0.45        171.25       272.10 o                         
  -1  10   8        975.08        698.79       261.51 o                         
  -1  10   7        131.20        100.85       219.41 o                         
  -1  10   6       4814.73       4808.85       310.92 o                         
  -1  10   5       1346.44       1456.20       226.08 o                         
  -1  10   4       4369.37       4162.66       268.76 o                         
   1 -10  -3        537.11        495.98       161.99 o                         
   1 -10  -2       8094.72       8313.81       294.21 o                         
   1 -10  -1        423.24        482.99       159.58 o                         
  -1  10   0      12767.01      12949.10       333.47 o                         
   1 -10   1        803.36        819.92       179.98 o                         
  -1  10  -2       9263.87       9495.70       322.30 o                         
  -1  10  -3        249.23        151.12       174.37 o                         
   1 -10   4       6881.39       6818.48       291.55 o                         
   1 -10   5        290.14        253.07       192.11 o                         
   1 -10   6      10083.53      10148.59       399.68 o                         
   1 -10   7         68.39        -32.19       213.91 o                         
   1 -10   8       6803.59       7095.85       367.93 o                         
   1 -10   9         27.14         18.52       232.56 o                         
   1 -10  10       1984.55       2004.22       288.22 o                         
   1 -10  11        170.67        205.02       338.30 o                         
  -1  10 -12       3003.26       2820.12       785.34 o                         
  -1   9  13       1133.95       1295.48       445.19 o                         
   1  -9 -12       8727.68       8943.13       553.63 o                         
  -1   9  11       1251.34       1521.31       336.62 o                         
  -1   9  10       6009.12       6211.22       446.17 o                         
  -1   9   9        766.29        820.25       243.07 o                         
   1  -9  -8       9693.79       9808.05       438.58 o                         
   1  -9  -7       1718.24       1613.37       225.71 o                         
   1  -9  -6      14063.02      14293.13       401.64 o                         
   1  -9  -5         79.79        127.97       155.07 o                         
  -1   9   4       6801.17       6903.30       269.60 o                         
   1  -9  -3        145.44        123.68       142.19 o                         
   1  -9  -2       6190.61       5941.32       240.77 o                         
   1  -9  -1         83.43        107.66       140.57 o                         
  -1   9   0       5483.78       5461.10       212.95 o                         
  -1   9  -1        529.27        550.36       138.47 o                         
  -1   9  -2       3165.06       2975.08       188.36 o                         
  -1   9  -3        958.91        890.93       161.32 o                         
  -1   9  -4         90.38        165.21       157.85 o                         
  -1   9  -5        220.55        262.76       161.73 o                         
   1  -9   6         56.14        110.12       191.30 o                         
  -1   9  -7        519.60        589.05       179.02 o                         
   1  -9   8        572.80        569.60       200.41 o                         
  -1   9  -9       1673.22       1443.49       230.35 o                         
   1  -9  10       1757.33       1728.59       265.38 o                         
  -1   9 -11        204.36        272.72       245.00 o                         
   1  -9  12       5064.57       5364.56       376.27 o                         
   1  -9  13        426.54        310.06       274.44 o                         
   1  -9  14       5932.34       7057.48      1101.24 o                         
   1  -8 -14       1430.99       1682.96       534.30 o                         
  -1   8  13       1017.34        847.78       495.73 o                         
  -1   8  12       2536.95       2636.92       504.34 o                         
   1  -8 -11        329.85        170.17       429.35 o                         
   1  -8 -10        694.23        453.35       361.84 o                         
   1  -8  -9        308.10        277.97       348.57 o                         
  -1   8   8        675.84        692.08       317.04 o                         
   1  -8  -7        889.41        985.08       254.34 o                         
   1  -8  -6        316.02        292.55       480.47 o                         
   1  -8  -6       1431.34       1475.08       237.19 o                         
   1  -8  -5       1048.37       1091.30       411.61 o                         
   1  -8  -5       1283.15       1404.42       237.78 o                         
   1  -8  -4       1983.82       2184.49       252.77 o                         
   1  -8  -4       2233.32       2089.65       262.59 o                         
   1  -8  -3       1869.98       1755.90       273.19 o                         
   1  -8  -3       1873.36       1768.85       229.55 o                         
   1  -8  -2       3935.37       3933.97       288.44 o                         
   1  -8  -2       3962.20       4064.36       289.76 o                         
   1  -8  -1        680.61        779.57       299.80 o                         
   1  -8  -1       1162.88       1071.54       175.91 o                         
   1  -8   0      14602.89      15000.99       480.31 o                         
   1  -8   0      14681.55      14942.92       453.24 o                         
   1  -8   1       4486.89       4444.56       424.72 o                         
   1  -8   1       4577.02       4789.98       251.55 o                         
   1  -8   2      12322.69      12227.93       619.13 o                         
  -1   8  -2      12481.41      13081.80       343.81 o                         
   1  -8   3       2506.00       2526.93       274.53 o                         
  -1   8  -3       2918.27       3010.67       254.47 o                         
   1  -8   4      11282.52      12081.75       537.24 o                         
  -1   8  -4      11840.84      11906.29       357.13 o                         
   1  -8   5       3687.71       3845.22       330.46 o                         
  -1   8  -5       3826.64       3544.57       269.73 o                         
   1  -8   6      26847.62      26810.39       891.18 o                         
   1  -8   6      29364.16      29157.81       611.63 o                         
   1  -8   7       3922.84       3589.33       409.71 o                         
  -1   8  -7       4957.62       4780.63       327.90 o                         
   1  -8   8      18514.60      19847.87       816.36 o                         
   1  -8   8      20879.75      21204.70       559.83 o                         
   1  -8   9       1813.75       1744.49       366.51 o                         
  -1   8  -9       3099.72       2886.52       311.79 o                         
   1  -8  10      10479.62      11077.10       664.17 o                         
   1  -8  10      12248.03      12438.95       526.43 o                         
  -1   8 -11       1778.60       1828.69       433.40 o                         
   1  -8  11       2453.47       2801.64       419.32 o                         
   1  -8  12       9444.06      10853.53       790.49 o                         
   1  -8  12      12000.38      12432.51       637.15 o                         
   1  -8  13       1486.46       1309.33       470.14 o                         
   1  -8  13       2577.92       2135.61       435.11 o                         
   1  -8  14       7922.64       8687.09       772.84 o                         
   1  -8  14      10613.06       9457.88       731.63 o                         
   1  -8  15       1224.51        543.69       802.49 o                         
  -1   7  15        471.92        349.99       502.47 o                         
  -1   7  14       3840.48       4375.20       640.14 o                         
  -1   7  13       2188.74       2281.83       533.71 o                         
   1  -7 -12       6695.56       7074.73       672.05 o                         
  -1   7  11       3352.04       3483.12       526.27 o                         
   1  -7 -10       3732.96       3812.44       526.29 o                         
  -1   7   9       2385.68       2854.43       452.40 o                         
  -1   7   8      11305.05      11113.92       582.59 o                         
   1  -7  -7       5966.02       6091.11       404.38 o                         
   1  -7  -6      20738.66      21341.00       586.68 o                         
   1  -7  -5       8696.84       8952.58       394.08 o                         
   1  -7  -4       9630.35       9392.20       321.17 o                         
  -1   7   3       4956.32       4831.85       237.21 o                         
   1  -7  -2       9238.44       9211.47       277.19 o                         
  -1   7   1      13397.92      13500.83       317.44 o                         
  -1   7   0      13508.65      13248.23       314.66 o                         
  -1   7  -1      10820.99      10648.87       294.30 o                         
  -1   7  -2       9114.71       8953.17       297.54 o                         
   1  -7   3       4511.68       4132.64       232.25 o                         
   1  -7   4       1972.66       1560.30       176.66 o                         
  -1   7  -5       4607.05       4425.77       228.76 o                         
   1  -7   6        914.23        750.75       187.91 o                         
  -1   7  -7       4300.68       3990.14       277.91 o                         
   1  -7   8       2017.02       1626.87       227.66 o                         
   1  -7   9        129.49        141.49       206.68 o                         
   1  -7  10       1256.42       1084.15       246.79 o                         
   1  -7  11        143.91         46.04       214.02 o                         
  -1   7 -12       1584.79       1547.75       257.35 o                         
   1  -7  13        402.10        414.84       273.40 o                         
   1  -7  14       4343.88       4400.34       462.29 o                         
   1  -7  15       2049.45       2135.08       401.58 o                         
   1  -7  16       1690.17       1718.01       412.38 o                         
   1  -7  17        887.71        892.87       498.91 o                         
   1  -6 -16       2576.05       2560.23       236.02 o                         
   1  -6 -16       3367.89       2316.91      1065.72 o                         
   1  -6 -15       3140.90       3383.95       243.38 o                         
   1  -6 -15       4131.46       3976.29      1071.23 o                         
   1  -6 -14       3941.45       3838.44       241.35 o                         
   1  -6 -14       5322.76       4833.35      1106.67 o                         
   1  -6 -13       5527.93       5574.61       256.44 o                         
   1  -6 -13       7729.54       6843.00      1101.83 o                         
   1  -6 -12       4638.05       4558.92       228.55 o                         
   1  -6 -12       6594.34       5416.41       987.78 o                         
   1  -6 -11       2036.63       1999.58       169.64 o                         
   1  -6 -11       3293.52       1818.96       842.99 o                         
  -1   6  10       2060.52       2216.12       164.31 o                         
   1  -6 -10       2956.24       1660.95       785.24 o                         
   1  -6  -9       1174.50       1202.66       133.04 o                         
   1  -6  -9       1793.02       1341.52       739.72 o                         
  -1   6   8        232.26        286.68       105.28 o                         
   1  -6  -8        258.26        580.25       694.09 o                         
   1  -6  -7       3446.22       3489.84       148.81 o                         
  -1   6   6         38.04        121.95        85.90 o                         
   1  -6  -5          8.12         54.76        79.28 o                         
  -1   6   4       1715.19       1747.98        87.74 o                         
   1  -6  -3        131.18        153.38        60.75 o                         
   1  -6  -2       4767.28       4890.41       103.95 o                         
   1  -6  -1        166.88        161.55        54.59 o                         
   1  -6   0      15214.76      15212.10       154.65 o                         
  -1   6  -1       4288.70       4340.25        94.96 o                         
   1  -6   2      11490.44      11698.20       145.56 o                         
   1  -6   2      12295.26      12753.22       545.62 o                         
   1  -6   3       3138.77       3269.32        91.53 o                         
   1  -6   3       3823.19       3868.46       262.05 o                         
   1  -6   4       5821.67       5924.29       150.38 o                         
  -1   6  -4       6355.95       6465.04       209.63 o                         
  -1   6  -5       4173.39       4126.54       122.40 o                         
  -1   6  -5       4635.35       4479.99       255.66 o                         
  -1   6  -6      18121.26      18159.20       286.73 o                         
  -1   6  -6      20469.60      20774.62       330.99 o                         
   1  -6   7       9440.70       9496.03       225.77 o                         
  -1   6  -7      11471.24      11306.28       289.20 o                         
  -1   6  -8      11574.86      11248.71       283.56 o                         
   1  -6   8      13003.25      13143.72       305.42 o                         
  -1   6  -9       4726.54       4764.45       267.53 o                         
  -1   6  -9       6691.52       6676.07       224.79 o                         
   1  -6  10       3487.02       3351.70       259.06 o                         
  -1   6 -10       4064.83       4125.59       204.01 o                         
  -1   6 -11       1958.01       1844.43       228.63 o                         
  -1   6 -11       2579.40       2566.85       187.01 o                         
  -1   6 -12       5144.53       5229.79       292.26 o                         
  -1   6 -12       6177.73       6456.95       256.91 o                         
  -1   6 -13       5184.40       5459.81       307.63 o                         
   1  -6  13       7409.29       7848.10       287.89 o                         
   1  -6  14       5119.61       5193.40       546.38 o                         
  -1   6 -14       6353.69       6185.04       258.37 o                         
   1  -6  15       1748.73       1655.72       342.45 o                         
  -1   6 -15       2881.00       2548.87       236.71 o                         
  -1   6 -16       1974.92       2753.27       781.56 o                         
  -1   6 -16       2718.84       2617.72       240.49 o                         
  -1   6 -17        258.89        276.41       256.22 o                         
   1  -6  17        516.34        284.52       292.96 o                         
  -1   6 -18        553.09        538.40       204.87 o                         
   1  -5 -18         10.38          5.65       232.48 o                         
   1  -5 -17        612.71        688.86       190.03 o                         
   1  -5 -16        636.53        648.55       177.49 o                         
   1  -5 -15       1223.59       1243.22       166.53 o                         
   1  -5 -14       3571.68       3799.28       211.90 o                         
   1  -5 -13       6252.27       6518.76       244.16 o                         
   1  -5 -12       7301.90       7450.90       244.83 o                         
   1  -5 -11      10996.43      10919.21       270.11 o                         
   1  -5 -10       4668.61       4450.96       181.32 o                         
   1  -5  -9      11593.72      11747.15       252.74 o                         
   1  -5  -8      16167.11      15993.26       273.58 o                         
   1  -5  -7      27011.65      26888.12       308.98 o                         
   1  -5  -6      25798.43      25137.04       282.30 o                         
  -1   5   5      33628.36      32420.53       266.06 o                         
   1  -5  -4      16618.48      16681.71       165.60 o                         
   1  -5  -3      13660.91      13886.48       132.62 o                         
  -1   5   2      14096.10      14714.33       134.33 o                         
   1  -5  -1      23594.83      23609.52       160.55 o                         
   1  -5   0      19495.63      19595.10       150.93 o                         
   1  -5   1      25610.03      26188.29       174.84 o                         
   1  -5   2      17531.25      17642.52       141.31 o                         
  -1   5  -3       2176.75       2253.70        64.90 o                         
  -1   5  -4       4048.08       4190.23        88.65 o                         
   1  -5   5       2889.25       2915.58        89.05 o                         
  -1   5  -6       3067.98       3029.59        94.34 o                         
  -1   5  -7       1948.27       1969.76        91.41 o                         
   1  -5   8       2712.54       2652.87       105.02 o                         
  -1   5  -9         19.34         60.77        82.64 o                         
  -1   5 -10        209.65        235.00        86.17 o                         
  -1   5 -11        139.00        179.14        96.66 o                         
  -1   5 -12         38.51         58.55       101.91 o                         
   1  -5  13        331.81        318.41       115.27 o                         
  -1   5 -14        710.86        703.22       133.18 o                         
  -1   5 -15       1448.63       1434.24       154.41 o                         
   1  -5  16        419.40        462.66       148.39 o                         
   1  -5  17        532.96        607.96       155.60 o                         
  -1   5 -18       1013.07        940.47       180.53 o                         
  -1   5 -19       1268.45       1415.64       230.30 o                         
   1  -4 -18       3375.01       3515.78       266.29 o                         
   1  -4 -17       6578.52       6469.97       306.00 o                         
  -1   4  16       1706.26       1432.28       187.46 o                         
   1  -4 -15       7092.31       7212.83       277.42 o                         
   1  -4 -14       3146.93       3271.35       196.94 o                         
   1  -4 -13      18773.94      18824.72       342.30 o                         
   1  -4 -12       6242.95       6240.57       206.09 o                         
   1  -4 -11       7839.35       7926.22       214.54 o                         
   1  -4 -10       3535.65       3397.25       147.91 o                         
   1  -4  -9       3094.74       3123.19       140.29 o                         
  -1   4   8       1359.16       1272.34        99.57 o                         
  -1   4   7       6012.00       6029.09       145.89 o                         
   1  -4  -6       4346.73       4302.28       113.13 o                         
  -1   4   5         21.77         31.30        54.30 o                         
   1  -4  -4       5065.97       5166.35        90.31 o                         
   1  -4  -3       1226.04       1315.46        52.83 o                         
   1  -4  -2        769.29        867.06        45.19 o                         
   1  -4  -1       5586.70       5924.52        79.86 o                         
   1  -4   0         37.50         62.15        34.04 o                         
  -1   4  -1      16624.37      17218.30       123.25 o                         
   1  -4   2        235.58        260.94        37.18 o                         
   1  -4   3      17415.54      17971.19       133.55 o                         
   1  -4   4        114.47        122.69        41.65 o                         
   1  -4   5      14110.85      13854.18       132.17 o                         
  -1   4  -6       6893.46       6823.58       109.84 o                         
   1  -4   7      37586.62      36642.04       251.41 o                         
  -1   4  -8       9264.20       9048.14       149.57 o                         
  -1   4  -9      15768.28      15286.98       206.42 o                         
  -1   4 -10       3898.32       3767.52       129.64 o                         
  -1   4 -11      10102.73       9903.27       193.73 o                         
  -1   4 -12       7936.22       7960.11       185.48 o                         
  -1   4 -13      18616.38      18123.64       294.12 o                         
  -1   4 -14       8567.38       8411.56       231.88 o                         
   1  -4  15       9984.77      10192.10       261.05 o                         
  -1   4 -16       3272.84       3282.95       189.11 o                         
  -1   4 -17       3116.73       3297.19       215.49 o                         
  -1   4 -18       1699.88       1801.14       197.14 o                         
  -1   4 -19       4566.73       4824.85       267.94 o                         
   1  -3 -19        730.03        720.48       207.19 o                         
   1  -3 -18          0.76         79.57       171.00 o                         
   1  -3 -17          0.34         -1.18       155.68 o                         
   1  -3 -16        153.74        100.52       141.16 o                         
   1  -3 -15         65.55         31.63       132.54 o                         
  -1   3  14       1028.85       1005.55       132.74 o                         
   1  -3 -13       2696.31       2589.81       152.98 o                         
   1  -3 -12        799.92        753.91       116.25 o                         
   1  -3 -11       4448.77       4401.49       168.78 o                         
   1  -3 -10        180.77        152.83       101.40 o                         
  -1   3   9       3413.89       3377.34       139.18 o                         
  -1   3   8       1812.49       1693.01       105.02 o                         
   1  -3  -7      26254.43      25698.31       277.40 o                         
  -1   3   6       4114.55       4078.30       113.17 o                         
   1  -3  -5      25646.81      24607.56       210.20 o                         
   1  -3  -4       4756.71       4766.33        91.01 o                         
   1  -3  -3      14490.12      14742.03       117.97 o                         
   1  -3  -2       2032.13       2105.67        55.74 o                         
   1  -3  -1      29613.81      30788.09       150.63 o                         
  -1   3   0      11700.20      12085.60        92.33 o                         
  -1   3  -1      72972.70      74595.05       206.72 o                         
  -1   3  -2      14562.09      15493.91       103.78 o                         
   1  -3   3      13145.99      13504.43       104.97 o                         
  -1   3  -4       5818.44       5865.28        81.34 o                         
  -1   3  -5      21830.04      21731.83       168.22 o                         
  -1   3  -6       9050.61       8779.80       124.36 o                         
   1  -3   7      19334.69      18283.87       189.78 o                         
   1  -3   8       3861.58       3757.88        97.74 o                         
  -1   3  -9       5717.83       5535.86       121.54 o                         
  -1   3 -10       2109.32       2102.86       100.12 o                         
   1  -3  11       1136.41       1086.72        94.22 o                         
   1  -3  12         72.85        130.27        92.18 o                         
  -1   3 -13         48.12        104.03        96.19 o                         
  -1   3 -14          0.25        -15.90       106.93 o                         
  -1   3 -15        676.75        731.59       122.12 o                         
  -1   3 -16        226.66        224.92       136.52 o                         
  -1   3 -17       1094.92       1119.07       157.05 o                         
  -1   3 -18        486.60        621.40       159.57 o                         
  -1   3 -19       2689.77       2736.45       224.85 o                         
  -1   2  20        323.90         80.01       596.94 o                         
   1  -2 -19       8212.66       8938.86       317.90 o                         
   1  -2 -18        305.18        354.62       165.96 o                         
   1  -2 -17       4550.72       4951.39       234.07 o                         
   1  -2 -16        364.48        313.44       146.15 o                         
  -1   2  15       4923.52       4917.94       204.99 o                         
   1  -2 -14         97.65         75.61       122.48 o                         
   1  -2 -13      16650.11      16502.66       303.24 o                         
   1  -2 -12       2373.66       2310.35       144.40 o                         
   1  -2 -11      10260.03      10015.72       224.31 o                         
   1  -2 -10        186.22        192.30        89.68 o                         
  -1   2   9       4483.86       4308.55       144.82 o                         
  -1   2   8        242.49        247.12        64.19 o                         
   1  -2  -7      10413.87       9996.48       156.38 o                         
   1  -2  -6         27.33         46.90        65.78 o                         
   1  -2  -5      12404.92      12197.56       162.06 o                         
   1  -2  -4         42.88         49.39        50.42 o                         
  -1   2   3       1624.76       1704.28        58.32 o                         
   1  -2  -2       1224.16       1447.13        51.18 o                         
   1  -2  -1       1595.67       1744.00        70.67 o                         
   1  -2   0       6426.36       7125.60        92.67 o                         
   1  -2   1       1400.14       1462.89        59.06 o                         
   1  -2   2       5172.80       5898.48        93.42 o                         
  -1   2  -3       1180.02       1184.94        42.92 o                         
  -1   2  -4       7253.51       7288.63        89.63 o                         
  -1   2  -5       5685.53       5604.08        83.44 o                         
  -1   2  -6       7580.72       7582.06       106.18 o                         
   1  -2   7      35534.36      33720.46       227.10 o                         
  -1   2  -8       7642.92       7357.12       122.83 o                         
  -1   2  -9      16592.74      15961.72       182.90 o                         
  -1   2 -10       4254.87       4005.75       108.96 o                         
  -1   2 -11      16990.54      16085.80       206.18 o                         
  -1   2 -12       3145.50       3062.27       121.61 o                         
  -1   2 -13      30453.00      29804.18       326.63 o                         
   1  -2  14       5608.14       5441.20       173.37 o                         
  -1   2 -15      17808.05      18040.21       294.17 o                         
  -1   2 -16        961.40        985.83       131.43 o                         
  -1   2 -17       7851.47       7882.97       245.60 o                         
  -1   2 -18       1788.70       1908.31       180.15 o                         
  -1   2 -19       7743.44       8518.83       304.50 o                         
  -1   2 -20       1296.78       1521.08       256.41 o                         
   1  -1 -20        228.42        189.99       820.92 o                         
   1  -1 -19       3088.69       3209.20       900.40 o                         
   1  -1 -19       4779.71       5563.73       295.66 o                         
   1  -1 -18        501.32        352.26       659.82 o                         
   1  -1 -18        622.27        698.41       217.90 o                         
   1  -1 -17        631.14        265.51       608.46 o                         
  -1   1  17       1396.24       1481.32       209.77 o                         
   1  -1 -16        309.63        183.61       599.11 o                         
   1  -1 -16        374.22        507.13       195.91 o                         
   1  -1 -15         25.92        217.44       530.72 o                         
   1  -1 -15        300.51        542.25       180.19 o                         
   1  -1 -14         57.12         81.47       358.99 o                         
   1  -1 -14         91.98        104.83       174.88 o                         
   1  -1 -13        559.38        487.06       255.28 o                         
   1  -1 -13        799.24        713.24       173.57 o                         
   1  -1 -12          1.21         23.87       161.86 o                         
   1  -1 -12         50.78         71.00       202.90 o                         
   1  -1 -11       2742.92       2736.92       201.38 o                         
   1  -1 -11       2778.83       2829.37       236.15 o                         
   1  -1 -10        102.18        126.95       126.20 o                         
   1  -1 -10        102.27        265.83       197.55 o                         
   1  -1  -9       3287.19       3147.04       116.58 o                         
  -1   1   9       3550.25       3523.94       562.34 o                         
  -1   1   8        528.72        504.44        75.69 o                         
  -1   1   8        609.10        532.42       247.68 o                         
   1  -1  -7      30507.40      29497.36       246.53 o                         
   1  -1  -6       3874.28       3806.14        91.99 o                         
   1  -1  -5      46683.23      44210.52       271.08 o                         
  -1   1   4       4825.79       4836.40       104.18 o                         
   1  -1  -3      26631.26      25515.90       180.89 o                         
   1  -1  -2       3029.36       3237.10        68.68 o                         
  -1   1   1      89261.67      83908.09       333.29 o                         
   1  -1   0       3935.79       4554.27       102.95 o                         
   1  -1   1      71091.39      74107.83       340.24 o                         
   1  -1   2       2339.49       2582.24        75.59 o                         
  -1   1  -2       2871.10       3319.32       257.34 o                         
   1  -1   3      77657.39      74907.90       225.11 o                         
  -1   1  -4         55.19        105.28        45.92 o                         
  -1   1  -4        119.11        146.18       170.09 o                         
   1  -1   5      25050.67      23951.65       171.74 o                         
  -1   1  -5      31656.53      31462.48       528.77 o                         
   1  -1   6        171.20        155.74        51.12 o                         
  -1   1  -6        178.38        148.72       194.77 o                         
   1  -1   7      46260.92      43884.11       304.23 o                         
  -1   1  -7      60816.97      60353.05       548.11 o                         
   1  -1   8         22.95         30.87        70.33 o                         
  -1   1  -8         72.60         86.21       115.82 o                         
  -1   1  -9      14097.98      13397.25       248.72 o                         
  -1   1  -9      20541.50      20543.94       275.69 o                         
   1  -1  10        135.49        140.65       106.83 o                         
  -1   1 -10        224.29        257.14       104.64 o                         
   1  -1  11       3375.46       3446.36       209.33 o                         
  -1   1 -11       4848.27       4846.28       181.76 o                         
   1  -1  12         49.89         70.04       159.93 o                         
  -1   1 -12        115.78        167.41       141.16 o                         
   1  -1  13       3231.26       2776.08       299.36 o                         
  -1   1 -13       5774.88       5795.75       194.99 o                         
   1  -1  14         29.37         29.00       237.43 o                         
  -1   1 -14         58.01         82.85       147.28 o                         
  -1   1 -15        181.27        237.79       269.95 o                         
  -1   1 -15        978.54       1149.31       175.92 o                         
   1  -1  16          1.06        105.32       332.10 o                         
  -1   1 -16          2.25         95.81       177.30 o                         
   1  -1  17          4.61        -31.45       297.99 o                         
   1  -1  17         63.03         71.30       207.91 o                         
   1  -1  18         13.27          9.93       406.10 o                         
  -1   1 -18         19.08        147.40       219.17 o                         
   1  -1  19        796.04        799.43       441.46 o                         
  -1   1 -19        796.42       1071.36       230.73 o                         
  -1   1 -20         44.08         87.50       459.12 o                         
   1  -1  20         45.73         50.48       245.73 o                         
   1  -1  21       1697.79       1493.58       832.08 o                         
   1   0 -19      12378.78      13389.13       472.97 o                         
   1   0 -18         72.60        155.44       173.71 o                         
   1   0 -17      10599.96      11476.22       396.10 o                         
   1   0 -16          7.19        141.02       157.76 o                         
   1   0 -15      19186.44      19379.22       439.92 o                         
   1   0 -14         74.00        152.21       141.55 o                         
  -1   0  13      44964.54      44722.01       563.18 o                         
   1   0 -12          1.56         56.07       134.52 o                         
   1   0 -11      60975.32      60953.23       538.26 o                         
   1   0 -10          0.02         31.94       105.89 o                         
  -1   0   9      34333.48      33440.49       335.23 o                         
   1   0  -8          2.07         34.49        85.60 o                         
   1   0  -7      65998.86      63698.43       407.68 o                         
   1   0  -6         21.37         69.19        69.01 o                         
   1   0  -5      80981.13      80163.02       385.87 o                         
  -1   0   4         26.18         63.75        56.97 o                         
   1   0  -3      23468.81      24328.93       185.31 o                         
   1   0  -2         11.90         51.04        45.61 o                         
  -1   0   1      14824.96      15765.76       169.65 o                         
  -1   0  -2         28.60         51.47        44.32 o                         
  -1   0  -3        296.15        360.54        47.31 o                         
  -1   0  -4          5.67         75.31        54.93 o                         
   1   0   5       3540.49       3861.60        88.98 o                         
  -1   0  -6         27.39         62.21        56.97 o                         
  -1   0  -7      17890.85      18157.27       198.00 o                         
  -1   0  -8         23.40         57.56        74.11 o                         
   1   0   9       9902.46       9803.95       174.22 o                         
   1   0  10          8.15         46.42        88.99 o                         
  -1   0 -11       7805.17       7749.76       197.94 o                         
   1   0  12          7.24         84.33       114.52 o                         
   1   0  13      21754.63      21924.11       355.22 o                         
   1   0  14        155.07        167.61       125.32 o                         
   1   0  15      11421.94      11715.27       313.68 o                         
  -1   0 -16        107.75        191.37       158.29 o                         
   1   0  17       5774.71       5542.58       289.48 o                         
   1   0  18         10.27         96.08       163.33 o                         
  -1   0 -19       6659.28       6749.34       340.84 o                         
   1   0  20        149.37        295.96       202.47 o                         
  -1  -1  20        370.31        312.87       801.61 o                         
  -1  -1  19       7535.91       8411.22       642.41 o                         
   1   1 -19       8229.00       8914.85       395.86 o                         
  -1  -1  18        539.04        537.54       357.12 o                         
   1   1 -18        651.53        800.41       235.88 o                         
   1   1 -17       3409.65       3775.70       378.83 o                         
   1   1 -17       3551.27       3655.64       270.89 o                         
   1   1 -16        287.85        214.04       250.97 o                         
   1   1 -16        357.33        433.42       201.33 o                         
   1   1 -15       1223.68       1310.59       269.65 o                         
   1   1 -15       1229.50       1318.21       208.27 o                         
   1   1 -14        155.35         83.03       209.82 o                         
   1   1 -14        168.17        180.58       191.51 o                         
  -1  -1  13       1068.94       1236.14       211.92 o                         
   1   1 -13       1194.46       1479.21       195.13 o                         
  -1  -1  12        220.88        206.01       158.64 o                         
   1   1 -12        221.15        290.90       186.36 o                         
   1   1 -11        160.04        154.50       136.57 o                         
   1   1 -11        775.54        777.92       208.11 o                         
  -1  -1  10          0.40         49.53       135.12 o                         
   1   1 -10         23.33        -13.53       162.68 o                         
   1   1  -9       1172.28       1076.01       120.01 o                         
   1   1  -9       1909.91       1685.29       194.94 o                         
   1   1  -8        358.19        295.89        86.66 o                         
   1   1  -8        476.83        380.31       194.48 o                         
  -1  -1   7      13464.65      12759.92       186.80 o                         
   1   1  -7      20310.36      20572.05       775.51 o                         
   1   1  -6       1525.38       1551.26        79.57 o                         
   1   1  -5      36474.65      35555.47       255.24 o                         
   1   1  -5      46950.12      45601.90      1114.26 o                         
   1   1  -4       3064.37       3116.59        82.70 o                         
   1   1  -3      25522.24      25261.62       163.65 o                         
   1   1  -2       3844.61       4127.15        68.68 o                         
   1   1  -1      77792.09      76243.55       247.87 o                         
   1   1   1      69713.52      72414.72       247.55 o                         
   1   1   1      85666.07      88551.06       579.48 o                         
  -1  -1  -2       2369.05       2647.53        65.12 o                         
   1   1   2       2894.02       3354.95       121.34 o                         
  -1  -1  -3      82700.47      84335.66       266.49 o                         
   1   1   3     100126.39     102570.33      1045.20 o                         
   1   1   4        284.88        386.26        48.55 o                         
   1   1   4        297.26        341.00       240.45 o                         
  -1  -1  -5      29438.54      29339.80       202.46 o                         
  -1  -1  -6         32.02         52.14        54.92 o                         
   1   1   6         70.43         50.46       259.26 o                         
   1   1   7      64868.02      63845.61       365.42 o                         
   1   1   7      75248.73      74335.91      1286.06 o                         
  -1  -1  -8        221.27        202.54        71.82 o                         
  -1  -1  -8        226.42        227.49       187.80 o                         
   1   1   9      28715.09      28139.03       356.03 o                         
   1   1   9      31878.60      31597.28       440.53 o                         
  -1  -1 -10        395.75        276.80       132.45 o                         
   1   1  10        426.15        483.13       133.81 o                         
  -1  -1 -11       6563.48       5939.19       264.45 o                         
   1   1  11       7320.91       7079.31       246.82 o                         
  -1  -1 -12        293.61        226.60       205.13 o                         
   1   1  12        304.80        288.43       158.65 o                         
  -1  -1 -13      11335.44      10047.10       904.70 o                         
  -1  -1 -13      12060.52      12047.78       268.52 o                         
  -1  -1 -14        127.65        170.31       335.54 o                         
  -1  -1 -14        134.24        160.62       169.37 o                         
  -1  -1 -15       3552.96       3816.09       690.89 o                         
  -1  -1 -15       3593.64       3488.08       211.35 o                         
   1   1  16          5.32         68.64       380.18 o                         
  -1  -1 -16          5.56         -8.69       190.06 o                         
  -1  -1 -17        260.35        219.24       570.05 o                         
  -1  -1 -17        261.38        371.80       184.99 o                         
   1   1  18         25.87         36.75       396.07 o                         
  -1  -1 -18         28.85         47.80       198.91 o                         
  -1  -1 -19          1.71       -301.10       455.55 o                         
   1   1  19        180.33        144.30       220.10 o                         
  -1  -1 -20          7.37        127.72       671.98 o                         
  -1  -1 -20         17.26         50.46       228.35 o                         
   1   2 -19       4685.64       5373.95       269.28 o                         
   1   2 -18         35.49         87.49       162.34 o                         
  -1  -2  17       4507.06       4807.67       225.39 o                         
   1   2 -16        187.97        190.63       134.81 o                         
   1   2 -15       5968.10       6267.72       215.99 o                         
   1   2 -14        169.76        229.14       120.45 o                         
   1   2 -13      17645.81      17662.60       291.04 o                         
  -1  -2  12       3043.97       3071.26       150.30 o                         
   1   2 -11      22526.30      21468.93       302.32 o                         
   1   2 -10        446.46        386.25        96.35 o                         
   1   2  -9      10353.22       9793.49       193.32 o                         
   1   2  -8       1617.18       1610.39        98.18 o                         
   1   2  -7      24903.74      23389.79       242.22 o                         
  -1  -2   6       1186.42       1166.72        76.37 o                         
   1   2  -5      47508.89      45414.22       279.55 o                         
   1   2  -4        546.56        567.23        55.61 o                         
   1   2  -3       6798.78       6700.13       106.09 o                         
   1   2  -2         99.80        174.11        49.65 o                         
  -1  -2   1      19877.15      20819.55       140.01 o                         
  -1  -2   0       1095.35       1236.42        49.49 o                         
  -1  -2  -1      21331.38      22275.53       127.92 o                         
   1   2   2       1023.18       1336.83        49.48 o                         
  -1  -2  -3       1829.97       1967.48        62.27 o                         
  -1  -2  -4       4073.01       4379.82        87.06 o                         
   1   2   5        384.57        378.14        52.14 o                         
   1   2   6       3699.64       3950.24        92.22 o                         
   1   2   7       2310.01       2254.86        85.04 o                         
  -1  -2  -8       1049.07       1070.83        75.61 o                         
  -1  -2  -9       4286.04       4097.92       119.05 o                         
  -1  -2 -10       1557.59       1418.59       103.84 o                         
   1   2  11       7721.89       7594.05       185.93 o                         
  -1  -2 -12       1391.05       1336.02       118.64 o                         
   1   2  13      18910.40      18404.69       319.97 o                         
  -1  -2 -14       1425.09       1369.83       137.46 o                         
  -1  -2 -15      21654.77      21283.01       359.64 o                         
  -1  -2 -16         85.41         95.25       131.20 o                         
   1   2  17       9824.54      10019.99       272.05 o                         
  -1  -2 -18        901.30        801.86       150.68 o                         
  -1  -2 -19      13698.06      14233.55       342.21 o                         
  -1  -2 -20        331.93        360.32       174.39 o                         
  -1  -2 -20        622.92        564.65       999.51 o                         
   1   2  21      13645.26      14323.83      1372.77 o                         
  -1  -3  19       7141.59       8616.72      1100.22 o                         
   1   3 -18       1578.55       1557.72       182.52 o                         
   1   3 -17       2177.92       2250.30       172.87 o                         
   1   3 -16        254.82        261.66       132.38 o                         
  -1  -3  15       1751.37       1730.58       161.88 o                         
   1   3 -14        355.24        315.85       120.82 o                         
   1   3 -13       2655.24       2544.47       150.36 o                         
   1   3 -12        223.18        222.77       110.04 o                         
   1   3 -11        571.12        526.96       107.39 o                         
   1   3 -10        161.46        129.82        92.54 o                         
   1   3  -9          0.68         20.88        85.61 o                         
  -1  -3   8        339.08        391.97        79.83 o                         
   1   3  -7        515.69        536.25        77.98 o                         
  -1  -3   6         59.01         69.48        67.22 o                         
   1   3  -5       4015.93       3894.78       105.71 o                         
   1   3  -4        844.85        916.11        67.04 o                         
   1   3  -3       5365.96       5439.91        95.93 o                         
   1   3  -2        254.27        277.09        43.94 o                         
   1   3  -1       8813.53       9177.58        99.36 o                         
  -1  -3   0       3342.78       3444.38        67.25 o                         
   1   3   1      59630.61      60747.82       228.00 o                         
  -1  -3  -2       2244.29       2324.03        59.86 o                         
   1   3   3      18435.41      18915.34       148.45 o                         
  -1  -3  -4       2345.81       2423.20        67.01 o                         
  -1  -3  -5      29604.19      29563.29       211.33 o                         
   1   3   6       7999.99       8056.04       132.43 o                         
  -1  -3  -7      55717.26      54573.48       337.89 o                         
   1   3   8       6214.67       5983.85       130.37 o                         
   1   3   9      37294.23      36763.11       350.06 o                         
  -1  -3 -10       4202.28       3986.86       140.24 o                         
  -1  -3 -11      11056.09      10533.90       230.11 o                         
  -1  -3 -12       2366.14       2164.87       145.32 o                         
  -1  -3 -13      19304.26      18550.53       313.22 o                         
  -1  -3 -14       3436.52       3308.38       169.98 o                         
  -1  -3 -15       8869.41       8657.89       248.83 o                         
   1   3  16       1338.77       1396.23       148.37 o                         
  -1  -3 -17       1538.60       1485.06       156.73 o                         
   1   3  18         74.78        156.24       145.81 o                         
   1   3  19        923.47       1055.14       173.06 o                         
   1   3  20         13.73        -24.92       346.59 o                         
   1   4 -18       1331.36       1610.91       188.89 o                         
   1   4 -17       1103.56       1267.76       160.48 o                         
   1   4 -16       1051.57       1174.97       157.12 o                         
   1   4 -15       1111.93       1070.20       142.30 o                         
   1   4 -14       3290.49       3383.82       181.99 o                         
   1   4 -13       8438.65       8251.96       233.47 o                         
   1   4 -12       5864.36       5748.42       195.54 o                         
   1   4 -11      12144.53      11776.94       246.86 o                         
  -1  -4  10       3942.27       3852.83       158.42 o                         
  -1  -4   9       6876.16       6618.69       178.83 o                         
   1   4  -8       4030.63       3870.02       138.81 o                         
   1   4  -7      23740.99      22573.24       261.43 o                         
  -1  -4   6      13887.14      13184.22       194.01 o                         
   1   4  -5      36224.13      34712.56       264.22 o                         
   1   4  -4       9084.29       8812.94       131.01 o                         
   1   4  -3       9078.17       8656.05       124.86 o                         
  -1  -4   2       6052.44       6084.20        98.80 o                         
   1   4  -1      20012.36      20303.80       151.92 o                         
   1   4   0      18304.22      18747.24       152.18 o                         
  -1  -4  -1      14153.21      14379.81       125.83 o                         
  -1  -4  -2      12980.00      13144.22       124.57 o                         
   1   4   3       2372.58       2480.01        71.53 o                         
  -1  -4  -4       7468.06       7818.54       113.47 o                         
   1   4   5        265.03        243.20        50.52 o                         
  -1  -4  -6       2663.73       2592.13        82.70 o                         
  -1  -4  -7         83.62         88.28        58.28 o                         
   1   4   8       3378.66       3315.54       113.88 o                         
  -1  -4  -9       3005.08       2944.39       116.83 o                         
  -1  -4 -10       1200.61       1151.09       110.34 o                         
  -1  -4 -11       1459.89       1466.30       126.43 o                         
  -1  -4 -12        304.22        246.09       111.26 o                         
  -1  -4 -13       5905.90       5727.25       204.22 o                         
   1   4  14        513.49        495.27       132.68 o                         
  -1  -4 -15       8644.33       8747.34       275.99 o                         
  -1  -4 -16        199.99        234.88       144.71 o                         
   1   4  17       2366.10       2431.82       190.09 o                         
   1   4  18        807.00        897.58       171.84 o                         
   1   4  19       4943.88       5374.46       255.38 o                         
   1   4  20       1542.26       2004.32       693.69 o                         
  -1  -5  18       3656.70       4905.59       924.81 o                         
   1   5 -17       3430.76       3627.13       209.35 o                         
   1   5 -16       1694.67       1741.18       161.93 o                         
   1   5 -15       4245.98       4397.82       194.30 o                         
   1   5 -14       2324.33       2309.03       161.91 o                         
   1   5 -13       8140.99       8226.69       232.19 o                         
   1   5 -12       3703.74       3662.95       169.14 o                         
   1   5 -11       3683.45       3735.98       160.87 o                         
   1   5 -10       1187.07       1170.98       118.18 o                         
  -1  -5   9       1981.97       2024.90       125.65 o                         
   1   5  -8        291.43        277.29        87.84 o                         
   1   5  -7        331.93        320.60        80.16 o                         
   1   5  -6         38.35         71.48        73.50 o                         
  -1  -5   5        730.87        756.68        74.27 o                         
   1   5  -4         20.47         55.46        62.52 o                         
   1   5  -3       2937.78       2895.53        86.58 o                         
  -1  -5   2       2309.83       2302.36        78.60 o                         
   1   5  -1       7022.82       7063.80       104.28 o                         
   1   5   0       9586.23       9873.56       123.21 o                         
   1   5   1      31220.07      31903.18       201.55 o                         
  -1  -5  -2       5495.03       5440.45        94.75 o                         
  -1  -5  -3      15735.97      15814.29       164.26 o                         
   1   5   4       7190.77       7182.39       115.95 o                         
   1   5   5      13744.70      13994.08       158.23 o                         
  -1  -5  -6      11061.28      11011.92       150.60 o                         
   1   5   7      29815.88      29883.00       265.06 o                         
  -1  -5  -8      12355.55      12050.38       219.43 o                         
  -1  -5  -9      14213.01      14133.40       248.90 o                         
  -1  -5 -10       4219.09       4264.28       170.21 o                         
   1   5  11       6190.54       6341.24       204.89 o                         
  -1  -5 -12       2214.74       2193.36       153.79 o                         
  -1  -5 -13       8305.42       8367.55       252.74 o                         
   1   5  14       4950.73       4891.70       216.40 o                         
  -1  -5 -15       4691.33       4773.31       225.38 o                         
   1   5  16       1271.80       1320.67       165.63 o                         
  -1  -5 -17       1267.16       1238.79       173.73 o                         
   1   5  18        271.53        252.97       181.60 o                         
   1   5  19       1249.90       1086.66       212.36 o                         
   1   6 -17        594.62        476.62       684.80 o                         
   1   6 -17       1019.99       1163.07       271.09 o                         
   1   6 -16        272.90        208.42       359.46 o                         
   1   6 -16        329.13        262.94       241.77 o                         
   1   6 -15        604.23        420.45       288.08 o                         
   1   6 -15       1050.00       1318.17       240.94 o                         
  -1  -6  14       3490.42       3159.34       311.61 o                         
   1   6 -14       4282.56       4431.59       281.01 o                         
   1   6 -13       4476.28       4165.97       367.82 o                         
   1   6 -13       6553.17       6758.75       284.46 o                         
  -1  -6  12       6292.26       6543.65       371.81 o                         
   1   6 -12       7561.17       7668.24       296.10 o                         
  -1  -6  11       7821.16       7829.44       311.78 o                         
   1   6 -11      10125.51       9910.46       353.96 o                         
  -1  -6  10       7537.23       7162.49       271.95 o                         
   1   6 -10       8875.36       8324.57       340.07 o                         
   1   6  -9       5766.41       5594.09       238.26 o                         
   1   6  -9       6945.75       6890.96       301.74 o                         
   1   6  -8      11994.40      11715.35       267.96 o                         
   1   6  -8      14185.15      14238.74       464.90 o                         
   1   6  -7      17198.84      17158.98       278.96 o                         
   1   6  -7      21855.71      21279.83       706.27 o                         
   1   6  -6      27196.05      26658.03       271.54 o                         
   1   6  -6      32700.71      31651.08      1136.88 o                         
   1   6  -5      23592.46      23417.49       254.40 o                         
  -1  -6   5      27502.86      26634.52      1009.06 o                         
   1   6  -4      22763.84      22387.15       232.78 o                         
   1   6  -3      14973.89      14881.09       195.33 o                         
   1   6  -2      10879.73      10667.95       160.91 o                         
   1   6  -1      18850.54      19029.22       197.69 o                         
  -1  -6   0      21105.23      21273.22       202.78 o                         
   1   6   1      23429.13      23575.21       211.80 o                         
   1   6   2      12319.06      12235.88       161.90 o                         
   1   6   3      10057.81      10044.92       147.53 o                         
   1   6   4       1689.79       1685.92        81.72 o                         
   1   6   5       9958.26      10031.03       146.96 o                         
   1   6   6        661.64        630.68        73.32 o                         
  -1  -6  -6        713.30        917.74       454.63 o                         
   1   6   7       4983.04       5129.43       147.42 o                         
   1   6   8         25.65         33.45        90.41 o                         
  -1  -6  -8         79.58        609.95       658.91 o                         
  -1  -6  -9        758.78        669.38        97.80 o                         
  -1  -6  -9        823.12       1786.04       686.84 o                         
  -1  -6 -10        114.74        148.89        99.96 o                         
  -1  -6 -10        126.15        687.09       675.21 o                         
   1   6  11       1079.39       1191.25       130.32 o                         
  -1  -6 -11       1109.12       2028.33       783.17 o                         
  -1  -6 -12       2693.17       2721.12       167.86 o                         
  -1  -6 -12       3654.33       3865.40       855.41 o                         
   1   6  13         38.78         67.76       148.03 o                         
  -1  -6 -13        320.78       1036.55       802.58 o                         
  -1  -6 -14       1232.62       1196.20       169.53 o                         
  -1  -6 -15       1165.39       1194.24       177.33 o                         
   1   6  16        748.52        733.07       198.17 o                         
  -1  -6 -16       1111.82       1202.09       563.67 o                         
   1   6  17        748.53        854.56       201.37 o                         
  -1  -6 -17        911.14        550.56       589.05 o                         
   1   6  18       1209.31       1259.35       244.09 o                         
   1   6  18       1613.40       1975.88       534.37 o                         
  -1  -6 -19       1764.85       1695.49      1172.67 o                         
   1   7 -16       3145.59       3279.19       331.54 o                         
   1   7 -15       1301.75       1423.24       239.71 o                         
   1   7 -14       4819.29       5130.16       299.36 o                         
   1   7 -13       3086.95       3273.96       234.34 o                         
  -1  -7  12       8922.63       9036.93       311.31 o                         
   1   7 -11       1301.79       1439.53       185.82 o                         
   1   7 -10       3121.82       3375.89       221.38 o                         
   1   7  -9       1180.25       1076.67       167.62 o                         
   1   7  -8       2179.05       2195.41       174.89 o                         
   1   7  -7       1401.62       1362.37       156.11 o                         
   1   7  -6        683.99        648.87       132.16 o                         
   1   7  -5       1168.93        944.65       133.22 o                         
  -1  -7   4       1114.50        996.69       129.06 o                         
   1   7  -3        582.00        569.96       113.65 o                         
   1   7  -2       2590.49       2326.81       131.65 o                         
   1   7  -1        697.46        583.76       103.07 o                         
  -1  -7   0       7985.81       7753.61       180.08 o                         
   1   7   1       2131.87       1930.03       120.32 o                         
   1   7   2       7480.17       7168.23       180.20 o                         
   1   7   3       2312.23       2198.11       131.53 o                         
   1   7   4       7934.18       7807.33       191.56 o                         
   1   7   5       1318.43       1292.94       123.49 o                         
   1   7   6      15146.29      15298.53       310.42 o                         
  -1  -7  -7       7969.72       7984.08       252.98 o                         
   1   7   8      20802.90      21086.97       393.34 o                         
   1   7   9       7328.67       7555.28       278.31 o                         
   1   7  10       9029.98       9332.12       315.81 o                         
   1   7  11       5914.68       6004.21       292.25 o                         
  -1  -7 -12       7938.07       8409.89       346.46 o                         
  -1  -7 -13       8216.43       8648.52       361.88 o                         
  -1  -7 -14      12350.79      12562.54       438.81 o                         
   1   7  15       5835.52       6271.70       354.22 o                         
   1   7  16       5454.01       5626.55       364.10 o                         
   1   7  17       2694.35       2959.39       365.68 o                         
   1   8 -15         46.99        109.38       622.97 o                         
   1   8 -15        166.42        339.97       325.14 o                         
  -1  -8  14        768.80        985.34       667.87 o                         
   1   8 -14       2108.14       2319.23       265.06 o                         
  -1  -8  13        151.07        437.80       402.39 o                         
   1   8 -13        699.01        712.00       243.56 o                         
   1   8 -12       1550.29       1650.12       432.31 o                         
   1   8 -12       3290.58       3487.24       254.48 o                         
   1   8 -11       1051.70       1122.28       315.19 o                         
   1   8 -11       1457.54       1524.05       227.41 o                         
   1   8 -10       1345.36       1305.70       207.32 o                         
  -1  -8  10       2237.95       2175.24       256.33 o                         
   1   8  -9        599.58        564.14       193.74 o                         
   1   8  -9        877.67        856.46       223.65 o                         
  -1  -8   8       3168.06       3296.28       252.40 o                         
   1   8  -8       4143.70       4387.62       263.84 o                         
   1   8  -7        856.65        978.28       182.96 o                         
   1   8  -7       1652.76       1704.67       211.19 o                         
  -1  -8   6       7976.09       8252.21       359.82 o                         
   1   8  -6      10018.38       9638.70       274.71 o                         
  -1  -8   5       3076.83       3045.69       247.10 o                         
   1   8  -5       3528.40       3539.85       201.31 o                         
  -1  -8   4       8642.00       8407.29       311.87 o                         
   1   8  -4       9846.68      10041.49       276.23 o                         
   1   8  -3       2296.16       2334.70       212.30 o                         
  -1  -8   3       2377.35       2366.56       163.15 o                         
  -1  -8   2       3387.21       3245.99       213.24 o                         
  -1  -8   2       3641.54       3680.04       174.67 o                         
   1   8  -1       1967.34       2002.48       156.35 o                         
   1   8  -1       2496.00       2350.44       165.14 o                         
  -1  -8   0      11794.14      12051.30       271.74 o                         
   1   8   0      12445.13      12549.98       290.35 o                         
   1   8   1       4747.85       4840.04       214.77 o                         
   1   8   1       4809.92       4783.80       192.89 o                         
  -1  -8  -2      12547.59      12700.93       302.70 o                         
  -1  -8  -2      12948.42      13256.18       272.11 o                         
  -1  -8  -3       1702.05       1617.19       176.71 o                         
  -1  -8  -3       1732.75       1749.77       160.24 o                         
   1   8   4       4858.21       4920.89       208.73 o                         
   1   8   4       4866.05       4876.43       226.16 o                         
  -1  -8  -5       3153.38       3145.82       187.80 o                         
   1   8   5       3394.41       3391.30       208.55 o                         
  -1  -8  -6       5517.71       5616.63       297.85 o                         
   1   8   6       5550.39       5704.06       240.85 o                         
  -1  -8  -7       1426.63       1081.49       355.40 o                         
   1   8   7       1515.16       1688.30       164.18 o                         
  -1  -8  -8       3921.99       4615.41       569.36 o                         
   1   8   8       4282.01       4467.87       213.62 o                         
  -1  -8  -9        210.56        148.43       360.12 o                         
   1   8   9        420.69        374.69       171.52 o                         
  -1  -8 -10       2681.18       2604.60       515.87 o                         
  -1  -8 -10       2842.43       2658.11       214.13 o                         
   1   8  11         83.68         63.04       187.35 o                         
  -1  -8 -12       1183.07       1242.67       208.31 o                         
   1   8  13        227.61        265.04       213.43 o                         
   1   8  14       1768.31       1936.64       244.70 o                         
   1   8  15       1132.83       1049.29       245.10 o                         
   1   8  16       1061.86        922.63       294.00 o                         
   1   8  17        654.89        436.49       653.41 o                         
  -1  -9  14       3870.03       4462.11      1006.48 o                         
   1   9 -13        932.97       1021.59       509.66 o                         
   1   9 -12       6450.87       6967.25       426.15 o                         
  -1  -9  11        886.03       1019.53       268.61 o                         
   1   9 -10       4206.47       4066.64       338.58 o                         
   1   9  -9        534.62        604.82       240.98 o                         
  -1  -9   8       1739.47       1756.44       232.07 o                         
  -1  -9   7       1595.78       1548.49       221.07 o                         
   1   9  -6       2578.88       2634.02       222.54 o                         
   1   9  -5         46.27         -1.85       169.56 o                         
   1   9  -4       2051.22       1975.94       204.86 o                         
   1   9  -3          6.65          0.07       161.86 o                         
   1   9  -2        299.26        223.96       145.66 o                         
  -1  -9   1          4.35         14.06       133.78 o                         
  -1  -9   0        281.49        261.55       127.59 o                         
   1   9   1        562.98        581.72       128.92 o                         
   1   9   2        208.98        315.72       126.42 o                         
   1   9   3       3007.91       3060.33       177.69 o                         
   1   9   4       1287.69       1377.40       161.57 o                         
  -1  -9  -5       1452.72       1269.43       183.77 o                         
   1   9   6       3698.66       3802.41       254.51 o                         
   1   9   7       1673.97       1462.70       222.01 o                         
   1   9   8       8406.12       8216.31       389.91 o                         
  -1  -9  -9       4364.86       4336.67       330.41 o                         
  -1  -9 -10       5247.62       5128.36       349.12 o                         
   1   9  11       1325.82       1357.04       267.33 o                         
  -1  -9 -12       6277.37       6292.70       450.42 o                         
  -1  -9 -13       1662.39       1755.45       410.05 o                         
   1   9  14       9124.31       8377.51       642.35 o                         
   1  10 -11          9.27         86.01       504.93 o                         
   1  10 -10       1863.01       2001.86       309.81 o                         
   1  10  -9          5.06         11.90       261.84 o                         
  -1 -10   8       2597.72       2536.96       297.94 o                         
  -1 -10   7         62.76        -96.34       244.26 o                         
   1  10  -6      10850.44      10923.57       382.80 o                         
  -1 -10   5        590.87        616.95       195.60 o                         
  -1 -10   4      11422.39      11248.55       372.58 o                         
   1  10  -3        844.92        922.38       184.98 o                         
   1  10  -2      10565.83      10733.21       353.83 o                         
   1  10  -1        425.46        333.50       167.10 o                         
   1  10   0      17433.59      17770.96       404.33 o                         
  -1 -10  -1       1010.47        979.32       160.82 o                         
   1  10   2      18326.25      19219.41       406.95 o                         
   1  10   3        429.32        522.37       168.65 o                         
   1  10   4      10751.59      11137.26       343.47 o                         
   1  10   5        364.32        201.10       183.97 o                         
   1  10   6       7795.97       8163.09       395.99 o                         
  -1 -10  -7        452.51        549.74       230.98 o                         
  -1 -10  -8       7962.48       8469.13       427.44 o                         
   1  10   9         35.35        137.54       242.81 o                         
  -1 -10 -10       2297.75       2658.21       307.23 o                         
   1  10  11          7.24        -41.30       271.56 o                         
   1  10  12       1251.95       1345.41       378.39 o                         
   1  11  -7        181.49        294.14       272.39 o                         
   1  11  -6       8043.94       8321.55       444.95 o                         
   1  11  -5         51.21        169.96       247.05 o                         
   1  11  -4       5054.14       5366.86       334.28 o                         
   1  11  -3         59.02         97.13       218.97 o                         
   1  11  -2       2465.64       2331.93       253.14 o                         
   1  11  -1        728.21        693.95       202.94 o                         
   1  11   0        452.54        494.51       196.01 o                         
  -1 -11  -1        191.52        174.73       189.39 o                         
   1  11   2         28.65        156.03       241.77 o                         
   1  11   3         94.99          8.18       218.80 o                         
   1  11   4        350.46        305.13       212.47 o                         
  -1 -11  -5        434.22        432.87       243.76 o                         
   1  11   6       1460.33       1405.86       296.78 o                         
   1  11   7        135.41        102.57       275.43 o                         
   1  11   8       3628.18       3359.51       334.21 o                         
   1  11   9         60.58         52.31       265.74 o                         
  -1 -11 -10       2795.70       2871.03       443.25 o                         
   1  11  11          3.63         20.27       646.72 o                         
   1  12  -4       3842.40       4166.36       650.46 o                         
   1  12  -3         21.47        263.39       402.72 o                         
   1  12  -2       3765.04       3768.84       341.04 o                         
  -1 -12   1        116.46        163.05       239.62 o                         
  -1 -12   0       6991.66       7065.97       367.54 o                         
  -1 -12  -1        109.61         18.22       248.50 o                         
   1  12   2       8509.76       8827.91       399.88 o                         
   1  12   3          0.74         24.30       272.09 o                         
   1  12   4       5861.00       5767.01       522.45 o                         
   1  12   5          1.75       -131.08       349.24 o                         
  -1 -12  -7        201.38        201.48       655.70 o                         
   2 -12  -3       2111.52       2210.83       720.09 o                         
   2 -12  -2        302.77        396.32       470.64 o                         
   2 -12  -1       1777.62       1794.27       511.82 o                         
   2 -12   0          4.54        -71.76       460.00 o                         
   2 -12   1        603.63        284.75       691.93 o                         
   2 -12   2        174.39        -23.85       655.20 o                         
  -2  11   8        799.59        630.30       476.45 o                         
  -2  11   7       1286.38        720.65       440.91 o                         
   2 -11  -6        191.78        400.75       321.58 o                         
  -2  11   5       1440.02       1312.32       323.68 o                         
  -2  11   4          2.06         25.26       249.91 o                         
   2 -11  -3       1911.57       1792.95       264.11 o                         
  -2  11   2         29.16         91.96       231.84 o                         
  -2  11   1       3872.71       4212.54       301.18 o                         
   2 -11   0        107.16         72.00       216.57 o                         
   2 -11   1       6953.99       6895.48       352.13 o                         
  -2  11  -2         20.13         35.42       215.78 o                         
  -2  11  -3       3734.74       3711.55       291.12 o                         
  -2  11  -4         12.09         71.67       212.24 o                         
  -2  11  -5       3501.23       3221.02       259.31 o                         
  -2  11  -6         14.59        -35.22       224.37 o                         
   2 -11   7       6851.49       7315.11       400.29 o                         
  -2  11  -8         57.73        125.47       512.60 o                         
  -2  11  -9       3616.45       3832.32       862.79 o                         
  -2  10  10        216.63        128.86       367.49 o                         
  -2  10   9       4557.27       4648.75       384.66 o                         
  -2  10   8        339.06        311.48       268.60 o                         
  -2  10   7       8604.84       8485.11       502.93 o                         
   2 -10  -6        147.78        130.01       253.30 o                         
  -2  10   5       8433.68       8304.20       425.08 o                         
  -2  10   4          6.82        -11.31       192.29 o                         
  -2  10   3       3289.70       3405.23       260.92 o                         
   2 -10  -2         86.87        220.81       208.20 o                         
  -2  10   1       2117.10       2142.48       249.44 o                         
  -2  10   0        285.76        176.83       192.53 o                         
  -2  10  -1       3367.05       3474.60       258.22 o                         
  -2  10  -2        139.44        108.20       185.19 o                         
  -2  10  -3        493.94        467.27       181.91 o                         
   2 -10   4          7.33         10.56       180.43 o                         
  -2  10  -5        105.02        116.42       184.34 o                         
  -2  10  -6        525.22        555.92       198.43 o                         
  -2  10  -7        348.47        394.04       220.53 o                         
   2 -10   8         14.99         -6.92       222.11 o                         
  -2  10  -9        219.17        190.06       229.57 o                         
  -2  10 -10          3.01         36.06       234.89 o                         
  -2  10 -11        873.92       1189.27       401.59 o                         
  -2   9  12         53.10         51.87       376.26 o                         
  -2   9  11       1395.27       1327.94       342.47 o                         
   2  -9 -10        648.67        660.00       302.44 o                         
  -2   9   9        439.79        380.17       295.76 o                         
   2  -9  -8        124.37          8.68       281.71 o                         
  -2   9   7        312.71        306.01       209.91 o                         
  -2   9   6        686.20        599.07       198.57 o                         
   2  -9  -5        480.11        543.93       193.75 o                         
  -2   9   4       2917.22       2911.74       228.90 o                         
  -2   9   3       1111.10       1009.94       182.06 o                         
   2  -9  -2        328.92        344.74       165.64 o                         
   2  -9  -1       6663.80       6633.55       291.89 o                         
   2  -9   0       1341.22       1176.24       187.24 o                         
  -2   9  -1      13402.91      13261.62       368.30 o                         
  -2   9  -2       1498.52       1420.17       175.47 o                         
  -2   9  -3       9308.86       9081.44       301.82 o                         
  -2   9  -4        512.73        415.00       163.16 o                         
   2  -9   5      10594.89      10365.64       325.98 o                         
   2  -9   6        633.08        681.19       180.81 o                         
   2  -9   7      18045.78      17726.11       419.85 o                         
  -2   9  -8        964.42        891.23       188.88 o                         
  -2   9  -9      13269.88      12933.87       404.98 o                         
  -2   9 -10        301.02        253.51       197.55 o                         
   2  -9  11       5283.04       5378.61       332.77 o                         
  -2   9 -12        612.79        798.18       307.62 o                         
   2  -9  13       6173.78       6511.90       505.10 o                         
   2  -9  14        630.51        341.51       767.92 o                         
   2  -8 -13       5210.19       6073.61       692.38 o                         
   2  -8 -12       2173.04       2369.39       544.96 o                         
  -2   8  11       5779.39       6292.95       624.72 o                         
   2  -8 -10       1540.86       1577.51       466.82 o                         
  -2   8   9       6153.79       6075.75       552.57 o                         
   2  -8  -8       2127.56       2409.80       378.66 o                         
  -2   8   7      16914.65      16522.65       534.20 o                         
   2  -8  -6       5074.06       5340.59       358.96 o                         
   2  -8  -5      26531.22      26850.22       603.02 o                         
   2  -8  -4       2589.07       2519.88       314.38 o                         
  -2   8   4       3877.82       4123.82       288.34 o                         
   2  -8  -3      14662.81      14256.73       538.19 o                         
  -2   8   3      17510.25      17612.06       452.61 o                         
   2  -8  -2       1750.54       1911.72       370.91 o                         
  -2   8   2       2864.38       2593.67       249.52 o                         
   2  -8  -1      14040.58      13322.19       667.47 o                         
  -2   8   1      17194.38      17548.22       429.86 o                         
   2  -8   0       4535.52       4155.11       334.51 o                         
  -2   8   0       6084.22       6023.16       335.11 o                         
   2  -8   1      21504.59      21568.42       823.58 o                         
   2  -8   1      28348.43      28638.55       473.62 o                         
   2  -8   2        785.32        826.33       262.15 o                         
  -2   8  -2       3460.12       3090.05       275.79 o                         
   2  -8   3       9096.29       9053.49       563.72 o                         
   2  -8   3      13665.26      13035.78       388.04 o                         
   2  -8   4        387.12        403.11       237.29 o                         
  -2   8  -4       1799.07       1555.09       255.96 o                         
   2  -8   5       2793.73       2652.49       300.89 o                         
  -2   8  -5       5492.35       4649.44       291.47 o                         
   2  -8   6       1194.99       1136.02       316.36 o                         
  -2   8  -6       2799.93       2536.37       263.35 o                         
   2  -8   7       1335.75       1408.05       289.61 o                         
   2  -8   7       4209.10       3501.96       313.38 o                         
   2  -8   8        343.09        241.21       250.77 o                         
   2  -8   8       1336.52        938.63       293.40 o                         
   2  -8   9          8.96         19.74       301.61 o                         
   2  -8   9       1837.53       1516.26       292.00 o                         
   2  -8  10        115.05        239.61       317.32 o                         
   2  -8  10        577.09        616.19       288.32 o                         
  -2   8 -11         59.65        149.45       297.35 o                         
   2  -8  11        824.28        705.46       360.60 o                         
   2  -8  12         18.02         19.20       310.65 o                         
   2  -8  12        334.62        271.42       449.75 o                         
   2  -8  13       2920.98       2900.96       411.84 o                         
   2  -8  13       2989.14       3329.68       541.41 o                         
   2  -8  14        975.61        740.15       461.42 o                         
   2  -8  14       1133.81       1343.19       524.34 o                         
  -2   8 -15       2426.88       2410.39       805.72 o                         
   2  -8  15       2499.62       2960.24       906.08 o                         
   2  -7 -14       3314.94       3367.24       639.67 o                         
  -2   7  13       5235.42       5547.36       678.44 o                         
   2  -7 -12       4402.94       4369.65       615.97 o                         
  -2   7  11       4884.30       5149.78       616.31 o                         
  -2   7  10       2123.85       2064.32       469.65 o                         
  -2   7   9        942.06        849.87       397.75 o                         
  -2   7   8       4274.67       4675.31       444.83 o                         
   2  -7  -7        859.20        860.83       311.54 o                         
   2  -7  -6       2571.44       2831.08       358.07 o                         
  -2   7   5        757.67        751.60       227.63 o                         
   2  -7  -4        701.95        612.86       189.51 o                         
   2  -7  -3        731.66        592.52       166.13 o                         
  -2   7   2        995.07        803.87       167.65 o                         
   2  -7  -1       7111.82       7283.60       267.87 o                         
  -2   7   0       1389.52       1520.67       170.16 o                         
  -2   7  -1       9752.49      10057.73       277.17 o                         
  -2   7  -2       3773.78       3972.43       224.38 o                         
   2  -7   3       8160.76       8093.63       314.79 o                         
  -2   7  -4       2729.41       2590.14       213.17 o                         
   2  -7   5      11562.73      11354.48       349.66 o                         
  -2   7  -6       4801.24       4823.35       278.62 o                         
  -2   7  -7      20500.01      20426.12       487.70 o                         
   2  -7   8      10741.72      10997.28       407.59 o                         
   2  -7   9      17768.85      17705.61       512.45 o                         
   2  -7  10       3870.91       3580.56       317.76 o                         
   2  -7  11       6909.65       6927.09       401.26 o                         
  -2   7 -12       3784.27       3634.24       371.25 o                         
   2  -7  13      12660.33      13107.41       590.80 o                         
  -2   7 -14       3588.40       3430.86       395.41 o                         
   2  -7  15      10573.25      11165.63       653.96 o                         
   2  -7  16       1148.95       1392.08       449.86 o                         
   2  -7  17       3027.93       2157.57       989.59 o                         
   2  -6 -16         11.27         79.90      1070.69 o                         
  -2   6  15       1225.98       1137.63       435.97 o                         
   2  -6 -15       1246.13        237.67      1025.51 o                         
   2  -6 -14         75.33        251.00       436.68 o                         
   2  -6 -14         77.47       -101.62       948.98 o                         
  -2   6  13       5810.69       5939.94       608.16 o                         
   2  -6 -13       6232.20       4916.98      1078.10 o                         
   2  -6 -12       2171.14       2330.57       437.44 o                         
   2  -6 -12       2387.11       2039.77       901.55 o                         
   2  -6 -11       5506.70       5195.31       535.40 o                         
   2  -6 -11       5786.17       4789.64      1003.06 o                         
   2  -6 -10       1212.96       1205.59       361.58 o                         
   2  -6 -10       1501.45       1217.50       789.73 o                         
  -2   6   9       6542.10       6401.03       520.84 o                         
   2  -6  -9       7043.81       6574.56       955.13 o                         
  -2   6   8       1749.18       1925.09       306.36 o                         
  -2   6   7      12483.71      12896.05       509.96 o                         
   2  -6  -7      13733.21      13251.66      1091.06 o                         
   2  -6  -6      12606.19      12314.53       385.49 o                         
  -2   6   6      14368.55      13172.34      1024.15 o                         
  -2   6   5      20092.67      19655.26       422.55 o                         
  -2   6   4       6440.57       6211.92       219.47 o                         
  -2   6   3       7915.42       7773.67       217.00 o                         
   2  -6  -2       5427.63       5475.40       183.86 o                         
  -2   6   1       7363.16       7244.89       177.86 o                         
   2  -6   0      11655.62      11593.19       199.65 o                         
  -2   6  -1      17286.32      17311.60       242.58 o                         
   2  -6   1      20042.82      18975.59       953.07 o                         
  -2   6  -2       6885.64       6972.36       193.33 o                         
   2  -6   2       9809.09       9642.21       766.81 o                         
  -2   6  -3       4717.86       4642.77       152.61 o                         
   2  -6   4       2124.57       2053.26       126.55 o                         
  -2   6  -5       1637.29       1661.03       147.99 o                         
  -2   6  -5       2291.40       2497.35       430.77 o                         
  -2   6  -6       3323.79       3470.85       203.21 o                         
   2  -6   6       4560.59       4115.69       383.34 o                         
  -2   6  -7       3530.57       3692.18       232.74 o                         
   2  -6   7       4709.85       4722.58       360.35 o                         
  -2   6  -8        137.92        124.93       138.18 o                         
  -2   6  -8        770.60        701.75       356.41 o                         
   2  -6   9        959.61        923.53       168.96 o                         
   2  -6   9       1914.50       1761.52       302.73 o                         
   2  -6  10         13.81         56.54       161.70 o                         
  -2   6 -10        137.13        315.10       375.47 o                         
  -2   6 -11        369.79        374.90       193.15 o                         
  -2   6 -11       1038.13        890.25       307.17 o                         
   2  -6  12          6.76        122.58       278.43 o                         
  -2   6 -12         49.82        111.17       286.00 o                         
   2  -6  13        539.15        485.25       386.15 o                         
  -2   6 -13        541.24        639.30       272.32 o                         
  -2   6 -14       1361.43       1575.86       318.36 o                         
   2  -6  14       1432.92       1538.82       383.50 o                         
   2  -6  15        141.89        -16.18       387.06 o                         
   2  -6  15        331.50        351.70       370.62 o                         
  -2   6 -16       1038.77       1353.85       718.88 o                         
  -2   6 -16       1253.73       1338.93       354.63 o                         
  -2   6 -17        524.80        500.88       464.96 o                         
  -2   6 -17        533.52        470.28       394.66 o                         
   2  -6  18        882.95        859.95       573.11 o                         
   2  -5 -17       4033.90       3686.27      1049.42 o                         
  -2   5  16       3905.97       3869.30       508.76 o                         
  -2   5  15       3432.76       3353.42       294.59 o                         
   2  -5 -14       8358.70       8573.30       300.92 o                         
   2  -5 -13       7142.27       7374.39       271.12 o                         
  -2   5  12      11365.35      11190.23       303.54 o                         
   2  -5 -11       7383.88       7285.55       232.04 o                         
   2  -5 -10       4365.27       4338.51       191.78 o                         
   2  -5  -9       1603.47       1633.13       137.04 o                         
  -2   5   8       4164.31       3944.27       167.53 o                         
  -2   5   7       2903.97       2774.52       130.50 o                         
  -2   5   6       1795.71       1757.91       101.74 o                         
   2  -5  -5       1069.15       1138.06        85.27 o                         
  -2   5   4        366.45        334.95        65.70 o                         
   2  -5  -3        448.97        490.88        64.51 o                         
  -2   5   2          2.36         10.10        80.58 o                         
  -2   5   1        499.12        504.76        72.81 o                         
   2  -5   0        879.43        928.35        75.23 o                         
   2  -5   1       1513.01       1484.36        79.71 o                         
  -2   5  -2       5021.02       5029.47       111.93 o                         
   2  -5   3        404.82        415.46        68.40 o                         
   2  -5   4        815.83        800.60        50.45 o                         
  -2   5  -5       3567.70       3649.08        81.21 o                         
   2  -5   6       4570.94       4694.38       104.49 o                         
  -2   5  -7       7606.16       7743.28       136.06 o                         
  -2   5  -8       9690.66       9563.22       161.58 o                         
  -2   5  -9       6381.74       6307.52       144.93 o                         
  -2   5 -10       3329.82       3354.12       125.00 o                         
  -2   5 -11       2757.61       2725.39       122.82 o                         
  -2   5 -12       4044.22       4032.38       157.27 o                         
  -2   5 -13       6587.40       6702.90       197.09 o                         
   2  -5  14       8132.55       8359.67       222.40 o                         
  -2   5 -15       8092.52       7994.32       228.37 o                         
   2  -5  16       3428.83       3546.67       189.47 o                         
  -2   5 -17       1386.57       1340.80       167.78 o                         
  -2   5 -18       2132.48       2266.23       198.38 o                         
   2  -4 -18        420.71        510.77       215.98 o                         
   2  -4 -17        297.55        228.76       184.07 o                         
   2  -4 -16         30.88         78.95       169.46 o                         
   2  -4 -15         31.68         67.34       158.97 o                         
   2  -4 -14        662.13        725.68       147.02 o                         
   2  -4 -13        215.76        208.15       136.35 o                         
   2  -4 -12       5379.20       5088.69       208.28 o                         
   2  -4 -11        146.40        184.30       119.55 o                         
  -2   4  10       6601.59       6389.61       206.18 o                         
   2  -4  -9        487.14        439.90       111.35 o                         
  -2   4   8       8186.54       8073.80       202.83 o                         
  -2   4   7       2856.41       2695.87       133.55 o                         
   2  -4  -6      29422.28      28962.11       303.67 o                         
  -2   4   5       9867.72       9776.42       161.29 o                         
   2  -4  -4      28511.76      28599.72       226.56 o                         
  -2   4   3       3218.19       3220.33        80.15 o                         
   2  -4  -2      11443.39      11285.78       116.46 o                         
   2  -4  -1      10860.15      11003.72       103.32 o                         
   2  -4   0      40101.50      40884.30       275.07 o                         
   2  -4   1      26644.14      26628.32       215.63 o                         
  -2   4  -2      25896.85      25611.96       124.50 o                         
   2  -4   3       9623.72       9735.50        85.65 o                         
  -2   4  -4      12719.27      12922.83       111.54 o                         
  -2   4  -5       5292.01       5155.89        86.15 o                         
   2  -4   6      11896.51      11801.04       127.79 o                         
   2  -4   7       7613.70       7574.02       117.96 o                         
   2  -4   8      13092.19      13131.42       163.14 o                         
   2  -4   9       4234.58       4261.51       121.92 o                         
  -2   4 -10       2497.15       2628.41       112.06 o                         
  -2   4 -11         31.67         49.66        84.43 o                         
   2  -4  12       2037.21       1927.77       118.33 o                         
  -2   4 -13         70.26         62.45       106.84 o                         
  -2   4 -14        428.94        406.16       116.73 o                         
   2  -4  15        317.74        305.61       125.92 o                         
  -2   4 -16          7.66          8.11       139.67 o                         
  -2   4 -17        434.46        464.03       147.65 o                         
  -2   4 -18         32.90        -24.57       157.02 o                         
  -2   4 -19       1818.42       1787.25       190.41 o                         
  -2   4 -20       1174.48        929.92       759.71 o                         
   2  -3 -19       1435.21       1707.35       707.09 o                         
   2  -3 -18       8174.52       8299.75       324.62 o                         
   2  -3 -17        688.50        794.86       181.65 o                         
  -2   3  16       3062.08       2977.38       219.19 o                         
   2  -3 -15        682.36        751.68       162.55 o                         
  -2   3  14       7994.74       8075.90       277.70 o                         
   2  -3 -13       4181.94       4288.81       199.72 o                         
   2  -3 -12      18772.70      18817.36       329.70 o                         
   2  -3 -11       3264.25       3360.42       160.95 o                         
   2  -3 -10       9180.47       8863.22       217.85 o                         
   2  -3  -9       3263.03       3196.31       143.57 o                         
   2  -3  -8       6379.62       6032.91       166.56 o                         
   2  -3  -7       5390.84       5138.16       136.15 o                         
   2  -3  -6      17159.30      16739.03       215.57 o                         
   2  -3  -5       9450.10       9352.45       149.48 o                         
  -2   3   4       5666.44       5686.79        99.09 o                         
   2  -3  -3       3045.27       2990.97        69.90 o                         
  -2   3   2        889.73        961.17        45.01 o                         
   2  -3  -1       1467.44       1509.01        73.04 o                         
  -2   3   0        182.81        220.47        45.32 o                         
   2  -3   1        336.79        394.53        51.56 o                         
  -2   3  -2       2833.63       2919.18        64.67 o                         
  -2   3  -3         10.55         21.70        26.52 o                         
   2  -3   4       3761.14       3805.85        64.44 o                         
   2  -3   5       2426.22       2420.78        65.17 o                         
  -2   3  -6      14161.40      14228.03       140.20 o                         
  -2   3  -7       8798.89       8484.35       123.46 o                         
  -2   3  -8      26923.24      26083.62       225.86 o                         
  -2   3  -9       7070.68       6922.28       135.13 o                         
  -2   3 -10      18913.43      18451.46       212.89 o                         
  -2   3 -11       4178.90       4087.61       132.57 o                         
  -2   3 -12      11953.62      11486.68       213.18 o                         
  -2   3 -13       8666.92       8712.70       206.20 o                         
   2  -3  14      28018.34      28002.39       358.27 o                         
  -2   3 -15       7406.04       7192.01       218.55 o                         
  -2   3 -16      11854.60      12228.18       294.68 o                         
  -2   3 -17       2551.59       2514.63       181.13 o                         
  -2   3 -18       3737.70       3951.08       214.77 o                         
  -2   3 -19       1389.58       1482.13       180.67 o                         
  -2   3 -20       6770.40       7074.51       338.86 o                         
   2  -2 -19         70.38        278.18       770.87 o                         
   2  -2 -18       1652.87       1686.10       195.31 o                         
  -2   2  17         31.15         -4.23       155.80 o                         
  -2   2  16        256.37        197.45       146.52 o                         
   2  -2 -15         20.08        105.65       138.12 o                         
   2  -2 -14         52.95         59.85       132.41 o                         
   2  -2 -13        126.90        134.86       123.23 o                         
   2  -2 -12        157.27        133.72       113.48 o                         
   2  -2 -11        486.86        510.64       113.92 o                         
   2  -2 -10       1526.13       1434.23       123.76 o                         
   2  -2  -9        997.09        962.51       107.11 o                         
   2  -2  -8       3078.24       3234.58       131.32 o                         
   2  -2  -7       4542.31       4430.33       127.67 o                         
   2  -2  -6      19748.60      19735.75       184.23 o                         
   2  -2  -5       6726.11       6459.10       118.17 o                         
   2  -2  -4      41132.87      40785.40       246.00 o                         
  -2   2   3       3967.21       3885.76        80.76 o                         
   2  -2  -2      16471.31      16273.73       131.37 o                         
   2  -2  -1      12313.96      12658.93       145.88 o                         
  -2   2   0      95272.79      93765.51       384.30 o                         
  -2   2  -1      20070.73      21324.10       171.82 o                         
  -2   2  -2     118460.44     119154.98       369.17 o                         
  -2   2  -3       7232.90       7408.84        75.33 o                         
   2  -2   4      28978.07      28187.30       164.78 o                         
  -2   2  -5       4790.53       4821.62        80.17 o                         
  -2   2  -6      49561.63      48116.75       249.51 o                         
  -2   2  -7       8221.50       8056.87       114.02 o                         
  -2   2  -8      53590.28      52103.98       294.02 o                         
   2  -2   9       7409.61       7234.81       129.05 o                         
  -2   2 -10       9452.70       9104.11       160.84 o                         
  -2   2 -11       1365.96       1377.16        91.15 o                         
  -2   2 -12       4088.17       3994.32       129.72 o                         
  -2   2 -13       1997.73       2040.93       127.12 o                         
  -2   2 -14       2308.43       2270.16       142.20 o                         
  -2   2 -15       1303.79       1308.35       133.49 o                         
  -2   2 -16         49.61         50.88       128.92 o                         
   2  -2  17        524.93        542.04       136.13 o                         
  -2   2 -18        200.42        289.87       142.00 o                         
   2  -2  19        109.93         57.36       156.06 o                         
  -2   2 -20       1233.49       1392.06       208.25 o                         
  -2   2 -20       1407.44       1683.99      1047.79 o                         
   2  -1 -19        141.32        258.43       750.83 o                         
  -2   1  19        162.41        243.22       468.98 o                         
   2  -1 -18       8055.46       8748.59      1163.95 o                         
  -2   1  18       9402.58      10543.61       348.73 o                         
   2  -1 -17        289.28        753.35       642.97 o                         
   2  -1 -17        313.30        311.00       211.89 o                         
   2  -1 -16       4690.33       5079.39       589.33 o                         
   2  -1 -16       5981.02       6220.35       280.22 o                         
   2  -1 -15        163.25        187.33       338.22 o                         
   2  -1 -15        184.07        262.18       203.24 o                         
   2  -1 -14       9206.50       9148.96       974.34 o                         
  -2   1  14      11473.36      12078.83       318.53 o                         
   2  -1 -13       1817.48       1962.47       292.02 o                         
  -2   1  13       2078.15       2163.37       219.48 o                         
   2  -1 -12      37733.78      36448.92      1057.83 o                         
  -2   1  12      47328.10      46567.73       541.52 o                         
   2  -1 -11        142.39        109.03       160.76 o                         
  -2   1  11        193.48        180.03       206.77 o                         
   2  -1 -10      16092.94      15230.50       342.13 o                         
   2  -1 -10      20627.72      20518.58       517.02 o                         
   2  -1  -9        435.47        445.34       105.81 o                         
  -2   1   9        557.32        675.42       318.82 o                         
   2  -1  -8      16789.46      15895.95       272.55 o                         
  -2   1   8      21421.75      20374.58       997.21 o                         
   2  -1  -7         22.63         62.09        66.39 o                         
  -2   1   7         24.03        -41.82       409.42 o                         
   2  -1  -6      55656.12      54127.25       322.42 o                         
   2  -1  -5        137.36        182.43        64.36 o                         
  -2   1   5        194.85        100.37       352.85 o                         
   2  -1  -4      22843.05      22068.44       183.24 o                         
  -2   1   4      30849.77      33230.72       576.41 o                         
   2  -1  -3       2314.22       2536.31        66.74 o                         
  -2   1   3       2546.62       2945.14       261.90 o                         
   2  -1  -2       7550.10       7692.92        90.93 o                         
   2  -1  -1       3212.59       3567.96        55.83 o                         
   2  -1  -1       4014.40       4303.52       376.72 o                         
   2  -1   0      12246.09      12861.58       141.06 o                         
  -2   1   0      17910.58      19883.18       550.07 o                         
  -2   1  -1        969.42       1322.06        64.53 o                         
  -2   1  -2       4573.06       4933.29        96.59 o                         
  -2   1  -2       7857.98       8356.75       193.45 o                         
  -2   1  -3       2323.44       2550.92        55.45 o                         
  -2   1  -3       2589.13       2643.13       141.17 o                         
  -2   1  -4        158.72        156.03        39.62 o                         
  -2   1  -4        529.43        545.55       180.30 o                         
  -2   1  -5        304.36        334.41        46.19 o                         
  -2   1  -5        489.64        654.21       113.73 o                         
   2  -1   6       1412.63       1419.97        70.02 o                         
   2  -1   6       1412.76       1444.05       107.91 o                         
   2  -1   7       1082.87        995.72        70.82 o                         
  -2   1  -7       1305.99       1283.92       120.53 o                         
   2  -1   8      11526.01      11068.65       228.98 o                         
   2  -1   8      12006.06      11769.49       180.77 o                         
   2  -1   9        265.59        275.39       105.24 o                         
  -2   1  -9        290.88        258.27        93.89 o                         
   2  -1  10       7121.13       6948.48       257.19 o                         
  -2   1 -10       8019.52       8256.03       169.96 o                         
   2  -1  11         23.96         61.95       144.25 o                         
  -2   1 -11        106.18        141.41       113.20 o                         
   2  -1  12       5056.49       4950.71       249.55 o                         
  -2   1 -12       5703.22       5736.08       201.48 o                         
   2  -1  13        534.72        316.89       214.57 o                         
  -2   1 -13        535.88        494.90       162.95 o                         
   2  -1  14      21870.85      22555.08       708.31 o                         
   2  -1  14      25836.87      25956.69       381.20 o                         
   2  -1  15        627.39        566.04       323.66 o                         
  -2   1 -15        686.66        754.42       175.02 o                         
   2  -1  16      13335.57      14189.46      1149.11 o                         
  -2   1 -16      16260.56      16864.46       339.43 o                         
   2  -1  17        555.16        585.07       511.90 o                         
  -2   1 -17        566.17        503.86       187.60 o                         
   2  -1  18       2436.52       2772.02       408.72 o                         
  -2   1 -18       3246.00       3414.18       259.17 o                         
   2  -1  19        384.87        329.04       603.14 o                         
   2  -1  19        422.15        650.22       224.33 o                         
   2  -1  20      11500.82      12211.03      1248.22 o                         
  -2   1 -20      14281.60      14950.96       427.13 o                         
   2  -1  21       1254.73       1437.55       807.99 o                         
  -2   0  19          3.99         75.21       399.51 o                         
  -2   0  18      10687.27      10995.27       422.69 o                         
   2   0 -17         44.25         95.66       195.84 o                         
   2   0 -16       3505.01       3726.99       263.55 o                         
   2   0 -15         37.83        145.03       154.72 o                         
   2   0 -14       3694.47       3720.82       216.59 o                         
   2   0 -13        164.58        164.12       134.08 o                         
   2   0 -12       1743.08       1687.56       166.85 o                         
   2   0 -11        202.35        266.97       136.03 o                         
  -2   0  10         13.80         82.58       136.55 o                         
   2   0  -9        581.47        498.33       114.86 o                         
  -2   0   8       2076.96       2090.95       120.63 o                         
   2   0  -7        491.72        445.05        89.95 o                         
  -2   0   6      13276.88      13328.22       203.27 o                         
  -2   0   5        544.17        482.86        71.90 o                         
   2   0  -4      24689.52      24587.06       213.38 o                         
   2   0  -3        626.63        661.82        53.11 o                         
  -2   0   2       8259.62       8382.44       104.33 o                         
   2   0  -1        242.10        325.85        44.81 o                         
   2   0   0      41459.09      45116.94       171.60 o                         
  -2   0  -1        338.07        456.08        40.03 o                         
   2   0   2     142970.52     146506.56       374.31 o                         
  -2   0  -3        326.31        382.48        50.37 o                         
  -2   0  -6      39535.82      40548.44       250.18 o                         
   2   0   7        287.26        327.37        58.95 o                         
  -2   0  -8      44819.15      44183.41       318.55 o                         
  -2   0  -9        151.03        150.50        64.66 o                         
  -2   0 -10       8561.84       8374.83       171.98 o                         
  -2   0 -11         35.65         61.37        86.88 o                         
   2   0  12       5010.76       4909.37       195.44 o                         
   2   0  13        163.18        145.07       117.21 o                         
   2   0  14       8593.85       8441.26       269.25 o                         
  -2   0 -15          2.31         23.93       137.94 o                         
   2   0  16       2674.65       2816.80       213.82 o                         
   2   0  17        103.62         85.48       168.38 o                         
  -2   0 -18        236.29        156.47       179.88 o                         
  -2   0 -19          2.94         -7.13       201.19 o                         
   2   0  20          6.39         53.80       203.26 o                         
   2   0  21        152.96        312.72       859.39 o                         
  -2  -1  19         93.99         -3.21       489.28 o                         
   2   1 -19        125.70        130.22       730.14 o                         
   2   1 -18       6003.31       6865.15       592.94 o                         
   2   1 -18       7810.91       8756.21       360.09 o                         
   2   1 -17        107.07        188.77       298.59 o                         
   2   1 -17        171.98        321.31       232.08 o                         
  -2  -1  16       5751.88       6210.66       437.84 o                         
   2   1 -16       6804.36       7554.95       313.90 o                         
  -2  -1  15         92.77         59.13       256.68 o                         
   2   1 -15        129.41        410.20       203.89 o                         
   2   1 -14      10102.08      10509.89       502.08 o                         
   2   1 -14      12167.97      12361.22       336.36 o                         
   2   1 -13       1161.68       1377.87       258.34 o                         
   2   1 -13       1569.51       1546.17       205.91 o                         
  -2  -1  12      42756.43      43107.80       739.95 o                         
   2   1 -12      51223.70      48972.13       638.00 o                         
   2   1 -11        227.68        184.10       182.38 o                         
   2   1 -11        259.63        301.07       190.74 o                         
   2   1 -10      20208.92      19864.18       394.20 o                         
   2   1 -10      23820.10      22160.40       432.01 o                         
   2   1  -9        543.00        610.84       118.49 o                         
   2   1  -9        640.72        674.37       184.87 o                         
   2   1  -8      20643.49      19659.61       275.49 o                         
   2   1  -8      24410.96      22480.36       547.25 o                         
   2   1  -7          6.25          7.01        75.53 o                         
   2   1  -7         11.33         82.40       265.36 o                         
   2   1  -6      70475.27      66868.27       412.50 o                         
   2   1  -6      82964.21      79841.12      1129.00 o                         
   2   1  -5        256.20        367.19        62.48 o                         
   2   1  -5        287.02        350.00       236.93 o                         
   2   1  -4      35681.39      34453.59       230.87 o                         
   2   1  -4      40807.25      37991.34       695.90 o                         
   2   1  -3       1035.66       1093.54        57.27 o                         
   2   1  -3       1554.96       1235.50       370.68 o                         
   2   1  -2      10251.94      10245.40       108.29 o                         
   2   1  -2      11946.14      11554.37       413.11 o                         
   2   1  -1       3573.21       4101.96        73.91 o                         
   2   1   0      25243.40      26370.53       159.16 o                         
   2   1   1       1438.43       1738.19        59.35 o                         
   2   1   1       1655.97       2147.24       183.76 o                         
   2   1   2      14639.01      15306.14       159.10 o                         
   2   1   2      15665.18      17046.19       224.96 o                         
   2   1   3       1184.00       1361.09        98.40 o                         
   2   1   3       1705.37       1966.55        91.41 o                         
  -2  -1  -4       1652.04       1753.37        82.21 o                         
   2   1   4       1687.66       1853.43        96.15 o                         
  -2  -1  -5        825.66        915.10        71.96 o                         
   2   1   5        893.96       1102.39       106.73 o                         
  -2  -1  -6          0.57          5.68        63.05 o                         
   2   1   6        317.55        428.11       107.52 o                         
  -2  -1  -7        994.33       1040.78        79.95 o                         
   2   1   7       1237.32       1288.63       118.49 o                         
   2   1   8       2139.34       2173.31       151.41 o                         
   2   1   8       4725.72       4953.45       153.72 o                         
  -2  -1  -9        112.70        170.96        95.98 o                         
  -2  -1  -9        172.30        265.98       125.81 o                         
  -2  -1 -10       4003.61       4039.22       238.57 o                         
  -2  -1 -10       5601.55       5589.26       176.60 o                         
  -2  -1 -11        366.40        490.62       418.22 o                         
   2   1  11        371.78        378.80       115.37 o                         
   2   1  12       2882.12       2924.66       298.57 o                         
  -2  -1 -12       4016.77       3869.63       186.87 o                         
  -2  -1 -13          5.17        115.55       490.26 o                         
   2   1  13        125.16         27.08       142.50 o                         
  -2  -1 -14      17674.29      16468.18       782.79 o                         
  -2  -1 -14      22582.00      22608.80       356.67 o                         
  -2  -1 -15        264.10        280.69       470.04 o                         
  -2  -1 -15        404.88        487.40       160.86 o                         
  -2  -1 -16      13035.00      14070.73      1172.56 o                         
   2   1  16      16027.44      16151.82       344.21 o                         
  -2  -1 -17         49.06         52.35       560.18 o                         
  -2  -1 -17        173.64        249.31       189.85 o                         
   2   1  18       3607.37       3978.60       536.46 o                         
  -2  -1 -18       4154.11       4020.67       263.06 o                         
   2   1  19        166.11        288.01       413.05 o                         
   2   1  19        252.48        221.95       239.23 o                         
  -2  -1 -20      12392.36      11247.46      1233.58 o                         
   2   1  20      14973.09      16007.23       438.01 o                         
   2   2 -19        564.31        480.27       703.11 o                         
   2   2 -18       8048.94       8770.01       289.87 o                         
   2   2 -17        318.22        394.39       140.05 o                         
   2   2 -16       3132.17       3248.65       176.67 o                         
   2   2 -15         31.05         38.67       124.79 o                         
   2   2 -14       3240.53       3136.46       173.30 o                         
   2   2 -13         62.81         74.39       123.48 o                         
   2   2 -12       6347.76       5908.47       202.15 o                         
   2   2 -11         17.71         29.44       108.69 o                         
  -2  -2  10       1274.81       1263.27       107.61 o                         
   2   2  -9       1155.66       1144.74        97.27 o                         
  -2  -2   8        162.68        186.33        80.98 o                         
   2   2  -7       4180.55       4028.06       119.23 o                         
  -2  -2   6        634.93        636.41        71.79 o                         
  -2  -2   5       5442.13       5317.26       116.83 o                         
   2   2  -4       6689.29       6894.72       125.46 o                         
   2   2  -3       1770.44       1739.55        66.77 o                         
   2   2  -2       3921.75       3885.62        76.77 o                         
   2   2  -1      10732.02      11459.32       119.38 o                         
   2   2   0      42236.39      43750.23       202.93 o                         
  -2  -2  -1      12682.84      13526.44       120.69 o                         
  -2  -2  -2      92264.02      93017.48       294.61 o                         
  -2  -2  -3       2054.86       2260.19        62.68 o                         
   2   2   4      32593.45      33191.90       206.10 o                         
   2   2   5       1749.75       1802.30        65.87 o                         
   2   2   6      56054.56      55628.34       300.17 o                         
   2   2   7       2546.30       2597.40        85.22 o                         
  -2  -2  -8      99678.89      96745.07       441.27 o                         
   2   2   9       3424.83       3356.29       110.41 o                         
  -2  -2 -10      30654.22      30157.03       293.12 o                         
   2   2  11        511.54        418.30        91.23 o                         
  -2  -2 -12      22336.61      21459.23       295.81 o                         
   2   2  13        461.02        418.07       105.41 o                         
   2   2  14      22399.36      21375.30       323.77 o                         
  -2  -2 -15       1177.31       1264.65       139.06 o                         
  -2  -2 -16       8434.35       8520.75       251.95 o                         
  -2  -2 -17        641.19        659.54       140.23 o                         
   2   2  18       1712.26       1688.00       171.39 o                         
  -2  -2 -19         67.47        121.94       160.63 o                         
  -2  -2 -20        775.20        807.87       187.64 o                         
  -2  -2 -20       1051.99       1140.07      1008.14 o                         
  -2  -2 -21         73.84        436.94      1052.81 o                         
   2   3 -19        199.83        427.45       679.81 o                         
  -2  -3  18        938.53       1104.68       293.92 o                         
   2   3 -17         41.38         57.19       154.33 o                         
   2   3 -16        997.96       1092.98       149.57 o                         
   2   3 -15        210.64        245.02       130.90 o                         
   2   3 -14       1991.54       1958.96       157.19 o                         
   2   3 -13       2578.67       2345.05       156.30 o                         
   2   3 -12      13376.41      13201.54       260.79 o                         
   2   3 -11       1204.44       1133.41       119.20 o                         
   2   3 -10      10356.88      10276.11       210.34 o                         
   2   3  -9       1166.23       1168.16       104.80 o                         
   2   3  -8       8852.70       8660.07       184.33 o                         
   2   3  -7       3192.54       3110.15       120.22 o                         
   2   3  -6      45968.05      43906.95       341.45 o                         
   2   3  -5       8798.32       8868.41       155.93 o                         
   2   3  -4      39428.96      37520.09       285.62 o                         
   2   3  -3       5128.46       4967.95        95.01 o                         
   2   3  -2      22809.96      22955.03       185.34 o                         
   2   3  -1       2267.48       2348.50        67.25 o                         
   2   3   0      38486.83      38900.35       209.23 o                         
   2   3   1       7689.35       8012.90        93.85 o                         
   2   3   2      48167.48      48926.20       221.90 o                         
   2   3   3      10728.36      11254.07       109.64 o                         
   2   3   4       7204.88       7388.26       101.28 o                         
   2   3   5        785.35        885.26        57.22 o                         
  -2  -3  -6       5288.39       5138.67       107.43 o                         
   2   3   7         78.69         77.81        60.89 o                         
   2   3   8        623.63        618.68        71.69 o                         
  -2  -3  -9        155.21        153.60        74.00 o                         
   2   3  10        913.45        884.37        96.32 o                         
  -2  -3 -11          2.54         -0.92        91.59 o                         
   2   3  12       1608.69       1509.19       119.32 o                         
   2   3  13       1838.13       1709.28       133.10 o                         
  -2  -3 -14       8506.44       8237.66       230.40 o                         
   2   3  15       1290.31       1121.57       138.86 o                         
  -2  -3 -16       8220.69       7910.67       250.34 o                         
   2   3  17        707.85        710.00       144.94 o                         
  -2  -3 -18       4473.07       4628.11       218.18 o                         
  -2  -3 -19        594.14        712.16       166.69 o                         
  -2  -3 -20       7330.99       7836.46       431.15 o                         
  -2  -4  18       5895.32       6070.41       718.41 o                         
   2   4 -17       2125.25       2331.44       192.51 o                         
   2   4 -16       3135.98       3271.55       206.43 o                         
   2   4 -15        855.03        868.26       157.21 o                         
   2   4 -14       2357.21       2389.44       172.26 o                         
   2   4 -13       1608.50       1504.48       147.91 o                         
   2   4 -12       7475.07       7191.95       222.37 o                         
   2   4 -11       5398.08       5167.79       188.97 o                         
  -2  -4  10       1459.04       1473.52       127.53 o                         
   2   4  -9       2385.56       2415.45       135.44 o                         
   2   4  -8        177.58        192.14        96.19 o                         
   2   4  -7        917.46        844.22        95.77 o                         
   2   4  -6        130.49        168.30        81.17 o                         
   2   4  -5       2133.07       2027.23        91.71 o                         
   2   4  -4       4143.54       4184.64       108.83 o                         
   2   4  -3       4675.93       4838.44       108.86 o                         
   2   4  -2       4130.98       4142.57        90.50 o                         
   2   4  -1         45.03         70.82        41.91 o                         
   2   4   0      14125.29      14518.96       131.69 o                         
   2   4   1       1810.80       1842.22        57.92 o                         
   2   4   2      27065.27      27213.03       174.84 o                         
   2   4   3       1082.74       1082.83        56.18 o                         
   2   4   4      24082.91      24427.66       186.64 o                         
   2   4   5        864.38        880.77        58.68 o                         
   2   4   6      15684.22      15499.43       161.36 o                         
  -2  -4  -7       8668.46       8575.31       146.86 o                         
  -2  -4  -8      40086.21      39620.52       307.82 o                         
  -2  -4  -9       7231.71       7259.85       165.41 o                         
   2   4  10      16493.97      16163.78       243.67 o                         
  -2  -4 -11       1699.36       1766.22       121.45 o                         
   2   4  12       9123.09       9075.50       231.18 o                         
   2   4  13       2155.49       2127.59       148.24 o                         
   2   4  14      16972.91      17087.36       332.57 o                         
   2   4  15       1864.04       1800.14       159.07 o                         
   2   4  16       8046.09       7981.79       265.41 o                         
   2   4  17        701.25        704.73       154.99 o                         
   2   4  18       2100.45       2020.23       193.78 o                         
  -2  -4 -19         43.66        149.52       173.12 o                         
   2   4  20       2871.42       2782.12       432.90 o                         
   2   5 -17          6.82         60.29       278.41 o                         
   2   5 -16        563.67        649.87       170.01 o                         
   2   5 -15        513.13        436.68       154.52 o                         
   2   5 -14       1243.50       1174.06       156.76 o                         
   2   5 -13       2402.56       2566.67       174.52 o                         
   2   5 -12       6496.85       6658.39       223.37 o                         
   2   5 -11       4370.56       4298.97       181.50 o                         
   2   5 -10      12145.97      12179.48       257.88 o                         
   2   5  -9       1870.91       1796.41       127.71 o                         
   2   5  -8       9283.54       9018.85       205.68 o                         
   2   5  -7       9293.00       9170.97       197.73 o                         
   2   5  -6      22067.54      21514.62       272.37 o                         
   2   5  -5      15118.70      14415.20       219.17 o                         
   2   5  -4      29800.21      28528.10       288.45 o                         
   2   5  -3       9472.15       9270.79       151.12 o                         
   2   5  -2       9852.69      10005.68       145.06 o                         
   2   5  -1       5882.76       6015.06       106.92 o                         
   2   5   0      17139.67      17096.48       165.19 o                         
   2   5   1      10106.88      10068.02       114.95 o                         
   2   5   2      21397.94      21531.35       180.73 o                         
   2   5   3      11861.30      11684.31       139.47 o                         
   2   5   4       1928.24       1926.51        74.90 o                         
   2   5   5        950.78        961.34        65.77 o                         
   2   5   6       3451.03       3366.60       102.19 o                         
   2   5   7        467.10        402.50        70.47 o                         
   2   5   8       3499.06       3530.35       121.60 o                         
   2   5   9       1722.34       1705.03       104.85 o                         
   2   5  10         22.49         55.87        93.60 o                         
   2   5  11          2.76         36.22       101.94 o                         
   2   5  12         12.85         29.07       112.70 o                         
   2   5  13        219.13        212.19       119.07 o                         
   2   5  14         60.66        146.81       131.64 o                         
   2   5  15        641.73        541.55       140.62 o                         
   2   5  16       1847.45       1934.01       178.28 o                         
   2   5  17         57.52        100.62       157.33 o                         
   2   5  18        966.83        977.56       175.71 o                         
  -2  -5 -19        751.70        799.24       182.68 o                         
   2   5  20       2127.63       1900.26       651.23 o                         
  -2  -6  17       6680.20       8925.39      1384.38 o                         
  -2  -6  16       4220.00       4600.78       455.54 o                         
   2   6 -16       4715.08       5038.06       337.39 o                         
   2   6 -15       3528.81       3432.21       398.27 o                         
   2   6 -15       4106.86       4572.34       303.94 o                         
   2   6 -14       4414.38       4762.49       414.69 o                         
   2   6 -14       5119.18       5785.63       302.27 o                         
   2   6 -13       6155.68       5887.30       382.56 o                         
   2   6 -13       7040.12       7476.46       320.89 o                         
   2   6 -12       9811.28      10033.21       402.99 o                         
   2   6 -12      11051.72      11457.56       376.73 o                         
  -2  -6  11       8718.09       8887.65       340.73 o                         
   2   6 -11       9758.85       9801.77       371.49 o                         
  -2  -6  10       5601.26       5553.19       259.41 o                         
   2   6 -10       6058.27       6462.67       334.41 o                         
  -2  -6   9       3991.72       3977.09       204.79 o                         
   2   6  -9       4454.09       4267.61       304.31 o                         
  -2  -6   8       2756.41       2752.18       183.56 o                         
   2   6  -8       3019.96       3039.11       250.99 o                         
   2   6  -7        115.87        135.81       103.60 o                         
  -2  -6   7        167.99        320.74       492.81 o                         
   2   6  -6       8694.00       8371.57       203.03 o                         
   2   6  -6       9467.31       9181.09       435.03 o                         
  -2  -6   5       1758.73       1659.35       108.81 o                         
  -2  -6   4        666.51        699.34        90.72 o                         
  -2  -6   4        668.33        481.58       422.98 o                         
   2   6  -3         49.46         69.17        81.31 o                         
   2   6  -2         46.90         95.02        72.51 o                         
   2   6  -1       1351.57       1404.70        82.88 o                         
  -2  -6   1       2421.32       2366.11       361.93 o                         
   2   6   0        779.95        799.11        72.48 o                         
   2   6   1       6417.58       6390.08       119.81 o                         
   2   6   2       1831.56       1893.84        80.71 o                         
  -2  -6  -3       3586.58       3715.92       103.06 o                         
   2   6   4       3050.09       3134.88        96.51 o                         
   2   6   5       2380.97       2350.08        91.28 o                         
   2   6   6       2058.67       2033.98        91.58 o                         
   2   6   7      10465.24      10487.72       188.47 o                         
  -2  -6  -7      14531.55      12588.39       913.08 o                         
  -2  -6  -8       9048.96       9321.08       185.58 o                         
  -2  -6  -8      11167.40       9445.75       890.76 o                         
   2   6   9       6365.52       6410.01       173.14 o                         
  -2  -6  -9       8962.86       8297.10       894.35 o                         
   2   6  10       8756.78       8841.72       203.56 o                         
   2   6  11       2575.01       2676.55       139.55 o                         
   2   6  12       2769.20       2750.43       160.54 o                         
  -2  -6 -13       4604.40       4603.75       207.35 o                         
   2   6  13       5758.81       5949.35       769.53 o                         
   2   6  14       9915.03       9943.51       291.68 o                         
  -2  -6 -14      11078.39      12285.83      1123.73 o                         
   2   6  15       5499.56       5715.11       245.71 o                         
  -2  -6 -15       6648.38       6446.55       983.79 o                         
  -2  -6 -16       5045.89       5112.53       276.68 o                         
   2   6  16       5438.30       5743.29       548.15 o                         
   2   6  17       3315.25       3281.63       255.63 o                         
  -2  -6 -17       3758.41       3710.09       670.86 o                         
  -2  -6 -18       1147.30       1177.75       229.76 o                         
   2   6  18       1205.39        812.60       503.61 o                         
  -2  -6 -19       1269.20       1934.54      1134.57 o                         
  -2  -7  16        330.16        538.11       708.60 o                         
   2   7 -15        239.43        264.70       228.46 o                         
  -2  -7  14        208.93        352.17       211.54 o                         
   2   7 -13       2201.05       2362.88       240.09 o                         
   2   7 -12        554.80        555.08       188.32 o                         
   2   7 -11       4772.65       4832.56       272.21 o                         
  -2  -7  10       2615.38       2548.65       218.50 o                         
  -2  -7   9       3554.10       3596.51       229.36 o                         
  -2  -7   8        992.29        892.74       163.36 o                         
  -2  -7   7      10702.03      10586.79       289.01 o                         
   2   7  -6       3658.27       3547.80       196.90 o                         
   2   7  -5      22706.08      22456.51       389.20 o                         
   2   7  -4      10360.10      10321.79       259.49 o                         
   2   7  -3      11233.84      11006.32       261.81 o                         
   2   7  -2       5097.19       4858.17       188.11 o                         
   2   7  -1      13169.27      12891.45       259.33 o                         
   2   7   0      14374.35      14425.08       264.72 o                         
   2   7   1      19689.05      19430.85       269.63 o                         
   2   7   2      17614.14      17590.39       260.04 o                         
  -2  -7  -3      16604.98      16693.35       267.71 o                         
   2   7   4       7789.34       7941.72       204.70 o                         
   2   7   5       5597.80       5672.29       194.80 o                         
   2   7   6       7907.57       8381.52       224.91 o                         
   2   7   7       3958.36       4060.70       199.98 o                         
   2   7   8      10578.61      10911.18       279.61 o                         
   2   7   9       8033.98       7804.64       252.24 o                         
   2   7  10        489.89        555.91       139.90 o                         
   2   7  11        698.10        695.32       152.24 o                         
   2   7  12        339.24        457.39       178.23 o                         
   2   7  13        509.52        499.08       199.79 o                         
   2   7  14        232.98        369.82       197.58 o                         
   2   7  15        985.09       1124.17       238.32 o                         
   2   7  16       1691.21       1917.37       271.81 o                         
   2   7  17        391.07        471.46       253.43 o                         
  -2  -8  14        848.36       1018.50       723.46 o                         
   2   8 -14       1018.67       1116.35       288.82 o                         
   2   8 -13       3531.72       4028.58       477.23 o                         
  -2  -8  13       3674.99       3761.65       307.43 o                         
  -2  -8  12       2143.03       2140.96       331.61 o                         
   2   8 -12       2263.41       2403.35       287.18 o                         
   2   8 -11       6300.59       6885.88       508.43 o                         
   2   8 -11       6552.62       6593.11       309.12 o                         
   2   8 -10       1191.92       1053.09       202.02 o                         
   2   8 -10       1205.92       1269.49       260.92 o                         
  -2  -8   9       2883.62       3193.21       277.38 o                         
   2   8  -9       2894.20       3129.20       274.40 o                         
  -2  -8   8       1246.00       1160.84       240.91 o                         
   2   8  -8       1252.39       1082.26       215.88 o                         
   2   8  -7       1710.77       1923.12       242.07 o                         
   2   8  -7       1776.28       1777.60       210.24 o                         
   2   8  -6       3863.51       4145.03       269.48 o                         
  -2  -8   6       3868.55       3810.02       245.38 o                         
  -2  -8   5       4970.36       5123.22       314.51 o                         
   2   8  -5       5041.28       5191.52       238.62 o                         
   2   8  -4       1046.26       1034.81       198.88 o                         
   2   8  -4       1281.51       1181.06       167.46 o                         
  -2  -8   3       1111.91       1206.85       195.06 o                         
   2   8  -3       1557.07       1590.97       169.56 o                         
   2   8  -2         15.05         34.70       164.95 o                         
  -2  -8   2        434.67        291.41       152.48 o                         
  -2  -8   1        119.54        171.53       149.35 o                         
  -2  -8   1       1002.62        832.78       151.81 o                         
  -2  -8   0       2149.18       2261.34       198.67 o                         
   2   8   0       2301.91       2091.39       158.97 o                         
  -2  -8  -1        350.53        498.31       153.80 o                         
   2   8   1       3627.35       3003.55       165.63 o                         
   2   8   2        401.67        329.04       133.63 o                         
   2   8   2       1408.50       1269.42       150.97 o                         
  -2  -8  -3        707.34        689.63       135.87 o                         
   2   8   3       3472.49       3065.41       169.34 o                         
  -2  -8  -4       1837.28       1823.98       224.77 o                         
   2   8   4       2399.62       2310.10       159.70 o                         
   2   8   5       2488.12       2516.50       282.49 o                         
   2   8   5       5019.86       5068.54       216.95 o                         
   2   8   6        619.11        675.85       222.10 o                         
  -2  -8  -6       1446.61       1377.51       172.24 o                         
  -2  -8  -7      11214.80      11219.10       801.51 o                         
  -2  -8  -7      17239.27      17130.45       331.67 o                         
  -2  -8  -8       4611.43       4339.71       576.57 o                         
   2   8   8       5491.70       5460.64       230.40 o                         
   2   8   9      14694.70      15285.31       317.47 o                         
   2   8  10       6137.83       6283.94       242.76 o                         
  -2  -8 -11      10232.38      10665.86       314.59 o                         
  -2  -8 -12       3406.61       3674.05       242.75 o                         
  -2  -8 -13      13511.28      14318.98       395.28 o                         
   2   8  14       5197.57       5176.54       289.68 o                         
   2   8  15      13767.48      14379.48       408.62 o                         
   2   8  16       4436.21       4802.86       340.61 o                         
   2   8  17       6612.29       5272.14      1088.22 o                         
   2   9 -13         35.52         88.41       222.82 o                         
   2   9 -12          1.23         22.49       179.75 o                         
   2   9 -11        454.65        406.35       162.16 o                         
  -2  -9  10        978.55       1045.36       160.68 o                         
   2   9  -9        383.74        493.16       141.23 o                         
   2   9  -8        369.70        390.65       135.60 o                         
  -2  -9   7       3334.62       3613.72       181.47 o                         
   2   9  -6        668.77        728.68       128.01 o                         
   2   9  -5       7303.68       7239.92       213.28 o                         
   2   9  -4       3542.50       3412.18       162.21 o                         
   2   9  -3       6092.35       6227.92       184.60 o                         
   2   9  -2       2106.19       2200.70       126.25 o                         
   2   9  -1       9600.76       9665.47       213.66 o                         
  -2  -9   0       2424.02       2362.33       132.23 o                         
   2   9   1      18188.81      18578.56       276.95 o                         
   2   9   2       3441.46       3433.71       144.27 o                         
   2   9   3      16973.54      16857.93       287.00 o                         
   2   9   4       1474.05       1360.87       130.47 o                         
   2   9   5       8731.69       8846.66       228.86 o                         
  -2  -9  -6       1353.74       1301.56       133.32 o                         
   2   9   7      10960.62      10578.67       263.51 o                         
   2   9   8       2120.13       2125.54       156.47 o                         
   2   9   9       9897.13       9851.81       268.69 o                         
  -2  -9 -10        122.43        194.44       137.10 o                         
   2   9  11       3030.54       2983.92       200.76 o                         
  -2  -9 -12        525.55        579.05       163.67 o                         
   2   9  13        453.77        557.58       179.63 o                         
   2   9  14        762.90        750.12       193.89 o                         
  -2  -9 -15        622.81        733.47       227.58 o                         
   2  10 -10        290.22        248.09       333.88 o                         
   2  10  -9       5655.90       5792.97       362.33 o                         
   2  10  -8        236.73        312.74       254.16 o                         
   2  10  -7       7004.23       7130.47       389.25 o                         
   2  10  -6        428.24        418.45       231.89 o                         
   2  10  -5       7847.69       7728.40       377.66 o                         
   2  10  -4         15.34        146.75       222.35 o                         
   2  10  -3       4992.72       5321.00       305.23 o                         
  -2 -10   2        182.49        347.05       194.51 o                         
  -2 -10   1       1043.41        876.16       180.32 o                         
   2  10   0        143.18         24.74       171.05 o                         
  -2 -10  -1       1065.93        976.04       172.28 o                         
   2  10   2        335.88        271.32       182.33 o                         
  -2 -10  -3         61.84        -50.72       182.37 o                         
   2  10   4       1190.96       1122.22       213.84 o                         
  -2 -10  -5         29.80        -45.28       218.13 o                         
  -2 -10  -6          1.54         -9.55       234.76 o                         
   2  10   7       2009.32       1828.09       286.78 o                         
   2  10   8        194.82         88.87       258.95 o                         
   2  10   9       1587.28       1570.28       268.45 o                         
   2  10  10       1014.46       1124.55       263.83 o                         
  -2 -10 -11       1532.64       1336.39       312.76 o                         
   2  10  12        185.96        283.81       321.52 o                         
  -2 -10 -13       2680.10       1985.57       890.92 o                         
  -2 -11   7       1813.61       2147.09       357.77 o                         
  -2 -11   6        241.32        364.50       249.47 o                         
   2  11  -5       2959.59       3342.35       300.95 o                         
   2  11  -4         80.30        145.61       226.90 o                         
   2  11  -3       4625.15       4786.14       321.63 o                         
   2  11  -2        155.49        155.66       215.89 o                         
  -2 -11   1       5021.74       5184.96       321.98 o                         
   2  11   0         49.75        119.92       211.72 o                         
   2  11   1       9565.07       9791.65       428.94 o                         
   2  11   2        160.37        169.10       212.78 o                         
   2  11   3       8164.32       8240.87       394.49 o                         
   2  11   4        303.83        386.42       235.68 o                         
   2  11   5       4326.64       4472.95       346.22 o                         
   2  11   6        332.82        283.25       278.19 o                         
   2  11   7       5752.96       6418.74       445.55 o                         
   2  11   8        225.60        240.44       275.11 o                         
   2  11   9       5047.34       5123.04       429.32 o                         
  -2 -11 -10        107.27        -46.94       572.37 o                         
  -2 -12   4          2.02        -29.96       435.49 o                         
   2  12  -3       4684.56       4976.63       532.19 o                         
   2  12  -2        377.71        490.46       336.11 o                         
   2  12  -1       2674.69       2670.99       318.83 o                         
   2  12   0        767.48        854.36       262.13 o                         
   2  12   1       2141.09       2408.99       306.81 o                         
   2  12   2        534.39        750.12       281.91 o                         
   2  12   3       1114.43        868.51       279.57 o                         
   2  12   4         81.31        -51.38       294.35 o                         
   2  12   5         69.74        226.28       337.95 o                         
  -2 -12  -6        668.68        692.19       449.02 o                         
  -2 -12  -7         53.13        -49.06       588.97 o                         
   3 -11  -6       5388.29       5213.23       911.85 o                         
   3 -11  -5          0.99       -658.03       658.03 o                         
  -3  11   4       5134.08       5035.86       440.19 o                         
  -3  11   3         57.70         69.91       240.50 o                         
  -3  11   2       2469.10       2391.74       268.58 o                         
  -3  11   1          0.40        -48.74       226.40 o                         
  -3  11   0       2929.44       3260.81       288.27 o                         
   3 -11   1          3.95         93.48       230.06 o                         
  -3  11  -2       1983.48       1986.36       255.64 o                         
  -3  11  -3        733.83        561.85       227.33 o                         
   3 -11   4        590.88        694.31       233.20 o                         
  -3  11  -5         26.48        -14.08       234.80 o                         
  -3  11  -6         36.07         54.70       308.22 o                         
  -3  11  -7          0.31        103.35       321.14 o                         
  -3  11  -8         14.14        -40.11       507.24 o                         
  -3  10   9          4.53       -135.54       476.67 o                         
  -3  10   8         11.46        192.56       456.92 o                         
  -3  10   7        312.98        388.03       295.39 o                         
  -3  10   6          2.23       -171.59       287.26 o                         
  -3  10   5          5.12        -45.96       285.79 o                         
   3 -10  -4        883.53        866.70       292.29 o                         
   3 -10  -3         48.63         47.35       243.23 o                         
  -3  10   2        714.04        561.23       222.55 o                         
  -3  10   1        181.08        290.85       197.49 o                         
  -3  10   0       3231.30       3090.66       259.08 o                         
   3 -10   1         68.15         20.66       200.15 o                         
  -3  10  -2       5948.85       6037.33       318.75 o                         
  -3  10  -3         28.81         88.27       196.86 o                         
  -3  10  -4       4848.26       4358.93       287.18 o                         
  -3  10  -5          8.35         12.32       207.19 o                         
  -3  10  -6       6823.62       6766.86       349.56 o                         
  -3  10  -7          5.68         -1.29       220.01 o                         
  -3  10  -8      10930.84      11354.14       438.28 o                         
  -3  10  -9          8.66        -29.19       227.68 o                         
   3 -10  10       6812.65       7081.83       414.47 o                         
   3 -10  11         10.29       -141.98       553.47 o                         
  -3   9  11       1088.55       1427.33       499.08 o                         
   3  -9 -10       5334.76       5438.98       468.13 o                         
  -3   9   9        601.24        526.77       297.29 o                         
  -3   9   8       5347.23       4852.20       414.96 o                         
   3  -9  -7        343.51        303.05       277.28 o                         
  -3   9   6      12621.47      12677.67       494.69 o                         
  -3   9   5       1104.45       1299.57       224.80 o                         
  -3   9   4      13826.93      13009.85       491.46 o                         
   3  -9  -3        304.59        370.13       202.90 o                         
  -3   9   2       7427.95       7253.04       371.92 o                         
   3  -9  -1       1354.63       1269.17       213.30 o                         
  -3   9   0      10273.80      10262.89       356.77 o                         
  -3   9  -1       1131.84       1263.88       196.54 o                         
  -3   9  -2       8651.22       8599.49       335.98 o                         
   3  -9   3        642.62        586.02       178.69 o                         
  -3   9  -4       3609.38       3765.09       241.27 o                         
  -3   9  -5        997.87        913.55       176.12 o                         
  -3   9  -6        897.43        855.88       194.00 o                         
  -3   9  -7       1702.45       1719.41       208.06 o                         
   3  -9   8        724.15        832.60       189.62 o                         
  -3   9  -9        361.57        327.53       202.38 o                         
   3  -9  10          1.14        -24.95       235.05 o                         
  -3   9 -11         46.86         27.29       236.80 o                         
   3  -9  12        329.26        242.76       276.54 o                         
   3  -9  13        438.89        529.82       302.92 o                         
   3  -9  14       1158.75       1278.18       700.38 o                         
  -3   8  12       8461.21       8207.24       697.30 o                         
   3  -8 -11       1720.78       1660.42       509.72 o                         
   3  -8 -10       8579.42       8688.93       682.61 o                         
   3  -8  -9        890.26        639.40       452.42 o                         
  -3   8   8       3506.31       3884.39       497.80 o                         
  -3   8   7       1895.47       1755.22       358.77 o                         
   3  -8  -6       1115.12       1013.68       481.27 o                         
  -3   8   6       3408.31       3920.99       365.82 o                         
   3  -8  -5         78.00        -24.04       420.46 o                         
   3  -8  -5       1425.64       1469.19       319.80 o                         
   3  -8  -4       3108.85       3007.57       337.66 o                         
  -3   8   3        574.83        554.20       233.48 o                         
  -3   8   2       1731.02       1610.46       263.45 o                         
  -3   8   1        363.43        559.35       243.12 o                         
   3  -8   0       2641.30       2979.55       527.35 o                         
  -3   8   0       3179.48       3247.04       283.69 o                         
   3  -8   1         28.03        -50.49       387.47 o                         
   3  -8   1        797.26        587.32       244.82 o                         
   3  -8   2       9576.98       9676.60       352.48 o                         
  -3   8  -3       2566.08       2376.60       238.34 o                         
   3  -8   4       6158.66       6502.50       709.45 o                         
  -3   8  -4       6210.11       6267.63       319.32 o                         
   3  -8   5        668.18        691.30       311.94 o                         
  -3   8  -5        678.19        652.12       254.96 o                         
   3  -8   6       9381.58       9415.96       497.54 o                         
  -3   8  -6       9493.62       9329.28       398.36 o                         
   3  -8   7       1304.53        977.91       322.24 o                         
  -3   8  -7       1307.42       1385.92       281.86 o                         
   3  -8   8      16838.67      17817.48       811.23 o                         
  -3   8  -8      17368.30      18390.47       536.81 o                         
   3  -8   9       1370.69       1624.90       360.95 o                         
  -3   8  -9       1724.47       1946.22       316.54 o                         
   3  -8  10       6972.73       7595.49       611.18 o                         
  -3   8 -10       7167.46       7714.02       507.17 o                         
   3  -8  11        731.93        577.57       303.22 o                         
  -3   8 -11       1003.40        649.38       447.72 o                         
   3  -8  12       5187.21       5295.63       484.90 o                         
   3  -8  12       5572.05       6441.21       733.29 o                         
   3  -8  13        803.60        918.82       343.17 o                         
  -3   8 -13        934.84        578.01       574.37 o                         
   3  -8  14       6416.30       7351.92       579.92 o                         
  -3   8 -14       7213.50       7570.72       830.93 o                         
   3  -8  15        538.17        767.18       455.05 o                         
   3  -8  15        998.10        848.16       822.87 o                         
  -3   7  14       1086.09       1416.19      1146.08 o                         
  -3   7  13        223.81         -3.74       539.34 o                         
   3  -7 -12       4766.23       5521.21       698.17 o                         
  -3   7  11       1501.60       1826.37       512.23 o                         
   3  -7 -10       6276.32       6063.54       630.41 o                         
   3  -7  -9       2397.56       2168.48       482.64 o                         
   3  -7  -8       6850.87       7336.11       627.36 o                         
  -3   7   7       2358.96       2216.19       352.16 o                         
  -3   7   6      21984.34      21658.03       649.50 o                         
  -3   7   5       7854.38       7549.80       410.46 o                         
  -3   7   4      23552.37      24185.52       635.26 o                         
  -3   7   3       9010.06       8659.23       352.69 o                         
  -3   7   2      14193.74      14244.60       457.65 o                         
  -3   7   1       5324.63       5183.14       266.04 o                         
  -3   7   0      23805.47      23903.46       562.70 o                         
  -3   7  -1      10130.40       9949.71       349.38 o                         
  -3   7  -2      26539.58      26957.49       500.01 o                         
   3  -7   3       4583.11       4263.98       258.41 o                         
  -3   7  -4      13950.56      13962.45       381.18 o                         
   3  -7   5       1512.75       1446.39       192.66 o                         
  -3   7  -6       7257.89       7089.44       321.59 o                         
  -3   7  -7       1997.89       1817.48       222.68 o                         
   3  -7   8       7302.75       6894.89       331.65 o                         
  -3   7  -9       1197.80        934.99       226.30 o                         
   3  -7  10       5029.22       4946.50       362.84 o                         
  -3   7 -11       1256.24       1216.07       288.96 o                         
   3  -7  12        169.58        147.69       285.90 o                         
   3  -7  13        519.75        588.19       313.13 o                         
  -3   7 -14        297.44        313.58       300.43 o                         
   3  -7  15        623.34        603.36       335.89 o                         
   3  -7  16        835.75        918.65       421.65 o                         
  -3   6  15       1755.00       2353.03       907.77 o                         
   3  -6 -15       2103.46       1042.89      1132.61 o                         
  -3   6  14       2991.61       2637.71       526.62 o                         
   3  -6 -14       3272.16       3399.50      1129.21 o                         
  -3   6  13       4125.56       4201.30       579.64 o                         
   3  -6 -13       4722.88       4561.72      1112.66 o                         
   3  -6 -12       6186.49       6626.57       641.49 o                         
   3  -6 -12       7088.63       5355.31      1096.19 o                         
   3  -6 -11       5912.21       6589.59       610.65 o                         
   3  -6 -11       7307.95       6706.60      1093.19 o                         
  -3   6  10       4546.38       4483.58       501.57 o                         
   3  -6 -10       5376.81       4152.49       941.83 o                         
  -3   6   9       1977.17       2434.52       404.62 o                         
   3  -6  -9       2488.97       2078.73       833.57 o                         
   3  -6  -8       1547.67       1272.78       286.07 o                         
  -3   6   8       1805.30       1469.99       732.27 o                         
  -3   6   7       2439.47       2225.57       280.89 o                         
  -3   6   6        863.89        850.86       211.18 o                         
  -3   6   6       1096.76       1390.80       476.20 o                         
  -3   6   5       3116.00       2983.13       263.24 o                         
  -3   6   5       4549.75       3940.43       527.40 o                         
  -3   6   4       3347.14       3380.86       244.47 o                         
  -3   6   4       4757.98       4411.36       744.75 o                         
   3  -6  -3        204.41        204.44       151.86 o                         
   3  -6  -3        233.50        239.14       575.20 o                         
   3  -6  -2          4.76         57.39       124.82 o                         
  -3   6   1         63.63         89.74       117.96 o                         
   3  -6  -1        174.01        -24.40       493.56 o                         
  -3   6   0         53.84         75.35       100.62 o                         
   3  -6   1        528.95        517.39        94.16 o                         
   3  -6   1        585.58        476.18       489.98 o                         
   3  -6   2       1342.74       1316.25       115.54 o                         
   3  -6   2       1355.10       1325.62       530.35 o                         
  -3   6  -3       5424.47       5604.16       203.36 o                         
   3  -6   3       6137.64       6175.95       474.32 o                         
  -3   6  -4        810.84        760.68       138.70 o                         
   3  -6   4        879.44       1084.25       365.12 o                         
  -3   6  -5       3847.08       3551.49       205.18 o                         
   3  -6   5       4536.56       4633.32       390.52 o                         
  -3   6  -6       2794.47       2665.63       203.56 o                         
  -3   6  -6       2937.91       2958.34       377.77 o                         
  -3   6  -7       5710.56       6019.14       273.62 o                         
  -3   6  -7       6583.04       6866.01       434.48 o                         
  -3   6  -8      13335.79      13330.06       414.43 o                         
  -3   6  -8      14292.41      14173.56       511.16 o                         
   3  -6   9       8816.91       8819.46       400.45 o                         
   3  -6   9      11576.47      11154.75       481.10 o                         
   3  -6  10       7008.22       7012.15       448.49 o                         
  -3   6 -10       7392.16       7421.84       440.14 o                         
  -3   6 -11       4388.77       4801.78       753.45 o                         
   3  -6  11       6487.97       5908.88       375.63 o                         
   3  -6  12       6503.58       6461.21       569.50 o                         
   3  -6  12       7222.89       7370.59       462.86 o                         
  -3   6 -13       3906.45       4133.76       534.09 o                         
  -3   6 -13       5337.62       5493.55       393.70 o                         
  -3   6 -14      12795.24      12945.84      1210.22 o                         
  -3   6 -14      14171.70      14958.15       566.36 o                         
  -3   6 -15       6314.40       7870.59       992.97 o                         
   3  -6  15       9361.00       8989.73       501.19 o                         
  -3   6 -16       9539.37      10914.70      1229.50 o                         
   3  -6  16      10558.67      11346.36       642.35 o                         
  -3   6 -17       1775.87       1768.53       786.33 o                         
  -3   6 -17       2985.47       3399.21       492.13 o                         
   3  -6  18       4398.85       5550.97       898.44 o                         
   3  -5 -16         30.63        111.97       817.70 o                         
   3  -5 -15         22.84         60.68       378.02 o                         
  -3   5  14        305.67        145.61       381.94 o                         
  -3   5  13          6.79         17.30       344.60 o                         
   3  -5 -12        945.07       1109.49       336.84 o                         
  -3   5  11       1128.57       1050.05       322.31 o                         
  -3   5  10       1110.02       1047.68       306.22 o                         
  -3   5   9       1781.13       1510.37       300.53 o                         
  -3   5   8        813.84        945.02       203.96 o                         
  -3   5   7       1867.97       1628.42       216.00 o                         
   3  -5  -6       7753.53       7581.46       295.41 o                         
   3  -5  -5       7849.01       8089.01       266.11 o                         
  -3   5   4       6362.92       6284.47       232.48 o                         
   3  -5  -3       6868.67       6832.38       214.10 o                         
   3  -5  -2       3269.63       3216.98       147.67 o                         
   3  -5  -1       3376.97       3363.30       144.82 o                         
   3  -5   0       7313.29       7131.53       155.65 o                         
   3  -5   1      14897.66      15135.54       194.74 o                         
   3  -5   2      14121.15      14118.92       186.44 o                         
   3  -5   3      12026.86      12616.75       211.44 o                         
  -3   5  -4       7470.59       7732.90       185.80 o                         
   3  -5   5       2793.90       2839.56       132.58 o                         
  -3   5  -6       3141.27       3173.17       146.92 o                         
  -3   5  -7      10519.43      10626.70       260.14 o                         
  -3   5  -8       6668.14       6442.29       204.13 o                         
  -3   5  -9       6970.36       7026.80       229.27 o                         
   3  -5  10       3257.03       3213.58       195.59 o                         
  -3   5 -11       1216.92       1242.89       164.78 o                         
  -3   5 -12        320.75        279.59       155.98 o                         
  -3   5 -13       1264.25       1146.24       180.57 o                         
   3  -5  14         49.57        118.11       181.13 o                         
   3  -5  15        281.96        374.05       218.04 o                         
   3  -5  16        103.55         57.32       255.47 o                         
  -3   5 -17        113.76        139.77       272.36 o                         
  -3   5 -18        235.70        449.44       285.39 o                         
   3  -5  19        131.81        292.63       592.47 o                         
   3  -4 -17       6306.80       6423.16      1149.70 o                         
  -3   4  16       1697.46       2036.19       442.84 o                         
  -3   4  15       3885.56       4220.74       497.31 o                         
  -3   4  14       1339.51       1438.58       310.54 o                         
   3  -4 -13       7060.36       6630.05       437.10 o                         
   3  -4 -12       5757.10       5480.83       254.94 o                         
   3  -4 -11      14582.75      14635.09       310.06 o                         
   3  -4 -10       6252.96       6435.84       209.60 o                         
   3  -4  -9       3965.22       4054.85       169.20 o                         
   3  -4  -8       2216.81       2291.82       134.01 o                         
   3  -4  -7       5536.16       5449.94       163.87 o                         
   3  -4  -6       3418.28       3412.58       217.81 o                         
  -3   4   5      12251.53      11854.58       321.37 o                         
  -3   4   4       5993.40       5836.24       198.39 o                         
   3  -4  -3       2065.03       2056.28       124.65 o                         
   3  -4  -2        634.80        693.40        89.91 o                         
  -3   4   1       2282.21       2392.52       101.58 o                         
   3  -4   0        341.95        358.37        63.90 o                         
  -3   4  -1       1360.03       1402.27        76.46 o                         
   3  -4   2        860.78        877.61        58.46 o                         
   3  -4   3         22.41         39.72        46.47 o                         
  -3   4  -4       2684.69       2717.91        92.61 o                         
   3  -4   5        131.88        149.51        68.09 o                         
  -3   4  -6       4487.58       4367.91       129.13 o                         
   3  -4   7       1186.31       1156.93        95.94 o                         
  -3   4  -8      13714.63      13342.69       167.66 o                         
  -3   4  -9       7743.08       7657.36       142.92 o                         
  -3   4 -10       7936.11       7764.32       164.80 o                         
   3  -4  11       2133.44       2060.02       112.76 o                         
  -3   4 -12       4719.68       4570.87       149.36 o                         
  -3   4 -13       5612.62       5506.04       175.00 o                         
  -3   4 -14       8700.30       8728.34       227.11 o                         
  -3   4 -15      10082.21      10220.30       264.24 o                         
  -3   4 -16       5919.52       5869.35       233.46 o                         
  -3   4 -17       4162.50       4399.07       221.86 o                         
  -3   4 -18       2033.10       2145.92       316.79 o                         
  -3   4 -19       2325.61       2425.04       343.50 o                         
   3  -3 -18       1475.09       1534.59       222.12 o                         
  -3   3  17       1320.26       1454.76       203.65 o                         
  -3   3  16       1056.10        932.07       179.86 o                         
   3  -3 -15         90.31        198.66       157.93 o                         
   3  -3 -14        311.03        395.76       145.67 o                         
   3  -3 -13         39.23         83.53       137.91 o                         
  -3   3  12         92.72        208.41       130.97 o                         
   3  -3 -11        862.56        950.15       129.77 o                         
   3  -3 -10         85.73         76.36       110.93 o                         
   3  -3  -9       2142.91       2152.36       140.60 o                         
  -3   3   8        195.38        152.78        99.96 o                         
   3  -3  -7       6233.74       5933.52       166.28 o                         
   3  -3  -6       4528.24       4352.53       127.47 o                         
  -3   3   5      27153.85      26420.90       238.69 o                         
  -3   3   4       8356.43       8197.90       122.22 o                         
   3  -3  -3      22146.28      21578.38       167.35 o                         
   3  -3  -2       9013.41       9295.81       100.28 o                         
   3  -3  -1      27841.24      28118.69       241.33 o                         
   3  -3   0      11515.77      11608.92       150.79 o                         
   3  -3   1      56367.68      55542.40       341.46 o                         
   3  -3   2      27362.65      27386.56       196.23 o                         
  -3   3  -3      62136.44      62698.04       301.40 o                         
  -3   3  -4      14280.26      14262.67       112.78 o                         
  -3   3  -5      17145.45      17241.23       142.74 o                         
  -3   3  -6       6272.33       6247.70       101.26 o                         
  -3   3  -7      33731.76      32656.73       230.93 o                         
  -3   3  -8      10099.19       9917.07       151.10 o                         
  -3   3  -9      22335.82      21971.30       235.24 o                         
  -3   3 -10       3164.99       3068.90       116.89 o                         
  -3   3 -11       6176.16       5998.46       155.52 o                         
  -3   3 -12       1203.03       1222.48       101.22 o                         
   3  -3  13       2846.07       2949.42       131.93 o                         
   3  -3  14        314.23        292.49       111.42 o                         
   3  -3  15       1688.61       1660.46       139.53 o                         
  -3   3 -16        181.86        148.91       125.06 o                         
  -3   3 -17         85.19         92.57       141.03 o                         
  -3   3 -18          3.64        -15.10       151.31 o                         
  -3   3 -19          2.75        -58.21       158.86 o                         
  -3   3 -20         46.10         46.00       195.76 o                         
   3  -2 -18        750.00        733.44       199.97 o                         
   3  -2 -17       6003.83       5777.71       269.77 o                         
  -3   2  16        793.56        821.20       165.63 o                         
  -3   2  15       4911.10       4812.44       229.74 o                         
  -3   2  14       1281.34       1271.50       146.96 o                         
   3  -2 -13      14114.04      14547.57       304.62 o                         
  -3   2  12       2538.85       2470.21       153.76 o                         
   3  -2 -11      32825.95      32045.43       397.37 o                         
   3  -2 -10       7067.12       6850.87       193.83 o                         
   3  -2  -9      22564.97      21954.06       303.24 o                         
   3  -2  -8       1208.98       1173.69       103.02 o                         
   3  -2  -7      24898.23      23987.63       299.43 o                         
   3  -2  -6       6354.09       6115.96       154.44 o                         
   3  -2  -5      50568.92      48975.56       291.22 o                         
   3  -2  -4       5964.37       5790.33       105.99 o                         
   3  -2  -3      34171.30      34203.25       203.94 o                         
   3  -2  -2       4789.35       4850.66        76.70 o                         
   3  -2  -1       9100.42       9439.81        90.90 o                         
   3  -2   0       2287.77       2448.90        76.87 o                         
  -3   2  -1      10338.62      10613.89       119.48 o                         
  -3   2  -2       2053.15       2304.15        68.02 o                         
  -3   2  -3        623.99        640.76        43.80 o                         
  -3   2  -4       1931.71       1995.29        53.85 o                         
   3  -2   5        199.20        208.26        40.20 o                         
   3  -2   6        267.81        303.05        47.77 o                         
  -3   2  -7       5625.47       5545.25        95.55 o                         
   3  -2   8         26.01         35.77        60.43 o                         
  -3   2  -9      13543.11      13456.07       188.84 o                         
   3  -2  10        287.36        250.73        78.37 o                         
  -3   2 -11       5888.95       5748.39       150.18 o                         
   3  -2  12        142.43        107.67        91.13 o                         
  -3   2 -13      11060.70      10774.29       219.74 o                         
   3  -2  14       1101.08       1098.28       121.43 o                         
  -3   2 -15      15081.53      14879.08       288.86 o                         
   3  -2  16       2329.62       2347.93       158.44 o                         
  -3   2 -17       6790.22       6715.86       229.16 o                         
  -3   2 -18        456.27        379.17       142.27 o                         
   3  -2  19       4593.15       4608.87       220.23 o                         
   3  -2  20       1755.29       1668.02       183.42 o                         
  -3   1  18         27.43        144.77       481.02 o                         
   3  -1 -18         43.39        169.74       270.81 o                         
  -3   1  17       7385.28       8540.25       760.67 o                         
   3  -1 -17      10008.71      10883.57       368.82 o                         
   3  -1 -16         16.75         -5.47       417.49 o                         
   3  -1 -16         23.30         33.51       216.53 o                         
  -3   1  15       2039.50       2665.98       490.20 o                         
   3  -1 -15       2803.55       2688.36       229.86 o                         
   3  -1 -14        359.49        376.48       323.52 o                         
   3  -1 -14        382.57        342.83       199.24 o                         
   3  -1 -13       2078.85       2364.22       401.49 o                         
   3  -1 -13       2938.30       2858.93       222.52 o                         
   3  -1 -12        505.89        536.81       230.48 o                         
  -3   1  12        542.10        672.03       193.08 o                         
   3  -1 -11       1514.85       1661.05       221.80 o                         
  -3   1  11       2801.93       2617.72       222.97 o                         
   3  -1 -10        843.46        783.11       157.98 o                         
  -3   1  10        860.62        804.78       257.28 o                         
   3  -1  -9         38.62         71.57       126.47 o                         
   3  -1  -9        219.99        147.56       248.32 o                         
   3  -1  -8        992.84        882.72       112.56 o                         
  -3   1   8       1109.78       1203.41       376.61 o                         
   3  -1  -7        795.42        775.53        97.75 o                         
  -3   1   7        803.91        937.66       363.33 o                         
  -3   1   6       1200.52       1182.61        85.43 o                         
   3  -1  -5      12912.38      12773.05       158.59 o                         
  -3   1   5      13322.44      12142.00       529.30 o                         
   3  -1  -4       2790.32       2942.26        78.38 o                         
  -3   1   4       2845.66       3288.37       211.47 o                         
   3  -1  -3      11705.92      11640.55       130.85 o                         
  -3   1   3      12692.80      13645.50       390.68 o                         
   3  -1  -2        418.94        400.80        46.24 o                         
  -3   1   2        420.64        620.02       169.13 o                         
   3  -1  -1      13115.60      13489.46       114.24 o                         
  -3   1   1      14059.94      15235.86       584.92 o                         
   3  -1   0        371.98        392.08        37.07 o                         
   3  -1   0        372.17        473.49       135.17 o                         
   3  -1   1      51530.46      53356.55       214.17 o                         
   3  -1   1      57487.02      59581.68       366.60 o                         
  -3   1  -2       2375.36       2229.62       172.85 o                         
   3  -1   2       2460.53       2600.34        63.06 o                         
  -3   1  -3      40710.87      41367.09       368.25 o                         
   3  -1   3      47273.06      49161.23       218.32 o                         
  -3   1  -4       1857.92       1939.15       106.90 o                         
   3  -1   4       1867.44       1867.86        66.20 o                         
  -3   1  -5      35373.30      36467.33       304.35 o                         
   3  -1   5      42146.92      44068.27       253.74 o                         
   3  -1   6       1028.49       1057.97        81.89 o                         
  -3   1  -6       1094.42       1124.68        74.15 o                         
   3  -1   7      21933.32      21221.51       372.64 o                         
   3  -1   7      27271.01      27004.93       201.73 o                         
   3  -1   8       5425.51       5288.92       197.11 o                         
  -3   1  -8       5426.77       5394.15       120.65 o                         
   3  -1   9      43894.61      42883.56       586.74 o                         
   3  -1   9      56362.21      56306.33       362.68 o                         
   3  -1  10       3194.90       3231.58       212.61 o                         
   3  -1  10       3196.52       3231.86       143.78 o                         
   3  -1  11      11206.39      10730.37       541.38 o                         
   3  -1  11      15459.20      15136.62       253.24 o                         
   3  -1  12       2557.24       2634.18       540.28 o                         
   3  -1  12       2625.73       2513.56       155.11 o                         
   3  -1  13       7006.51       7373.37       776.50 o                         
   3  -1  13       9605.03       9217.41       245.06 o                         
   3  -1  14       2891.41       3060.04       590.73 o                         
   3  -1  14       2939.32       2876.18       189.21 o                         
   3  -1  15       8007.51       7758.34       849.67 o                         
   3  -1  15      12334.75      12060.58       284.48 o                         
   3  -1  16       1502.67       1354.20       531.76 o                         
   3  -1  16       1589.67       1673.44       195.50 o                         
   3  -1  17       1324.67       1910.65       632.88 o                         
   3  -1  17       2439.59       2367.82       203.89 o                         
   3  -1  18        542.10        364.07       540.70 o                         
   3  -1  18        633.88        672.49       196.45 o                         
   3  -1  19        232.67        288.98       563.24 o                         
  -3   1 -19        520.62        631.93       212.81 o                         
   3  -1  20        141.14        418.41       620.21 o                         
  -3   1 -20        154.22        222.63       243.59 o                         
   3  -1  21        215.68        253.23       790.38 o                         
   3   0 -18        311.54        285.89       250.22 o                         
   3   0 -17       5015.68       5228.91       319.91 o                         
   3   0 -16        249.65        345.62       179.70 o                         
   3   0 -15       3662.55       3828.54       261.87 o                         
   3   0 -14        202.69        255.22       153.76 o                         
   3   0 -13      11804.90      12216.89       326.89 o                         
   3   0 -12        177.26        168.71       139.64 o                         
   3   0 -11      25379.64      25190.67       398.83 o                         
   3   0 -10        390.22        433.34       131.59 o                         
   3   0  -9      19219.93      18361.60       351.24 o                         
   3   0  -8         18.12         29.01       123.54 o                         
  -3   0   7       8896.79       8834.77       197.44 o                         
   3   0  -6        176.66        165.88        69.51 o                         
   3   0  -5      40246.46      39560.77       286.36 o                         
   3   0  -4        107.32        122.66        60.50 o                         
   3   0  -3      28175.87      28782.80       209.06 o                         
   3   0  -2         20.46         53.52        48.65 o                         
   3   0  -1       2731.30       2890.79        70.26 o                         
   3   0   0        352.11        384.27        45.26 o                         
   3   0   1      14190.01      14925.10       126.00 o                         
  -3   0  -2        341.14        386.19        42.18 o                         
  -3   0  -3       9068.89       9581.80       100.58 o                         
   3   0   4          4.37         57.06        43.42 o                         
   3   0   5        498.07        556.46        48.37 o                         
   3   0   6         97.34         94.11        50.87 o                         
   3   0   7          1.32         71.47        63.68 o                         
  -3   0  -8          0.89         29.71        61.14 o                         
   3   0   9       1884.72       1837.13       101.46 o                         
   3   0  10        364.07        361.71        87.45 o                         
   3   0  11       2499.16       2499.59       131.78 o                         
   3   0  12        152.18        178.13       104.91 o                         
   3   0  13       7861.77       7891.95       271.32 o                         
   3   0  14        453.82        433.05       129.71 o                         
  -3   0 -15      18042.44      17262.23       415.88 o                         
   3   0  16       1047.28       1070.56       182.85 o                         
   3   0  17      11419.08      11502.33       367.11 o                         
   3   0  18        387.54        318.59       170.26 o                         
   3   0  19      11350.95      11862.62       451.54 o                         
  -3   0 -20        354.33        351.09       209.92 o                         
  -3  -1  18         71.10         14.54       471.02 o                         
   3   1 -18         77.26        376.04       556.73 o                         
   3   1 -17      11691.11      12996.79       628.76 o                         
   3   1 -17      13348.33      14569.33       406.97 o                         
  -3  -1  16         29.17        -31.39       280.78 o                         
   3   1 -16         32.93         84.26       217.04 o                         
  -3  -1  15       3404.95       3596.64       420.03 o                         
   3   1 -15       3862.60       3999.13       241.40 o                         
   3   1 -14        102.87        128.27       265.80 o                         
   3   1 -14        183.54        172.16       205.62 o                         
   3   1 -13       3830.10       3712.73       278.58 o                         
   3   1 -13       4296.58       4257.19       267.87 o                         
   3   1 -12        161.37        146.12       178.10 o                         
   3   1 -12        274.89        350.02       206.55 o                         
   3   1 -11       5735.75       5890.35       315.93 o                         
   3   1 -11       6075.67       5760.19       258.02 o                         
   3   1 -10         76.46         54.15       150.88 o                         
   3   1 -10        265.73        256.12       204.59 o                         
   3   1  -9        808.29        697.72       138.24 o                         
   3   1  -9        816.95        730.87       198.67 o                         
   3   1  -8        521.15        575.90       109.62 o                         
   3   1  -8        743.93        589.78       200.33 o                         
   3   1  -7         37.81         62.00        86.61 o                         
   3   1  -7        216.30        278.32       238.01 o                         
   3   1  -6        926.42        890.52        80.33 o                         
   3   1  -6       1195.81        992.45       282.16 o                         
   3   1  -5       1827.42       1926.37        85.56 o                         
   3   1  -5       4724.89       4739.05       366.01 o                         
   3   1  -4        246.62        260.60        56.54 o                         
   3   1  -4        872.75        945.22       260.34 o                         
   3   1  -3       4397.97       4409.63        89.42 o                         
   3   1  -3       7024.72       6021.53       321.06 o                         
  -3  -1   2          7.60         30.39        44.01 o                         
   3   1  -2        101.61        201.37       168.34 o                         
   3   1  -1       4208.34       4274.46        84.33 o                         
   3   1  -1       7151.42       6862.04       249.90 o                         
   3   1   0          0.83         11.33        47.48 o                         
   3   1   0         84.30        190.28       250.40 o                         
  -3  -1  -1      26544.98      27281.30       198.24 o                         
   3   1   1      38108.15      38770.32       366.14 o                         
   3   1   2        379.58        445.12        59.07 o                         
   3   1   2        912.60        907.04       117.01 o                         
  -3  -1  -3      29243.95      29737.83       379.59 o                         
   3   1   3      38379.26      39289.34       269.72 o                         
   3   1   4         42.44         24.41       187.54 o                         
  -3  -1  -4        459.35        489.08        70.27 o                         
   3   1   5      30186.13      31453.95       891.08 o                         
   3   1   5      38123.72      40958.35       234.85 o                         
   3   1   6        293.83        301.38       154.34 o                         
   3   1   6        524.62        551.28        74.54 o                         
  -3  -1  -7      23787.05      22952.02       602.31 o                         
  -3  -1  -7      28708.78      28771.17       238.68 o                         
   3   1   8          5.64         23.63       144.39 o                         
   3   1   8       1223.09       1255.09       105.98 o                         
  -3  -1  -9      55561.00      52910.33       815.45 o                         
   3   1   9      65410.72      65276.99       433.86 o                         
   3   1  10          7.26         18.36       238.50 o                         
   3   1  10        724.17        853.12       115.69 o                         
  -3  -1 -11      18952.31      18557.89       708.94 o                         
  -3  -1 -11      21466.97      21996.90       285.71 o                         
  -3  -1 -12        305.24        319.73       427.05 o                         
   3   1  12        879.07        884.54       130.75 o                         
   3   1  13      11580.13      10371.66       859.13 o                         
  -3  -1 -13      13152.35      13389.72       252.52 o                         
  -3  -1 -14        213.51        129.12       445.66 o                         
   3   1  14        862.33        967.20       150.77 o                         
  -3  -1 -15      19284.01      17968.93      1203.21 o                         
   3   1  15      21080.85      20898.04       389.60 o                         
  -3  -1 -16        387.69        396.87       521.27 o                         
   3   1  16        724.88        654.60       195.32 o                         
   3   1  17       4968.56       4416.23       554.23 o                         
  -3  -1 -17       5265.81       5320.78       280.46 o                         
  -3  -1 -18        409.00        808.77       587.97 o                         
   3   1  18        530.65        517.04       213.58 o                         
  -3  -1 -19       1283.26       1521.34       720.75 o                         
   3   1  19       1335.47       1369.43       239.10 o                         
  -3  -1 -20         58.30         42.03       694.30 o                         
  -3  -1 -20         89.97        116.13       243.88 o                         
   3   2 -18        479.28        808.84       319.39 o                         
   3   2 -17       1171.00       1232.45       163.84 o                         
   3   2 -16        638.25        643.46       149.04 o                         
   3   2 -15       1301.21       1485.33       159.77 o                         
   3   2 -14       1432.01       1390.61       148.16 o                         
   3   2 -13       5220.18       5116.49       201.22 o                         
   3   2 -12       1506.76       1594.57       138.73 o                         
   3   2 -11      17831.34      17894.12       304.53 o                         
   3   2 -10       3896.44       3837.91       154.57 o                         
   3   2  -9      19844.95      19275.13       266.65 o                         
   3   2  -8        379.27        323.25        89.01 o                         
   3   2  -7      18585.05      18134.93       235.09 o                         
  -3  -2   6       2770.57       2772.83       107.27 o                         
   3   2  -5      61933.45      58057.50       347.74 o                         
   3   2  -4       1595.84       1553.58        76.79 o                         
   3   2  -3      67712.19      66590.72       331.01 o                         
   3   2  -2       2273.67       2422.10        70.30 o                         
   3   2  -1      23390.21      23271.15       186.28 o                         
  -3  -2   0        876.95        875.82        51.39 o                         
  -3  -2  -1      64601.11      64087.67       273.86 o                         
   3   2   2       1999.86       2096.36        66.64 o                         
  -3  -2  -3      37994.79      37812.36       231.95 o                         
   3   2   4       3470.95       3553.16        86.82 o                         
  -3  -2  -5       7263.98       7509.01       114.54 o                         
   3   2   6       1168.95       1260.62        64.87 o                         
  -3  -2  -7       4162.82       4363.49        96.59 o                         
   3   2   8       1291.71       1265.83        70.03 o                         
   3   2   9        272.38        271.94        70.13 o                         
   3   2  10       2047.03       2145.64       105.49 o                         
   3   2  11        286.53        283.70        84.63 o                         
   3   2  12        295.53        331.44        97.98 o                         
   3   2  13       2381.19       2407.50       134.84 o                         
   3   2  14         69.86         82.36       109.33 o                         
   3   2  15       5603.02       5607.10       196.08 o                         
   3   2  16         95.78         93.62       128.36 o                         
   3   2  17       5050.29       4831.04       234.98 o                         
   3   2  18         67.64         75.60       162.76 o                         
   3   2  19       2519.59       2623.77       214.46 o                         
   3   2  20        202.04        126.76       187.14 o                         
  -3  -3  18       1323.62       1272.75       704.52 o                         
   3   3 -17       9180.17      10014.38       311.28 o                         
   3   3 -16        990.30        919.08       149.59 o                         
   3   3 -15       3554.60       3889.06       204.85 o                         
   3   3 -14        276.99        265.03       137.99 o                         
   3   3 -13       8118.66       8323.72       244.03 o                         
   3   3 -12       1208.26       1128.29       134.34 o                         
   3   3 -11      12085.64      12333.27       245.86 o                         
   3   3 -10       1236.14       1249.91       119.19 o                         
   3   3  -9       5507.22       5176.95       170.27 o                         
  -3  -3   8        803.74        775.09       103.92 o                         
   3   3  -7       2486.81       2361.47       120.32 o                         
   3   3  -6          7.60         33.08        83.18 o                         
   3   3  -5       1091.14       1047.33        88.78 o                         
   3   3  -4        223.24        253.84        63.55 o                         
   3   3  -3        491.44        514.01        61.33 o                         
   3   3  -2        203.10        240.89        53.33 o                         
   3   3  -1       4742.31       4865.37       101.64 o                         
   3   3   0        786.01        754.22        55.53 o                         
   3   3   1      15807.36      16172.40       152.10 o                         
   3   3   2       4209.73       4181.65        85.34 o                         
   3   3   3      44744.18      45071.09       255.46 o                         
  -3  -3  -4       2471.66       2503.81        72.35 o                         
  -3  -3  -5      18478.42      18448.37       185.59 o                         
  -3  -3  -6       3897.45       3843.66       104.41 o                         
  -3  -3  -7      41265.78      40978.60       290.55 o                         
   3   3   8       5485.65       5412.09       123.24 o                         
   3   3   9      48977.94      47283.46       361.46 o                         
   3   3  10       2301.72       2341.69       111.30 o                         
   3   3  11      22185.52      22245.66       302.77 o                         
   3   3  12       1202.72       1257.57       116.10 o                         
   3   3  13      11538.67      11406.60       238.42 o                         
   3   3  14        619.97        611.33       116.34 o                         
   3   3  15      20974.87      20706.93       356.77 o                         
   3   3  16        684.69        729.58       140.89 o                         
   3   3  17       6403.78       6407.67       240.47 o                         
   3   3  18         32.07        130.42       157.45 o                         
   3   3  19       2107.59       2343.97       214.48 o                         
   3   3  20         21.98       -115.08       197.26 o                         
   3   4 -17        137.07        125.60       345.07 o                         
   3   4 -16         96.62        166.42       168.88 o                         
   3   4 -15       1068.94       1197.62       173.19 o                         
   3   4 -14         39.68         67.55       156.63 o                         
   3   4 -13       2197.59       2388.13       174.73 o                         
   3   4 -12        688.52        736.86       135.50 o                         
   3   4 -11      10763.46      10732.96       250.50 o                         
   3   4 -10        967.06        872.75       120.10 o                         
   3   4  -9      11553.09      11519.73       237.37 o                         
   3   4  -8        999.48        851.67       113.28 o                         
   3   4  -7      12247.19      11959.76       222.29 o                         
   3   4  -6       4121.71       3967.33       139.42 o                         
   3   4  -5      39742.94      38088.64       342.44 o                         
   3   4  -4      11189.47      11102.54       181.18 o                         
   3   4  -3      35998.26      35371.48       286.07 o                         
   3   4  -2       4638.20       4434.27       108.35 o                         
   3   4  -1      17267.48      16982.01       178.06 o                         
   3   4   0       6009.07       6127.09       105.88 o                         
   3   4   1      43888.34      44376.36       243.89 o                         
   3   4   2       9000.43       8969.32       113.55 o                         
   3   4   3      30464.55      29649.97       217.12 o                         
   3   4   4       2090.95       1993.22        69.69 o                         
   3   4   5      12869.39      13027.08       152.34 o                         
   3   4   6        210.17        255.32        67.12 o                         
  -3  -4  -7      10345.00      10317.44       165.35 o                         
   3   4   8        102.63         80.16        71.72 o                         
   3   4   9       6896.63       6705.29       158.42 o                         
   3   4  10          8.08         17.84        89.83 o                         
   3   4  11       1137.36       1057.14       108.78 o                         
   3   4  12       1154.37       1103.49       111.07 o                         
   3   4  13        397.77        437.02       116.90 o                         
   3   4  14       2920.05       2820.29       168.12 o                         
   3   4  15        607.48        617.57       135.87 o                         
   3   4  16        811.28        838.18       149.53 o                         
   3   4  17       1474.10       1485.41       173.16 o                         
   3   4  18        686.98        663.04       166.34 o                         
   3   4  19        987.28        973.42       178.00 o                         
   3   4  20       1517.97       1808.06       630.36 o                         
   3   5 -16       2669.35       2870.55       369.53 o                         
   3   5 -15       3073.43       3372.97       220.75 o                         
   3   5 -14       2134.46       2298.89       193.52 o                         
   3   5 -13       5744.41       6069.74       234.29 o                         
   3   5 -12       4563.31       4841.35       205.94 o                         
   3   5 -11       8395.24       8819.13       240.29 o                         
  -3  -5  10       5518.09       5582.80       194.69 o                         
   3   5  -9       2790.97       2774.31       148.93 o                         
   3   5  -8       2152.41       2054.49       133.36 o                         
   3   5  -7       2187.44       2049.31       130.68 o                         
  -3  -5   6       1553.97       1584.99       117.94 o                         
   3   5  -5       1600.84       1477.51       108.34 o                         
   3   5  -4        896.57        935.85        93.96 o                         
   3   5  -3        428.34        476.79        85.15 o                         
   3   5  -2        802.89        768.29        83.10 o                         
   3   5  -1         27.38         50.35        65.04 o                         
   3   5   0        876.74        927.69        69.45 o                         
   3   5   1        352.57        385.11        52.73 o                         
   3   5   2       1580.83       1637.54        72.61 o                         
  -3  -5  -3       4227.91       4325.76        97.58 o                         
   3   5   4        407.53        412.34        59.08 o                         
   3   5   5       1068.90       1064.78        77.59 o                         
   3   5   6       3640.68       3608.56       115.64 o                         
  -3  -5  -7       5661.90       5586.07       138.73 o                         
   3   5   8       5518.32       5300.32       139.96 o                         
   3   5   9      15163.31      15184.65       242.18 o                         
   3   5  10       4617.73       4538.79       155.23 o                         
   3   5  11       7333.26       7313.24       191.24 o                         
   3   5  12       2128.46       2034.85       139.19 o                         
   3   5  13       8378.03       8468.96       243.75 o                         
   3   5  14       3903.57       3988.32       194.51 o                         
   3   5  15      13533.65      13495.48       323.41 o                         
   3   5  16       4950.78       4600.34       223.82 o                         
   3   5  17       8405.81       8578.74       292.50 o                         
   3   5  18       1326.11       1475.98       184.62 o                         
   3   5  19       4106.36       3949.68       260.94 o                         
   3   5  20       1118.56       1456.12       841.41 o                         
   3   6 -15          1.10         77.75       336.89 o                         
   3   6 -15          3.58         73.04       272.89 o                         
   3   6 -14         89.80         -1.82       310.53 o                         
   3   6 -14        364.90        433.11       262.02 o                         
   3   6 -13          9.53         95.92       253.05 o                         
   3   6 -13         26.43          0.67       264.84 o                         
   3   6 -12       1878.43       1757.27       267.11 o                         
   3   6 -12       3182.32       3055.49       283.96 o                         
  -3  -6  11        962.48        940.27       266.85 o                         
   3   6 -11       1449.67       1433.53       224.59 o                         
  -3  -6  10       1245.44       1362.45       202.33 o                         
   3   6 -10       2481.11       2318.15       262.49 o                         
  -3  -6   9       1285.66       1381.86       153.53 o                         
   3   6  -9       1557.84       1474.37       367.88 o                         
  -3  -6   8       2235.84       2143.66       179.62 o                         
   3   6  -8       3703.85       3714.64       307.28 o                         
  -3  -6   7       1424.62       1511.13       151.58 o                         
   3   6  -7       1817.13       1466.91       246.34 o                         
   3   6  -6       5568.35       5704.19       207.42 o                         
  -3  -6   6       8369.63       7907.61       389.18 o                         
   3   6  -5       7853.83       7747.23       197.31 o                         
   3   6  -5      10682.60       9573.01       600.90 o                         
   3   6  -4       9167.46       8844.15       205.08 o                         
   3   6  -4      13676.15      12453.59       584.91 o                         
   3   6  -3       7709.85       7543.14       179.50 o                         
   3   6  -2       4042.76       3956.81       125.82 o                         
   3   6  -1       4770.06       4734.07       132.84 o                         
  -3  -6   1       5987.99       6590.55       528.04 o                         
  -3  -6   0       4234.67       4234.84       124.85 o                         
   3   6   1      10751.60      10875.62       189.56 o                         
  -3  -6  -1      13367.06      12350.68       756.60 o                         
   3   6   2      12284.15      12322.14       191.28 o                         
   3   6   3      13028.16      12790.37       179.94 o                         
   3   6   4       5698.39       5553.65       131.13 o                         
  -3  -6  -5       4358.65       4396.33       122.95 o                         
  -3  -6  -6       2915.00       2797.70       118.38 o                         
  -3  -6  -6       3282.40       3873.48       623.30 o                         
  -3  -6  -7       5511.72       5611.05       148.56 o                         
  -3  -6  -7       6257.57       6823.13       766.76 o                         
   3   6   8       5255.41       5324.31       152.94 o                         
   3   6   9       2819.52       2823.44       133.09 o                         
   3   6  10       4255.40       4093.89       160.73 o                         
   3   6  10       4470.74       4101.42       584.34 o                         
   3   6  11        549.56        542.65       112.25 o                         
   3   6  12       2978.42       2927.35       158.88 o                         
  -3  -6 -13        191.86        232.59       148.79 o                         
   3   6  13        193.38        270.25       350.24 o                         
  -3  -6 -14          9.30         53.61       148.98 o                         
   3   6  14        130.28        -67.93       425.17 o                         
   3   6  15        318.60        317.59       165.73 o                         
   3   6  15        624.10        388.87       402.69 o                         
   3   6  16        844.99        783.27       173.15 o                         
  -3  -6 -16        876.83       1236.12       540.61 o                         
  -3  -6 -17        957.96        967.94       194.61 o                         
   3   6  17       1191.05       1256.49       478.13 o                         
  -3  -6 -18         38.87         91.17       235.66 o                         
   3   6  18        156.63         40.61       372.82 o                         
   3   6  19        865.86       1286.99       489.99 o                         
   3   7 -15       1499.07       2682.06       894.56 o                         
   3   7 -14       2867.51       3380.61       307.49 o                         
   3   7 -13       3165.69       3507.03       282.51 o                         
   3   7 -12       7105.45       7938.89       345.56 o                         
   3   7 -11       6996.01       7441.61       327.04 o                         
  -3  -7  10       7966.93       8154.54       313.92 o                         
   3   7  -9       4467.71       4339.45       245.85 o                         
  -3  -7   8       2506.91       2536.01       207.33 o                         
  -3  -7   7       5732.14       5738.05       252.06 o                         
   3   7  -6       3109.05       3035.75       191.27 o                         
  -3  -7   5       6310.44       6258.31       237.81 o                         
   3   7  -4       2198.88       2269.69       172.90 o                         
   3   7  -3       3053.01       3002.65       180.26 o                         
   3   7  -2       2965.44       2947.64       176.86 o                         
   3   7  -1       1778.91       1741.34       148.54 o                         
   3   7   0       1948.57       1638.16       140.76 o                         
   3   7   1        425.42        345.57       127.11 o                         
   3   7   2       2221.38       1764.40       144.51 o                         
   3   7   3       1525.72       1415.84       145.40 o                         
   3   7   4       1888.20       1530.38       148.14 o                         
   3   7   5       2877.29       2930.52       164.84 o                         
   3   7   6       4284.13       4097.02       181.89 o                         
   3   7   7       3809.67       3736.76       184.07 o                         
  -3  -7  -8       9657.79       9562.39       263.01 o                         
   3   7   9      11563.50      11832.75       308.86 o                         
   3   7  10       8766.89       9006.64       284.37 o                         
   3   7  11       7851.53       8457.50       291.42 o                         
   3   7  12       4431.78       4570.06       249.83 o                         
   3   7  13       5878.57       5998.77       286.09 o                         
   3   7  14       8504.83       8837.45       356.56 o                         
   3   7  15       6632.65       7171.08       343.91 o                         
   3   7  16       8933.99       9292.63       396.62 o                         
   3   7  17       4236.44       4481.36       346.02 o                         
  -3  -7 -18       3056.14       2962.85      1219.09 o                         
  -3  -8  13        255.68        131.28       484.22 o                         
   3   8 -13        411.40        292.29       387.75 o                         
  -3  -8  12        374.10        327.41       457.76 o                         
   3   8 -12       1524.41       1645.21       252.49 o                         
  -3  -8  11         92.14        233.08       586.13 o                         
   3   8 -11        575.12        558.47       228.80 o                         
  -3  -8  10        350.31        621.49       412.55 o                         
   3   8 -10       1629.53       1622.33       229.05 o                         
  -3  -8   9        288.42        168.47       302.63 o                         
  -3  -8   9        619.66        689.03       202.57 o                         
  -3  -8   8       1660.61       2010.29       570.94 o                         
   3   8  -8       2957.88       2793.36       207.11 o                         
  -3  -8   7        226.36         87.23       458.34 o                         
   3   8  -7        692.38        579.27       176.45 o                         
  -3  -8   6       6842.24       7464.95       794.03 o                         
   3   8  -6      10293.28      10297.03       269.26 o                         
  -3  -8   5       1689.01       1694.86       345.45 o                         
   3   8  -5       2742.55       2430.97       191.25 o                         
  -3  -8   4      12198.70      12632.82       529.33 o                         
   3   8  -4      17537.93      16763.96       338.55 o                         
  -3  -8   3       5743.21       5994.84       475.78 o                         
   3   8  -3       6324.18       6333.78       225.53 o                         
  -3  -8   2      12689.46      12779.16       638.23 o                         
   3   8  -2      15979.72      15842.90       301.37 o                         
  -3  -8   1       4963.74       5188.13       452.43 o                         
  -3  -8   1       5356.55       5407.19       207.77 o                         
  -3  -8   0      14054.69      13813.60       654.10 o                         
   3   8   0      17205.33      16779.11       273.91 o                         
  -3  -8  -1       6901.70       7347.74       504.08 o                         
   3   8   1       7919.45       7899.85       214.43 o                         
  -3  -8  -2      30499.08      30816.36       630.69 o                         
   3   8   2      35324.60      34917.05       419.20 o                         
  -3  -8  -3      11920.07      12336.20       916.06 o                         
   3   8   3      12096.29      12174.13       249.55 o                         
  -3  -8  -4      20361.29      20029.86       622.22 o                         
   3   8   4      22402.45      22411.25       346.88 o                         
  -3  -8  -5       6292.25       5570.61       677.32 o                         
   3   8   5       6379.12       6306.85       211.10 o                         
   3   8   6      12653.07      12739.25       254.21 o                         
  -3  -8  -7       7152.30       7116.58       712.06 o                         
   3   8   7       7420.45       7653.36       234.47 o                         
   3   8   8      13104.61      13448.29       280.56 o                         
   3   8   9       4504.14       4691.10       218.99 o                         
   3   8  10       8150.91       8723.99       269.91 o                         
   3   8  11       2084.87       1958.02       216.67 o                         
  -3  -8 -12       3420.91       3487.88       244.17 o                         
   3   8  13       1414.95       1700.23       229.71 o                         
  -3  -8 -14        959.18       1060.14       237.46 o                         
   3   8  15        923.93       1205.11       264.33 o                         
   3   8  16        868.73        810.47       273.19 o                         
   3   8  17        175.94         74.77       791.37 o                         
  -3  -9  12       6546.39       5771.08       959.71 o                         
   3   9 -11       1629.49       1673.10       186.09 o                         
   3   9 -10       9043.07       9613.68       295.88 o                         
   3   9  -9       1212.51       1381.95       163.15 o                         
   3   9  -8       6636.37       7024.07       239.57 o                         
   3   9  -7        888.58        878.77       141.25 o                         
   3   9  -6       6797.51       6695.08       221.81 o                         
   3   9  -5       2017.76       1995.66       149.26 o                         
   3   9  -4      11248.10      11322.26       258.91 o                         
   3   9  -3        299.18        337.91       120.89 o                         
   3   9  -2       6673.59       6513.07       201.27 o                         
   3   9  -1        762.04        780.42       113.72 o                         
   3   9   0       1733.53       1634.05       122.12 o                         
   3   9   1        666.31        662.26       104.80 o                         
   3   9   2        571.09        626.21       112.38 o                         
   3   9   3         59.98         62.70       109.37 o                         
   3   9   4        361.33        360.67       121.82 o                         
   3   9   5         42.94         37.91       122.67 o                         
   3   9   6        800.75        741.80       128.95 o                         
   3   9   7        257.04        264.62       131.93 o                         
   3   9   8       2724.15       2841.84       182.74 o                         
   3   9   9         71.73         44.02       145.38 o                         
   3   9  10       4316.87       4246.29       228.61 o                         
  -3  -9 -11        884.54        934.07       158.66 o                         
  -3  -9 -12       2912.38       3170.57       211.13 o                         
   3   9  13        115.46        202.03       175.77 o                         
  -3  -9 -14       5517.99       5568.36       291.83 o                         
  -3  -9 -15        951.52        969.11       240.87 o                         
   3  10 -10        188.07        155.15       212.38 o                         
   3  10  -9        846.58        725.68       180.67 o                         
   3  10  -8        109.57        109.69       159.29 o                         
   3  10  -7        126.83        163.37       154.81 o                         
   3  10  -6        603.73        641.61       146.49 o                         
   3  10  -5         94.87        117.00       141.52 o                         
   3  10  -4       3773.12       3934.41       190.69 o                         
   3  10  -3       1538.10       1592.34       137.66 o                         
   3  10  -2       2234.06       2283.85       151.46 o                         
   3  10  -1        577.20        528.26       121.10 o                         
   3  10   0       4093.50       4072.14       180.02 o                         
   3  10   1        227.82        218.77       122.92 o                         
   3  10   2       8713.22       8767.25       234.36 o                         
   3  10   3       1107.80       1109.70       137.56 o                         
   3  10   4       7037.78       7159.84       241.54 o                         
   3  10   5        687.95        621.34       138.59 o                         
   3  10   6       4646.81       4689.35       210.47 o                         
   3  10   7        899.73        888.05       149.84 o                         
   3  10   8       5756.75       5739.45       240.77 o                         
   3  10   9       1255.57       1347.81       178.23 o                         
   3  10  10       6291.10       6478.96       275.94 o                         
   3  10  11        480.32        505.25       176.14 o                         
  -3 -10 -12       2228.09       2238.56       219.04 o                         
   3  10  13       1020.51        965.69       233.96 o                         
  -3 -11   7        173.56        -26.07       579.52 o                         
  -3 -11   6       3948.62       4511.70       432.00 o                         
   3  11  -5        316.96        253.35       260.10 o                         
   3  11  -4       6180.38       6364.24       366.21 o                         
   3  11  -3        124.47        104.14       225.73 o                         
   3  11  -2       3129.52       3435.59       295.56 o                         
   3  11  -1         83.52        133.01       248.73 o                         
   3  11   0       1715.53       1597.45       242.15 o                         
   3  11   1       1175.05       1400.70       230.70 o                         
   3  11   2       1125.60       1152.27       243.78 o                         
   3  11   3          6.44         94.11       247.19 o                         
   3  11   4        801.70        717.68       247.86 o                         
   3  11   5         27.32         75.04       226.09 o                         
   3  11   6         35.09        -64.23       270.25 o                         
   3  11   7        305.51        388.74       273.98 o                         
   3  11   8         67.93        -10.60       323.37 o                         
  -3 -11  -9         55.03       -114.24       571.13 o                         
   3  12  -1        141.96       -100.58       476.95 o                         
   3  12   0       2047.20       2261.10       319.07 o                         
   3  12   1        121.12        223.87       269.29 o                         
   3  12   2       5292.91       5433.60       351.89 o                         
   3  12   3          1.77        -10.92       279.76 o                         
   3  12   4       5565.14       5816.08       635.81 o                         
   3  12   5         94.96        221.03       436.60 o                         
   3  12   6       5191.96       5410.93       924.15 o                         
   3  12   7          1.28        -75.96       662.53 o                         
  -4  11   0          0.95       -138.44       433.92 o                         
  -4  11  -1       4479.01       4559.75       480.98 o                         
  -4  11  -2          4.92        165.07       317.24 o                         
  -4  11  -3       6602.41       6518.50       476.12 o                         
  -4  11  -4         49.64        -10.49       347.77 o                         
  -4  11  -5       5421.87       5493.23       528.38 o                         
  -4  11  -6         76.43        -58.66       370.04 o                         
  -4  11  -7       8687.56      10410.40      1204.68 o                         
   4 -10  -7       3872.09       4291.26       857.47 o                         
  -4  10   6          9.09        -21.12       450.31 o                         
  -4  10   5       9711.11       9821.52       501.69 o                         
  -4  10   4          8.35         66.42       296.69 o                         
  -4  10   3       8105.50       8197.19       499.27 o                         
  -4  10   2         40.25        -38.40       231.57 o                         
  -4  10   1       5724.35       5696.02       325.30 o                         
   4 -10   0        140.69        129.42       212.29 o                         
  -4  10  -1       9279.29       9245.85       379.91 o                         
  -4  10  -2        118.43         99.64       211.57 o                         
  -4  10  -3       9003.22       8932.75       378.78 o                         
  -4  10  -4         24.91        -30.29       210.78 o                         
  -4  10  -5       2724.64       2808.09       265.11 o                         
   4 -10   6        138.89        120.01       241.13 o                         
  -4  10  -7       2059.59       2034.59       304.32 o                         
  -4  10  -8         77.30        131.67       251.07 o                         
  -4  10  -9        449.67        623.35       338.43 o                         
  -4  10 -10        201.53        184.38       327.26 o                         
  -4   9  10        282.24        315.81       772.67 o                         
   4  -9  -8        548.81        281.43       470.28 o                         
  -4   9   7        904.29        753.38       431.80 o                         
  -4   9   6       1706.23       1535.25       338.00 o                         
  -4   9   5        210.13        183.44       257.26 o                         
  -4   9   4        771.34        719.90       251.75 o                         
  -4   9   3        164.30        227.18       235.88 o                         
  -4   9   2        318.60        292.25       214.15 o                         
  -4   9   1        341.95        330.29       179.17 o                         
  -4   9   0       1799.33       1893.45       218.85 o                         
  -4   9  -1       3018.82       3040.38       244.00 o                         
  -4   9  -2         56.43         85.73       179.39 o                         
  -4   9  -3       3478.29       3588.46       253.39 o                         
  -4   9  -4         40.16         93.76       186.47 o                         
  -4   9  -5       2885.50       2886.81       245.74 o                         
  -4   9  -6         21.51         42.09       190.70 o                         
  -4   9  -7       6367.13       6443.38       303.13 o                         
   4  -9   8         83.22         56.22       205.38 o                         
  -4   9  -9       9618.61       9737.26       398.85 o                         
   4  -9  10        251.82        135.16       236.38 o                         
  -4   9 -11       5058.32       5280.67       373.65 o                         
   4  -9  12         61.74        205.90       314.05 o                         
  -4   9 -12        231.69        417.50      1065.19 o                         
   4  -9  13       3542.04       3684.18       617.30 o                         
  -4   8  11       3570.74       3448.19       738.38 o                         
  -4   8  10        369.12        229.43       529.23 o                         
   4  -8  -9       4073.27       4079.03       577.33 o                         
   4  -8  -8        334.00        260.89       468.16 o                         
  -4   8   7       6979.39       7327.21       629.63 o                         
  -4   8   6        866.34        988.69       471.33 o                         
  -4   8   5      16048.19      16550.77       657.68 o                         
  -4   8   4       2023.92       2000.73       386.63 o                         
  -4   8   3      14035.37      14944.85       602.57 o                         
  -4   8   2       1436.77       1351.58       274.30 o                         
  -4   8   1       7501.39       7893.51       378.58 o                         
  -4   8   0       1519.80       1457.05       221.54 o                         
  -4   8  -1      12467.98      12754.48       351.93 o                         
   4  -8   2       3170.04       3456.49       242.10 o                         
  -4   8  -3      14106.78      14532.26       391.85 o                         
  -4   8  -4       1421.41       1282.67       243.14 o                         
  -4   8  -5       3111.30       3054.43       261.39 o                         
  -4   8  -6       1120.53        802.28       218.73 o                         
   4  -8   7       2063.98       2054.90       373.17 o                         
  -4   8  -7       2790.58       2691.21       297.87 o                         
   4  -8   8        777.92        568.12       470.96 o                         
   4  -8   8       1485.35       1649.96       271.22 o                         
   4  -8   9       2015.15       2098.40       582.96 o                         
  -4   8  -9       3100.19       2697.17       297.53 o                         
   4  -8  10          9.01         54.74       527.87 o                         
  -4   8 -10        605.87        545.75       305.80 o                         
   4  -8  11        260.60        266.65       375.96 o                         
   4  -8  11        916.10       1008.84       357.12 o                         
   4  -8  12        186.63        193.34       325.75 o                         
  -4   8 -12        534.41        521.18       432.90 o                         
   4  -8  13         32.78        161.76       342.67 o                         
  -4   8 -13        324.79        395.49       437.60 o                         
   4  -8  14         36.77         13.21       352.91 o                         
   4  -8  14        355.77        450.64       603.44 o                         
  -4   8 -15        430.56        417.78       688.18 o                         
  -4   8 -15        581.12        810.21       658.18 o                         
  -4   7  13       6328.66       6663.33      1455.39 o                         
  -4   7  12       4321.55       4619.51       696.87 o                         
  -4   7  11      14380.64      14821.85       961.28 o                         
  -4   7  10       3443.19       3294.57       572.64 o                         
  -4   7   9       8411.66       8471.64       718.36 o                         
  -4   7   8       1481.56       1562.12       402.84 o                         
  -4   7   7       4829.76       4836.13       441.30 o                         
  -4   7   6       2174.33       2144.12       323.79 o                         
   4  -7  -5       7374.52       7203.02       431.92 o                         
  -4   7   4       1216.18       1392.95       356.74 o                         
  -4   7   3       3971.85       3745.17       429.13 o                         
   4  -7  -2        688.34        581.51       222.36 o                         
  -4   7   1       2224.49       1946.36       258.39 o                         
  -4   7   0        411.79        333.84       213.89 o                         
  -4   7  -1        827.52        733.73       189.39 o                         
  -4   7  -2       3012.86       2965.08       244.48 o                         
  -4   7  -3       1063.66        977.99       204.82 o                         
  -4   7  -4       1809.90       1704.96       192.31 o                         
  -4   7  -5       1450.70       1509.48       199.46 o                         
  -4   7  -6       1361.60       1143.71       208.41 o                         
  -4   7  -7       4783.16       4861.14       296.61 o                         
  -4   7  -8       2623.83       2667.04       277.89 o                         
  -4   7  -9       8625.95       8832.26       404.52 o                         
  -4   7 -10       3327.16       3760.09       341.68 o                         
  -4   7 -11       5938.93       5931.64       382.21 o                         
  -4   7 -12        771.21        710.83       278.24 o                         
  -4   7 -13       4357.48       4621.65       400.68 o                         
  -4   7 -14       1993.28       1909.60       336.86 o                         
  -4   7 -15      10454.91      11245.12       616.64 o                         
   4  -7  16       1996.22       2260.60       565.80 o                         
   4  -6 -14         11.20       -173.33      1115.22 o                         
  -4   6  13        205.66       -157.97       465.65 o                         
   4  -6 -13        211.22        265.88      1060.06 o                         
  -4   6  12        190.49         62.29       443.03 o                         
   4  -6 -12        233.42        410.28       949.65 o                         
  -4   6  11        896.64        950.09       415.15 o                         
   4  -6 -11        923.12        709.52       928.94 o                         
  -4   6  10       1705.41       1566.64       418.79 o                         
   4  -6 -10       1769.04       2329.49       892.75 o                         
  -4   6   9        546.39        546.74       369.71 o                         
   4  -6  -9        556.74        936.92       780.59 o                         
  -4   6   8       1443.14       1153.15       300.30 o                         
  -4   6   8       1624.65       1732.99       858.23 o                         
  -4   6   7       2422.48       2377.28       298.76 o                         
   4  -6  -7       2631.85       2726.00       837.92 o                         
  -4   6   6       4849.52       4635.24       340.72 o                         
  -4   6   6       5419.33       4774.75       925.43 o                         
   4  -6  -5       7534.00       7771.04       432.42 o                         
  -4   6   5       8245.40       8332.48       541.94 o                         
   4  -6  -4      11483.74      11380.83       430.07 o                         
   4  -6  -4      13486.07      13719.22       765.70 o                         
   4  -6  -3      11059.60      10768.44       369.88 o                         
   4  -6  -3      11925.99      11813.84       659.40 o                         
   4  -6  -2       4837.80       5090.60       337.44 o                         
   4  -6  -2       7038.50       6653.16       483.76 o                         
   4  -6  -1       6399.97       6471.47       327.07 o                         
   4  -6  -1       7225.59       6983.69       405.93 o                         
   4  -6   0       7443.62       7559.35       310.77 o                         
   4  -6   0      10225.01      10549.88       458.30 o                         
   4  -6   1      18498.96      18467.20       314.12 o                         
   4  -6   1      20857.75      21681.04       989.98 o                         
   4  -6   2      11702.22      11736.86       253.94 o                         
  -4   6  -2      16964.27      16904.87       692.00 o                         
   4  -6   3      26325.65      25884.81       362.77 o                         
   4  -6   3      29636.96      29684.95       703.10 o                         
  -4   6  -4       5908.08       5737.00       254.19 o                         
  -4   6  -4      10871.14      10423.79       377.43 o                         
  -4   6  -5      10252.20      10132.70       357.43 o                         
   4  -6   5      11898.83      11744.05       399.67 o                         
  -4   6  -6       3135.43       3009.94       235.72 o                         
  -4   6  -6       5941.94       5576.95       361.92 o                         
  -4   6  -7      12561.81      12940.06       406.52 o                         
  -4   6  -7      14222.68      14046.29       504.83 o                         
  -4   6  -8       4497.26       4436.35       368.92 o                         
   4  -6   8       8180.69       7998.59       379.89 o                         
  -4   6  -9      13742.68      14574.10       510.04 o                         
  -4   6  -9      15535.87      15728.10       563.00 o                         
  -4   6 -10       1191.88       1417.72       324.67 o                         
   4  -6  10       3617.78       3426.52       332.03 o                         
   4  -6  11       3942.09       3669.69       379.88 o                         
  -4   6 -11       4770.51       4783.71       377.18 o                         
  -4   6 -12        888.86        772.85       305.47 o                         
   4  -6  12       2023.60       1704.59       363.61 o                         
  -4   6 -13       1587.73       1230.73       578.92 o                         
  -4   6 -13       1820.14       1928.56       314.72 o                         
  -4   6 -14        332.30        346.96       538.42 o                         
  -4   6 -14        998.50        973.26       308.97 o                         
  -4   6 -15        117.53        173.12       630.59 o                         
  -4   6 -15        122.73        333.06       407.51 o                         
  -4   6 -16         11.30        -86.51       649.88 o                         
  -4   6 -16        248.30        217.28       431.41 o                         
  -4   6 -17         59.36        -31.42       730.48 o                         
   4  -6  17        171.33        -26.84       893.28 o                         
   4  -5 -15        921.86        785.67       870.01 o                         
  -4   5  14       1025.79        833.72       407.49 o                         
  -4   5  13       2138.91       1780.18       391.84 o                         
  -4   5  12       5167.60       5232.53       507.45 o                         
   4  -5 -11       5526.69       5870.35       496.82 o                         
  -4   5  10       5083.18       4918.46       446.07 o                         
  -4   5   9       3418.90       3089.38       336.45 o                         
  -4   5   8       2029.36       2203.90       253.97 o                         
  -4   5   7       1626.00       1726.93       209.46 o                         
  -4   5   6       4420.15       4272.66       257.31 o                         
  -4   5   5       6313.53       6264.65       281.23 o                         
   4  -5  -4       4338.16       4431.49       198.43 o                         
   4  -5  -3       2622.02       2593.27       167.58 o                         
   4  -5  -2       2817.74       2864.11       168.81 o                         
   4  -5  -1       1261.86       1336.59       121.68 o                         
   4  -5   0        745.50        760.03       128.61 o                         
  -4   5  -1         95.66         81.88        93.07 o                         
   4  -5   2        313.64        279.73        89.60 o                         
   4  -5   3          9.12         23.87        91.55 o                         
   4  -5   4        151.47        204.68        92.57 o                         
   4  -5   5        523.76        584.15       100.64 o                         
   4  -5   6        200.81        195.93       106.73 o                         
  -4   5  -7       5074.99       5274.26       187.35 o                         
  -4   5  -8       4454.18       4318.01       185.80 o                         
  -4   5  -9       7577.87       7322.26       247.76 o                         
  -4   5 -10       6063.88       6192.35       257.76 o                         
  -4   5 -11       7441.60       7056.06       298.81 o                         
  -4   5 -12       3752.49       3435.41       241.85 o                         
  -4   5 -13       6843.33       6851.94       314.55 o                         
  -4   5 -14       6506.93       6721.27       322.37 o                         
  -4   5 -15      12892.77      12598.26       459.26 o                         
  -4   5 -16       7677.82       7675.90       396.77 o                         
  -4   5 -17       8342.81       9068.14       440.83 o                         
   4  -5  18       2804.38       3023.88       349.01 o                         
   4  -5  19       2897.45       3998.82       840.44 o                         
   4  -4 -16       1143.08       1482.79       886.05 o                         
  -4   4  15        325.84        637.29       382.13 o                         
  -4   4  14        148.02        236.49       303.23 o                         
  -4   4  13          3.68        100.28       295.10 o                         
  -4   4  12        166.59        112.80       274.84 o                         
   4  -4 -11        177.83        129.89       264.48 o                         
  -4   4  10         13.88        -23.00       245.03 o                         
  -4   4   9        537.09        494.24       215.75 o                         
  -4   4   8         53.27         49.12       197.33 o                         
  -4   4   7       2393.86       2282.84       217.82 o                         
  -4   4   6        910.37        907.39       182.74 o                         
   4  -4  -5       7176.86       7147.49       265.89 o                         
   4  -4  -4       6878.20       6910.80       231.19 o                         
   4  -4  -3      11763.82      11135.84       254.78 o                         
   4  -4  -2       4408.30       4460.42       160.53 o                         
   4  -4  -1       6361.92       6289.20       153.18 o                         
   4  -4   0       5225.69       5409.45       127.96 o                         
   4  -4   1      20185.99      20590.96       239.35 o                         
   4  -4   2      27145.60      27384.89       292.09 o                         
  -4   4  -3      19968.13      19775.41       245.42 o                         
  -4   4  -4      14364.01      14118.25       214.80 o                         
  -4   4  -5       6330.78       6391.24       158.56 o                         
  -4   4  -6      11472.91      11603.57       213.61 o                         
  -4   4  -7       8786.40       8800.05       191.55 o                         
  -4   4  -8      15438.92      15533.98       268.10 o                         
  -4   4  -9      10572.54      10322.97       234.45 o                         
  -4   4 -10      12392.01      12278.80       273.16 o                         
  -4   4 -11       3525.35       3530.84       185.51 o                         
   4  -4  12       2567.01       2506.26       186.38 o                         
   4  -4  13        881.98        801.81       163.92 o                         
  -4   4 -14       2371.03       2277.87       224.89 o                         
  -4   4 -15       1875.58       1922.35       261.47 o                         
  -4   4 -16        652.50        639.71       250.68 o                         
  -4   4 -17        513.08        375.39       262.90 o                         
  -4   4 -18          2.79         72.32       269.49 o                         
  -4   4 -19         68.32         28.94       293.57 o                         
   4  -3 -16       5453.78       5096.30       988.29 o                         
  -4   3  15        863.29        765.74       334.09 o                         
  -4   3  14       3626.73       3564.42       392.69 o                         
  -4   3  13       2832.77       3213.12       371.84 o                         
   4  -3 -12      15338.01      14934.56       588.85 o                         
   4  -3 -11       7698.07       7104.69       426.10 o                         
   4  -3 -10      22162.33      21762.79       639.90 o                         
  -4   3   9       4215.90       4258.07       297.33 o                         
  -4   3   8      11976.04      11561.98       409.14 o                         
  -4   3   7       5581.29       5344.73       301.77 o                         
  -4   3   6      19592.50      18682.82       427.88 o                         
   4  -3  -5       7044.90       6720.55       248.77 o                         
   4  -3  -4      32042.50      31969.28       392.40 o                         
   4  -3  -3       4695.62       4850.94       162.80 o                         
   4  -3  -2      12173.85      12164.26       224.87 o                         
   4  -3  -1        431.45        408.58        82.26 o                         
   4  -3   0       7761.64       7930.83       146.56 o                         
   4  -3   1        565.22        591.46        64.81 o                         
  -4   3  -2       7677.42       7729.62       117.97 o                         
   4  -3   3         36.14         41.94        57.43 o                         
  -4   3  -4       1359.31       1440.68        77.67 o                         
   4  -3   5        372.19        412.04        68.98 o                         
   4  -3   6         85.03        113.13        70.85 o                         
   4  -3   7       1132.68       1185.85        99.25 o                         
   4  -3   8        777.33        728.61        98.58 o                         
   4  -3   9       1901.89       1980.37       130.42 o                         
   4  -3  10       2310.50       2298.42       154.33 o                         
   4  -3  11        945.77       1015.71       126.16 o                         
   4  -3  12       1574.27       1526.82       110.46 o                         
   4  -3  13       1042.52        971.03       105.88 o                         
   4  -3  14       2800.77       2929.89       157.38 o                         
   4  -3  15       3369.51       3510.10       250.61 o                         
  -4   3 -16       8442.03       8042.16       344.84 o                         
  -4   3 -17       1870.02       1689.86       233.69 o                         
  -4   3 -18       1789.86       1965.67       256.50 o                         
  -4   3 -19        792.85        855.82       269.02 o                         
  -4   3 -20       2074.72       1710.27       837.79 o                         
   4  -2 -17        789.11        923.17       216.37 o                         
   4  -2 -16       6062.51       6321.73       295.71 o                         
   4  -2 -15        576.30        536.93       168.40 o                         
   4  -2 -14       2881.26       3039.79       214.55 o                         
  -4   2  13        452.13        485.22       145.76 o                         
  -4   2  12       3188.20       3272.45       190.83 o                         
  -4   2  11        376.72        449.07       130.23 o                         
  -4   2  10       1240.79       1148.04       134.05 o                         
  -4   2   9         26.90         30.65       107.68 o                         
  -4   2   8         59.33        105.80       102.55 o                         
  -4   2   7          3.29          6.43        94.98 o                         
   4  -2  -6       1474.72       1472.24       100.11 o                         
   4  -2  -5        414.47        407.13        73.66 o                         
   4  -2  -4      11139.35      11229.72       148.60 o                         
   4  -2  -3        590.71        592.54        57.76 o                         
   4  -2  -2      14646.91      15195.61       142.82 o                         
  -4   2   1        727.52        724.81        45.88 o                         
   4  -2   0      11689.81      11821.12       101.55 o                         
  -4   2  -1       4048.32       4054.01        55.91 o                         
   4  -2   2      51103.28      50827.64       184.40 o                         
  -4   2  -3       5056.30       5096.11        70.34 o                         
  -4   2  -4      28016.24      27852.62       161.45 o                         
   4  -2   5       1575.53       1571.95        55.09 o                         
  -4   2  -6       8209.25       8158.97       107.13 o                         
  -4   2  -7       4358.78       4202.46        94.53 o                         
  -4   2  -8      29508.13      28821.37       234.64 o                         
   4  -2   9       6146.98       5829.96       135.89 o                         
  -4   2 -10      18243.24      17806.85       229.11 o                         
   4  -2  11       2807.75       2723.65       124.65 o                         
   4  -2  12       2849.09       2809.65       130.84 o                         
   4  -2  13        702.85        616.51        95.73 o                         
  -4   2 -14       5466.82       5394.08       172.80 o                         
   4  -2  15       1789.79       1707.92       139.35 o                         
  -4   2 -16       4529.47       4635.80       187.18 o                         
   4  -2  17        326.41        295.42       132.88 o                         
   4  -2  18        886.59        949.68       148.04 o                         
  -4   2 -19          9.08        -50.37       152.59 o                         
  -4   2 -20        199.84        327.83       162.75 o                         
   4  -1 -17        498.74        481.61       292.45 o                         
   4  -1 -16       4050.64       4627.88       292.55 o                         
   4  -1 -15        535.00        526.97       219.28 o                         
   4  -1 -14       2990.14       3302.00       619.23 o                         
   4  -1 -14       3205.26       3324.56       260.67 o                         
   4  -1 -13        418.31        299.21       416.88 o                         
   4  -1 -13        431.45        449.97       204.08 o                         
   4  -1 -12      12901.65      12388.58       440.12 o                         
   4  -1 -12      14005.87      14099.76       394.08 o                         
   4  -1 -11       1820.29       1566.89       215.18 o                         
   4  -1 -11       1862.83       1733.95       251.39 o                         
   4  -1 -10      27757.96      26514.78       565.00 o                         
   4  -1 -10      31242.00      30934.26       507.04 o                         
   4  -1  -9        277.47        272.60       127.67 o                         
   4  -1  -9        326.75        368.92       213.17 o                         
   4  -1  -8       9868.50       9638.11       272.21 o                         
   4  -1  -8      10865.22      10764.17       342.19 o                         
   4  -1  -7       2238.29       2181.58       133.34 o                         
  -4   1   7       2262.76       2200.04       304.29 o                         
   4  -1  -6      26769.10      26448.09       302.18 o                         
   4  -1  -6      31036.89      28882.79       689.30 o                         
   4  -1  -5       2073.76       1937.34        98.57 o                         
   4  -1  -5       2085.80       2094.12       275.82 o                         
   4  -1  -4      47045.70      46372.61       326.21 o                         
  -4   1   4      57549.50      57591.03       555.76 o                         
   4  -1  -3       5626.83       5739.16       116.64 o                         
  -4   1   3       5674.19       5872.89       244.83 o                         
   4  -1  -2      13512.28      13582.58       166.27 o                         
  -4   1   2      17458.57      17737.07       304.74 o                         
   4  -1  -1       2485.02       2638.73        82.70 o                         
   4  -1  -1       2485.03       2547.88       139.70 o                         
   4  -1   0      12643.97      13122.47       142.08 o                         
  -4   1   0      17414.63      17755.65       267.77 o                         
   4  -1   1       8390.28       8570.45       112.97 o                         
   4  -1   1       8522.20       9091.48       188.31 o                         
   4  -1   2      18463.86      18784.39       223.44 o                         
   4  -1   2      28137.48      29018.17       198.09 o                         
   4  -1   3       8551.40       8347.55       282.13 o                         
   4  -1   3       8976.20       9603.72       108.63 o                         
  -4   1  -4       5209.94       5024.03       230.98 o                         
  -4   1  -4      10343.08      10541.18       120.78 o                         
   4  -1   5       3395.38       3560.25       229.72 o                         
   4  -1   5       3859.43       4182.89        85.54 o                         
   4  -1   6         92.80        197.34       125.30 o                         
   4  -1   6       1518.76       1492.64        73.91 o                         
   4  -1   7       3371.84       3630.41       252.49 o                         
  -4   1  -7       3599.96       3782.78        98.52 o                         
   4  -1   8         15.43         11.30       140.66 o                         
  -4   1  -8        949.65        966.96        99.73 o                         
   4  -1   9        409.61        350.19       215.02 o                         
   4  -1   9        600.66        513.92        98.90 o                         
   4  -1  10       2317.45       2153.69       288.90 o                         
   4  -1  10       2456.91       2346.18       138.17 o                         
   4  -1  11         48.91        110.30       368.29 o                         
   4  -1  11        463.63        435.12       121.69 o                         
   4  -1  12       2421.43       2411.28       147.80 o                         
   4  -1  13        110.00        156.28       412.21 o                         
   4  -1  13        147.67        142.77       133.25 o                         
   4  -1  14       6376.92       6468.02       212.66 o                         
   4  -1  15       1166.82        858.75       467.79 o                         
   4  -1  15       1166.94       1254.15       171.98 o                         
   4  -1  16      14663.99      13299.69      1114.17 o                         
   4  -1  16      16444.71      16573.11       328.04 o                         
   4  -1  17       1405.89       1516.37       592.31 o                         
   4  -1  17       1442.34       1507.23       203.51 o                         
   4  -1  18       6697.44       6726.32       272.33 o                         
   4  -1  19       1043.95       1103.72       208.22 o                         
  -4   1 -20       4986.40       5524.36       280.37 o                         
  -4   1 -21       1011.23       1250.78       963.74 o                         
   4   0 -17         11.02        -20.49       255.20 o                         
   4   0 -16       5904.18       6313.21       337.13 o                         
   4   0 -15          1.82         98.37       198.53 o                         
   4   0 -14       2147.96       2328.99       227.57 o                         
   4   0 -13         40.36        166.87       163.20 o                         
   4   0 -12       5196.66       5277.33       245.11 o                         
   4   0 -11         61.36        122.30       128.80 o                         
   4   0 -10       3377.75       3270.62       181.67 o                         
   4   0  -9         39.42         89.53       118.47 o                         
   4   0  -8        252.45        323.03       110.27 o                         
   4   0  -7         85.37        119.87       103.80 o                         
   4   0  -6         14.70        109.51        84.57 o                         
   4   0  -5        432.54        422.79        72.82 o                         
   4   0  -4       1176.06       1202.93        77.87 o                         
   4   0  -3         28.44         69.22        59.36 o                         
   4   0  -2       5000.15       5177.35        93.93 o                         
   4   0  -1         15.95         41.85        53.53 o                         
   4   0   0       7696.52       7979.86       117.43 o                         
   4   0   1         11.75         43.42        49.95 o                         
   4   0   2      46118.79      48146.29       255.89 o                         
   4   0   3        691.66        691.33        59.72 o                         
   4   0   4      56320.26      58012.99       289.45 o                         
   4   0   5       1183.26       1191.44        65.96 o                         
   4   0   6      11552.53      11639.97       139.83 o                         
   4   0   7        911.51        916.87        69.66 o                         
   4   0   8     100572.55     102512.59       504.40 o                         
   4   0   9       2339.74       2466.57       117.94 o                         
   4   0  10      57976.12      57682.40       494.42 o                         
   4   0  11       1600.70       1598.24       134.65 o                         
   4   0  12      24710.10      24551.50       383.90 o                         
   4   0  13       1049.33        990.42       133.01 o                         
   4   0  14      27664.43      27510.23       472.41 o                         
   4   0  15       1308.72       1302.73       172.16 o                         
   4   0  16      24224.09      23698.29       503.34 o                         
   4   0  17        355.23        382.90       165.10 o                         
   4   0  18       6900.16       6840.53       338.61 o                         
   4   0  19        195.54        218.12       193.74 o                         
   4   0  20       2057.94       1876.26       261.63 o                         
  -4  -1  17        165.81        589.33       784.68 o                         
  -4  -1  16        967.45       1678.86       768.54 o                         
   4   1 -16       1827.68       1718.18       242.18 o                         
   4   1 -15          1.26        -76.29       435.42 o                         
   4   1 -15        121.25        123.85       218.94 o                         
   4   1 -14        958.67        845.59       411.78 o                         
   4   1 -14       1629.64       1703.57       231.82 o                         
   4   1 -13         58.53        -12.81       263.60 o                         
   4   1 -13        152.40         83.79       204.67 o                         
   4   1 -12       4920.87       5471.94       386.48 o                         
   4   1 -12       7815.94       7447.07       287.31 o                         
   4   1 -11        189.60        227.40       200.81 o                         
   4   1 -11        598.06        411.56       199.14 o                         
   4   1 -10      15526.39      15758.23       463.43 o                         
   4   1 -10      21755.14      20776.13       406.56 o                         
   4   1  -9        219.64        168.47       167.87 o                         
   4   1  -9        281.90        198.67       181.60 o                         
  -4  -1   8       4441.78       4555.73       202.82 o                         
   4   1  -8       6656.23       6766.21       288.35 o                         
  -4  -1   7        109.05         96.92       118.86 o                         
   4   1  -7        611.31        527.11       172.99 o                         
   4   1  -6      19019.12      18803.64       267.42 o                         
   4   1  -6      25025.97      24267.51       427.25 o                         
   4   1  -5         53.65         47.06        73.01 o                         
   4   1  -5        518.99        376.50       192.78 o                         
   4   1  -4      46809.45      45854.34       302.49 o                         
   4   1  -4      57366.27      52949.49       707.59 o                         
   4   1  -3        211.06        274.03        56.60 o                         
   4   1  -3       1473.69       1488.75       295.34 o                         
   4   1  -2      17586.34      17448.65       167.51 o                         
   4   1  -2      20618.43      19104.02       405.32 o                         
   4   1  -1          0.04         27.42        41.77 o                         
  -4  -1   1        557.67        388.01       222.84 o                         
   4   1   0      21260.10      21697.44       206.77 o                         
   4   1   0      24097.34      24001.77       482.09 o                         
   4   1   1        587.91        644.76        68.73 o                         
   4   1   1       2470.64       2236.50       122.27 o                         
   4   1   2      43109.78      42947.74       449.66 o                         
   4   1   2      47252.98      48297.57       300.83 o                         
  -4  -1  -3       1893.10       1887.01       133.09 o                         
   4   1   3       3811.99       3767.71       114.41 o                         
   4   1   4      22875.47      23682.90       502.63 o                         
   4   1   4      24044.55      24999.81       219.05 o                         
   4   1   5       2829.93       3012.42       104.48 o                         
   4   1   6       6354.69       6817.87       501.27 o                         
   4   1   6       6375.52       6684.73       121.93 o                         
   4   1   7       1016.58       1161.11       320.56 o                         
   4   1   7       1773.20       1832.92        91.55 o                         
  -4  -1  -8       4163.31       4082.72       326.42 o                         
   4   1   8       4166.77       4277.51       126.87 o                         
   4   1   9        851.41       1040.29       314.46 o                         
   4   1   9        943.32        984.15       108.55 o                         
   4   1  10        621.51        858.74       319.12 o                         
   4   1  10       1141.53       1143.40       116.63 o                         
   4   1  11       1859.18       1888.59       140.31 o                         
   4   1  12        700.26        651.88       135.92 o                         
   4   1  13        167.87        219.36       264.54 o                         
  -4  -1 -13        192.55        229.80       159.45 o                         
  -4  -1 -14       1417.59       1394.25       525.59 o                         
   4   1  14       2777.16       2728.25       186.91 o                         
   4   1  15          0.52         18.37       324.54 o                         
  -4  -1 -15        262.35        262.80       189.32 o                         
  -4  -1 -16       7935.69       8034.76       919.56 o                         
   4   1  16      11226.21      11214.41       323.90 o                         
  -4  -1 -17        162.43        213.67       549.12 o                         
   4   1  17        477.91        409.72       199.18 o                         
  -4  -1 -18       3688.72       3696.92       791.87 o                         
   4   1  18       5005.86       5083.13       269.78 o                         
   4   1  19          3.23         62.73       574.36 o                         
  -4  -1 -19        237.33        316.76       230.68 o                         
   4   1  20       4233.12       4469.00       292.04 o                         
   4   2 -16       8618.21       9320.74       308.71 o                         
   4   2 -15        223.95        261.63       167.04 o                         
   4   2 -14       5143.64       5161.68       242.47 o                         
   4   2 -13        176.79        111.23       134.51 o                         
   4   2 -12      10682.23      10451.65       265.27 o                         
   4   2 -11        266.88        251.02       121.79 o                         
   4   2 -10      14111.43      13915.51       272.99 o                         
   4   2  -9       1158.67       1158.83       113.85 o                         
   4   2  -8       3458.23       3321.78       142.65 o                         
   4   2  -7        241.65        248.17        89.05 o                         
   4   2  -6       2768.44       2873.84       114.42 o                         
   4   2  -5        669.87        665.50        80.20 o                         
   4   2  -4        723.93        749.90        74.53 o                         
   4   2  -3       2872.64       2843.17        91.55 o                         
   4   2  -2        584.12        627.26        59.42 o                         
   4   2  -1       3234.04       3343.70        86.80 o                         
   4   2   0       2227.07       2243.66        70.27 o                         
   4   2   1         37.80         53.68        40.53 o                         
  -4  -2  -2      19837.49      19710.06       184.13 o                         
   4   2   3       1238.10       1214.93        68.69 o                         
  -4  -2  -4      21350.75      21095.59       196.80 o                         
   4   2   5       2112.49       2095.52        80.39 o                         
  -4  -2  -6       9049.91       8842.30       148.54 o                         
   4   2   7         78.09         88.10        60.99 o                         
  -4  -2  -8      28932.02      29015.07       261.25 o                         
   4   2   9         96.04        102.87        72.44 o                         
   4   2  10      30501.00      30696.71       293.46 o                         
   4   2  11        104.79        105.59        88.97 o                         
   4   2  12       6484.52       6386.67       172.48 o                         
   4   2  13          4.40         15.64       102.13 o                         
   4   2  14      11650.80      11574.70       261.44 o                         
   4   2  15        126.79        168.95       130.08 o                         
   4   2  16      11656.55      11646.07       302.86 o                         
   4   2  17        174.69        173.32       150.41 o                         
   4   2  18       3788.18       3698.05       229.53 o                         
   4   2  19          2.01         39.25       174.78 o                         
   4   2  20       1606.38       1707.25       199.17 o                         
   4   3 -16         83.32        232.99       187.63 o                         
   4   3 -15          8.75         52.93       173.61 o                         
   4   3 -14        546.66        550.81       159.33 o                         
   4   3 -13        583.90        644.62       150.79 o                         
   4   3 -12       3507.61       3688.08       195.72 o                         
   4   3 -11       1493.98       1426.94       147.55 o                         
  -4  -3  10      14182.64      14079.01       282.80 o                         
   4   3  -9        204.11        226.22       106.75 o                         
   4   3  -8      11968.22      11928.72       234.48 o                         
   4   3  -7       2318.47       2279.28       130.40 o                         
   4   3  -6      23964.99      23675.95       289.51 o                         
   4   3  -5       4371.16       4492.87       135.62 o                         
   4   3  -4      58168.00      56874.63       384.69 o                         
   4   3  -3       4214.83       4315.87       114.00 o                         
   4   3  -2      36227.96      35478.57       260.76 o                         
   4   3  -1       1807.94       1776.78        78.25 o                         
  -4  -3   0      29765.56      29822.17       222.42 o                         
   4   3   1       1753.62       1763.33        71.66 o                         
  -4  -3  -2      46905.24      45672.11       269.36 o                         
   4   3   3       3632.62       3497.96        99.37 o                         
  -4  -3  -4      32469.28      31765.46       254.86 o                         
   4   3   5       1222.23       1252.27        77.85 o                         
   4   3   6       6069.83       5973.08       124.68 o                         
   4   3   7        277.50        250.26        71.12 o                         
  -4  -3  -8      10055.32       9884.78       176.14 o                         
   4   3   9         21.95         52.04        80.36 o                         
   4   3  10       3357.35       3384.29       129.66 o                         
   4   3  11        128.18        145.31        91.42 o                         
   4   3  12        157.00        171.14       101.94 o                         
   4   3  13        126.48        143.97       107.69 o                         
   4   3  14         24.92          8.44       115.40 o                         
   4   3  15        638.90        552.08       128.30 o                         
   4   3  16        914.62       1007.62       144.19 o                         
   4   3  17         11.54         43.60       157.35 o                         
   4   3  18        896.39        956.21       185.66 o                         
   4   3  19          3.69         78.23       183.80 o                         
   4   3  20       1261.13        997.91       588.08 o                         
   4   4 -15       1696.41       1852.40       212.74 o                         
   4   4 -14       5735.47       6167.75       257.51 o                         
   4   4 -13       1335.18       1230.34       162.92 o                         
   4   4 -12      10181.42      10665.27       290.57 o                         
   4   4 -11       3364.79       3524.55       182.94 o                         
   4   4 -10      18394.17      18058.96       313.25 o                         
   4   4  -9       3898.79       3677.82       164.34 o                         
   4   4  -8       6437.07       6400.55       188.75 o                         
   4   4  -7        223.39        239.03       104.16 o                         
   4   4  -6       7700.42       7463.53       187.17 o                         
   4   4  -5         49.80         84.53        93.67 o                         
   4   4  -4       9044.55       8682.66       173.27 o                         
   4   4  -3        212.79        219.74        78.45 o                         
   4   4  -2        838.30        782.72        78.00 o                         
   4   4  -1        589.05        561.49        69.87 o                         
   4   4   0       1161.93       1177.48        75.57 o                         
  -4  -4  -1       8461.81       8401.35       144.00 o                         
   4   4   2        425.40        461.97        64.74 o                         
   4   4   3       4918.08       4987.74       112.93 o                         
  -4  -4  -4       3425.00       3381.14        97.96 o                         
   4   4   5       3284.30       3175.32       101.32 o                         
  -4  -4  -6       4511.44       4635.15       121.74 o                         
  -4  -4  -7       5925.17       5638.18       150.82 o                         
  -4  -4  -8       7789.28       7595.25       166.63 o                         
  -4  -4  -9       8552.96       8387.38       179.83 o                         
  -4  -4 -10      22432.27      22311.59       285.50 o                         
   4   4  11       2319.13       2358.66       128.55 o                         
   4   4  12       9487.23       9482.73       218.07 o                         
   4   4  13       1424.37       1292.94       127.17 o                         
   4   4  14      12173.90      12444.72       278.20 o                         
   4   4  15       2433.39       2490.62       173.22 o                         
   4   4  16      18056.57      18132.25       374.94 o                         
   4   4  17       1685.35       1735.70       186.97 o                         
   4   4  18       7148.56       7575.79       299.25 o                         
   4   4  19        825.73        875.27       197.80 o                         
   4   5 -15        350.70        402.32       416.11 o                         
   4   5 -14          1.65         51.93       168.93 o                         
   4   5 -13        182.79        187.06       160.61 o                         
   4   5 -12        113.68         82.76       147.93 o                         
   4   5 -11        459.70        565.20       135.53 o                         
   4   5 -10       1761.33       1949.49       153.52 o                         
   4   5  -9        497.71        501.22       122.72 o                         
   4   5  -8       2612.72       2730.02       151.95 o                         
   4   5  -7        968.92        935.92       115.29 o                         
  -4  -5   6       2089.75       2089.05       130.49 o                         
   4   5  -5       7531.20       7525.54       189.72 o                         
   4   5  -4      11092.02      10996.28       213.54 o                         
   4   5  -3       5079.50       5167.12       154.79 o                         
   4   5  -2      13161.55      12917.64       199.46 o                         
   4   5  -1       3732.63       3770.30       120.92 o                         
   4   5   0       7356.57       7222.90       149.89 o                         
   4   5   1       5345.82       5395.20       129.14 o                         
  -4  -5  -2      25398.10      24985.59       247.43 o                         
  -4  -5  -3       9577.68       9347.85       160.06 o                         
  -4  -5  -4      24277.68      23801.21       242.04 o                         
  -4  -5  -5       5868.07       5884.44       144.22 o                         
  -4  -5  -6       9515.97       9388.68       181.66 o                         
   4   5   7       1077.22        946.78       100.44 o                         
  -4  -5  -8      18635.39      18142.96       255.21 o                         
   4   5   9       3192.03       3129.32       134.53 o                         
   4   5  10      11518.32      11342.51       226.59 o                         
   4   5  11       3122.44       3195.90       147.56 o                         
   4   5  12       1862.85       1842.85       131.93 o                         
   4   5  13         57.63         75.09       113.34 o                         
   4   5  14       1552.06       1328.73       140.64 o                         
   4   5  15         19.69         20.70       140.35 o                         
   4   5  16        145.90        248.77       152.55 o                         
   4   5  17          4.40         24.02       163.98 o                         
   4   5  18        874.10        849.64       182.65 o                         
   4   5  19          4.76        -17.35       309.49 o                         
  -4  -6  14       1552.89       1608.68       417.96 o                         
   4   6 -14       1946.71        996.60       980.50 o                         
  -4  -6  13       1250.25       1466.35       344.12 o                         
   4   6 -13       1921.55       2238.60       289.65 o                         
  -4  -6  12       2661.91       2758.65       290.65 o                         
  -4  -6  12       3587.67       3822.15       311.01 o                         
  -4  -6  11       4020.33       4077.93       286.11 o                         
   4   6 -11       5408.55       5608.89       349.34 o                         
  -4  -6  10       6220.01       6595.46       321.33 o                         
   4   6 -10       7546.68       7588.60       355.34 o                         
  -4  -6   9       3700.72       3474.08       238.32 o                         
   4   6  -9       4720.91       4757.46       330.48 o                         
  -4  -6   8       2280.77       2481.77       193.61 o                         
   4   6  -8       2724.44       2619.82       316.68 o                         
  -4  -6   7       1148.08       1061.36       164.98 o                         
   4   6  -7       1495.37       1553.81       248.38 o                         
   4   6  -6       2697.11       2753.44       167.75 o                         
   4   6  -6       3244.51       3460.37       371.90 o                         
  -4  -6   5       1037.76        986.39       119.23 o                         
   4   6  -5       1231.61       1209.38       424.52 o                         
   4   6  -4       6389.42       6273.86       194.70 o                         
  -4  -6   4       7088.64       6299.17       696.64 o                         
   4   6  -3       6287.29       5935.63       179.18 o                         
   4   6  -2        129.65        111.04       110.45 o                         
  -4  -6   2        175.52        243.38       238.21 o                         
   4   6  -1        542.44        480.91        93.33 o                         
  -4  -6   1        543.51        663.05       414.80 o                         
   4   6   0        491.92        515.77       101.04 o                         
  -4  -6   0        506.19        605.59       256.09 o                         
   4   6   1        312.72        272.57        87.65 o                         
  -4  -6  -1        324.80        277.54       379.12 o                         
   4   6   2        252.36        220.54        86.74 o                         
  -4  -6  -2        371.05        642.87       603.36 o                         
   4   6   3         55.11         87.17        92.80 o                         
  -4  -6  -3        356.41        541.08       618.61 o                         
   4   6   4       3178.18       3142.71       125.05 o                         
  -4  -6  -4       4395.40       5457.71       796.24 o                         
   4   6   5        305.70        349.32        93.00 o                         
  -4  -6  -5        487.65        604.28       369.79 o                         
   4   6   6       3072.62       2984.74       132.26 o                         
  -4  -6  -6       3935.89       4285.13       614.13 o                         
   4   6   7        639.25        585.58        98.60 o                         
  -4  -6  -7       1266.31       1405.50       638.21 o                         
   4   6   8       3888.13       3979.30       149.72 o                         
  -4  -6  -8       5169.55       5578.09       797.23 o                         
   4   6   9       4263.08       4157.06       154.74 o                         
   4   6  10      12297.79      12259.14       254.14 o                         
   4   6  10      14276.26      14608.32       909.82 o                         
   4   6  11       1710.99       1809.46       132.19 o                         
   4   6  12       9354.96       9166.28       253.58 o                         
   4   6  12      10339.78      10498.18       896.04 o                         
   4   6  13       3205.55       3198.53       181.29 o                         
  -4  -6 -13       4664.92       4754.79       765.19 o                         
   4   6  14       6377.91       6169.88       273.37 o                         
   4   6  14       7254.50       7622.62       526.03 o                         
   4   6  15       6134.11       5935.39       298.96 o                         
   4   6  15       9005.29       9370.36       510.31 o                         
   4   6  16      13576.94      13347.55       504.54 o                         
   4   6  16      14993.86      15355.68       519.97 o                         
   4   6  17       4542.46       4993.13       406.35 o                         
   4   6  17       6683.05       7201.68       385.54 o                         
   4   6  18       5390.49       5786.08       512.27 o                         
   4   6  18       5788.99       6347.43       432.03 o                         
   4   7 -13        261.35        157.39       445.18 o                         
   4   7 -12        922.55       1040.97       228.57 o                         
   4   7 -11       1256.26       1195.71       219.73 o                         
   4   7 -10        411.47        397.01       192.50 o                         
   4   7  -9       1654.69       1530.13       214.90 o                         
   4   7  -8       1783.68       1688.77       196.81 o                         
   4   7  -7       2120.72       2116.50       199.17 o                         
   4   7  -6        945.73        940.72       169.95 o                         
   4   7  -5       9584.64       8996.18       289.77 o                         
   4   7  -4       6871.67       6469.77       238.26 o                         
   4   7  -3      10922.70      10303.55       277.89 o                         
   4   7  -2      12185.41      11790.41       283.36 o                         
   4   7  -1       6391.76       5822.94       209.88 o                         
   4   7   0       6819.55       6735.39       217.12 o                         
   4   7   1      15783.79      15174.78       298.35 o                         
   4   7   2      15604.73      15546.03       324.95 o                         
   4   7   3      19070.10      18801.80       340.58 o                         
   4   7   4      12181.46      11984.95       283.23 o                         
   4   7   5      13197.92      12831.96       282.65 o                         
   4   7   6       5231.77       5203.50       219.51 o                         
   4   7   7       7852.93       7757.32       259.91 o                         
   4   7   8       6943.54       7301.21       272.37 o                         
   4   7   9      10223.24      10460.10       315.89 o                         
   4   7  10       5292.66       5467.31       237.41 o                         
   4   7  11       8731.48       8730.52       310.86 o                         
   4   7  12        574.82        531.75       170.45 o                         
   4   7  13        737.06        690.35       185.01 o                         
   4   7  14       1390.98       1328.25       206.52 o                         
   4   7  15       1299.80       1334.68       227.02 o                         
   4   7  16        652.52        856.86       230.46 o                         
   4   7  17        502.33        502.93       232.19 o                         
  -4  -7 -18        373.35        163.76       488.04 o                         
  -4  -8  12       1906.96       2181.37       735.18 o                         
   4   8 -12       2173.71       1718.96       692.80 o                         
  -4  -8  11       9110.38      10082.16      1093.90 o                         
   4   8 -11      10550.30      11515.55       351.32 o                         
  -4  -8  10       4205.04       5253.46       865.30 o                         
   4   8 -10       4379.44       4560.47       268.96 o                         
  -4  -8   9      11144.01      12475.85      1099.04 o                         
   4   8  -9      12508.06      13581.75       345.66 o                         
  -4  -8   8       3431.48       3845.67       697.15 o                         
   4   8  -8       3458.46       3613.46       237.99 o                         
  -4  -8   7       7539.48       7472.25       842.40 o                         
   4   8  -7       7946.64       8023.66       271.48 o                         
  -4  -8   6       4690.15       4363.64       690.58 o                         
   4   8  -6       4879.32       4797.68       230.22 o                         
   4   8  -5      10469.65      10555.74       266.98 o                         
  -4  -8   4       6005.64       7277.38       771.97 o                         
   4   8  -4       6023.14       5890.09       229.60 o                         
  -4  -8   3      12753.77      12873.46       944.24 o                         
   4   8  -3      12809.19      13253.08       287.64 o                         
   4   8  -2       1831.62       1783.66       169.26 o                         
  -4  -8   1       4149.91       4482.38       630.85 o                         
   4   8  -1       4329.38       4308.87       190.75 o                         
  -4  -8   0       1096.33       1355.63       459.50 o                         
   4   8   0       1122.68       1160.72       153.01 o                         
   4   8   1       2398.36       2317.23       535.07 o                         
   4   8   1       2991.06       2752.58       177.74 o                         
   4   8   2       3428.02       3547.87       413.24 o                         
   4   8   2       3434.31       3442.84       194.69 o                         
   4   8   3        853.17        862.34       318.91 o                         
   4   8   3       2959.24       2458.55       177.40 o                         
   4   8   4        311.33        175.85       291.92 o                         
   4   8   4        871.47        716.06       157.02 o                         
   4   8   5        229.30        513.13       304.59 o                         
   4   8   5       1611.27       1476.82       166.37 o                         
   4   8   6        194.53         83.81       152.73 o                         
   4   8   7       2604.45       2329.81       190.85 o                         
   4   8   8        305.61        358.59       164.94 o                         
   4   8   9       6138.76       6119.28       238.06 o                         
   4   8  10       1884.16       1989.32       204.05 o                         
   4   8  11       2432.46       2263.70       209.15 o                         
   4   8  12       1374.04       1405.14       211.62 o                         
   4   8  13       2879.02       3041.49       238.36 o                         
   4   8  14        765.20        935.56       222.65 o                         
   4   8  15       4992.46       5515.55       290.63 o                         
   4   8  16       2170.38       2849.42       749.08 o                         
   4   8  17       3331.32       2682.51       915.16 o                         
  -4  -9  11        338.41        137.83       459.78 o                         
   4   9 -10          4.85         62.73       174.54 o                         
   4   9  -9         66.53         66.93       157.12 o                         
   4   9  -8        149.98        217.09       153.21 o                         
   4   9  -7         74.12         86.43       143.66 o                         
   4   9  -6         73.42         46.20       137.88 o                         
   4   9  -5       3001.49       2987.99       175.99 o                         
   4   9  -4         94.89         70.50       128.61 o                         
   4   9  -3       3780.12       3779.39       179.93 o                         
   4   9  -2       1535.82       1648.99       144.34 o                         
   4   9  -1       4884.66       5122.97       192.36 o                         
   4   9   0        383.88        328.82       115.38 o                         
   4   9   1      10579.44      10217.37       235.69 o                         
   4   9   2       1329.00       1282.17       125.62 o                         
  -4  -9  -3      12842.04      12496.77       263.54 o                         
   4   9   4       2882.89       2851.43       157.64 o                         
  -4  -9  -5       8937.66       8806.83       229.27 o                         
   4   9   6       2031.76       1866.40       153.43 o                         
   4   9   7       6419.77       6397.11       228.46 o                         
   4   9   8       3039.66       2907.21       187.62 o                         
   4   9   9       9188.06       8955.18       278.96 o                         
   4   9  10       3633.38       3607.09       223.15 o                         
   4   9  11       5308.84       5372.86       258.29 o                         
   4   9  12       1425.80       1361.41       186.64 o                         
   4   9  13       1772.55       2011.55       211.29 o                         
   4   9  14       2271.78       2250.25       238.92 o                         
  -4 -10   9       5229.43       5798.96       669.51 o                         
   4  10  -8        718.12        766.42       182.62 o                         
   4  10  -7       3752.72       3785.96       211.68 o                         
   4  10  -6        627.28        730.03       157.78 o                         
   4  10  -5       6581.07       6937.45       244.04 o                         
   4  10  -4       1140.12       1146.02       151.75 o                         
  -4 -10   3       6136.77       6326.27       228.91 o                         
   4  10  -2        795.18        820.71       132.74 o                         
   4  10  -1       3695.37       3822.53       187.65 o                         
   4  10   0       1215.41       1077.81       140.05 o                         
   4  10   1       1935.85       2017.69       152.02 o                         
   4  10   2       2800.37       2660.73       161.21 o                         
   4  10   3       2510.17       2448.46       168.78 o                         
   4  10   4        532.41        537.65       145.34 o                         
   4  10   5        519.21        483.56       143.92 o                         
   4  10   6        572.89        463.43       144.81 o                         
   4  10   7          9.99         99.07       159.20 o                         
   4  10   8       1592.89       1738.10       187.69 o                         
   4  10   9        607.87        728.54       170.86 o                         
   4  10  10          4.53          3.87       172.80 o                         
   4  10  11        328.31        442.12       178.63 o                         
   4  10  12        178.14        154.25       218.20 o                         
   4  11  -6        330.52        317.71       215.16 o                         
   4  11  -5        238.65        353.32       187.78 o                         
   4  11  -4        111.23        171.21       161.36 o                         
   4  11  -3        171.30        280.48       158.56 o                         
   4  11  -2        221.79        299.01       151.75 o                         
   4  11  -1       1061.76       1152.78       156.96 o                         
  -4 -11   0         16.21        108.97       147.47 o                         
   4  11   1       2286.97       2305.93       176.11 o                         
   4  11   2         26.83        -39.99       146.54 o                         
   4  11   3       5043.60       4865.33       218.01 o                         
   4  11   4        736.86        767.36       163.48 o                         
   4  11   5       4797.81       4804.52       238.46 o                         
   4  11   6        409.93        479.75       170.57 o                         
   4  11   7       5585.22       5429.71       270.56 o                         
   4  11   8        217.70        205.74       201.69 o                         
   4  11   9       9259.63       9386.01       412.41 o                         
   4  11  10        322.20        432.17       237.10 o                         
  -4 -12   0         57.30        -59.17       504.02 o                         
  -4 -12  -1       3863.85       3503.36       605.99 o                         
  -4 -12  -2         11.48         20.65       610.41 o                         
   4  12   3       3853.72       3654.56       502.08 o                         
   4  12   4         94.48        -72.85       513.37 o                         
   4  12   5       2284.25       1930.03       538.51 o                         
  -5  10   5        190.33        459.12       738.06 o                         
  -5  10   4       1132.28       1378.69       791.00 o                         
  -5  10   3         30.98        296.19       612.25 o                         
  -5  10   2          0.55        225.22       309.52 o                         
  -5  10   1         16.55       -110.83       269.27 o                         
  -5  10   0         81.88        293.49       267.24 o                         
  -5  10  -1         69.53         21.85       265.34 o                         
  -5  10  -2       2149.05       1931.90       308.29 o                         
  -5  10  -3         28.05        -98.44       269.56 o                         
  -5  10  -4       4071.96       3952.68       363.56 o                         
   5 -10   5        172.13         98.83       319.85 o                         
  -5  10  -6       4115.23       3916.82       486.68 o                         
  -5  10  -7          0.01       -190.93       640.48 o                         
  -5   9   7         89.27        411.29       781.88 o                         
  -5   9   6       4408.43       4187.29       514.72 o                         
  -5   9   5         13.29         44.82       329.84 o                         
  -5   9   4      10591.91      10972.18       511.71 o                         
  -5   9   3        269.02        152.78       257.30 o                         
  -5   9   2       8558.75       8707.42       449.16 o                         
  -5   9   1         78.71         54.36       234.63 o                         
  -5   9   0       6402.97       6174.72       354.98 o                         
  -5   9  -1        445.23        546.82       248.18 o                         
   5  -9   2      11472.58      11248.71       486.86 o                         
  -5   9  -3        102.82        104.04       232.03 o                         
  -5   9  -4       8436.67       8869.50       436.99 o                         
  -5   9  -5         55.58         55.02       276.58 o                         
  -5   9  -6       4105.02       3785.22       439.45 o                         
  -5   9  -7         18.08         52.71       333.66 o                         
  -5   9  -8       3190.18       2963.92       338.06 o                         
  -5   9  -8       4319.70       4243.42      1068.56 o                         
  -5   9  -9          1.43        217.63       272.48 o                         
  -5   9  -9        627.35       1278.47      1008.08 o                         
  -5   9 -10       2696.49       2822.07       321.40 o                         
  -5   9 -11        383.04        424.62       477.09 o                         
   5  -8  -9       1462.93       1429.27      1081.90 o                         
  -5   8   8       4076.20       4238.43       795.39 o                         
  -5   8   7        992.88       1065.20       669.21 o                         
  -5   8   6       1814.51       2034.44       525.51 o                         
  -5   8   5       2045.43       2446.19       439.02 o                         
  -5   8   4       3102.23       3080.16       392.48 o                         
  -5   8   3        911.05        936.41       330.38 o                         
  -5   8   2       1370.39       1034.75       291.35 o                         
  -5   8   1        420.88        388.74       275.70 o                         
  -5   8   0        290.47        119.75       256.07 o                         
  -5   8  -1        725.22        762.02       255.80 o                         
  -5   8  -2        451.16        344.03       248.70 o                         
  -5   8  -3        764.53        663.12       250.77 o                         
  -5   8  -4       1564.96       1487.39       260.21 o                         
  -5   8  -5        776.69        770.33       297.60 o                         
   5  -8   6        755.80        624.90       339.26 o                         
  -5   8  -7        248.54        280.95       284.52 o                         
  -5   8  -8       3742.64       3885.15       344.55 o                         
   5  -8   9        329.90        555.15       518.41 o                         
  -5   8  -9        382.33        425.78       316.55 o                         
   5  -8  10       6125.14       7116.50       908.57 o                         
  -5   8 -10       6153.16       6373.44       444.39 o                         
   5  -8  11        476.75        760.02       557.84 o                         
  -5   8 -11        580.97        755.66       388.44 o                         
   5  -8  12       2810.10       3747.15       806.61 o                         
  -5   8 -12       2820.40       2731.18       442.96 o                         
   5  -8  13        315.67        352.06       617.65 o                         
  -5   8 -13        388.17        319.76       479.75 o                         
   5  -8  14       5686.39       5166.66      1088.81 o                         
  -5   7  11        183.71        163.61       555.24 o                         
  -5   7  10        879.86        705.92       526.03 o                         
  -5   7   9       1507.15       1894.65       761.81 o                         
  -5   7   9       1536.45       1882.00       549.20 o                         
  -5   7   8        958.90        495.84       470.21 o                         
  -5   7   7        876.39        993.26       479.09 o                         
  -5   7   6       2146.19       2289.01       532.36 o                         
  -5   7   5        992.02       1226.96       470.79 o                         
  -5   7   4       8914.46       9021.20       642.73 o                         
  -5   7   3       3936.94       3745.13       474.82 o                         
   5  -7  -2       5616.47       6044.81       416.65 o                         
   5  -7  -1       2600.43       2721.45       301.27 o                         
  -5   7   0       5303.22       5276.16       361.13 o                         
  -5   7  -1       1658.95       1866.57       271.42 o                         
  -5   7  -2      14211.13      14206.53       512.06 o                         
  -5   7  -3       4791.35       5001.69       347.72 o                         
  -5   7  -4      11434.26      11660.47       507.15 o                         
  -5   7  -5       2512.20       2296.60       269.03 o                         
  -5   7  -6       5517.93       5593.28       370.12 o                         
  -5   7  -7       2485.42       2477.85       303.96 o                         
  -5   7  -8       5754.18       5914.76       393.41 o                         
  -5   7  -9       4370.30       4523.08       366.53 o                         
  -5   7 -10       6581.97       6273.27       416.41 o                         
  -5   7 -11       2579.89       2196.97       330.69 o                         
  -5   7 -12       2192.52       2163.30       331.08 o                         
  -5   7 -13       1085.05        943.74       313.75 o                         
  -5   7 -14        205.18        297.28       361.75 o                         
  -5   7 -15       2611.30       2560.72       515.70 o                         
   5  -7  16        612.62        571.77       649.36 o                         
  -5   6  12       4839.36       5376.01       661.51 o                         
   5  -6 -12       5481.65       4911.32      1192.29 o                         
  -5   6  11       4039.01       4140.38       594.41 o                         
   5  -6 -11       5516.49       5321.53      1144.64 o                         
   5  -6 -10       9703.03      10081.74       748.57 o                         
   5  -6 -10      11083.66      10186.83      1317.61 o                         
  -5   6   9       4019.91       3952.51       455.52 o                         
   5  -6  -9       6580.99       6010.73      1103.38 o                         
   5  -6  -8       6519.55       6355.27       491.48 o                         
  -5   6   8       7557.55       6573.53      1090.52 o                         
  -5   6   7       1334.38       1462.90       381.26 o                         
  -5   6   7       2987.81       2716.09       495.71 o                         
  -5   6   6       5894.77       6197.75       555.72 o                         
  -5   6   6       6825.06       6631.69       716.35 o                         
  -5   6   5       2859.61       2728.05       361.95 o                         
  -5   6   5       5655.90       5238.02       888.02 o                         
   5  -6  -4       9456.80       8750.18       628.09 o                         
   5  -6  -4      11055.79      10582.68       595.72 o                         
   5  -6  -3       2298.73       2503.76       431.83 o                         
   5  -6  -3       5615.46       4941.34       459.98 o                         
   5  -6  -2       8708.18       8477.41       425.64 o                         
   5  -6  -2      10702.50      10404.04       662.48 o                         
   5  -6  -1         47.36        181.68       320.03 o                         
   5  -6  -1       1082.72        777.03       254.60 o                         
  -5   6   0        980.14        994.93       197.36 o                         
   5  -6   0       1191.16       1429.76       313.46 o                         
  -5   6  -1        998.23        945.91       151.53 o                         
   5  -6   1       2855.93       2422.52       331.22 o                         
  -5   6  -2       1091.40       1104.79       165.15 o                         
   5  -6   2       1378.73       1367.89       269.69 o                         
  -5   6  -3         69.39         89.75       134.42 o                         
   5  -6   3        818.10        892.05       302.09 o                         
  -5   6  -4          4.92         55.63       143.93 o                         
   5  -6   4         86.33        348.08       251.28 o                         
  -5   6  -5        368.36        373.77       158.12 o                         
  -5   6  -5        380.47        487.57       290.00 o                         
  -5   6  -6        405.78        332.53       229.69 o                         
  -5   6  -6        406.37        459.47       305.87 o                         
  -5   6  -7         33.43       -102.02       309.18 o                         
  -5   6  -7         78.76        238.45       276.15 o                         
  -5   6  -8       3766.60       3459.93       391.32 o                         
  -5   6  -8       4206.99       4248.90       387.48 o                         
  -5   6  -9        597.57        500.57       221.47 o                         
  -5   6  -9        625.03        555.10       295.89 o                         
  -5   6 -10       8395.98       8355.73       350.47 o                         
  -5   6 -10       8870.68       9168.88       600.84 o                         
   5  -6  11       1461.25       1467.08       314.02 o                         
  -5   6 -11       2010.99       1937.49       338.61 o                         
  -5   6 -12       3587.31       3771.20       550.27 o                         
  -5   6 -12       3751.61       3710.30       434.48 o                         
   5  -6  13        687.72        703.77       376.43 o                         
  -5   6 -13        993.60       1338.55       408.67 o                         
  -5   6 -14       6274.39       6239.22       672.68 o                         
  -5   6 -14       6909.26       7464.85       488.95 o                         
  -5   6 -15       1461.99       1335.98       667.84 o                         
  -5   6 -15       1915.06       2100.47       372.06 o                         
  -5   6 -16       8620.91       8811.60       798.20 o                         
   5  -6  16       9188.76      10097.05       848.46 o                         
   5  -6  17       3351.83       2856.88       690.78 o                         
   5  -5 -14        204.32        364.36       777.20 o                         
  -5   5  13        253.11        447.05       395.90 o                         
  -5   5  12         33.88         -6.88       369.57 o                         
  -5   5  11         68.98        122.12       354.06 o                         
  -5   5  10         13.03         31.46       333.83 o                         
  -5   5   9        298.99        364.03       241.78 o                         
  -5   5   8        169.22        215.60       221.87 o                         
  -5   5   7        611.01        551.72       205.18 o                         
  -5   5   6       1437.13       1527.95       215.27 o                         
  -5   5   5       1647.94       1533.45       205.90 o                         
   5  -5  -4       8756.31       8441.10       326.55 o                         
   5  -5  -3       7315.44       7146.74       258.65 o                         
   5  -5  -2       7125.91       7089.38       272.00 o                         
   5  -5  -1       6825.50       6608.60       262.91 o                         
   5  -5   0      11257.01      11505.42       299.16 o                         
   5  -5   1       8751.17       9063.78       270.87 o                         
   5  -5   2      23124.70      22642.68       354.97 o                         
   5  -5   3      19831.31      19733.15       300.11 o                         
  -5   5  -4      27138.14      26349.36       346.53 o                         
  -5   5  -5      11905.33      11641.56       253.23 o                         
  -5   5  -6      14643.55      14562.55       316.84 o                         
  -5   5  -7       6910.98       6988.77       253.91 o                         
  -5   5  -8      14780.25      14424.49       306.16 o                         
  -5   5  -9      13088.62      13298.51       301.87 o                         
  -5   5 -10      17797.26      17825.85       380.92 o                         
  -5   5 -11       4568.19       4591.65       246.61 o                         
  -5   5 -12       6474.23       6680.25       293.32 o                         
  -5   5 -13        931.97       1030.27       206.38 o                         
  -5   5 -14       2643.34       2657.95       259.83 o                         
  -5   5 -15       1328.72       1460.61       251.26 o                         
  -5   5 -16       2160.09       2278.12       318.29 o                         
  -5   5 -17        131.20        145.59       297.79 o                         
   5  -5  18        506.28        723.71       460.05 o                         
   5  -4 -14       2010.76       1867.22       541.30 o                         
  -5   4  13       1569.89       1749.22       359.87 o                         
  -5   4  12       3306.40       3273.61       378.69 o                         
  -5   4  11       6314.33       6197.01       433.29 o                         
  -5   4  10       9233.29       9322.16       443.67 o                         
  -5   4   9      10680.73      10614.90       447.57 o                         
  -5   4   8       5496.67       5461.02       339.08 o                         
  -5   4   7       4779.69       4669.45       286.32 o                         
  -5   4   6       3846.92       3732.00       254.97 o                         
   5  -4  -5      13665.84      13978.02       367.38 o                         
   5  -4  -4       9888.38       9660.03       306.08 o                         
   5  -4  -3      17892.46      18192.08       336.79 o                         
   5  -4  -2       7761.95       7675.67       255.72 o                         
   5  -4  -1       5264.41       5190.76       188.44 o                         
  -5   4   0       1355.14       1340.92       150.02 o                         
   5  -4   1       6980.62       6899.29       235.13 o                         
   5  -4   2       1899.23       1807.11       137.42 o                         
  -5   4  -3       3337.71       3423.54       159.60 o                         
  -5   4  -4       1606.49       1517.24       124.02 o                         
   5  -4   5        179.54        111.03       105.82 o                         
   5  -4   6        115.93         67.29       119.14 o                         
   5  -4   7        190.35        224.96       116.47 o                         
   5  -4   8         47.43         67.53       120.70 o                         
   5  -4   9       1840.03       1844.52       146.92 o                         
   5  -4  10       1205.77       1214.64       148.78 o                         
  -5   4 -11       4934.14       4788.26       230.53 o                         
   5  -4  12        402.77        445.77       164.82 o                         
   5  -4  13       2468.81       2431.83       196.03 o                         
   5  -4  14       1422.91       1424.90       179.47 o                         
  -5   4 -15       6988.15       7086.19       319.09 o                         
  -5   4 -16       4348.86       4134.94       323.67 o                         
  -5   4 -17       6181.25       6291.10       383.65 o                         
  -5   4 -18       2885.82       2836.43       315.85 o                         
  -5   4 -19       2654.87       2808.05       397.57 o                         
   5  -3 -15       3409.20       2910.91       849.94 o                         
   5  -3 -14        130.21        329.38       369.00 o                         
   5  -3 -13       2204.55       2034.79       403.14 o                         
  -5   3  12         27.97        -10.41       321.51 o                         
  -5   3  11       3519.81       3208.58       358.27 o                         
  -5   3  10          8.60         52.93       233.36 o                         
  -5   3   9       1188.90       1124.17       232.18 o                         
  -5   3   8        192.41        173.23       206.79 o                         
  -5   3   7        323.68        314.35       186.45 o                         
   5  -3  -6       1629.88       1400.53       185.13 o                         
   5  -3  -5        174.21        210.39       155.07 o                         
   5  -3  -4       3573.12       3734.07       213.14 o                         
   5  -3  -3       2407.63       2526.25       163.21 o                         
   5  -3  -2       3120.27       2989.41       153.26 o                         
  -5   3   1       1523.74       1553.36       112.74 o                         
  -5   3   0       2478.26       2485.17       122.95 o                         
   5  -3   1       5825.54       5969.44       165.28 o                         
   5  -3   2       4968.87       4785.94       150.38 o                         
  -5   3  -3      13796.38      13568.36       239.32 o                         
  -5   3  -4       8517.07       8300.20       177.06 o                         
  -5   3  -5      10556.05      10699.16       221.47 o                         
   5  -3   6       2201.32       2116.41       131.16 o                         
  -5   3  -7       3985.28       4044.30       134.37 o                         
  -5   3  -8       3188.33       3125.37       134.24 o                         
  -5   3  -9      15992.39      15992.67       269.33 o                         
  -5   3 -10       7903.23       7939.50       217.23 o                         
  -5   3 -11       8327.34       8263.92       255.14 o                         
   5  -3  12       2441.34       2441.97       180.52 o                         
   5  -3  13       2869.29       2913.29       197.19 o                         
   5  -3  14       2287.54       2110.91       191.06 o                         
   5  -3  15       3440.00       3437.41       214.82 o                         
   5  -3  16       2230.06       2236.06       222.64 o                         
   5  -3  17       2675.01       2546.49       244.74 o                         
   5  -3  18       1207.86       1173.88       238.15 o                         
  -5   3 -19        395.10        426.33       278.33 o                         
   5  -2 -15       2535.17       2481.82       605.89 o                         
   5  -2 -14        484.64        475.79       349.15 o                         
   5  -2 -13       3450.40       3977.15       471.58 o                         
   5  -2 -12       1137.95       1029.76       326.54 o                         
   5  -2 -11      11965.32      11866.30       624.87 o                         
   5  -2 -10       2620.01       2905.56       371.62 o                         
  -5   2   9      16546.76      17087.94       517.92 o                         
  -5   2   8       3282.43       2896.89       271.66 o                         
  -5   2   7       8268.64       8457.50       353.69 o                         
   5  -2  -6        447.37        505.75       162.01 o                         
   5  -2  -5      14415.85      14397.80       351.73 o                         
   5  -2  -4       7286.25       7290.91       259.73 o                         
   5  -2  -3      25347.77      25440.93       339.37 o                         
   5  -2  -2       2837.50       2792.38       143.12 o                         
   5  -2  -1       7592.62       7760.87       181.55 o                         
   5  -2   0       1551.99       1540.14       104.96 o                         
   5  -2   1       3745.60       3705.04       125.62 o                         
   5  -2   2       1623.39       1566.53        96.45 o                         
  -5   2  -3       9817.56       9937.82       183.56 o                         
   5  -2   4       1328.70       1350.20       101.88 o                         
  -5   2  -5       1958.69       1946.36       108.58 o                         
   5  -2   6        153.26         90.59        83.92 o                         
   5  -2   7        558.53        576.90        84.72 o                         
   5  -2   8         50.84         39.40        89.16 o                         
   5  -2   9          0.49        -21.08       110.02 o                         
   5  -2  10        301.51        203.99       126.38 o                         
   5  -2  11        116.46         97.38       131.64 o                         
   5  -2  12       1305.90       1306.07       154.17 o                         
   5  -2  13        203.41        198.23       145.66 o                         
   5  -2  14        998.67       1110.11       168.29 o                         
   5  -2  15       2904.64       2809.62       234.61 o                         
   5  -2  16       2945.95       2907.90       248.98 o                         
   5  -2  17       3867.57       4146.69       287.76 o                         
   5  -2  18       2642.73       2815.07       257.81 o                         
   5  -2  19       2510.86       2246.63       271.44 o                         
   5  -2  20       1063.89       1094.31       339.79 o                         
   5  -1 -16        841.39       1054.10       289.80 o                         
   5  -1 -15       8610.17       8941.87       349.84 o                         
   5  -1 -14        498.68        512.21       222.22 o                         
   5  -1 -13       2676.12       2431.42       231.00 o                         
   5  -1 -12        927.49        963.32       200.24 o                         
   5  -1 -11       7395.93       7156.49       267.22 o                         
   5  -1 -10       2101.67       2077.58       472.68 o                         
   5  -1 -10       2139.65       2294.54       210.59 o                         
   5  -1  -9       3685.93       3542.04       296.89 o                         
  -5   1   9       6170.31       5978.32       265.90 o                         
   5  -1  -8       1603.25       1377.58       274.05 o                         
   5  -1  -8       1721.90       1744.53       184.60 o                         
   5  -1  -7        164.58        166.45       119.49 o                         
  -5   1   7        840.39        742.81       265.46 o                         
   5  -1  -6       1843.64       1846.90       133.26 o                         
   5  -1  -6       1901.28       1906.37       261.58 o                         
   5  -1  -5        197.29        173.18        92.20 o                         
   5  -1  -5        767.41        756.59       255.57 o                         
   5  -1  -4       1292.55       1270.03        97.05 o                         
  -5   1   4       1392.48       1348.78       291.09 o                         
   5  -1  -3       2500.06       2645.06       108.33 o                         
   5  -1  -3       2674.18       2637.75       227.49 o                         
   5  -1  -2        177.73        210.71        67.20 o                         
   5  -1  -2        595.41        556.75       165.55 o                         
   5  -1  -1       2793.05       2883.97       103.10 o                         
   5  -1  -1       2808.51       2900.48       150.99 o                         
   5  -1   0        316.75        318.74        61.33 o                         
   5  -1   0        567.33        559.06       122.26 o                         
   5  -1   1      10082.75      10579.09       201.38 o                         
   5  -1   1      10681.63      11051.08       171.61 o                         
  -5   1  -2        487.87        490.84       147.22 o                         
   5  -1   2        558.23        502.86        67.01 o                         
   5  -1   3      30213.54      31920.50       215.17 o                         
   5  -1   4       3305.85       3425.55        94.84 o                         
   5  -1   5      24393.21      25294.76       198.11 o                         
   5  -1   6       2378.15       2465.66        93.39 o                         
   5  -1   7      21091.63      21625.57       837.88 o                         
   5  -1   7      25781.89      26633.34       226.26 o                         
   5  -1   8       2921.86       3265.82       297.49 o                         
  -5   1  -8       2956.51       3187.41       121.21 o                         
   5  -1   9      31276.25      32080.23       294.32 o                         
   5  -1  10       6306.67       6096.44       418.02 o                         
  -5   1 -10       6313.06       6277.59       179.07 o                         
   5  -1  11      43592.86      43458.05       375.11 o                         
   5  -1  12       1770.74       1765.16       138.80 o                         
   5  -1  13      12242.43      12158.73       240.03 o                         
   5  -1  14       1320.85       1385.63       151.42 o                         
   5  -1  15      12624.67      12669.22      1030.57 o                         
   5  -1  15      16089.33      16403.84       328.49 o                         
   5  -1  16       1266.44       1195.60       177.29 o                         
   5  -1  17      15096.01      15649.70       338.18 o                         
   5  -1  18        242.59        345.02       199.13 o                         
   5  -1  19       3349.72       3328.52       246.53 o                         
   5  -1  20         88.36         74.53       228.91 o                         
   5   0 -16          0.79        -30.73       287.37 o                         
   5   0 -15        938.48        885.23       222.40 o                         
   5   0 -14         44.25        135.47       205.22 o                         
   5   0 -13       1840.73       2015.73       237.71 o                         
   5   0 -12         50.34         99.10       170.39 o                         
   5   0 -11      10140.24       9975.39       362.64 o                         
   5   0 -10         28.27         66.15       157.34 o                         
   5   0  -9      17877.07      17929.94       372.86 o                         
   5   0  -8        169.03        179.76       123.82 o                         
   5   0  -7      15311.76      15383.12       302.73 o                         
   5   0  -6         98.52        103.06       110.70 o                         
   5   0  -5      26584.21      26608.58       316.47 o                         
   5   0  -4       1511.00       1474.53       105.19 o                         
   5   0  -3      75433.88      75827.21       434.92 o                         
   5   0  -2       1586.08       1578.17        90.07 o                         
   5   0  -1      44504.30      44820.49       323.47 o                         
   5   0   0       1550.25       1554.90        77.62 o                         
   5   0   1      32683.41      33177.51       248.96 o                         
   5   0   2       3275.82       3340.62        91.65 o                         
   5   0   3      68387.98      68422.23       377.49 o                         
   5   0   4       1734.62       1798.24        85.80 o                         
   5   0   5      31122.30      31790.39       286.75 o                         
   5   0   6        446.92        414.22        83.32 o                         
   5   0   7       9618.23       9529.25       187.46 o                         
   5   0   8        918.07        972.51       103.44 o                         
   5   0   9       6172.83       6203.44       174.89 o                         
   5   0  10         95.52        139.99       104.72 o                         
   5   0  11        674.17        622.62       118.89 o                         
   5   0  12         77.09        119.08       118.28 o                         
   5   0  13        180.10        132.04       122.27 o                         
   5   0  14          1.60         87.63       131.38 o                         
   5   0  15       2815.78       2906.03       210.50 o                         
   5   0  16        163.34        215.31       166.67 o                         
   5   0  17       5126.34       4961.99       294.41 o                         
   5   0  18        414.27        398.61       189.57 o                         
   5   0  19       3605.23       3419.69       290.62 o                         
   5   0  20         69.90        185.23       238.80 o                         
   5   0  21       4999.18       5454.70      1289.80 o                         
  -5  -1  16        202.77        469.77       830.99 o                         
  -5  -1  15       7117.31       8611.54      1188.88 o                         
   5   1 -15       8691.01       8776.12       368.45 o                         
   5   1 -14         14.07        -17.11       490.32 o                         
   5   1 -14        125.26        283.24       237.05 o                         
   5   1 -13       2272.79       2184.63       507.24 o                         
   5   1 -13       2758.85       2740.65       252.23 o                         
  -5  -1  12          0.50       -215.99       631.49 o                         
   5   1 -12        208.60        226.68       205.66 o                         
   5   1 -11       9242.89      10027.10       675.76 o                         
   5   1 -11      10437.09      11043.05       338.60 o                         
   5   1 -10        169.22        243.46       281.33 o                         
   5   1 -10        640.82        278.20       203.59 o                         
   5   1  -9      11071.48      11202.19       445.78 o                         
   5   1  -9      11898.58      11554.70       361.97 o                         
   5   1  -8        528.75        768.52       267.86 o                         
   5   1  -8        888.51        836.96       169.32 o                         
   5   1  -7       3011.71       2985.29       301.82 o                         
   5   1  -7       3048.64       2930.10       192.29 o                         
   5   1  -6        256.87        371.83       164.01 o                         
   5   1  -6        670.57        466.86       163.86 o                         
   5   1  -5       2540.71       2422.61       154.81 o                         
   5   1  -5       2584.98       2479.16       232.90 o                         
   5   1  -4        445.32        508.56       114.81 o                         
   5   1  -4        735.36        794.94       173.07 o                         
   5   1  -3        775.97        835.66       110.65 o                         
   5   1  -3       1336.97       1328.58       176.42 o                         
   5   1  -2       1861.36       1847.83       117.14 o                         
   5   1  -2       1901.24       1959.46       174.48 o                         
   5   1  -1         68.87         32.11        85.32 o                         
   5   1  -1        695.62        635.24       152.58 o                         
   5   1   0       1116.72       1151.01        99.84 o                         
   5   1   0       1187.79       1138.45       136.14 o                         
   5   1   1       2668.84       2584.78       168.03 o                         
   5   1   1       4931.35       4823.28       127.85 o                         
   5   1   2        313.54        377.70       129.16 o                         
   5   1   2        423.02        366.22        81.88 o                         
  -5  -1  -3      14904.05      14113.73       727.52 o                         
   5   1   3      20933.35      21509.76       202.19 o                         
   5   1   4        705.50        773.49       193.60 o                         
   5   1   4       1411.80       1426.23        95.46 o                         
   5   1   5      22413.78      23233.33       238.95 o                         
   5   1   6        593.17        574.74        95.68 o                         
   5   1   7      25634.67      26328.53       271.90 o                         
   5   1   8        810.05        770.98       107.20 o                         
   5   1   9      33339.28      33899.18       324.00 o                         
   5   1  10       1443.66       1635.58       142.05 o                         
   5   1  11      46938.00      47390.48       437.99 o                         
   5   1  12        498.16        450.33       140.72 o                         
  -5  -1 -13      12298.72      12443.55       921.51 o                         
   5   1  13      14426.58      14775.33       303.26 o                         
   5   1  14        362.50        333.43       159.66 o                         
   5   1  15      18272.90      18397.16       334.65 o                         
   5   1  16        775.73        696.15       179.26 o                         
   5   1  17      19697.50      19810.47       392.78 o                         
   5   1  18        332.55        362.95       201.85 o                         
   5   1  19       4173.99       4599.78       270.43 o                         
   5   1  20        317.83        332.31       289.01 o                         
   5   2 -15         44.30         24.83       193.06 o                         
   5   2 -14        303.78        293.75       170.67 o                         
   5   2 -13        450.07        440.12       162.20 o                         
   5   2 -12         82.66         52.14       150.24 o                         
   5   2 -11       3830.67       3910.99       205.10 o                         
   5   2 -10        247.63        210.60       140.79 o                         
   5   2  -9       9462.49       9359.73       272.15 o                         
   5   2  -8         74.57         96.68       118.07 o                         
  -5  -2   7       9067.28       9179.42       236.76 o                         
   5   2  -6        898.22        962.42       117.45 o                         
   5   2  -5      14581.08      14519.21       233.18 o                         
   5   2  -4        369.33        432.92        85.94 o                         
   5   2  -3      40979.70      40032.10       332.12 o                         
   5   2  -2         11.06         24.90        73.12 o                         
   5   2  -1      22532.87      22858.98       227.82 o                         
   5   2   0        322.36        455.96        70.45 o                         
  -5  -2  -1      13189.63      12890.86       172.61 o                         
   5   2   2         98.03        100.89        62.30 o                         
  -5  -2  -3      40978.20      39793.80       266.76 o                         
   5   2   4        620.85        615.28        68.80 o                         
  -5  -2  -5      14092.29      13570.53       196.32 o                         
   5   2   6        300.15        265.67        73.48 o                         
  -5  -2  -7       5084.53       5161.05       132.47 o                         
   5   2   8         53.86        110.22        71.75 o                         
  -5  -2  -9       7533.86       7324.21       168.91 o                         
   5   2  10         28.46         27.12        91.54 o                         
   5   2  11       2747.91       2652.66       132.24 o                         
   5   2  12          5.42        -24.74       100.01 o                         
   5   2  13        238.61        211.58       111.91 o                         
   5   2  14        640.00        647.69       123.17 o                         
   5   2  15         41.88          1.06       134.13 o                         
   5   2  16        325.58        290.83       142.21 o                         
   5   2  17        525.35        552.18       151.01 o                         
   5   2  18         47.22        -15.64       163.12 o                         
   5   2  19       1220.66       1264.70       187.14 o                         
   5   2  20        131.40        128.99       208.56 o                         
   5   3 -14        500.24        482.23       183.70 o                         
   5   3 -13       6127.92       6532.60       286.20 o                         
   5   3 -12        589.09        613.68       170.03 o                         
   5   3 -11      16028.06      16007.15       378.42 o                         
   5   3 -10       1900.32       1687.23       168.70 o                         
  -5  -3   9      15479.35      15679.99       330.79 o                         
   5   3  -8       1119.60       1187.29       138.57 o                         
   5   3  -7       6386.59       6263.30       202.11 o                         
   5   3  -6        424.93        415.57       108.42 o                         
   5   3  -5       5649.76       5481.46       165.15 o                         
   5   3  -4         13.04         28.26        98.55 o                         
   5   3  -3       5195.46       5231.89       157.36 o                         
   5   3  -2        619.10        577.80        82.17 o                         
   5   3  -1        404.22        413.38        76.96 o                         
   5   3   0         38.78         46.63        73.51 o                         
   5   3   1         41.01         62.45        69.39 o                         
   5   3   2        342.77        292.58        69.07 o                         
   5   3   3        715.48        775.34        74.30 o                         
   5   3   4        363.44        340.26        71.69 o                         
   5   3   5       3856.08       3910.91       122.55 o                         
   5   3   6         29.84         32.57        76.26 o                         
   5   3   7       1620.20       1547.88        96.70 o                         
   5   3   8        662.73        634.48        83.42 o                         
  -5  -3  -9      11484.46      11471.70       203.46 o                         
   5   3  10        509.49        537.44        93.25 o                         
   5   3  11      11288.69      11606.50       216.77 o                         
   5   3  12         76.02         83.20       106.72 o                         
  -5  -3 -13       5596.33       5642.30       195.61 o                         
   5   3  14        267.00        268.78       126.00 o                         
   5   3  15       8609.07       8653.71       275.35 o                         
   5   3  16        346.08        301.83       150.11 o                         
   5   3  17      14855.15      15521.60       382.90 o                         
   5   3  18        398.47        499.58       178.46 o                         
   5   3  19       4259.00       4196.95       268.77 o                         
   5   4 -14         14.70          6.50       185.99 o                         
   5   4 -13          3.46         16.43       177.79 o                         
   5   4 -12        540.11        649.93       171.51 o                         
   5   4 -11         42.37         46.96       162.84 o                         
   5   4 -10       2049.52       1901.32       173.64 o                         
   5   4  -9       2000.99       2063.51       170.59 o                         
   5   4  -8       1339.49       1298.07       141.58 o                         
   5   4  -7       2155.51       2163.92       152.73 o                         
   5   4  -6       2778.78       2646.21       154.25 o                         
   5   4  -5       5449.97       5473.13       187.70 o                         
   5   4  -4       6482.20       6362.22       193.21 o                         
   5   4  -3      19278.72      19151.55       277.71 o                         
   5   4  -2       5803.05       5667.84       153.39 o                         
   5   4  -1      12188.64      12189.61       201.12 o                         
   5   4   0       1788.66       1774.81       103.88 o                         
  -5  -4  -1      13190.65      13163.22       201.71 o                         
   5   4   2       4688.90       4559.00       122.58 o                         
  -5  -4  -3      34584.45      33654.94       289.34 o                         
   5   4   4       3629.72       3551.89       120.31 o                         
  -5  -4  -5      18855.20      18604.75       242.46 o                         
   5   4   6       1186.81       1114.72        95.26 o                         
  -5  -4  -7      11060.48      11017.19       192.14 o                         
   5   4   8       1224.72       1346.80       109.70 o                         
  -5  -4  -9      13290.96      12646.79       222.70 o                         
   5   4  10       1447.73       1400.41       109.16 o                         
  -5  -4 -11       8058.30       8064.58       194.66 o                         
   5   4  12       2222.38       2030.37       132.39 o                         
   5   4  13       1493.04       1510.00       136.36 o                         
   5   4  14        374.40        452.74       130.11 o                         
   5   4  15        528.59        565.72       138.14 o                         
   5   4  16        362.41        415.52       148.27 o                         
   5   4  17         28.15         80.91       174.69 o                         
   5   4  18       1099.49       1337.82       196.60 o                         
   5   4  19        331.14        344.80       188.67 o                         
   5   5 -14        876.46       1504.37       801.85 o                         
   5   5 -13       2292.07       2330.39       224.70 o                         
   5   5 -12       1669.78       1792.54       203.46 o                         
   5   5 -11       7642.77       8405.87       294.25 o                         
  -5  -5  10       3293.53       3437.61       209.67 o                         
   5   5  -9       9837.92      10003.92       281.23 o                         
   5   5  -8       2438.29       2417.78       162.72 o                         
   5   5  -7       5840.94       5931.70       214.90 o                         
   5   5  -6        776.73        755.41       128.60 o                         
   5   5  -5       9733.82       9408.93       237.80 o                         
   5   5  -4       1095.56       1128.91       124.65 o                         
   5   5  -3      10924.70      10799.48       239.59 o                         
   5   5  -2        923.60        928.28       108.58 o                         
   5   5  -1       5980.71       5813.16       166.87 o                         
   5   5   0        332.91        346.06        90.28 o                         
   5   5   1       1612.22       1550.03        99.54 o                         
   5   5   2        683.73        601.06        90.17 o                         
   5   5   3        843.11        751.11        89.95 o                         
   5   5   4         15.10         66.43        88.43 o                         
   5   5   5        639.78        679.37        94.80 o                         
   5   5   6         84.72        132.49        96.20 o                         
   5   5   7       1453.22       1417.62       114.43 o                         
   5   5   8       3140.05       2989.50       139.07 o                         
  -5  -5  -9       8886.53       8907.82       200.14 o                         
   5   5  10       2299.86       2233.72       128.91 o                         
   5   5  11      13299.53      13367.96       259.03 o                         
   5   5  12       1758.64       1801.91       136.05 o                         
   5   5  13       8552.99       8458.75       229.12 o                         
   5   5  14       1969.74       2115.65       152.37 o                         
   5   5  15      12172.20      12957.80       341.34 o                         
   5   5  16       3761.49       3656.00       223.39 o                         
   5   5  17      12861.36      13127.41       369.04 o                         
   5   5  18       2147.55       2151.95       213.23 o                         
   5   6 -13         37.34        498.43       993.17 o                         
   5   6 -12         24.75        105.47       364.54 o                         
  -5  -6  12         70.90        328.59       280.62 o                         
  -5  -6  11        191.33        408.82       350.11 o                         
   5   6 -11        234.07        183.14       268.36 o                         
   5   6 -10        118.00        129.94       286.68 o                         
   5   6 -10        319.21        337.47       249.13 o                         
   5   6  -9        283.56        331.23       229.55 o                         
   5   6  -9        666.24        453.42       258.88 o                         
   5   6  -8         46.13        103.10       211.98 o                         
   5   6  -8        168.74        215.52       264.69 o                         
   5   6  -7        808.87        863.03       195.81 o                         
   5   6  -7       1132.70        950.40       273.53 o                         
   5   6  -6        933.04        796.96       185.03 o                         
   5   6  -6       1476.63       1308.67       257.88 o                         
  -5  -6   5       2539.31       2454.99       251.44 o                         
   5   6  -5       3627.52       3280.13       284.47 o                         
   5   6  -4       3170.30       3021.49       239.62 o                         
   5   6  -4       4860.89       4371.25       315.46 o                         
   5   6  -3       8923.25       8449.71       253.59 o                         
   5   6  -3      11500.14      11754.60       620.50 o                         
   5   6  -2       3861.03       3654.56       197.12 o                         
   5   6  -2       6342.75       6346.97       355.48 o                         
   5   6  -1       9807.25       9722.28       246.41 o                         
   5   6  -1      10892.82      10328.57       384.43 o                         
   5   6   0       3679.33       3547.35       163.61 o                         
   5   6   0       5115.45       4639.41       335.27 o                         
   5   6   1      12395.05      11885.29       240.64 o                         
  -5  -6  -1      14065.36      14229.12       460.19 o                         
  -5  -6  -2      10511.79      10402.79       267.94 o                         
   5   6   2      14662.86      13718.47       410.05 o                         
  -5  -6  -3      23449.97      22784.09       328.24 o                         
   5   6   3      26075.89      25158.79       655.14 o                         
   5   6   4      14756.62      14278.23       246.12 o                         
   5   6   4      20663.96      19132.64      1008.15 o                         
   5   6   5      22117.50      21694.35       349.12 o                         
   5   6   5      23443.25      24189.45       704.48 o                         
   5   6   6       7338.08       7299.39       197.20 o                         
  -5  -6  -6       9638.62       8805.07       996.89 o                         
   5   6   7      12507.02      12481.96       271.04 o                         
  -5  -6  -7      13210.59      13067.50       568.27 o                         
   5   6   8       7401.56       7030.46       218.35 o                         
  -5  -6  -8      10220.37       9615.69       514.79 o                         
   5   6   9      16414.96      16297.16       279.50 o                         
  -5  -6  -9      17424.12      15455.92      1173.21 o                         
   5   6  10       7991.21       7897.96       228.46 o                         
  -5  -6 -10      11075.00      11487.26       663.82 o                         
   5   6  11      10810.83      10834.87       255.61 o                         
  -5  -6 -11      11078.29      10059.82       907.51 o                         
   5   6  12       3691.80       3703.88       186.61 o                         
   5   6  12       4576.39       4076.98       488.19 o                         
   5   6  13       5056.91       5058.08       225.24 o                         
   5   6  13       5256.37       5737.19       469.90 o                         
   5   6  14       1035.68        871.03       194.26 o                         
   5   6  14       1391.96       1587.36       272.58 o                         
   5   6  15       2968.87       3198.55       293.17 o                         
  -5  -6 -15       3043.43       2863.33       319.71 o                         
   5   6  16         23.17         39.11       353.62 o                         
   5   6  16         49.55        149.58       253.62 o                         
   5   6  17       1056.21        997.14       384.24 o                         
   5   6  17       1058.75       1206.82       277.89 o                         
   5   6  18        498.95        342.00       508.45 o                         
   5   6  18        512.27        566.04       499.65 o                         
  -5  -7  12       3571.12       4717.01      1195.54 o                         
   5   7 -11       4272.85       4477.22       336.69 o                         
   5   7 -10       9233.11       9926.70       425.05 o                         
   5   7  -9       6449.76       7039.70       361.14 o                         
   5   7  -8       7214.51       7258.35       353.87 o                         
   5   7  -7       3573.76       3709.65       278.81 o                         
   5   7  -6       5049.99       4921.31       293.26 o                         
   5   7  -5       4750.42       4848.31       266.89 o                         
   5   7  -4       9531.06       9184.77       327.84 o                         
   5   7  -3       5245.65       5199.44       261.18 o                         
   5   7  -2       8448.27       8613.21       268.50 o                         
   5   7  -1       2012.29       2116.95       165.30 o                         
   5   7   0       6088.65       5986.63       221.58 o                         
   5   7   1        997.55        968.18       145.08 o                         
   5   7   2        786.69        621.45       138.03 o                         
   5   7   3       1094.35       1106.52       153.64 o                         
   5   7   4       3122.04       3154.40       183.14 o                         
   5   7   5        413.57        431.39       151.91 o                         
   5   7   6        749.62        599.51       161.05 o                         
   5   7   7        432.21        416.57       157.88 o                         
   5   7   8       1743.13       1644.70       186.17 o                         
   5   7   9        744.71        781.68       171.27 o                         
   5   7  10       3171.56       3001.35       222.08 o                         
   5   7  11       2459.83       2597.75       218.20 o                         
   5   7  12       2258.75       2372.82       209.51 o                         
   5   7  13       1164.55       1276.95       201.69 o                         
   5   7  14       2685.79       2736.07       245.19 o                         
   5   7  15       1762.33       1884.90       237.80 o                         
   5   7  16       6145.98       6564.61       359.67 o                         
   5   7  17       3182.09       3589.30       462.58 o                         
   5   8 -11        411.36       1412.34      1101.49 o                         
   5   8 -10       1354.81       1229.75       574.14 o                         
   5   8  -9        156.00        393.93       234.16 o                         
   5   8  -8       1442.88       1406.47       222.38 o                         
   5   8  -7        384.77        472.33       211.01 o                         
   5   8  -6       1773.99       1571.44       211.23 o                         
   5   8  -5        294.35        323.19       194.16 o                         
  -5  -8   4       4986.31       4401.31       232.61 o                         
   5   8  -3       1680.87       1532.86       191.18 o                         
  -5  -8   2       1633.34       1737.91       348.37 o                         
   5   8  -2       4700.56       4116.43       221.02 o                         
  -5  -8   1       2756.03       3301.85       572.87 o                         
   5   8  -1       2939.66       2837.21       205.09 o                         
   5   8   0       3609.08       3437.13       189.96 o                         
   5   8   1       1787.89       1501.20       168.87 o                         
   5   8   2       7261.81       6854.57       222.50 o                         
   5   8   3       3479.92       3262.92       188.40 o                         
   5   8   4      11171.52      10798.89       251.02 o                         
   5   8   5       4836.74       4841.25       218.81 o                         
   5   8   6       3186.95       3203.09       210.02 o                         
   5   8   7       2009.85       1869.23       198.72 o                         
   5   8   8       3701.18       3798.95       227.80 o                         
   5   8   9       3327.15       3262.99       218.91 o                         
   5   8  10       5287.62       5468.65       248.14 o                         
   5   8  11       2661.85       2676.09       231.35 o                         
   5   8  12       2979.68       3241.78       248.37 o                         
   5   8  13       1591.73       1560.52       232.55 o                         
   5   8  14       1308.68       1374.56       244.72 o                         
   5   8  15       1429.86       1264.54       358.80 o                         
   5   8  16        767.57       1660.90       574.36 o                         
   5   9  -8       6090.93       6413.26       275.76 o                         
   5   9  -7       1425.78       1611.33       186.34 o                         
   5   9  -6       4929.61       5236.67       245.22 o                         
   5   9  -5       1858.46       2064.19       185.80 o                         
  -5  -9   4       6989.28       7655.90       265.84 o                         
   5   9  -3       3715.22       3918.48       209.78 o                         
   5   9  -2       8324.19       8647.52       256.77 o                         
   5   9  -1       1827.24       1827.73       159.54 o                         
   5   9   0       2724.05       2639.30       162.39 o                         
   5   9   1       3381.95       3325.98       165.95 o                         
   5   9   2       1192.15       1138.28       130.71 o                         
   5   9   3       2308.51       2346.32       151.60 o                         
   5   9   4       1731.11       1705.06       142.39 o                         
   5   9   5        960.88        976.95       138.63 o                         
   5   9   6        780.02        607.55       143.71 o                         
   5   9   7        316.93        328.65       145.78 o                         
   5   9   8        159.85         84.63       137.78 o                         
   5   9   9        555.14        567.62       146.47 o                         
   5   9  10        123.29        166.21       154.49 o                         
   5   9  11        248.42        191.87       160.14 o                         
   5   9  12        280.31        372.60       162.60 o                         
   5   9  13        757.37        758.13       170.71 o                         
  -5  -9 -14        548.23        542.85       453.86 o                         
   5  10  -6         15.00         -0.75       201.67 o                         
   5  10  -5       1452.96       1366.39       189.61 o                         
   5  10  -4        238.95        254.22       166.40 o                         
   5  10  -3        474.64        493.84       161.99 o                         
   5  10  -2       1367.21       1311.39       179.90 o                         
   5  10  -1         31.03         81.64       148.50 o                         
   5  10   0       1124.64       1161.27       149.39 o                         
   5  10   1         92.01        103.35       135.91 o                         
   5  10   2       5443.97       5283.56       205.78 o                         
   5  10   3         48.86         45.19       133.67 o                         
  -5 -10  -4       8405.34       8478.75       251.35 o                         
   5  10   5       1345.75       1261.95       156.05 o                         
   5  10   6       6762.20       6660.25       268.42 o
[truncated: 176,826 more chars]
