# Supplementary material for: Crystal structures of trans-di­bromido­bis­(4-picoline)gold(III) tetra­bromido­aurate(III) nitro­methane monosolvate, bis­(2-picolinium) tetra­bromido­aurate(III) bromide, and five salts of the type picolinium or lutidinium tetra­halogenidoaurate(III)
Source: Acta Crystallogr E Crystallogr Commun. 2025 Oct 24;81(Pt 11):1028–39. doi: 10.1107/S2056989025008801 (PMC12589831; doi:10.1107/S2056989025008801)
Supplement: Supplementary file 3 [file e-81-01028-2sup3.hkl]

data_2                                                                          
_shelx_title ' cannes_pgj_5 in P-1'                                             
_shelx_refln_list_code          4                                               
_shelx_F_calc_maximum      610.60                                               
_exptl_crystal_F_000      1080.00                                               
_reflns_d_resolution_high  0.7500                                               
                                                                                
loop_                                                                           
 _space_group_symop_operation_xyz                                               
 'x, y, z'                                                                      
 '-x, -y, -z'                                                                   
                                                                                
_cell_length_a     9.9208                                                       
_cell_length_b    11.9072                                                       
_cell_length_c    12.2765                                                       
_cell_angle_alpha  65.423                                                       
_cell_angle_beta   70.506                                                       
_cell_angle_gamma  68.459                                                       
                                                                                
_shelx_F_squared_multiplier     1.000                                           
                                                                                
loop_                                                                           
 _refln_index_h                                                                 
 _refln_index_k                                                                 
 _refln_index_l                                                                 
 _refln_F_squared_calc                                                          
 _refln_F_squared_meas                                                          
 _refln_F_squared_sigma                                                         
 _refln_observed_status                                                         
   0   0   2     146997.14     136987.23      1797.78 o                         
   0   0   3       1759.24       2958.83       694.52 o                         
   0   0   4      25484.16      24948.30      2593.39 o                         
   0   0   5         15.73         99.72       147.89 o                         
   0   0   6      68403.40      67849.92       546.87 o                         
   0   0   7       5100.16       5072.42       265.42 o                         
   0   0  -8      39862.21      39657.58       528.71 o                         
   0   0   9       4468.36       4434.88       350.76 o                         
   0   0 -11        156.11        769.84       837.27 o                         
   0   0  12       3465.99       4708.14       811.55 o                         
   0   0  13       2161.96       2979.85       870.42 o                         
   0   0 -14        972.09       1966.19      1232.17 o                         
   0   1 -14       5097.17       5476.00      1452.42 o                         
   0  -1  13       1719.99       2356.66       888.28 o                         
   0  -1  12       1271.65       1600.42       781.82 o                         
   0  -1  11        183.78        748.47       658.98 o                         
   0   1 -10       9046.05       9482.46       715.28 o                         
   0  -1   9        408.58        640.41       351.02 o                         
   0   1  -8      14168.21      14351.33       376.27 o                         
   0  -1   7       5123.33       5309.99       261.41 o                         
   0   1  -6      13258.04      13076.28       324.44 o                         
   0  -1   5        860.23        858.43       167.23 o                         
   0  -1   4        117.25        116.59       153.37 o                         
   0  -1   3      19045.60      19875.45      2081.63 o                         
   0  -1   2        363.01        500.22       394.75 o                         
   0  -1   1         22.92        170.43       332.39 o                         
   0  -1  -1          1.32        211.24       409.68 o                         
   0  -1  -2      13991.00      14690.79       247.00 o                         
   0   1   3      15406.07      16318.46       307.97 o                         
   0  -1  -4       4926.43       5900.49       636.70 o                         
   0  -1  -5       3199.75        290.90      2743.21 o                         
   0  -1  -6       5530.43       5706.85       263.71 o                         
   0  -1  -7       5868.51       5551.79       288.74 o                         
   0  -1  -8      16545.22      16715.31       406.81 o                         
   0  -1  -9        681.89        890.86       353.52 o                         
   0  -1 -10      49792.10      49273.36       975.69 o                         
   0  -1 -11       1428.03         12.84      2737.74 o                         
   0   1  12       8080.75       7383.75       888.33 o                         
   0   1  13        252.43        772.70       812.90 o                         
   0  -1 -14       1444.97       2260.11       904.19 o                         
   0   2 -13        625.52        750.78      1301.50 o                         
   0  -2  12        432.59        883.71       742.79 o                         
   0   2 -11       1138.91        978.78       665.16 o                         
   0  -2  10       3003.13       3325.41       586.57 o                         
   0   2  -9        138.34        480.16       646.16 o                         
   0   2  -8       8321.67       8313.98       363.17 o                         
   0  -2   7         54.22         60.66       231.83 o                         
   0  -2   6      96170.34      95644.22       738.02 o                         
   0   2  -5        835.93        843.40       167.75 o                         
   0  -2   4      24651.90      24030.29       291.11 o                         
   0  -2   3         24.83         98.49       107.86 o                         
   0   2  -2      17697.45      17034.18      2923.31 o                         
   0   2  -1         30.66        642.62       579.39 o                         
   0   2   0     121312.73     130151.41       964.43 o                         
   0  -2  -1        610.65        822.18       187.94 o                         
   0  -2  -2     132416.77     130389.09       957.67 o                         
   0   2   3       1292.70       1391.02       281.10 o                         
   0  -2  -4      38339.07      39396.13       442.71 o                         
   0  -2  -5       4442.56       4823.86       422.89 o                         
   0  -2  -6       2521.48       1753.43      1346.49 o                         
   0  -2  -7         39.70         24.76       305.55 o                         
   0   2   8        426.71        565.64       327.63 o                         
   0  -2  -9        224.50        319.81       351.61 o                         
   0   2  10       8608.58       8510.52       482.52 o                         
   0  -2 -11        175.70        607.44       501.57 o                         
   0   2  12       1348.18       1529.75      3195.17 o                         
   0  -2 -13        139.07        897.79       823.76 o                         
   0  -2 -14        286.86        814.36       928.39 o                         
   0  -2 -15        416.95       1253.62       982.34 o                         
   0  -3  13        552.37        633.35      1600.66 o                         
   0  -3  12       3641.83       4221.37      1483.13 o                         
   0   3 -11       1001.05       1440.96       683.40 o                         
   0   3 -10       1245.61       1454.68       548.66 o                         
   0   3  -9        703.55       1211.61       494.57 o                         
   0  -3   8        218.93        820.18       640.65 o                         
   0   3  -7       1266.83       1076.68       225.39 o                         
   0  -3   6       4023.55       3987.03       257.50 o                         
   0   3  -5      16459.50      16481.62       320.38 o                         
   0   3  -4         38.04         47.36       172.45 o                         
   0   3  -3         52.45         82.89       165.03 o                         
   0   3  -2         69.75         98.88       120.04 o                         
   0  -3   0        137.18        651.70       477.47 o                         
   0   3   1      17464.18      18607.86       303.55 o                         
   0  -3  -2      12320.56      13364.44       372.46 o                         
   0  -3  -3        325.77        412.42       326.09 o                         
   0   3   4      31536.98      30572.31       547.71 o                         
   0  -3  -5      30988.89      31470.46       569.05 o                         
   0   3   6       3994.32       4190.86       352.92 o                         
   0  -3  -7        329.59        112.10      1541.60 o                         
   0  -3  -8       2353.69       2537.40       363.69 o                         
   0  -3  -9        688.87        830.25       376.89 o                         
   0   3  10      17742.52      18036.67       616.92 o                         
   0   3  11       2521.42       2151.39       516.56 o                         
   0  -3 -12      17395.40      17911.99       764.60 o                         
   0  -3 -13        409.05        282.89      2463.05 o                         
   0   3  14       3652.38       3695.67       955.15 o                         
   0  -3 -15        606.83        974.89       979.43 o                         
   0   4 -12       9765.37      10866.12      1780.50 o                         
   0  -4  11        171.38        441.68       993.19 o                         
   0   4 -10       9899.55      10322.91       771.53 o                         
   0  -4   9         44.49        135.30       554.30 o                         
   0   4  -8        734.38       1155.01       479.58 o                         
   0   4  -7        168.09       1151.83       782.82 o                         
   0   4  -6      56895.14      56775.09       630.42 o                         
   0  -4   5        936.06        813.22       225.69 o                         
   0   4  -4     133808.67     129263.98       803.28 o                         
   0   4  -3        642.90        691.68       182.28 o                         
   0   4  -2      35786.77      36730.34       425.54 o                         
   0   4  -1        405.45        440.19       166.89 o                         
   0  -4  -1        286.52        646.51       311.21 o                         
   0  -4  -2       8222.74       8148.69       321.24 o                         
   0  -4  -3       7338.50       7952.09       466.06 o                         
   0  -4  -4     101591.08     112427.22      1727.73 o                         
   0   4   5       3403.29       2275.07       389.19 o                         
   0   4   6      42059.98      37467.95       797.83 o                         
   0   4   7       1677.27       2183.75       421.41 o                         
   0  -4  -8        236.97       1280.90      2671.63 o                         
   0  -4  -9        227.79        209.34       406.13 o                         
   0  -4 -10       3568.30       3292.23       457.22 o                         
   0   4  11        169.52        304.20       525.48 o                         
   0   4  12        146.22        360.58       568.68 o                         
   0  -4 -13       3076.47       2581.33       655.02 o                         
   0  -4 -14        267.69       3173.09      2811.93 o                         
   0  -4 -15        226.20       1469.53      1112.38 o                         
   0   5 -11       2251.73       4140.59      1589.02 o                         
   0   5 -10       2861.05       3124.58      1222.68 o                         
   0  -5   9       5835.29       5732.94       672.45 o                         
   0  -5   8         10.72         29.27       532.81 o                         
   0  -5   7       4456.81       4532.97       444.80 o                         
   0  -5   6         10.02        825.03      2042.25 o                         
   0  -5   5         43.33         25.35       245.15 o                         
   0   5  -4       5165.88       5148.56       299.31 o                         
   0  -5   3      16575.00      16792.86       339.64 o                         
   0  -5   2      21355.34      21484.12       340.00 o                         
   0   5  -1        391.20        332.04       176.74 o                         
   0  -5   0      18530.60      19022.37       368.90 o                         
   0  -5  -1       1509.65       2111.55      1184.50 o                         
   0  -5  -2       9444.69       9951.66       423.23 o                         
   0   5   3      14670.55      14636.71       488.10 o                         
   0   5   4      79630.78      80599.26      1503.65 o                         
   0  -5  -5       3994.61       4278.32       456.24 o                         
   0   5   6     122209.25     136895.09      1357.91 o                         
   0  -5  -7        675.14       1111.17       451.35 o                         
   0  -5  -8      18934.20      18297.39       638.79 o                         
   0  -5  -9        179.45        240.85      1717.37 o                         
   0  -5 -10      12852.85      11325.56       605.93 o                         
   0   5  11        239.19        261.68       540.71 o                         
   0  -5 -12      14218.50      13985.12       792.66 o                         
   0  -5 -13         37.42        398.27       724.28 o                         
   0  -5 -14      21278.25      20917.18      1083.94 o                         
   0   5  15       1335.97       3675.43      3174.09 o                         
   0  -6  11        262.11       1065.27      1668.18 o                         
   0   6 -10      28823.40      29766.71      2045.04 o                         
   0   6  -9        133.65        846.13      1142.58 o                         
   0  -6   8       7856.47       7719.10       694.48 o                         
   0  -6   7        877.94       1172.78       456.69 o                         
   0  -6   6       9961.34       9625.36       479.58 o                         
   0  -6   5       1291.05       1816.17       482.32 o                         
   0  -6   4      30519.45      30061.68       491.86 o                         
   0   6  -3       2300.06       2425.92       269.76 o                         
   0  -6   2      88186.73      87579.05       715.21 o                         
   0  -6   1       4895.25       4632.80       232.46 o                         
   0   6   0      97685.77      93341.20       803.39 o                         
   0  -6  -1       2690.75       2733.47       239.69 o                         
   0  -6  -2        213.45        858.76       724.70 o                         
   0  -6  -3       6344.87       5965.34       380.22 o                         
   0  -6  -4      20135.71      19018.55       574.99 o                         
   0   6   5       6849.10       6119.63       613.55 o                         
   0  -6  -6      35634.69      39333.98      1074.08 o                         
   0  -6  -7      11202.68      12662.49       628.36 o                         
   0  -6  -8       3180.34       3783.23       535.12 o                         
   0   6   9       1303.65       1440.31       545.24 o                         
   0  -6 -10       4526.09       4658.65      1661.43 o                         
   0   6  11         10.49       -105.72       547.57 o                         
   0  -6 -12          6.91        167.76       704.16 o                         
   0  -6 -13       4708.01       4239.53       789.83 o                         
   0  -6 -14        620.93        916.13       806.59 o                         
   0   6  15         35.23        906.04       884.86 o                         
   0   7 -10        744.48       2376.63      1686.86 o                         
   0  -7   9        565.73        851.24      1313.85 o                         
   0  -7   8         45.23        246.31       987.55 o                         
   0   7  -7        365.40        579.99       505.16 o                         
   0  -7   6         28.98        151.53       437.16 o                         
   0  -7   5       5111.32       5290.84       495.68 o                         
   0  -7   4         26.88        289.26       422.45 o                         
   0   7  -3         43.50        113.79       282.98 o                         
   0   7  -2       8745.66       9126.20       313.95 o                         
   0  -7   1       7445.63       7537.41       316.23 o                         
   0   7   0      34921.08      34625.64       569.11 o                         
   0   7   1       5201.30       4903.63       275.54 o                         
   0  -7  -2       1611.28       1806.06       328.88 o                         
   0  -7  -3        133.01        185.59       557.10 o                         
   0  -7  -4        180.87        680.17       421.21 o                         
   0  -7  -5       7347.32       7617.09       507.43 o                         
   0   7   6      25115.12      29235.23       931.92 o                         
   0  -7  -7       1143.60       1507.09       621.88 o                         
   0  -7  -8      31874.53      37518.99      1045.25 o                         
   0   7   9       4205.65       4768.16       730.60 o                         
   0   7  10      18433.23      19913.64       962.45 o                         
   0   7  11       1456.87       1964.32      1528.47 o                         
   0  -7 -12         71.97        135.83       672.09 o                         
   0   7  13         13.53         72.28       769.24 o                         
   0   7  14       2327.56       1921.56       855.81 o                         
   0  -7 -15        899.65        617.95       867.73 o                         
   0  -8   9          2.16        260.38      1520.97 o                         
   0   8  -8      10011.68       8187.07      1558.78 o                         
   0  -8   7         43.23        177.94      1001.22 o                         
   0   8  -6       9392.49       8998.24       775.83 o                         
   0   8  -5         42.53        111.05       474.28 o                         
   0   8  -4        440.51        893.23       454.94 o                         
   0   8  -3        973.35       1692.77       482.72 o                         
   0   8  -2       1076.12        904.51       316.10 o                         
   0  -8   1        720.03        694.86       321.38 o                         
   0  -8   0      51117.88      48516.27       711.99 o                         
   0   8   1        290.92        390.99       310.94 o                         
   0   8   2       4808.59       4493.19       366.29 o                         
   0  -8  -3        770.02       1010.35       337.98 o                         
   0   8   4       2221.91       1801.84       504.68 o                         
   0   8   5       8001.43       8001.34       567.12 o                         
   0   8   6       4464.96       4978.87       614.59 o                         
   0  -8  -7       1330.45       1405.79       624.37 o                         
   0   8   8         31.17        384.45       594.28 o                         
   0   8   9       1057.50       2122.97       747.18 o                         
   0  -8 -10        736.28       1468.19       879.83 o                         
   0  -8 -11       4182.43       5250.49       967.26 o                         
   0  -8 -12        117.16       -516.16      1754.68 o                         
   0   8  13          7.24         88.39       826.22 o                         
   0   8  14          7.04         14.63       920.83 o                         
   0  -8 -15        567.84       1299.08       951.46 o                         
   0  -9   8        638.38       1988.48      1546.19 o                         
   0  -9   7       1287.50       1378.92      1442.90 o                         
   0   9  -6       3298.81       2944.16      1091.01 o                         
   0  -9   5       1485.30       2286.08      1022.34 o                         
   0   9  -4        771.22        936.92       502.55 o                         
   0  -9   3        453.88        833.31       489.35 o                         
   0   9  -2        725.08       1413.96       585.17 o                         
   0   9  -1       4149.14       3984.99      2833.63 o                         
   0   9   0      26832.25      25952.04       607.76 o                         
   0  -9  -1       3593.03       3400.84       409.77 o                         
   0   9   2      39028.89      37532.82       690.42 o                         
   0  -9  -3        463.54        669.14       391.47 o                         
   0  -9  -4      11215.94       9784.20       509.19 o                         
   0  -9  -5       3496.58       2881.15       720.56 o                         
   0  -9  -6       1117.78       1043.68       617.29 o                         
   0  -9  -7        181.32        582.68       624.89 o                         
   0  -9  -8       7239.26       8521.21       838.62 o                         
   0   9   9       3314.08       3915.51       748.06 o                         
   0   9  10      41111.10      48321.45      1543.91 o                         
   0   9  11       3230.86       3443.00       925.04 o                         
   0   9  12       7325.37       8336.11      1139.65 o                         
   0   9  13        291.68       1674.91      1304.79 o                         
   0   9  14       1342.79       1880.49       922.63 o                         
   0 -10   7       1400.33       1315.18      1580.74 o                         
   0 -10   6      27674.65      25503.75      1893.86 o                         
   0 -10   5       3508.06       3374.09      1141.61 o                         
   0  10  -4      12480.44      13171.06      1272.68 o                         
   0 -10   3       3499.48       4375.94       607.30 o                         
   0  10  -2       1104.31       1743.72       592.31 o                         
   0  10  -1       2074.60       2469.46       718.45 o                         
   0 -10   0      13181.17      13835.47      1365.18 o                         
   0 -10  -1       5742.14       5424.57       438.37 o                         
   0 -10  -2       7403.27       7787.01       520.68 o                         
   0  10   3       8519.26       8340.69       640.16 o                         
   0  10   4       6285.85       5559.27       616.17 o                         
   0 -10  -5        548.67        666.97       569.08 o                         
   0 -10  -6       2278.94       2839.46       901.60 o                         
   0 -10  -7       5525.66       6649.69       755.66 o                         
   0  10   8         40.77        708.82       760.60 o                         
   0  10   9       3585.89       4584.85       828.05 o                         
   0 -10 -10       1319.28       2067.66       808.54 o                         
   0  10  11        729.08       1705.34       952.17 o                         
   0  10  12       3778.23       5887.90      1065.01 o                         
   0 -10 -13        677.50       2652.58      1114.43 o                         
   0 -10 -14        432.22       1876.63      2961.28 o                         
   0 -11   5        745.97        856.94      1363.29 o                         
   0 -11   4      15378.47      14703.34      1547.22 o                         
   0 -11   3        269.80        155.80      1059.45 o                         
   0 -11   2       5936.50       5724.72       711.14 o                         
   0  11  -1        771.27       1114.09       615.28 o                         
   0  11   0       6553.93       6613.29       791.80 o                         
   0 -11  -1       1027.47       2526.84      1167.78 o                         
   0 -11  -2      26964.70      26460.92       823.99 o                         
   0 -11  -3       1958.67       2019.15       592.21 o                         
   0  11   4      63744.95      61959.19      1363.59 o                         
   0  11   5       8431.62       7644.99       782.37 o                         
   0 -11  -6      25243.66      25091.69       911.42 o                         
   0  11   7        533.98       1415.04       943.76 o                         
   0 -11  -8       2389.64       3319.95       822.69 o                         
   0 -11  -9       1719.88       2262.77       839.84 o                         
   0 -11 -10      15468.34      18456.27      1212.56 o                         
   0  11  11       3952.33       4654.25      1026.35 o                         
   0 -11 -12      12550.60      14273.42      1298.20 o                         
   0 -11 -13       2691.99       3106.66      1243.57 o                         
   0  12  -4       7383.09       7061.12      1600.93 o                         
   0  12  -3        813.74       2358.71      1419.84 o                         
   0  12  -2       3528.14       2996.78      1602.49 o                         
   0 -12   1        112.36        855.50       732.48 o                         
   0 -12   0       2526.75       3497.89       817.88 o                         
   0 -12  -1          7.21        839.94       841.53 o                         
   0  12   2        226.27        195.95      3146.64 o                         
   0 -12  -3        225.11        142.45       595.69 o                         
   0 -12  -4        985.96        898.05       666.98 o                         
   0  12   5        642.59        738.59       782.65 o                         
   0  12   6          0.27        177.90       796.82 o                         
   0 -12  -7          0.20        219.16       703.08 o                         
   0  12   8          8.64       1394.99      1167.20 o                         
   0  12   9        744.16       2058.91       926.67 o                         
   0 -12 -10        160.66         58.44      1047.80 o                         
   0  12  11        973.28       1694.15      1091.14 o                         
   0  12  12       4451.31       4997.49      1121.71 o                         
   0  13  -2       7099.97       6729.45      1737.45 o                         
   0 -13   1       1832.05       3141.20      1682.91 o                         
   0  13   0       1389.03       2445.48      1670.30 o                         
   0 -13  -1        452.80        440.79       911.17 o                         
   0  13   2        435.67        657.90       946.80 o                         
   0 -13  -4       6202.08       6634.47       725.26 o                         
   0 -13  -5       3933.83       3610.59       768.42 o                         
   0  13   6      17401.56      16765.70      1025.87 o                         
   0 -13  -7       1235.04       1172.04       896.52 o                         
   0  13   8       4105.90       4812.62       836.90 o                         
   0  13   9        252.37        832.17      1181.21 o                         
   0 -13 -10       1763.91       3324.53      1290.98 o                         
   0  13  11        164.59        528.39      1239.67 o                         
   0 -14  -1         20.74        -34.73      1892.77 o                         
   0  14   2         30.90        267.74       984.56 o                         
   0  14   3         29.61       1062.18      1056.26 o                         
   0 -14  -5        694.67        964.39       797.93 o                         
   0  14   6        505.76        430.62       830.01 o                         
   0  14   7         56.76        204.53       877.90 o                         
   0  14   8       2078.07       2553.47       905.42 o                         
   0 -14  -9       1111.37       1265.64       843.15 o                         
   1 -14  -6      19478.33      18905.54      1205.46 o                         
  -1  14   5       6381.93       4993.23       934.28 o                         
   1 -14  -4      14082.17      13413.15       969.19 o                         
  -1  14   3       1280.84       1381.49       798.55 o                         
   1 -14  -2       2258.08       2864.39      1370.67 o                         
   1 -13 -10        264.22       1425.11      1230.96 o                         
   1 -13  -9        401.92        997.25      1166.54 o                         
  -1  13   8         24.52       1739.52      1217.38 o                         
   1 -13  -7        111.03        -47.43      1239.23 o                         
  -1  13   5        636.10        729.77       777.24 o                         
  -1  13   4         83.46        184.77       738.31 o                         
   1 -13  -3         25.93        -51.89       703.78 o                         
  -1  13   2        114.48        -37.35       683.28 o                         
   1 -13  -1         76.81        591.68      1271.14 o                         
  -1  13   0       2046.00       2155.06      1015.81 o                         
   1 -13   1          6.11        735.00      1749.92 o                         
  -1  12  11       1265.47       2277.85      1098.58 o                         
   1 -12 -10       4789.33       5366.80      1096.33 o                         
   1 -12  -9        307.65       1199.98       955.01 o                         
   1 -12  -8        205.31       1610.38      1060.73 o                         
  -1  12   7         27.09       1083.24      1122.41 o                         
   1 -12  -6       2535.54       2281.69      1046.16 o                         
   1 -12  -4      17011.48      16573.27       847.40 o                         
   1 -12  -3       1745.66       1430.88       651.92 o                         
  -1  12   2       6268.86       6234.44       672.35 o                         
  -1  12   1       1558.46       1784.76       583.20 o                         
  -1  12   0        570.13       1127.26      1086.13 o                         
  -1  12  -1       1599.55       2748.30       840.99 o                         
   1 -12   2        160.58        404.43       808.00 o                         
   1 -12   3        238.47       2131.50      1692.25 o                         
  -1  11  12       1419.13       2343.80      1083.90 o                         
  -1  11  11        955.68       2518.62      1034.90 o                         
   1 -11 -10        534.90       1153.00       983.05 o                         
   1 -11  -9        453.25       1143.07       844.00 o                         
   1 -11  -8        538.83       1088.94       893.00 o                         
   1 -11  -7        490.84        603.65       878.78 o                         
  -1  11   6       1056.77       1017.77       971.70 o                         
  -1  11   5       1292.64       2089.01       956.38 o                         
  -1  11   3        389.42        774.28       565.33 o                         
  -1  11   2       1440.01       1596.01       564.01 o                         
  -1  11   1         47.26        473.74       517.39 o                         
   1 -11   0       6727.31       6887.96       612.79 o                         
   1 -11   1        164.50        373.34       867.03 o                         
  -1  11  -2        214.77        943.85       752.45 o                         
   1 -11   3        210.88        752.70       725.18 o                         
  -1  11  -4       2850.56       3999.70      1431.48 o                         
  -1  11  -5        763.45       1063.85      1463.55 o                         
  -1  10  13        690.75        902.95       766.32 o                         
   1 -10 -12       7889.60       9127.76      3408.05 o                         
   1 -10 -11       4801.07       5685.63      1013.15 o                         
   1 -10 -10      38533.77      46633.68      1440.62 o                         
  -1  10   9       4895.23       5692.88       853.12 o                         
  -1  10   8      19435.69      21701.16      1169.29 o                         
  -1  10   7        503.05        734.13       732.53 o                         
   1 -10  -6       9248.38       8584.75       859.07 o                         
  -1  10   5       3697.74       3832.46       844.74 o                         
   1 -10  -4      17022.51      16930.77       957.26 o                         
   1 -10  -3        489.83        425.34       564.45 o                         
   1 -10  -2      45007.25      43958.15       930.91 o                         
  -1  10   1       2570.91       2567.71       435.95 o                         
   1 -10   0      35145.16      34678.25       793.22 o                         
   1 -10   1       1643.15       1607.52       463.98 o                         
  -1  10  -2       4405.17       6543.74      2424.46 o                         
  -1  10  -3        721.62       1225.63       684.17 o                         
  -1  10  -4       2045.53       2127.57       678.27 o                         
   1 -10   5        114.67        703.56      1260.58 o                         
   1 -10   6       4801.30       5648.11      1570.28 o                         
   1  -9 -14        278.02        105.75       833.30 o                         
   1  -9 -13       1782.79       2247.44       765.43 o                         
   1  -9 -12        131.17         57.42       710.80 o                         
   1  -9 -11        450.44       1238.98      4114.80 o                         
  -1   9  10        317.84       1064.78       924.00 o                         
  -1   9   9       2971.92       4140.05       819.86 o                         
   1  -9  -8        625.46       1580.16       762.12 o                         
  -1   9   7       8827.22       9712.59       834.06 o                         
  -1   9   6        534.37        949.15       693.51 o                         
   1  -9  -5       3995.25       2717.20       730.43 o                         
   1  -9  -4       3414.06       3108.39       763.80 o                         
   1  -9  -3       7822.28       8389.73       733.29 o                         
   1  -9  -2       5982.66       6800.87      1194.17 o                         
   1  -9  -1       8053.19       8169.10       477.85 o                         
  -1   9   0      49657.87      48780.45       836.69 o                         
  -1   9  -1       6790.02       6515.51       480.99 o                         
  -1   9  -2      17287.22      17426.93       585.32 o                         
   1  -9   3       5024.71       4661.24       749.04 o                         
  -1   9  -4       5138.63       5514.19       623.30 o                         
  -1   9  -5       3478.63       3653.30       661.82 o                         
   1  -9   6      13493.05      12820.04      1349.68 o                         
  -1   9  -7       2141.83       2246.14      1327.24 o                         
   1  -9   8      17503.34      15994.54      1876.47 o                         
   1  -8 -14       2927.69       3922.78       839.27 o                         
   1  -8 -13         25.69        521.72       763.01 o                         
   1  -8 -12       1206.34       1457.75       686.45 o                         
   1  -8 -11        968.39       1375.34       651.47 o                         
   1  -8 -10      14720.73      19579.90      3147.22 o                         
  -1   8   9       3510.36       4158.81       752.79 o                         
   1  -8  -8      31654.89      35576.98      1069.25 o                         
   1  -8  -7       1232.54       1331.12       665.63 o                         
  -1   8   6      40607.63      39504.06      1096.13 o                         
  -1   8   5       5906.50       5388.70       510.38 o                         
   1  -8  -4       2976.39       3189.83       587.17 o                         
  -1   8   3        237.33        601.78       590.66 o                         
   1  -8  -2       1754.32       2037.21       564.06 o                         
  -1   8   1       2114.34       1763.99       367.86 o                         
   1  -8   0      27079.56      26319.87       605.51 o                         
  -1   8  -1       3980.50       4121.23       417.70 o                         
  -1   8  -2      13103.09      13041.60       491.99 o                         
  -1   8  -3         73.05        278.99       343.15 o                         
   1  -8   5       1504.70       1609.18       616.24 o                         
   1  -8   6         95.07        512.06       559.47 o                         
   1  -8   7        762.29        940.44       972.43 o                         
   1  -8   8        405.12       1111.46      1285.02 o                         
   1  -8   9        758.88        632.35      1331.20 o                         
  -1   7  14        535.55        517.06       877.02 o                         
  -1   7  13        281.22        140.29       815.02 o                         
   1  -7 -12        184.23        566.75       725.03 o                         
   1  -7 -11       2219.05       2930.50       695.47 o                         
  -1   7  10       2363.45       2684.32       626.08 o                         
   1  -7  -9       1377.46       1513.22      3564.20 o                         
   1  -7  -8        710.11       1638.63       693.62 o                         
  -1   7   7        162.45        617.88       647.20 o                         
  -1   7   6       9270.10      10062.76       640.75 o                         
   1  -7  -5       5794.80       4439.38       447.97 o                         
  -1   7   4       3681.66       3789.77       450.95 o                         
  -1   7   3        594.31        817.73       401.24 o                         
  -1   7   2       1481.51       2077.71       457.20 o                         
   1  -7  -1       1153.98       1124.08       541.13 o                         
  -1   7   0      23176.81      22800.94       461.52 o                         
  -1   7  -1         28.19        339.33       291.49 o                         
  -1   7  -2      33609.46      33234.01       604.07 o                         
  -1   7  -3        214.31        233.08       329.04 o                         
  -1   7  -4      23280.85      22712.69       532.85 o                         
   1  -7   5        198.89        143.85       344.42 o                         
   1  -7   6       1906.16       1581.72       763.51 o                         
   1  -7   7         24.47        231.76       538.33 o                         
  -1   7  -8        261.16        747.30       569.48 o                         
   1  -7   9         83.67         55.41      1372.88 o                         
  -1   7 -10      12094.79      12533.09      1669.03 o                         
  -1   6  14       8724.92       2715.78      4415.06 o                         
  -1   6  13        532.14        492.98       832.94 o                         
  -1   6  12       7758.97       7354.33       853.71 o                         
   1  -6 -11        784.38       1148.49       676.94 o                         
  -1   6  10       3128.88       2976.22       573.83 o                         
  -1   6   9        746.13       1043.08       466.95 o                         
   1  -6  -8       1107.51       2429.70      3361.68 o                         
   1  -6  -7       1313.03       2204.74       589.23 o                         
   1  -6  -6      52412.27      55032.38       944.18 o                         
   1  -6  -5      16882.01      16084.92       685.71 o                         
  -1   6   4      31419.95      26646.40       796.87 o                         
  -1   6   3         78.74        314.37       372.08 o                         
   1  -6  -2        549.83        931.05       368.90 o                         
  -1   6   1       4043.26       4021.93       386.21 o                         
   1  -6   0        313.80        502.71       789.87 o                         
   1  -6   1       4980.65       4805.26       219.76 o                         
   1  -6   2       5029.63       4891.18       281.84 o                         
   1  -6   3         83.60        116.03       185.81 o                         
   1  -6   4       1327.63       1491.72       275.19 o                         
  -1   6  -5       7041.21       6617.93       392.13 o                         
  -1   6  -7        188.63        259.94       593.95 o                         
   1  -6   8          2.25        507.71       538.45 o                         
  -1   6  -9         23.26        138.72       644.38 o                         
   1  -6  10       1247.45       1739.22      1347.21 o                         
  -1   6 -11        775.93        841.64      1431.92 o                         
   1  -5 -14         61.08        883.36      1071.34 o                         
   1  -5 -13       3658.37       4781.14      2723.09 o                         
  -1   5  12          7.16        230.01       677.43 o                         
  -1   5  11        715.69        637.20       557.23 o                         
  -1   5  10       3427.20       3528.59       522.90 o                         
  -1   5   9       2118.88       2208.79       490.75 o                         
   1  -5  -8        257.77        327.52       261.21 o                         
  -1   5   6      42424.34      47876.08       922.74 o                         
   1  -5  -5       5128.73       4090.27       531.75 o                         
  -1   5   4      93372.08      81885.68      1122.68 o                         
   1  -5  -3      15372.68      12426.91       624.19 o                         
   1  -5  -2      30236.06      28562.11       696.58 o                         
  -1   5   1       4961.10       4879.25       396.75 o                         
   1  -5   0      34565.80      34481.47       517.33 o                         
   1  -5   1       2254.78       2280.50      1211.66 o                         
  -1   5  -2      20469.88      19997.80       347.23 o                         
   1  -5   3       2608.48       2363.23       213.45 o                         
   1  -5   4     119408.86     118805.98       891.39 o                         
  -1   5  -5       3423.89       3153.85       320.54 o                         
   1  -5   6      74839.02      71649.98       799.43 o                         
   1  -5   7        104.77       2609.37      2420.17 o                         
  -1   5  -8       2001.24       2526.57       596.57 o                         
   1  -5   9         93.69        571.98       605.84 o                         
  -1   5 -10       8866.28       9653.28       841.48 o                         
   1  -5  11        370.32        915.73      1383.96 o                         
   1  -4 -14       7279.51       7868.51      1096.04 o                         
   1  -4 -13        113.01        550.70       908.72 o                         
  -1   4  12      33991.41      32522.31      4648.33 o                         
   1  -4 -11        898.97        514.38       514.59 o                         
   1  -4 -10      48195.63      46869.61       929.60 o                         
   1  -4  -9        926.45        841.11       452.88 o                         
  -1   4   8       4341.83       4111.43       338.41 o                         
   1  -4  -7       3731.83       3339.14       353.56 o                         
  -1   4   6      25913.68      27770.34       626.30 o                         
  -1   4   5       3057.99       2634.32       534.02 o                         
   1  -4  -4      80146.78      71249.02       848.89 o                         
   1  -4  -3      14578.48      14022.87       568.83 o                         
  -1   4   2      43442.76      42081.59       804.84 o                         
   1  -4  -1       1847.01       2259.48       344.98 o                         
  -1   4   0       2599.33       2667.06       275.40 o                         
  -1   4  -1       2867.87       2757.45       493.15 o                         
  -1   4  -2       1487.65        949.05       708.27 o                         
   1  -4   3      27569.46      26126.60       361.13 o                         
  -1   4  -4        223.73        270.49       218.67 o                         
   1  -4   5        887.13        807.39       270.63 o                         
   1  -4   6       1913.87       1979.67       298.08 o                         
  -1   4  -7       5647.63       5417.92       364.08 o                         
   1  -4   8        155.82        361.91      2300.71 o                         
   1  -4   9       2086.09       2765.05       680.93 o                         
   1  -4  10       1381.11       1262.81       666.31 o                         
  -1   4 -11       1455.02       2180.68       728.65 o                         
  -1   4 -12       2653.32       3575.58      1417.55 o                         
   1  -3 -14        263.69        830.35       950.27 o                         
   1  -3 -13       1241.10       1245.56       814.00 o                         
  -1   3  12       2323.23       3474.00       807.88 o                         
   1  -3 -11         36.21        268.16       533.29 o                         
  -1   3  10      21756.48      20438.11       675.02 o                         
   1  -3  -9       2611.93       2455.53       410.29 o                         
  -1   3   8       1464.34       1511.24       338.44 o                         
   1  -3  -7       1291.54       1151.27       313.00 o                         
  -1   3   6      11402.44      11245.04       372.22 o                         
  -1   3   5        161.85        161.25       294.48 o                         
   1  -3  -4      73895.33      74666.05       843.13 o                         
   1  -3  -3       6054.53       5970.49       355.42 o                         
   1  -3  -2     140626.59     139219.73      1092.83 o                         
   1  -3  -1       6504.77       7042.55       368.31 o                         
   1  -3   0     189342.45     188106.36      1189.17 o                         
  -1   3  -1       1235.74       1260.79       383.67 o                         
   1  -3   2        271.93        560.22       699.05 o                         
   1  -3   3         96.56        949.17      1630.10 o                         
   1  -3   4      19652.91      18784.31       384.84 o                         
  -1   3  -5       1437.27       1451.96       212.86 o                         
  -1   3  -6     102597.35      98410.54       784.07 o                         
  -1   3  -7        177.23        374.47       301.75 o                         
   1  -3   8      25522.43      25995.29       636.44 o                         
   1  -3   9          0.69        114.98       402.31 o                         
   1  -3  10       6847.31       7595.77       914.20 o                         
  -1   3 -11        563.91        709.59       645.47 o                         
  -1   3 -12       1767.40       2346.92       767.89 o                         
   1  -3  13        937.20       1684.29      1511.24 o                         
   1  -2 -14        224.22        555.52       911.81 o                         
  -1   2  13          3.72         32.94       794.91 o                         
  -1   2  12       1904.58       1698.63       740.26 o                         
   1  -2 -11       4711.96       4192.13       707.92 o                         
  -1   2  10      24844.39      24586.71      3509.71 o                         
   1  -2  -9       1584.02       1385.14       407.69 o                         
   1  -2  -8       8023.93       7677.21       379.34 o                         
  -1   2   7          1.27        124.10       296.10 o                         
   1  -2  -6        547.52        728.41       282.99 o                         
   1  -2  -5      22693.72      22436.23       356.10 o                         
  -1   2   4         85.57        117.86       201.15 o                         
  -1   2   3         78.97        610.68       338.90 o                         
  -1   2   2       7695.38       8208.56       291.21 o                         
   1  -2  -1      21718.62      23235.60       317.06 o                         
   1  -2   0       2188.55       2813.88       190.12 o                         
   1  -2   1      22129.90      23433.54       275.45 o                         
   1  -2   2          2.01        101.64       374.69 o                         
   1  -2   3          1.99        627.38       669.23 o                         
   1  -2   4       1128.89       2109.64       933.44 o                         
   1  -2   5      12465.38      12195.61       282.47 o                         
  -1   2  -6       9140.31       9033.43       276.69 o                         
  -1   2  -7          5.77         12.97       212.33 o                         
  -1   2  -8       6451.83       6824.23       372.38 o                         
   1  -2   9       1759.22       1876.10       383.13 o                         
   1  -2  10       7226.90       7457.22      1766.23 o                         
   1  -2  11       2787.91       2854.91       734.12 o                         
  -1   2 -12        195.04        441.89       716.55 o                         
  -1   2 -13        208.77        530.20       834.30 o                         
   1  -1 -14         96.52        923.44      1151.06 o                         
   1  -1 -13        223.36        647.47       794.69 o                         
   1  -1 -12        100.51        460.31       745.95 o                         
  -1   1  11       1730.84       2028.28       687.84 o                         
   1  -1 -10      18487.76      17423.46       778.38 o                         
  -1   1   9         39.21        198.53       383.35 o                         
  -1   1   8      19792.36      18988.84       551.29 o                         
  -1   1   7        344.30        405.47       306.22 o                         
   1  -1  -6      19596.62      19084.68       442.84 o                         
  -1   1   5       1833.00       1720.15       253.18 o                         
   1  -1  -4        184.21        379.28       193.74 o                         
   1  -1  -3         84.06        130.93       147.56 o                         
  -1   1   2       3708.00       4146.63       366.49 o                         
   1  -1  -1        676.60        651.91       356.23 o                         
  -1   1   0     192672.06     204782.41      1294.47 o                         
  -1   1  -1        383.85        530.58       128.75 o                         
   1  -1   2      28817.85      30459.31       282.79 o                         
   1  -1   3         39.29        624.42       394.57 o                         
   1  -1   4        135.67        884.09       600.25 o                         
   1  -1   5       3538.77       4342.82      1168.11 o                         
  -1   1  -6       3851.36       3546.34       208.32 o                         
   1  -1   7        189.40        205.96       248.52 o                         
   1  -1   8      14984.40      14744.72       407.74 o                         
  -1   1  -9         20.03         28.98       329.89 o                         
  -1   1 -10      21998.59      21822.34       643.91 o                         
   1  -1  11       2015.74       1972.19      1684.05 o                         
   1  -1  12        391.70        493.63       788.64 o                         
  -1   1 -13         94.44        743.62       797.90 o                         
  -1   1 -14        160.44        396.04      1101.98 o                         
  -1   0  14       5714.13       6096.73      1531.91 o                         
  -1   0  13       1146.63        919.41       875.33 o                         
  -1   0  12       2752.65       2269.26       769.67 o                         
  -1   0  11        466.29       1029.30       664.63 o                         
   1   0 -10       6835.13       7383.53       650.43 o                         
   1   0  -9        343.05        596.74       526.89 o                         
   1   0  -8      14002.91      13679.44       498.05 o                         
  -1   0   7       1933.68       1743.83       296.42 o                         
   1   0  -6      24068.87      23769.81       485.95 o                         
   1   0  -5       1248.52       1319.70       213.47 o                         
  -1   0   4       1210.74       1404.16       157.95 o                         
   1   0  -3      16993.10      17979.38       209.07 o                         
  -1   0   2          4.70         80.02       124.18 o                         
  -1   0   1        309.56        946.55       621.53 o                         
  -1   0   0        327.48       -198.52       931.90 o                         
  -1   0  -1         13.05        131.56        80.50 o                         
   1   0   2       2855.29       3155.81       148.79 o                         
  -1   0  -3      12896.43      13600.28       223.15 o                         
  -1   0  -4       6872.82       7002.69       416.14 o                         
   1   0   5       3999.65       4654.02       719.87 o                         
   1   0   6       3518.71       3851.67       797.59 o                         
  -1   0  -7       5627.37       5528.00       281.74 o                         
  -1   0  -8       6036.86       6378.80       328.29 o                         
   1   0   9        615.82        625.00       325.07 o                         
  -1   0 -10      44454.89      44731.61       777.33 o                         
  -1   0 -11        476.20        504.79       461.76 o                         
   1   0  12       9992.91      12921.37      3556.70 o                         
   1   0  13        285.81        452.55       837.53 o                         
   1   0  14       1095.62       1886.06       939.35 o                         
   1   1 -13       2964.71       3733.27      1392.51 o                         
   1   1 -12       4586.56       4463.85       807.13 o                         
  -1  -1  11        169.44        450.28       712.60 o                         
   1   1 -10      11302.56      12030.98       788.49 o                         
  -1  -1   9        792.64       1269.64       510.65 o                         
  -1  -1   8      30203.95      29909.52       753.14 o                         
   1   1  -7       2061.93       2047.06       230.47 o                         
  -1  -1   6     192694.92     189147.91       981.13 o                         
  -1  -1   5        498.82        546.25       166.29 o                         
  -1  -1   4     101277.34     103326.56       441.42 o                         
   1   1  -3        145.82        280.65       101.51 o                         
  -1  -1   2       9910.49      10115.58       124.03 o                         
  -1  -1   1          5.74        145.56       107.38 o                         
  -1  -1   0     128871.77     122312.05      2348.38 o                         
  -1  -1  -1        200.94        189.55       910.72 o                         
   1   1   2     169718.33     173095.89      1116.89 o                         
   1   1   3       7093.64       7557.36       223.55 o                         
   1   1   4     232347.44     232667.69      1338.09 o                         
   1   1   5        295.12        445.27       290.57 o                         
   1   1   6      34812.31      33655.61       558.01 o                         
   1   1   7       4418.70       4355.14       607.12 o                         
  -1  -1  -8       5164.97       5470.61       340.22 o                         
   1   1   9       3345.19       3386.19       341.49 o                         
   1   1  10      41905.29      42108.29       753.85 o                         
  -1  -1 -11        513.44        809.37       447.45 o                         
   1   1  12       9446.71       9711.90       636.51 o                         
   1   1  13       3287.82       3444.37      2414.87 o                         
   1   1  14       1533.60       2007.88      1018.93 o                         
  -1  -1 -15         11.53       1323.62       987.49 o                         
   1   2 -13       1034.15       2581.29      1443.92 o                         
   1   2 -12       7677.01       8266.48      1440.21 o                         
  -1  -2  11        467.56        495.50       652.53 o                         
   1   2 -10       2430.35       2753.50       653.63 o                         
   1   2  -9        888.82       1082.62       485.03 o                         
   1   2  -8        155.09        408.94       431.63 o                         
   1   2  -7       1816.32       2025.46       465.27 o                         
   1   2  -6       7611.94       7465.75       286.73 o                         
   1   2  -5        483.88        454.43       182.33 o                         
  -1  -2   4       3854.52       3936.94       143.91 o                         
   1   2  -3      25164.06      26332.73       218.87 o                         
   1   2  -2         65.79        130.69        77.58 o                         
   1   2  -1         66.20        155.90        62.21 o                         
   1   2   0       2951.93       3408.19       159.82 o                         
  -1  -2  -1        485.10       1406.91       735.12 o                         
  -1  -2  -2      12196.69      12867.04       327.50 o                         
   1   2   3      18163.20      18837.62       296.59 o                         
  -1  -2  -4      87249.35      86244.70       854.12 o                         
   1   2   5       6102.40       6217.84       378.52 o                         
  -1  -2  -6      35095.70      35016.66       493.84 o                         
  -1  -2  -7       2778.68       2702.79       343.27 o                         
   1   2   8        115.00         71.95       688.19 o                         
  -1  -2  -9        850.52        560.49       241.75 o                         
  -1  -2 -10      27191.61      26771.28       652.85 o                         
   1   2  11         64.02        101.68       486.97 o                         
  -1  -2 -12      28664.07      29371.02       894.67 o                         
   1   2  13         14.97         42.19       634.77 o                         
   1   2  14      11251.16      11212.45      1985.79 o                         
  -1  -2 -15        330.11       1475.81      1073.93 o                         
  -1  -3  12       7968.36       9042.16      1630.69 o                         
  -1  -3  11        254.60        577.31      1248.21 o                         
   1   3 -10       6510.45       6609.80       654.69 o                         
   1   3  -9          2.51        549.92       487.64 o                         
   1   3  -8       2093.39       2486.71       408.07 o                         
   1   3  -7        179.54        347.11       360.33 o                         
  -1  -3   6      27340.51      26780.63      1467.79 o                         
  -1  -3   5          0.46        116.64       168.97 o                         
   1   3  -4      86021.68      85570.61       535.59 o                         
  -1  -3   3         15.07         50.50       100.15 o                         
  -1  -3   2      24075.80      25232.94       204.42 o                         
  -1  -3   1        357.41        384.63        84.02 o                         
   1   3   0      12887.85      12423.61       167.67 o                         
  -1  -3  -1       1172.90       1321.31       150.00 o                         
  -1  -3  -2       1939.30       2435.80       394.05 o                         
   1   3   3        884.54        892.72       250.08 o                         
   1   3   4     104914.66     104942.63       822.70 o                         
   1   3   5       6502.01       6228.18       403.92 o                         
   1   3   6      61353.02      60166.61       907.32 o                         
   1   3   7         32.13        540.05       340.68 o                         
   1   3   8        151.67        497.86       314.48 o                         
   1   3   9       1097.12        811.79       987.31 o                         
  -1  -3 -11       1143.99       1120.70       510.50 o                         
  -1  -3 -12        554.54        577.06       535.10 o                         
  -1  -3 -13       1430.25       1321.12       592.22 o                         
   1   3  14         20.99        319.70       688.39 o                         
  -1  -3 -15        625.21       1815.82      2403.52 o                         
  -1  -4  12       3628.11       4479.06      1621.86 o                         
  -1  -4  11       1534.79       1788.66      1438.32 o                         
   1   4 -10       3717.03       3448.34      1103.74 o                         
   1   4  -9        385.54        585.33       461.71 o                         
  -1  -4   8         21.57        402.59       430.73 o                         
   1   4  -7       1094.04       1267.97       387.04 o                         
   1   4  -6        327.72        801.98       389.20 o                         
  -1  -4   5      16827.55      17195.56      1528.79 o                         
  -1  -4   4          8.95         56.78       158.76 o                         
  -1  -4   3        110.52         98.35       121.64 o                         
   1   4  -2       2607.40       2651.27       122.19 o                         
  -1  -4   1      15651.77      16170.31       215.54 o                         
  -1  -4   0       1632.76       1602.02       133.91 o                         
   1   4   1      10815.24      10786.40       212.93 o                         
  -1  -4  -2      12073.86      12466.65       251.05 o                         
  -1  -4  -3          6.85        488.51       347.11 o                         
  -1  -4  -4      16620.51      16291.49       405.60 o                         
  -1  -4  -5      22502.22      22343.49       576.58 o                         
   1   4   6      80760.51      77429.65      1039.94 o                         
  -1  -4  -7       1827.33       1643.61       347.02 o                         
   1   4   8       5795.77       5741.88       421.56 o                         
  -1  -4  -9       1915.67       2591.07       472.40 o                         
   1   4  10       2848.69       3071.53       810.93 o                         
   1   4  11        443.69        791.59       495.69 o                         
   1   4  12       1735.12       1836.83       536.45 o                         
   1   4  13         24.54        180.24       594.06 o                         
  -1  -4 -14       9871.60       9935.25       762.84 o                         
  -1  -4 -15       1046.83        715.81       782.24 o                         
  -1  -5  11        174.11       1217.74      1553.93 o                         
  -1  -5  10      29771.51      32517.45      1865.81 o                         
   1   5  -9         17.45        -10.72      1074.29 o                         
  -1  -5   8       6955.78       7437.81       530.70 o                         
   1   5  -7         82.65        213.13       431.87 o                         
   1   5  -6       6519.88       6425.13       448.23 o                         
  -1  -5   5        138.51        554.42       340.45 o                         
  -1  -5   4      24063.12      23245.92      1957.35 o                         
   1   5  -3        874.27        973.38       189.15 o                         
  -1  -5   2      89634.38      91464.06       576.95 o                         
   1   5  -1        474.31        405.28       140.17 o                         
  -1  -5   0     135000.81     136882.22       603.82 o                         
   1   5   1        544.39        526.82       166.38 o                         
   1   5   2       1192.12       1131.17       189.31 o                         
   1   5   3       2582.46       2296.26       270.49 o                         
  -1  -5  -4      16298.20      16159.93       491.32 o                         
   1   5   5       3694.26       2529.67       471.71 o                         
   1   5   6      43379.09      38288.75       763.88 o                         
   1   5   7       6420.25       5484.65       465.13 o                         
  -1  -5  -8       7585.89       6923.55       493.47 o                         
   1   5   9        126.71        325.09       531.11 o                         
   1   5  10       5120.23       5580.97       664.92 o                         
   1   5  11       1570.02       1786.02       992.42 o                         
  -1  -5 -12        123.18       1108.88      3593.02 o                         
   1   5  13       2820.30       2616.09       627.62 o                         
   1   5  14        322.71        221.82       727.92 o                         
  -1  -5 -15          0.07       -104.45       832.99 o                         
   1   6 -11        447.02       1812.07      2060.23 o                         
   1   6 -10        825.46        858.27      1400.06 o                         
   1   6  -9       4012.27       3480.27      1261.67 o                         
  -1  -6   8        333.61        802.63      1073.94 o                         
   1   6  -7       7313.97       8739.36       577.06 o                         
  -1  -6   6        685.61        727.51       367.69 o                         
  -1  -6   5        460.52        750.19       330.94 o                         
   1   6  -4       1741.05       1902.16       353.89 o                         
  -1  -6   3      10983.62      11435.87      1237.30 o                         
   1   6  -2      20855.41      20853.08       343.77 o                         
  -1  -6   1          2.92         31.88       231.70 o                         
   1   6   0      86599.74      86123.12       653.38 o                         
  -1  -6  -1        936.85        952.28       221.36 o                         
   1   6   2      19080.50      18727.53       408.63 o                         
   1   6   3       6824.01       7178.09       319.67 o                         
  -1  -6  -4      10502.24      10322.84       444.11 o                         
  -1  -6  -5       1033.90       1343.75       518.07 o                         
  -1  -6  -6      61536.26      66958.40      1066.11 o                         
  -1  -6  -7       1404.94        994.59       435.67 o                         
  -1  -6  -8      82739.34      70127.81      1151.57 o                         
   1   6   9       2112.41       1719.56       533.47 o                         
  -1  -6 -10      68398.90      58827.77      1254.81 o                         
  -1  -6 -11        884.61        951.26       683.63 o                         
   1   6  12       6140.36       5585.30      1043.58 o                         
  -1  -6 -13        190.93        313.86      3965.76 o                         
  -1  -6 -14       6809.06       6402.43       848.59 o                         
   1   6  15        918.50       1211.35       894.97 o                         
   1   7 -10      12536.84      13083.78      2209.90 o                         
  -1  -7   9        208.99        782.95      1519.34 o                         
   1   7  -8      28026.83      28285.26      1789.95 o                         
  -1  -7   7        813.61       1512.82      1024.45 o                         
   1   7  -6      38219.52      39541.47       853.38 o                         
  -1  -7   5       1686.64       1578.38       378.27 o                         
  -1  -7   4       7304.85       7021.18       458.67 o                         
  -1  -7   3       4287.94       4265.85       376.90 o                         
   1   7  -2      18372.47      16554.47      1435.83 o                         
  -1  -7   1       3001.17       2880.21       243.52 o                         
  -1  -7   0     110297.80     108434.28       893.20 o                         
  -1  -7  -1       6416.92       6404.75       342.72 o                         
  -1  -7  -2      29741.55      29584.75       488.25 o                         
   1   7   3       9734.63       9734.54       360.78 o                         
  -1  -7  -4      12094.64      11331.00       454.54 o                         
   1   7   5          1.50         24.43       376.39 o                         
  -1  -7  -6       3800.01       4254.92       592.87 o                         
  -1  -7  -7      12868.83      14413.79       696.76 o                         
  -1  -7  -8        466.09        533.78       511.07 o                         
   1   7   9       4442.67       4339.88       551.47 o                         
   1   7  10       1415.64       1571.32       678.25 o                         
  -1  -7 -11        387.63        696.04       801.67 o                         
   1   7  12        149.62         65.60       973.15 o                         
   1   7  13       2470.13       3285.16      1205.92 o                         
  -1  -7 -14         63.55         84.54      3050.78 o                         
  -1  -7 -15         15.83        226.53       878.60 o                         
   1   8  -9        123.51        153.75      1983.49 o                         
  -1  -8   8        474.34        479.52      1390.12 o                         
  -1  -8   7       1207.58       1259.66      1144.66 o                         
  -1  -8   6       2361.09       3034.96      1006.25 o                         
  -1  -8   5       1420.67       1309.08       830.57 o                         
   1   8  -4        380.56        540.68       416.18 o                         
   1   8  -3        420.65        881.38       387.72 o                         
   1   8  -2        148.59        563.26       412.85 o                         
   1   8  -1       6966.25       6750.16       681.62 o                         
   1   8   0      17587.29      17616.83       442.77 o                         
   1   8   1       3297.93       3109.56       345.40 o                         
   1   8   2      40131.05      39557.44       669.25 o                         
  -1  -8  -3        829.27        780.83       387.27 o                         
   1   8   4      23215.26      21460.74       622.53 o                         
  -1  -8  -5       7060.84       7301.51       475.57 o                         
  -1  -8  -6       1167.00       1879.96      1854.77 o                         
  -1  -8  -7        181.66        470.05       630.64 o                         
  -1  -8  -8       3141.12       3773.25       650.36 o                         
  -1  -8  -9       2169.19       2409.11       688.05 o                         
   1   8  10      50260.09      50437.05      1333.97 o                         
  -1  -8 -11       3547.40       3051.97       880.35 o                         
   1   8  12      11712.00      11427.40      1039.15 o                         
  -1  -8 -13        342.47        910.65      1021.87 o                         
  -1  -8 -14       1608.74       2757.16      1195.99 o                         
  -1  -8 -15        327.04        401.54      3366.94 o                         
  -1  -9   8       1555.48       2609.15      1820.05 o                         
  -1  -9   7         10.77         32.69      1262.81 o                         
   1   9  -6      23305.35      24861.80      1576.83 o                         
  -1  -9   5          2.72        600.58       972.18 o                         
  -1  -9   4       9133.89       9547.18      1045.79 o                         
  -1  -9   3         56.57        246.73       424.08 o                         
   1   9  -2        291.49        368.05       445.34 o                         
   1   9  -1       1577.81       2333.09       518.10 o                         
   1   9   0       7631.62       8068.21       581.03 o                         
   1   9   1       1181.57       1244.99       353.93 o                         
  -1  -9  -2       3184.88       2987.93       395.29 o                         
   1   9   3         31.94         58.68       398.01 o                         
   1   9   4       9011.42       8205.19       554.11 o                         
  -1  -9  -5       8991.95       8945.40       605.82 o                         
   1   9   6        756.90        775.57       481.70 o                         
  -1  -9  -7        863.84       2453.88      1677.84 o                         
  -1  -9  -8        884.47       1889.04       618.18 o                         
  -1  -9  -9       2723.20       3568.34       761.10 o                         
  -1  -9 -10         60.87        335.68       757.39 o                         
  -1  -9 -11       3023.43       2908.21       941.35 o                         
  -1  -9 -12       2118.51       2836.16       999.52 o                         
  -1  -9 -13         55.46       -156.06      1092.74 o                         
   1   9  14         96.28        -27.38      1213.54 o                         
  -1  -9 -15       1890.08       1789.22      2160.34 o                         
   1  10  -7        762.58       1039.09      1716.54 o                         
  -1 -10   6       3380.00       5251.97      1477.76 o                         
  -1 -10   5       2523.20       3164.19      1163.75 o                         
  -1 -10   4      11061.32      11219.60      1236.71 o                         
   1  10  -3        453.78        710.35       809.62 o                         
   1  10  -2       3873.96       4016.33       539.79 o                         
   1  10  -1       2458.07       2103.60       527.82 o                         
  -1 -10   0        982.01       1302.30       548.24 o                         
   1  10   1       1517.17       1975.49       578.95 o                         
  -1 -10  -3       1022.96        950.18       490.80 o                         
  -1 -10  -4      65610.23      60461.96      1217.44 o                         
  -1 -10  -5       9593.09       9164.66       612.67 o                         
   1  10   6      29376.28      29099.24       851.80 o                         
   1  10   7        224.97        426.77       503.15 o                         
  -1 -10  -8        256.72        900.96      1410.96 o                         
  -1 -10  -9        488.83       1480.12       724.47 o                         
  -1 -10 -10      11318.47      14196.13       952.08 o                         
   1  10  11       1755.25       2716.03      1018.55 o                         
   1  10  12      10519.20      12939.47      1217.04 o                         
   1  10  13       1649.83       2207.13      1169.27 o                         
   1  10  14       7081.81       9247.62      1373.34 o                         
  -1 -11   6       8259.19       9172.36      2672.71 o                         
  -1 -11   5       1869.75       2407.26      1502.34 o                         
   1  11  -4      14091.94      14488.17      1432.85 o                         
   1  11  -3       5219.38       5545.20      1214.81 o                         
   1  11  -2       7502.88       6692.64      1119.17 o                         
   1  11  -1       2532.78       2036.86       582.53 o                         
  -1 -11   0       5039.22       5757.39       694.58 o                         
  -1 -11  -1       2357.25       2664.13       651.82 o                         
   1  11   2        211.03       1462.02       698.61 o                         
  -1 -11  -3       5165.41       4960.20       582.86 o                         
   1  11   4        813.28        730.27       641.41 o                         
   1  11   5        522.26        440.42       629.95 o                         
   1  11   6          1.77        578.80       597.20 o                         
  -1 -11  -7       2658.42       2931.71       626.43 o                         
   1  11   8        819.28       1533.81       623.20 o                         
  -1 -11  -9        815.85       1147.28      1227.04 o                         
  -1 -11 -10         76.41       1049.11       832.95 o                         
   1  11  11       1751.46       1681.28       917.91 o                         
  -1 -11 -12       3983.25       5244.90      1112.75 o                         
  -1 -11 -13       1144.45       2270.51      1098.65 o                         
  -1 -11 -14       6208.55      10060.50      1364.40 o                         
   1  12  -4      10186.62      10394.26      1698.43 o                         
  -1 -12   3        384.74       1507.74      1265.35 o                         
  -1 -12   2      31615.57      27276.27      2218.16 o                         
   1  12  -1       2610.49       2736.86      1237.78 o                         
   1  12   0      23115.79      24935.64      1143.56 o                         
   1  12   1        586.29        967.87       727.95 o                         
   1  12   2       2210.98       2182.41       766.33 o                         
   1  12   3        322.14        698.74       823.59 o                         
   1  12   5       6861.32       6404.21       785.94 o                         
  -1 -12  -6      51297.54      49969.47      1291.27 o                         
   1  12   7       4211.66       4287.00       692.72 o                         
   1  12   8      18342.05      19967.02       889.88 o                         
   1  12   9       2854.73       3337.25       687.16 o                         
   1  12  10       9832.24      12357.61      1177.96 o                         
  -1 -12 -11       1285.23       2869.09      1028.32 o                         
  -1 -12 -12       2404.75       3753.63      1147.36 o                         
  -1 -12 -13       2104.44       3211.81      1197.60 o                         
   1  13  -2       2349.59       2634.56      1739.34 o                         
   1  13  -1        129.60       1928.63      1680.54 o                         
   1  13   0       2700.88       3862.09      1416.03 o                         
   1  13   1         11.12       -106.19      1557.21 o                         
   1  13   2         55.02        361.53       837.94 o                         
  -1 -13  -3         52.27        837.48       866.54 o                         
  -1 -13  -4        292.99        808.32       969.04 o                         
   1  13   6        612.46        914.32       778.07 o                         
  -1 -13  -7         10.11        198.82       731.18 o                         
  -1 -13  -8       2777.26       3355.39       751.94 o                         
   1  13   9       1044.65       1356.14       732.75 o                         
  -1 -13 -10        194.55        349.72       720.17 o                         
   1  13  11       1005.09       2234.91      1249.81 o                         
   1  13  12        111.34       2510.75      1135.77 o                         
   1  14   0      15413.27      18708.51      2151.39 o                         
   1  14   1       1469.61       2277.60      1635.49 o                         
   1  14   2       3544.79       3085.48      1680.17 o                         
   1  14   3         77.65        925.66       958.70 o                         
   1  14   4        552.23       1114.82      1023.95 o                         
   1  14   5        339.17       1079.21      1078.63 o                         
  -1 -14  -7        320.08       1108.47       867.17 o                         
  -1 -14  -8       5031.40       4846.17       844.59 o                         
  -1 -14  -9       1187.08       1085.15       790.13 o                         
  -1 -14 -10       7233.95       8427.99       861.87 o                         
   1  15   4        415.99       1285.31      1386.11 o                         
   1  15   5        968.87       1165.33      1191.60 o                         
   1  15   6         48.85       -185.18      1404.96 o                         
  -2  13   8       2890.94       3401.68      1244.21 o                         
  -2  13   7        807.50       1210.98      1198.99 o                         
  -2  13   6       8680.04       9750.87      1236.31 o                         
   2 -13  -5       5571.92       6346.15      1186.63 o                         
  -2  13   4      23715.72      25251.26      1722.78 o                         
   2 -13  -3       3254.81       3344.27       774.39 o                         
   2 -13  -2      19680.27      20025.86       992.61 o                         
  -2  13   1       2371.77       2423.10       757.93 o                         
  -2  13   0       4981.08       5138.25      4128.09 o                         
   2 -12 -10       1281.30       1399.76      1594.69 o                         
  -2  12   9        217.93       1112.64      1269.66 o                         
  -2  12   8        420.83       1094.92      1119.88 o                         
   2 -12  -7        394.21        597.27      1168.30 o                         
   2 -12  -6        773.77       1007.42      1031.91 o                         
   2 -12  -5        509.22        930.55      1004.19 o                         
  -2  12   4       1542.74       2412.81       900.89 o                         
  -2  12   3        420.96        804.30      1078.94 o                         
   2 -12  -2       1817.64       1609.72       665.51 o                         
   2 -12  -1        336.38        150.14       632.24 o                         
  -2  12   0       5230.65       5740.67       718.80 o                         
   2 -12   1        101.53         40.32       606.67 o                         
  -2  12  -2        470.24       1122.97       991.63 o                         
  -2  12  -3        212.84       2355.22      2194.49 o                         
   2 -11 -11       1553.91       7571.11      4872.61 o                         
  -2  11  10      11692.99      14856.22      1194.60 o                         
   2 -11  -9       2921.22       3613.36      1072.06 o                         
   2 -11  -8       4622.11       6036.63      1026.29 o                         
  -2  11   7        303.00        738.30      1028.57 o                         
  -2  11   6        393.61        701.86      1016.36 o                         
   2 -11  -5       1685.64       1734.55       914.85 o                         
  -2  11   4        187.57        586.53       849.35 o                         
   2 -11  -3        759.23       1427.27       820.20 o                         
  -2  11   2       8011.12       8523.38      1013.93 o                         
   2 -11  -1       4717.58       4960.69       620.06 o                         
  -2  11   0      10452.06      11140.38       717.74 o                         
  -2  11  -1       3634.59       3530.44       573.57 o                         
  -2  11  -2        526.27       1425.84      2222.99 o                         
   2 -11   3        146.79        915.00       946.96 o                         
   2 -11   4        427.00        762.84       860.72 o                         
   2 -11   5       1240.15       2079.50      1605.04 o                         
  -2  10  12         19.27        250.88       739.47 o                         
   2 -10 -11        896.14       1584.92       712.02 o                         
   2 -10 -10        197.20        -83.96      4549.30 o                         
  -2  10   9         26.09        942.36      1007.57 o                         
  -2  10   8        257.85       1068.03       891.88 o                         
   2 -10  -7        562.49        815.49       875.84 o                         
   2 -10  -6       1874.56       1882.61       841.45 o                         
  -2  10   5       1525.79       1574.69       872.46 o                         
  -2  10   4       1164.03       1534.22       769.70 o                         
   2 -10  -3         13.49        488.67       757.91 o                         
   2 -10  -2       1832.67       2011.31       720.93 o                         
  -2  10   1        502.75        824.40       822.99 o                         
  -2  10   0      25162.47      24667.17       773.40 o                         
   2 -10   1        624.31        850.93       506.62 o                         
   2 -10   2       6577.63       6542.16       546.81 o                         
  -2  10  -3         55.34       1034.24      2001.34 o                         
  -2  10  -4       1391.70       1878.93       813.10 o                         
  -2  10  -5        218.70        762.21       810.32 o                         
   2 -10   6       3746.82       4979.86      1397.77 o                         
  -2   9  13        521.01       1315.50       783.12 o                         
  -2   9  12       2498.34       2331.94       718.27 o                         
  -2   9  11       1284.79       2075.02       651.77 o                         
  -2   9  10      11353.14      11502.85       771.77 o                         
   2  -9  -9       3437.84       7100.35      4214.08 o                         
   2  -9  -8      29983.23      35334.42      1088.79 o                         
   2  -9  -7       2743.58       2798.08       770.53 o                         
  -2   9   6      42053.04      40601.70      1240.18 o                         
  -2   9   5       4504.72       4666.31       833.76 o                         
  -2   9   4       6761.06       7265.53       885.24 o                         
   2  -9  -3        600.02       1101.95       652.33 o                         
  -2   9   2       3583.44       3674.50       590.04 o                         
   2  -9  -1        820.05       1782.99       634.78 o                         
  -2   9   0      27752.55      27020.07       946.15 o                         
   2  -9   1       1224.52       1480.26       460.45 o                         
  -2   9  -2      24894.42      24993.31       693.36 o                         
   2  -9   3        428.93        641.29       441.30 o                         
   2  -9   4       3320.94       3378.54       484.18 o                         
  -2   9  -5        666.46        890.19       752.50 o                         
  -2   9  -6        425.70        672.27       830.59 o                         
   2  -9   7        918.78        829.78      1391.09 o                         
  -2   8  13       2858.71       3243.60       780.97 o                         
  -2   8  12        526.18        522.99       702.99 o                         
   2  -8 -11        365.90        746.73       638.29 o                         
  -2   8  10       1585.00       2296.52       621.69 o                         
  -2   8   9       2167.32       2372.40       614.08 o                         
  -2   8   8        543.97        677.23       551.11 o                         
   2  -8  -7       7789.40       8843.18       762.99 o                         
  -2   8   6      17797.62      16333.24       849.11 o                         
  -2   8   5      10188.72       9064.15       807.09 o                         
  -2   8   4      14718.90      14479.60       886.99 o                         
  -2   8   3       9096.22       8532.71       618.43 o                         
  -2   8   2       1018.89       1644.61       515.80 o                         
   2  -8  -1       5185.56       5316.73       588.07 o                         
   2  -8   0      32493.62      32540.44       818.28 o                         
   2  -8   1       9474.15       9562.77       749.52 o                         
  -2   8  -2      40446.48      40311.03       765.35 o                         
  -2   8  -3       5238.13       5152.73       437.64 o                         
  -2   8  -4      32706.94      33463.32       731.40 o                         
   2  -8   5       3072.18       2975.46       444.45 o                         
  -2   8  -6      10572.17      10514.99       903.82 o                         
   2  -8   7       1297.58       1166.49       694.51 o                         
   2  -8   8       3647.57       4264.37      1475.48 o                         
   2  -8   9        833.72       2190.10      1581.62 o                         
   2  -7 -14       9108.77      10805.77      1268.54 o                         
  -2   7  13        784.18       -420.12      4119.65 o                         
   2  -7 -12       9988.58      10066.49       801.84 o                         
  -2   7  11       1179.18       1028.17       660.63 o                         
   2  -7 -10       2969.39       3686.73       595.88 o                         
  -2   7   9        268.55        409.25       585.75 o                         
   2  -7  -8       1471.21       1656.51       533.88 o                         
   2  -7  -7        721.56        -42.01      3481.56 o                         
  -2   7   6      39679.75      35911.10       967.21 o                         
   2  -7  -5      11672.70      10673.11       668.13 o                         
  -2   7   4      36425.10      33153.16       996.50 o                         
  -2   7   3        350.66        257.07       469.58 o                         
  -2   7   2       2958.97       2807.93       456.37 o                         
   2  -7  -1       1210.59       1215.96       449.05 o                         
  -2   7   0        551.36        663.81       456.56 o                         
   2  -7   1       1333.13       1766.99       517.55 o                         
  -2   7  -2       7492.25       7373.25      1019.86 o                         
   2  -7   3       1071.21       1232.62       365.25 o                         
   2  -7   4       4970.52       4990.95       395.36 o                         
  -2   7  -5       2779.13       2576.72       395.80 o                         
   2  -7   6         11.52        163.54       420.10 o                         
  -2   7  -7        498.00        683.13      2391.38 o                         
  -2   7  -8        105.61        203.72       692.47 o                         
   2  -7   9        500.91       1408.60      1210.71 o                         
   2  -7  10        806.69       1966.48      1573.62 o                         
  -2   6  14         26.42        569.91      1114.67 o                         
   2  -6 -13         98.42        715.92      1072.46 o                         
  -2   6  12        145.39      -1211.94      3605.33 o                         
  -2   6  11        415.11        874.30       650.45 o                         
  -2   6  10       1466.39       1783.89       621.10 o                         
   2  -6  -9        347.64        526.20       535.32 o                         
   2  -6  -8        448.97        868.00       495.65 o                         
   2  -6  -7        846.76        952.52       523.73 o                         
   2  -6  -5       1229.98        645.83       630.52 o                         
  -2   6   4      37320.56      33233.82       772.85 o                         
  -2   6   3       1219.72       1077.99       580.47 o                         
   2  -6  -2       6853.21       6527.92       539.59 o                         
   2  -6  -1       2214.69       2078.65       395.59 o                         
   2  -6   0       4190.78       4170.54       407.38 o                         
   2  -6   1        193.53        517.08       371.94 o                         
   2  -6   2        354.70        606.98       435.51 o                         
   2  -6   3         20.00       -170.90      1270.64 o                         
  -2   6  -4      32519.82      32677.20       602.55 o                         
   2  -6   5        717.40        837.56       326.22 o                         
   2  -6   6      26056.56      25032.47       652.11 o                         
  -2   6  -7         49.81         50.34       377.22 o                         
  -2   6  -8         91.19        196.74       683.82 o                         
  -2   6  -9        208.69        246.48       676.81 o                         
  -2   6 -10       1158.71       2076.83       951.16 o                         
   2  -6  11        294.46       -134.47      1580.38 o                         
   2  -5 -14       1236.32       1465.12      1190.51 o                         
  -2   5  13        442.98       1799.10      1105.71 o                         
  -2   5  12      13718.44      14100.04      1207.28 o                         
  -2   5  11       4121.95       6332.08      3388.08 o                         
  -2   5  10      18516.35      18295.27       859.16 o                         
  -2   5   9        829.14        854.26       550.10 o                         
  -2   5   8         81.85        111.38       436.45 o                         
   2  -5  -7         27.20        191.71       460.37 o                         
   2  -5  -6        528.43        566.29       369.42 o                         
  -2   5   5      15455.71      13548.38       477.00 o                         
   2  -5  -4      16774.12      15292.59       643.57 o                         
   2  -5  -3        270.08        636.55       406.29 o                         
   2  -5  -2      24502.82      23961.12       759.81 o                         
   2  -5  -1       9208.82       8802.13       499.91 o                         
   2  -5   0       1998.62       1984.33       370.86 o                         
  -2   5  -1       7728.39       7665.93       373.87 o                         
  -2   5  -2        104.79        528.87       378.82 o                         
  -2   5  -3        189.11        571.08       413.59 o                         
  -2   5  -4          3.78         53.70       216.50 o                         
  -2   5  -5       5692.46       5356.48       344.76 o                         
  -2   5  -6       1347.49       1265.21       327.54 o                         
   2  -5   7        331.10         78.85       354.28 o                         
  -2   5  -8        483.31        366.26       377.08 o                         
  -2   5  -9        458.62        659.34       699.90 o                         
  -2   5 -10       1590.92       1716.22       774.92 o                         
   2  -5  11        271.99        163.41       848.38 o                         
  -2   4  14        365.46       1096.46      1103.52 o                         
  -2   4  13       1118.35       1941.46      1011.11 o                         
  -2   4  12       1851.95       2613.32       972.48 o                         
   2  -4 -11        818.18       1762.94       916.62 o                         
  -2   4  10      12833.04      12725.75      2568.34 o                         
  -2   4   9       6299.14       6015.06       564.85 o                         
   2  -4  -8       2047.00       2290.77       457.21 o                         
   2  -4  -7       3004.33       2845.36       371.53 o                         
  -2   4   6       7570.08       7321.34       456.16 o                         
   2  -4  -5        781.70        671.53       313.60 o                         
   2  -4  -4      25085.12      22705.09       527.76 o                         
  -2   4   3       8771.26       8089.09       540.32 o                         
  -2   4   2      98816.85      95199.04       943.57 o                         
   2  -4  -1      10992.39      11377.07       460.16 o                         
  -2   4   0     158731.16     150342.48      1740.28 o                         
  -2   4  -1       4543.21       4614.86       338.78 o                         
  -2   4  -2       2797.75       3067.42       284.59 o                         
   2  -4   3        404.47        518.19       335.09 o                         
   2  -4   4      23341.80      16147.46      2494.60 o                         
   2  -4   5       3426.96       3069.21       826.06 o                         
  -2   4  -6      84888.40      79868.47       904.00 o                         
   2  -4   7        118.28        151.38       333.89 o                         
   2  -4   8      33699.79      33023.80       681.06 o                         
   2  -4   9        398.85        502.67       395.46 o                         
  -2   4 -10      11905.81      12166.04       959.83 o                         
  -2   4 -11        646.33       1262.23       832.41 o                         
   2  -4  12       1769.90       2241.50       870.20 o                         
   2  -3 -14       2838.11       3522.90      1054.66 o                         
   2  -3 -13        300.54        598.81       907.40 o                         
   2  -3 -12       7268.19       7841.49       922.73 o                         
  -2   3  11       1012.10       1100.47       730.01 o                         
   2  -3 -10      44504.29      46799.28      1005.02 o                         
  -2   3   9        187.64        705.41      1880.90 o                         
  -2   3   8      40034.54      40725.22       763.94 o                         
   2  -3  -7       4320.09       4257.63       367.89 o                         
  -2   3   6      15157.67      14229.89       434.87 o                         
  -2   3   5         59.76        122.08       258.91 o                         
  -2   3   4       3021.87       2752.47       284.15 o                         
  -2   3   3      18799.86      19138.78       390.88 o                         
  -2   3   2      25015.83      24828.68       689.28 o                         
  -2   3   1       1098.68       1450.72       320.17 o                         
   2  -3   0      19608.40      19831.03       423.83 o                         
   2  -3   1       2993.31       3445.09       297.64 o                         
  -2   3  -2       3446.85       3515.40       303.67 o                         
   2  -3   3      20405.04      20441.03       398.14 o                         
   2  -3   4        146.51        457.74       515.77 o                         
   2  -3   5        629.41        601.50       686.02 o                         
   2  -3   6       2983.69       2796.54      1465.11 o                         
  -2   3  -7      12127.16      11301.34       445.77 o                         
   2  -3   8       6557.10       6345.41       407.62 o                         
   2  -3   9       2968.42       2796.81       396.80 o                         
   2  -3  10      14715.08      14566.53       671.77 o                         
   2  -3  11        769.79        757.18      3159.26 o                         
   2  -3  12       1514.76       2213.99       814.87 o                         
  -2   3 -13       2544.56       2916.37      1080.93 o                         
   2  -2 -14        244.14        746.89      1591.43 o                         
  -2   2  13       1055.52       1003.88       891.85 o                         
   2  -2 -12        939.02       1648.63       752.62 o                         
  -2   2  11        144.90        890.99       708.71 o                         
  -2   2  10      12570.14      12937.70       717.76 o                         
   2  -2  -9       3812.27       3514.50       588.29 o                         
   2  -2  -8      18248.17      18511.31       610.19 o                         
   2  -2  -7       4198.36       4076.24       359.38 o                         
  -2   2   6      53778.29      55006.08       674.04 o                         
   2  -2  -5        491.62        498.24       213.64 o                         
   2  -2  -4       2438.12       2610.24       219.58 o                         
   2  -2  -3       1177.05       1185.14       193.24 o                         
   2  -2  -2      10239.17      10018.05       285.01 o                         
   2  -2  -1       4460.23       3909.18      1205.47 o                         
   2  -2   0     372832.00     372333.78      1463.21 o                         
  -2   2  -1       6727.73       7332.20       292.32 o                         
  -2   2  -2     100681.62     104960.36       959.59 o                         
   2  -2   3        231.63        350.95       236.99 o                         
   2  -2   4      21084.27      20743.40       440.27 o                         
  -2   2  -5       3113.40       2836.36       452.66 o                         
   2  -2   6      22482.26      21584.26      1074.17 o                         
  -2   2  -7        305.56        243.24       219.64 o                         
  -2   2  -8      25187.19      24884.21       510.25 o                         
  -2   2  -9         70.81         23.56       398.26 o                         
  -2   2 -10      36135.24      35390.53       815.31 o                         
   2  -2  11        428.73        587.48       469.33 o                         
  -2   2 -12       3708.66       3463.66       894.83 o                         
   2  -2  13        505.05        670.93       887.66 o                         
  -2   1  14       4402.72       6965.05      2003.56 o                         
   2  -1 -13        149.14        312.64      1482.58 o                         
   2  -1 -12       1381.20       1456.74       724.39 o                         
   2  -1 -11       2026.71       2307.12       682.73 o                         
   2  -1 -10        990.46        999.31       600.18 o                         
  -2   1   9       1329.49       1028.77       548.06 o                         
  -2   1   8       9950.67       8411.39       619.99 o                         
  -2   1   7       1503.47       1121.76      1339.47 o                         
  -2   1   6      21515.72      21070.70       546.60 o                         
  -2   1   5      14786.18      14859.08       296.26 o                         
   2  -1  -4        223.06        257.78       180.00 o                         
   2  -1  -3        263.75        404.55       155.91 o                         
   2  -1  -2        429.44        571.88       156.83 o                         
   2  -1  -1      25794.48      27580.97       261.04 o                         
  -2   1  -1      14032.51      15397.38      1696.38 o                         
  -2   1  -2       4031.85       4277.65       358.74 o                         
  -2   1  -3         97.47        165.14       230.31 o                         
  -2   1  -4       5292.28       5484.36       294.77 o                         
  -2   1  -5      24365.17      24000.29       449.86 o                         
  -2   1  -6        372.41        649.38       363.73 o                         
   2  -1   7         23.15        400.94      1130.87 o                         
  -2   1  -9         22.77         59.92       352.92 o                         
   2  -1  10      27692.84      27498.95       678.87 o                         
  -2   1 -11       1362.68       1520.47       452.45 o                         
   2  -1  12       6527.92       6877.46       583.21 o                         
  -2   1 -13         98.01        908.10       917.20 o                         
   2  -1  14        763.06        960.42       972.51 o                         
  -2   0  13        930.37       1833.23      1411.56 o                         
  -2   0  12        881.89        755.81       841.31 o                         
  -2   0  11        580.02        707.30       674.62 o                         
  -2   0  10        922.62        824.06       617.80 o                         
  -2   0   9         87.54       -143.37       536.14 o                         
  -2   0   8        193.32        115.06       512.00 o                         
   2   0  -7        504.91        528.36       487.87 o                         
  -2   0   6      80449.65      96473.98      2653.15 o                         
  -2   0   5        195.24        153.06       215.85 o                         
  -2   0   4      44378.38      44790.44       408.67 o                         
   2   0  -3          5.02         42.50       142.24 o                         
  -2   0   2      12179.88      13584.05       189.46 o                         
   2   0  -1         36.81        160.34       102.10 o                         
   2   0   0      66137.20      69191.09       296.03 o                         
  -2   0  -1        970.29       1080.92       101.50 o                         
  -2   0  -2     123471.57     134892.47       466.30 o                         
  -2   0  -3        175.32        391.94       381.92 o                         
  -2   0  -4      93214.07      92806.59       789.99 o                         
  -2   0  -5       8372.95       8589.99       370.85 o                         
  -2   0  -6       7492.03       7051.92       373.05 o                         
   2   0   7         68.53        430.28       595.63 o                         
   2   0   8       1449.48       1629.70       584.37 o                         
   2   0   9        435.08        750.43      2486.04 o                         
  -2   0 -10       7756.77       7525.05       441.59 o                         
   2   0  11        444.02        556.78       434.42 o                         
   2   0  12       3327.92       3052.75       527.54 o                         
   2   0  14        403.33       1207.45      1092.96 o                         
  -2  -1  13        743.53       1727.49      1372.53 o                         
   2   1 -12      12612.90      13447.61      1477.62 o                         
  -2  -1  11        298.46        351.42       727.08 o                         
  -2  -1  10       3428.19       3085.17       648.07 o                         
   2   1  -9       1114.09        666.41       520.13 o                         
   2   1  -8        343.42       1007.53       478.93 o                         
  -2  -1   7       1440.42       1310.20       384.31 o                         
  -2  -1   6       9847.35       9148.90       566.34 o                         
  -2  -1   5       2459.98       2528.05       250.24 o                         
  -2  -1   4       1864.34       1800.21       167.55 o                         
  -2  -1   3      16441.00      16559.14       229.61 o                         
  -2  -1   2        153.71        208.72       140.03 o                         
  -2  -1   1        923.25       1059.25       102.04 o                         
   2   1   0       1521.84       1683.84        76.80 o                         
   2   1   1        170.16        192.83        82.71 o                         
   2   1   2       9333.52       9812.14       157.12 o                         
   2   1   3      16073.61      17173.48       978.76 o                         
  -2  -1  -4      63709.17      63716.70       519.39 o                         
  -2  -1  -5       5149.57       4916.17       363.77 o                         
  -2  -1  -6      34603.07      33534.43       759.21 o                         
  -2  -1  -7       2151.47       2286.29       371.36 o                         
   2   1   8         74.81        211.19       417.31 o                         
   2   1   9        896.67       1445.24       580.12 o                         
  -2  -1 -10      18758.39      17879.68      2874.19 o                         
  -2  -1 -11         72.24         38.84       420.46 o                         
   2   1  12      19614.00      20017.48       733.53 o                         
   2   1  13         66.84        164.09       560.83 o                         
   2   1  15        107.64        962.49      1317.21 o                         
  -2  -2  13       1832.74       1801.59      2915.38 o                         
  -2  -2  12      14597.21      14956.10      1526.02 o                         
  -2  -2  11        745.31       1582.64      1215.62 o                         
  -2  -2  10      26127.03      24327.98       974.25 o                         
   2   2  -9        818.78       1136.59       550.34 o                         
  -2  -2   8       2430.63       2214.87       504.03 o                         
  -2  -2   7        154.23        669.99       346.85 o                         
   2   2  -6      59825.27      58847.84       646.62 o                         
  -2  -2   5        438.90        671.45       347.27 o                         
  -2  -2   4     211231.61     215525.05      2779.63 o                         
  -2  -2   3          0.49         94.96       103.14 o                         
  -2  -2   2     166369.08     174062.41       476.76 o                         
   2   2  -1         50.81         83.69       152.11 o                         
   2   2   0      99114.73     106264.71       568.21 o                         
  -2  -2  -1       1235.57       1355.11        90.32 o                         
   2   2   2      44624.04      47320.05       277.88 o                         
   2   2   3      11512.33      14646.20      1442.58 o                         
  -2  -2  -4     213700.86     211281.77      3437.35 o                         
   2   2   5        965.79       1075.38       281.22 o                         
  -2  -2  -6     131460.48     121617.70      1274.31 o                         
  -2  -2  -7       7974.91       7802.06       419.00 o                         
  -2  -2  -8       9545.32       9486.32       446.58 o                         
  -2  -2  -9       1146.91       1316.81       420.73 o                         
  -2  -2 -10       6552.81       6529.83       828.81 o                         
  -2  -2 -11       2304.16       2199.90      1967.40 o                         
  -2  -2 -12        924.43        997.12       481.25 o                         
   2   2  13       8017.54       8100.04       650.87 o                         
   2   2  14       1020.35       1162.55       669.48 o                         
   2   2  15          7.64        165.71       769.99 o                         
  -2  -3  12       5678.98       7041.21      1737.21 o                         
  -2  -3  11        299.87        947.82      1278.08 o                         
  -2  -3  10       7771.24       8360.38      1218.30 o                         
  -2  -3   9       4248.96       5030.69       673.19 o                         
  -2  -3   8        645.73        675.73       453.02 o                         
  -2  -3   7       3223.61       3418.01       376.75 o                         
  -2  -3   6        194.13        697.72       300.53 o                         
  -2  -3   5       1168.18       1145.47       265.04 o                         
   2   3  -4       2059.47       2478.76       734.34 o                         
   2   3  -3      13093.70      13205.58       163.32 o                         
  -2  -3   2      14306.53      15218.08       140.20 o                         
  -2  -3   1         33.77         40.68       187.81 o                         
   2   3   0      19103.28      19730.11       354.98 o                         
  -2  -3  -1       1488.67       1695.25       116.78 o                         
   2   3   2        158.68        199.27       128.67 o                         
  -2  -3  -3      16653.28      17844.31       239.67 o                         
  -2  -3  -5       1427.46       1535.96       363.61 o                         
   2   3   6     104266.23      99281.60      1130.95 o                         
  -2  -3  -7       2160.50       1977.20       374.43 o                         
  -2  -3  -8      28835.35      28588.61       636.64 o                         
  -2  -3  -9        108.49        429.47       310.72 o                         
  -2  -3 -10      17656.46      17033.68       710.08 o                         
  -2  -3 -11         37.33        459.62       673.39 o                         
  -2  -3 -12       5234.07       5253.49      2991.32 o                         
   2   3  13        119.63        292.09       586.42 o                         
  -2  -3 -14      18827.55      18924.38       926.35 o                         
   2   3  15        424.55        713.26       726.53 o                         
  -2  -4  12       2920.30       4400.41      2915.91 o                         
  -2  -4  11        108.38        820.96      1606.06 o                         
  -2  -4  10      22235.13      23810.13      1519.14 o                         
  -2  -4   9        151.16       1188.07       984.65 o                         
  -2  -4   8       7898.23       7782.03       560.75 o                         
  -2  -4   7        288.32        312.62       351.71 o                         
  -2  -4   6       4004.35       3794.25       352.71 o                         
   2   4  -5         15.50        202.87       255.46 o                         
  -2  -4   4       4264.90       4230.08       270.70 o                         
   2   4  -3          0.76        995.60       982.96 o                         
  -2  -4   2      75185.74      78613.99       319.25 o                         
   2   4  -1        889.31        822.99        79.32 o                         
  -2  -4   0     136620.20     141148.11       554.97 o                         
   2   4   1       1608.12       1725.78       186.24 o                         
   2   4   2       4420.29       5099.50       197.10 o                         
   2   4   3          9.58        132.75       175.96 o                         
  -2  -4  -4       1382.35       1366.93       262.89 o                         
  -2  -4  -5       8111.43       7759.14       847.87 o                         
  -2  -4  -6      21509.53      20599.42       590.91 o                         
  -2  -4  -7       2878.48       2245.61       466.17 o                         
  -2  -4  -8       5553.32       5189.18       511.61 o                         
   2   4   9       1585.19       2180.36       483.99 o                         
  -2  -4 -10       4052.89       4220.12       503.41 o                         
   2   4  11       3391.91       4041.00       631.28 o                         
  -2  -4 -12        208.87       1024.36       784.62 o                         
  -2  -4 -13       1989.80       3744.20      3366.96 o                         
  -2  -4 -14        128.01        243.86       638.86 o                         
   2   4  15        318.56        997.50       715.08 o                         
   2   5 -11       1868.61       1316.43      2148.98 o                         
  -2  -5  10       1241.99       3001.51      1532.00 o                         
  -2  -5   9        432.27       1292.50      1201.66 o                         
  -2  -5   8       1020.08       1954.33       859.64 o                         
   2   5  -7       1373.79       1586.54       417.06 o                         
   2   5  -6        419.29        568.05       314.15 o                         
   2   5  -5       9173.75       9528.34       401.84 o                         
  -2  -5   4        497.35        619.88       194.37 o                         
  -2  -5   3        299.53        476.16       212.79 o                         
  -2  -5   2       2277.04       2583.50      1151.06 o                         
   2   5   0      45002.77      47108.66       347.32 o                         
  -2  -5  -1      10162.35      10279.94       246.82 o                         
   2   5   2       6695.82       6698.61       242.10 o                         
   2   5   3        510.52        637.70       249.55 o                         
  -2  -5  -4         49.41        222.67       256.36 o                         
   2   5   5      12821.06      12603.79       370.28 o                         
  -2  -5  -6       6327.98       6156.19       522.47 o                         
   2   5   7        142.14        502.25       410.89 o                         
  -2  -5  -8      23335.59      21851.95       735.07 o                         
   2   5   9       3972.40       3281.22       538.71 o                         
  -2  -5 -10      40407.19      38265.17       967.88 o                         
   2   5  11       2389.66       2208.79       596.07 o                         
  -2  -5 -12         63.95        471.05       683.16 o                         
  -2  -5 -13         38.19        632.84       810.26 o                         
  -2  -5 -14        994.09        568.32      2752.04 o                         
  -2  -5 -15        178.05        251.53       760.63 o                         
   2   5  16       8423.05       8631.02       968.33 o                         
   2   6 -10       8275.12       8223.01      2205.15 o                         
  -2  -6   9         56.19        784.69      1470.43 o                         
   2   6  -8      22662.41      23156.89      1633.14 o                         
   2   6  -7        209.80        739.36       877.94 o                         
   2   6  -6      45870.62      46268.77      1339.70 o                         
   2   6  -5        294.83        440.20       293.61 o                         
   2   6  -4       1558.33       1685.48       286.26 o                         
   2   6  -3        334.83        529.61       213.06 o                         
  -2  -6   2       1813.44       1875.97       250.69 o                         
   2   6  -1         64.68        462.01       474.66 o                         
  -2  -6   0     107891.06     109744.09       590.90 o                         
  -2  -6  -1        598.17        730.46       196.05 o                         
  -2  -6  -2      27109.29      26704.06       437.76 o                         
   2   6   3       1551.81       1543.66       270.83 o                         
  -2  -6  -4       8453.35       8856.57       307.97 o                         
  -2  -6  -5       4166.44       3816.99       359.53 o                         
   2   6   6       2907.83       2448.11       289.38 o                         
   2   6   7       5416.89       4871.66       577.40 o                         
  -2  -6  -8       1820.61       1393.82       405.30 o                         
  -2  -6  -9       1779.17       1820.15       475.84 o                         
  -2  -6 -10       2737.36       2303.30       554.24 o                         
   2   6  11       1238.90       1703.27       641.86 o                         
   2   6  12        109.94        374.61       705.22 o                         
  -2  -6 -13        866.97        721.30       926.11 o                         
  -2  -6 -14        106.27       -135.29      1036.65 o                         
  -2  -6 -15       1183.48       1869.12      3099.16 o                         
   2   6  16        671.07        677.81       918.71 o                         
   2   7 -10         17.86        345.54      2170.88 o                         
  -2  -7   9       1404.59       1951.13      2432.37 o                         
   2   7  -8        699.77         53.03      1636.53 o                         
  -2  -7   7       4645.58       3585.56      1074.77 o                         
   2   7  -6       6891.43       7118.24      1008.40 o                         
  -2  -7   5       2190.30       2823.87       728.23 o                         
   2   7  -4       6504.58       6755.61       396.58 o                         
  -2  -7   3       9183.03       9264.06       445.27 o                         
  -2  -7   2       1629.06       1481.19       256.91 o                         
   2   7  -1       2498.32       2585.54       315.15 o                         
   2   7   0      43259.45      43808.71      1671.06 o                         
   2   7   2     103921.79     101017.10       819.23 o                         
   2   7   3        687.32        617.77       246.83 o                         
   2   7   4     100083.75     107857.41      1130.55 o                         
  -2  -7  -5       2516.68       2563.86       341.76 o                         
   2   7   6      17466.60      16715.98       575.82 o                         
  -2  -7  -7       1000.46       1381.00       466.93 o                         
  -2  -7  -8      11647.56      10166.33       692.11 o                         
  -2  -7  -9       1328.20       1217.66       519.66 o                         
  -2  -7 -10      92025.49      83545.20      1400.74 o                         
   2   7  11       2945.98       2477.69       662.64 o                         
  -2  -7 -12      26537.38      24489.49      1194.62 o                         
  -2  -7 -13        863.65        600.88       945.57 o                         
   2   7  14       6677.26       6730.97      1070.92 o                         
   2   7  15        428.85        365.69      1158.69 o                         
  -2  -8   9        334.74       2249.76      4184.59 o                         
  -2  -8   8       4643.39       5619.70      2495.32 o                         
   2   8  -7        577.14       1264.90      1625.28 o                         
  -2  -8   6      48606.88      49640.61      1618.29 o                         
  -2  -8   5       1771.85       1965.14       846.65 o                         
  -2  -8   4      31645.14      33812.64      1367.78 o                         
   2   8  -3       3371.98       3383.37       392.20 o                         
  -2  -8   2       1789.96       1937.85       324.13 o                         
  -2  -8   1        399.57        552.22       338.31 o                         
   2   8   0      13328.44      13058.31       474.26 o                         
  -2  -8  -1       4535.51       4635.33       776.86 o                         
   2   8   3      11008.60      10700.06       393.00 o                         
   2   8   4      23493.01      21525.04       546.76 o                         
   2   8   5         11.31         48.28       458.18 o                         
  -2  -8  -6       6561.55       6490.49       410.15 o                         
   2   8   7       7480.30       7903.93       447.14 o                         
  -2  -8  -8        940.93        386.46      2852.08 o                         
  -2  -8  -9       3486.67       2549.91       686.60 o                         
   2   8  10        778.95        488.08       694.90 o                         
  -2  -8 -11       2223.33       1337.51       812.88 o                         
   2   8  12       3127.97       2441.84       812.98 o                         
  -2  -8 -13       1749.74       2961.55       998.14 o                         
   2   8  14        755.06       1027.36      1063.18 o                         
  -2  -8 -15        883.71        543.30      1161.52 o                         
  -2  -9   8         15.34       -210.61      1233.30 o                         
   2   9  -7        278.59       2202.32      3104.01 o                         
   2   9  -6       1877.53       1896.35      1661.27 o                         
  -2  -9   5       2675.91       3576.28      1106.98 o                         
  -2  -9   4      13059.18      12683.14      1082.92 o                         
  -2  -9   3        408.49        485.31       886.74 o                         
  -2  -9   2       5604.64       5633.21       435.45 o                         
  -2  -9   1       2254.90       2535.90       400.60 o                         
  -2  -9   0        686.64       1127.85       422.24 o                         
  -2  -9  -1        575.09        764.19       468.65 o                         
   2   9   2       4311.24       4489.70       668.01 o                         
   2   9   3        555.07        545.12       370.83 o                         
   2   9   4      72044.75      62992.73      1029.53 o                         
  -2  -9  -5       8652.99       8187.44       579.52 o                         
   2   9   6      37519.77      38382.26       860.00 o                         
   2   9   7        181.06        660.57       490.70 o                         
  -2  -9  -8         99.11         25.56       531.10 o                         
   2   9  10      10101.60      10800.94       821.32 o                         
   2   9  11       1042.62       1155.30       811.30 o                         
  -2  -9 -12       8982.06       9124.66      1014.65 o                         
   2   9  13       1473.89       1161.72       940.50 o                         
  -2  -9 -14       9447.46       9106.78      1220.49 o                         
  -2  -9 -15        465.60        662.88      1215.20 o                         
  -2 -10   7        111.34        134.56      2632.42 o                         
  -2 -10   6       2649.06       4620.10      2426.19 o                         
  -2 -10   5        374.55        531.44      1456.89 o                         
  -2 -10   4      10228.18      10133.78      1122.16 o                         
  -2 -10   3         10.93         50.28       993.09 o                         
   2  10  -2       8021.69       6942.18      1107.10 o                         
   2  10  -1       2456.92       2772.81       425.45 o                         
  -2 -10   0       2890.42       3071.08       487.69 o                         
  -2 -10  -1       2027.03       2292.84       502.89 o                         
  -2 -10  -2         83.38        389.50       566.61 o                         
   2  10   3        596.56       1038.35       736.71 o                         
  -2 -10  -5       6821.95       6608.99       576.75 o                         
   2  10   6        628.55        871.17       529.34 o                         
   2  10   7        252.55        172.23       500.83 o                         
   2  10   8        625.43        672.62       481.62 o                         
  -2 -10  -9       3722.86       4887.30       582.24 o                         
  -2 -10 -10       1356.48       1576.83       561.19 o                         
   2  10  11       3047.26       3277.85       864.90 o                         
  -2 -10 -12       1456.66       1668.00       930.51 o                         
  -2 -10 -13        211.38       1118.32      1015.95 o                         
  -2 -10 -14       3275.16       4328.72      1122.63 o                         
  -2 -10 -15       3268.63       4978.48      1266.61 o                         
  -2 -11   5       1008.98       2213.06      3051.41 o                         
   2  11  -4       3395.38       2767.10      1495.39 o                         
   2  11  -3        959.78       1608.45      1153.13 o                         
  -2 -11   2      22181.25      20603.51      1407.46 o                         
   2  11  -1       3861.67       3784.65      1173.16 o                         
   2  11   0      18250.38      20195.55       787.37 o                         
   2  11   1        570.63        907.12       569.69 o                         
   2  11   2         83.85       1088.27       627.39 o                         
  -2 -11  -3        570.30        621.94       697.89 o                         
   2  11   4      11696.83      11252.33       921.35 o                         
   2  11   6      38618.06      39585.89      1042.79 o                         
   2  11   7       1801.34       1651.69       548.63 o                         
   2  11   8      17617.58      19773.36       746.52 o                         
  -2 -11  -9       1074.09       1203.02       537.73 o                         
   2  11  10       8722.01      10013.47       703.44 o                         
  -2 -11 -11        229.49        123.43      3745.20 o                         
   2  11  12        323.75       1045.71      1105.82 o                         
   2  11  13        663.95        675.39      1152.42 o                         
   2  11  14       4514.62       5340.44      1308.31 o                         
  -2 -12   4       1392.46       -263.88      3182.83 o                         
   2  12  -3       2499.45       3210.97      1611.85 o                         
   2  12  -2       5888.51       6330.15      1260.30 o                         
   2  12  -1       2012.88       2188.21      1236.10 o                         
  -2 -12   0       7145.52       7262.98      1429.88 o                         
  -2 -12  -1       3116.26       3461.67       673.78 o                         
   2  12   2        115.95        645.51       699.91 o                         
   2  12   3       3071.57       3108.96       747.33 o                         
   2  12   4        905.60       1577.43       884.19 o                         
   2  12   5        133.78        519.02       879.95 o                         
   2  12   7       3262.95       3840.17       679.53 o                         
   2  12   8       6235.37       6623.99       717.58 o                         
   2  12   9         40.34        338.89       656.97 o                         
   2  12  10       1358.99       1575.51       619.40 o                         
  -2 -12 -11        141.20        349.20       631.54 o                         
   2  12  12        962.55       2173.95      1570.81 o                         
   2  12  13       1420.39       2510.05      1139.95 o                         
   2  12  14       3743.70       4081.08      1243.79 o                         
  -2 -13   2       9784.53       8994.38      1821.32 o                         
  -2 -13   1       2611.78       2530.58      1479.78 o                         
   2  13   0      40809.71      40890.44      2636.31 o                         
   2  13   1       2402.81       2343.22      1511.71 o                         
   2  13   2      21809.92      22314.85      2067.68 o                         
   2  13   3       1253.45       1823.23       871.63 o                         
   2  13   4      10356.17      10690.26       965.10 o                         
   2  13   5       2422.52       2335.37      1000.17 o                         
   2  13   6      10633.57      10451.05      1089.78 o                         
   2  13   8      20732.04      23139.35      1009.03 o                         
   2  13   9       5707.94       6057.32       751.25 o                         
   2  13  10      28407.94      33741.73      1148.94 o                         
   2  13  11       2190.92       2337.12       722.30 o                         
   2  13  12       2557.92       3199.90       764.31 o                         
   2  13  13       1152.59       1864.43      1292.39 o                         
   2  14   0       1451.30       2166.00      1791.25 o                         
  -2 -14  -1        140.83        464.30      1725.79 o                         
   2  14   2        276.89        379.36      1701.72 o                         
  -2 -14  -3         47.97       1008.74      1493.21 o                         
  -2 -14  -4         14.28        794.26       967.93 o                         
   2  14   5       1066.56       1496.70       967.58 o                         
   2  14   6        116.07        682.01      1106.16 o                         
   2  14   7        166.30       1134.78      1164.40 o                         
   2  14   9        946.57       1083.76       756.42 o                         
   2  14  10       6940.17       7775.52       831.46 o                         
  -2 -14 -11       1856.95       2718.94       822.29 o                         
   2  15   3       1321.34        742.24      1720.88 o                         
   2  15   4      10405.15      11429.75      1752.02 o                         
   2  15   5        490.34        908.72      1198.61 o                         
  -2 -15  -6       1168.02       1056.78      1137.31 o                         
  -2 -15  -7         22.39       1486.64      1253.07 o                         
   2  15   8        672.23       2719.23      1283.50 o                         
   3 -13  -5        580.71        484.45      1250.22 o                         
   3 -13  -4        229.26       1507.40      1232.82 o                         
   3 -13  -3       1851.76       1883.75      1186.06 o                         
  -3  12   8      12758.35      13891.19      1541.83 o                         
  -3  12   7       1684.36       1823.37      1213.51 o                         
  -3  12   6       5632.83       5638.78      1224.63 o                         
  -3  12   5       2338.64       2228.17      1041.70 o                         
  -3  12   4       3875.58       4618.27      1133.63 o                         
  -3  12   3        778.21       1813.59      1085.24 o                         
   3 -12  -2      16413.02      18778.82      1246.77 o                         
  -3  12   1       3209.00       3675.74      1107.38 o                         
  -3  12   0      21637.88      24121.46      1578.02 o                         
   3 -12   1       2021.43       2863.71      3652.77 o                         
   3 -11 -10        484.45       1027.23       816.00 o                         
  -3  11   8        209.56        386.24      1244.86 o                         
  -3  11   7        426.93       1615.82      1214.37 o                         
   3 -11  -6        655.53       1041.19      1096.55 o                         
  -3  11   5       1062.12       1046.54       955.94 o                         
  -3  11   4       1154.16        945.56       935.52 o                         
   3 -11  -3        212.81        708.08       956.46 o                         
   3 -11  -2        600.55       1217.70       888.41 o                         
  -3  11   1        619.35       1466.35       871.76 o                         
  -3  11   0      10630.82      11728.26      1061.32 o                         
  -3  11  -1       1460.96       2173.70       981.75 o                         
  -3  11  -2       5935.11       6445.65       656.24 o                         
   3 -11   3        374.04        280.74       635.40 o                         
  -3  11  -4       1649.32       1523.16       627.83 o                         
   3 -10 -11        390.93        648.32       776.53 o                         
  -3  10  10       1007.45       1325.89       713.56 o                         
  -3  10   9       1542.06       2104.30       771.12 o                         
  -3  10   8       6508.61       6805.90       761.79 o                         
  -3  10   7       2151.28       2517.76      1024.92 o                         
  -3  10   6      16288.09      14746.32      1075.09 o                         
  -3  10   5       5606.02       4525.70       928.02 o                         
  -3  10   4        715.86        839.11       883.83 o                         
  -3  10   3        114.17        698.37       790.58 o                         
   3 -10  -2        319.31       1337.85       785.86 o                         
  -3  10   1       2391.59       3077.10       808.35 o                         
  -3  10   0       2929.97       3287.48       835.38 o                         
  -3  10  -1       4269.79       4475.28       842.34 o                         
  -3  10  -2       5082.27       4730.50      1761.53 o                         
  -3  10  -3        991.47       1748.90      2156.13 o                         
   3 -10   4        147.30        272.77       561.61 o                         
  -3  10  -5       2661.74       3351.05      3472.15 o                         
  -3  10  -6        356.70        483.41      1039.89 o                         
  -3   9  12        574.89        905.43       759.93 o                         
   3  -9 -11        253.87       1042.99       733.92 o                         
   3  -9 -10        987.71       1354.10       672.89 o                         
  -3   9   9         45.55        336.52       697.06 o                         
   3  -9  -8        288.22        705.53       660.44 o                         
  -3   9   7         23.40        259.93       661.31 o                         
  -3   9   6       3528.16       2442.60       864.40 o                         
  -3   9   5        865.65        965.87       859.03 o                         
  -3   9   4       3739.63       3719.32       729.26 o                         
  -3   9   3        758.54        347.27       655.76 o                         
   3  -9  -2        114.96        434.62       626.89 o                         
   3  -9  -1        268.60        571.86       663.66 o                         
  -3   9   0       6386.74       6610.35       688.01 o                         
  -3   9  -1        603.52       1122.36       698.51 o                         
  -3   9  -2      12676.63      11904.99       846.41 o                         
   3  -9   3       1538.04       2181.14       890.96 o                         
   3  -9   5       1245.09       1015.77       495.51 o                         
   3  -9   6       3617.94       3494.69      1152.84 o                         
  -3   9  -7        128.26       1056.81       922.66 o                         
  -3   8  12      13083.73      11469.54      2814.28 o                         
  -3   8  11       1738.16       2771.64       711.37 o                         
  -3   8  10       7853.72       9210.83       727.19 o                         
  -3   8   9        420.61        802.97       636.44 o                         
   3  -8  -8       3011.51       3275.32       612.70 o                         
  -3   8   7        516.59        367.54       565.59 o                         
  -3   8   6      38535.79      32380.09       929.31 o                         
  -3   8   5       7932.88       6764.98       821.63 o                         
   3  -8  -4      53540.70      52414.33      1075.39 o                         
  -3   8   3         71.35        521.01       634.33 o                         
   3  -8  -2      13291.52      11957.59       746.53 o                         
  -3   8   1        375.47        524.17       547.14 o                         
   3  -8   0       1942.87       1984.41       586.54 o                         
  -3   8  -1         54.95        345.34       587.43 o                         
   3  -8   2       7374.63       7443.73       661.11 o                         
  -3   8  -3       1132.81       1695.15       714.83 o                         
  -3   8  -4       5436.66       5862.85       878.64 o                         
   3  -8   5        286.12       1680.26      2652.74 o                         
  -3   8  -6        208.56        371.88       501.62 o                         
   3  -8   7        788.16       1515.19      1384.37 o                         
  -3   8  -8        116.34       1133.89       896.91 o                         
   3  -7 -13       2027.09       2376.45      1155.49 o                         
   3  -7 -12        161.61       1259.32      1018.48 o                         
  -3   7  11       1651.70       1712.79      2293.85 o                         
   3  -7 -10        973.22       1182.48       615.27 o                         
  -3   7   9       4373.50       4888.04       609.73 o                         
  -3   7   8         94.08        213.77       553.13 o                         
  -3   7   7       3504.12       3597.79       573.12 o                         
  -3   7   6      10871.01       8532.82       640.00 o                         
  -3   7   4      27585.45      26957.73       991.10 o                         
  -3   7   3      16873.07      17435.52       710.15 o                         
  -3   7   2      23948.06      23939.69       829.39 o                         
  -3   7   1      12400.90      11729.49       635.98 o                         
   3  -7   0      22212.87      21245.85       865.01 o                         
  -3   7  -1       5730.59       6009.12       625.55 o                         
  -3   7  -2       6168.09       5947.23       575.76 o                         
  -3   7  -3       5308.68       5054.62       572.57 o                         
   3  -7   4      61320.91      61034.36      1101.78 o                         
   3  -7   5       9177.73       8815.63       505.35 o                         
  -3   7  -6      61025.14      60923.50      1066.54 o                         
   3  -7   7       1500.39       1673.93       463.54 o                         
   3  -7   9        809.67        768.93      1071.25 o                         
  -3   6  13        396.72        551.25      1068.48 o                         
  -3   6  12      13168.19      14448.20      1223.73 o                         
  -3   6  11       3426.35       4806.93       977.35 o                         
  -3   6  10      29530.02      14503.33      3567.34 o                         
  -3   6   9        311.17        533.38       548.18 o                         
  -3   6   8       3504.55       3109.31       495.18 o                         
   3  -6  -7         80.12         48.32       509.84 o                         
  -3   6   6       2110.62       2108.40       472.13 o                         
  -3   6   5       5892.66       5231.85       496.66 o                         
  -3   6   4      19275.69      18041.94       525.37 o                         
   3  -6  -3         46.84        263.13       521.25 o                         
  -3   6   2      31150.92      31586.38       737.52 o                         
  -3   6   1       3011.12       2896.97       487.18 o                         
  -3   6   0       2252.28       2287.63       496.63 o                         
  -3   6  -1        639.05        812.31       368.59 o                         
   3  -6   2        181.86        667.33       437.60 o                         
   3  -6   3       1876.34       2426.68       462.86 o                         
  -3   6  -4         92.37        124.66       501.20 o                         
  -3   6  -5        688.94       1691.19      1385.15 o                         
  -3   6  -6        326.00        513.46       880.12 o                         
   3  -6   7        715.70        685.99       428.01 o                         
   3  -6   8        203.17        338.64       445.77 o                         
  -3   6 -10       1302.26       1268.61       892.85 o                         
  -3   5  13          3.30        128.60      1046.64 o                         
   3  -5 -12        378.00       1077.19      1009.15 o                         
  -3   5  11        597.09       1426.16       903.28 o                         
  -3   5  10       5814.94       5899.04       883.89 o                         
  -3   5   9        278.37        -84.14      1893.75 o                         
  -3   5   8        249.51        326.45       532.36 o                         
   3  -5  -7        255.09        285.87       417.56 o                         
   3  -5  -6       2383.98       1977.78       440.43 o                         
   3  -5  -5       1808.51       1492.43       350.87 o                         
  -3   5   4       4107.55       3977.97       360.46 o                         
   3  -5  -3         75.80       1716.64      2584.57 o                         
  -3   5   2      27400.68      26493.07       623.77 o                         
  -3   5   1       3676.20       4329.15       450.22 o                         
   3  -5   0      76624.26      77571.48      1120.62 o                         
  -3   5  -1       1406.55       1722.40       377.23 o                         
   3  -5   2        336.42        397.77       395.85 o                         
  -3   5  -3        323.87        747.57       404.69 o                         
  -3   5  -4        549.04        902.45       383.19 o                         
  -3   5  -5       2069.75       2085.54       504.75 o                         
   3  -5   6      30752.63      31163.41      2081.28 o                         
  -3   5  -7         48.41        183.61       376.93 o                         
  -3   5  -8      15872.27      15095.44       576.65 o                         
   3  -5   9        245.77        203.91       437.54 o                         
  -3   5 -10       3982.37       4497.03      2399.48 o                         
  -3   5 -11       1021.37        912.13      1001.31 o                         
  -3   4  13         57.06        277.78       993.75 o                         
  -3   4  12        951.90       1182.87       936.40 o                         
   3  -4 -11       3765.41       3819.66       868.82 o                         
  -3   4  10      13559.72      15044.63       930.52 o                         
  -3   4   9       2021.80       2449.28       743.13 o                         
  -3   4   8      20842.58      18670.19      2973.03 o                         
  -3   4   7        231.01        374.21       438.41 o                         
  -3   4   6       3962.33       3610.67       349.26 o                         
  -3   4   5       9557.28       8441.37       396.05 o                         
   3  -4  -4        610.89        603.17       292.20 o                         
  -3   4   3          3.51         82.82       283.41 o                         
   3  -4  -2       2507.94       1517.26      2148.45 o                         
  -3   4   1      11235.82      11150.04       465.08 o                         
  -3   4   0       1494.58       1601.75       368.20 o                         
   3  -4   1       6706.35       6988.78       390.77 o                         
  -3   4  -2         64.81        234.62       353.54 o                         
  -3   4  -3         56.55        175.48       341.19 o                         
  -3   4  -4       1101.53       1219.12       344.76 o                         
  -3   4  -5       6269.10       5991.22       420.43 o                         
  -3   4  -6       2269.76       2041.30       592.00 o                         
   3  -4   7        309.55        593.66       916.14 o                         
  -3   4  -8       1976.03       2155.06       396.63 o                         
   3  -4   9        196.62        182.13       430.47 o                         
  -3   4 -10       7620.98       7681.98       531.10 o                         
   3  -4  11       1408.39       1041.21      3303.28 o                         
   3  -4  12        360.79        859.33      1970.36 o                         
  -3   3  13       2051.77       3417.33      1098.20 o                         
  -3   3  12        329.95        797.73       938.34 o                         
   3  -3 -11         68.90         82.28       912.35 o                         
  -3   3  10      10994.57      11931.04       984.70 o                         
  -3   3   9       3569.97       3292.39       733.60 o                         
  -3   3   8      18313.97      19157.02       960.31 o                         
  -3   3   7       5642.58       6807.73      2227.51 o                         
  -3   3   6      50885.45      49853.55       694.74 o                         
   3  -3  -5       2005.57       1772.09       280.67 o                         
  -3   3   4      11786.18      11115.15       337.45 o                         
  -3   3   3       1164.65       1188.90       237.93 o                         
  -3   3   2      13037.58      13094.92       316.17 o                         
  -3   3   1       4256.14       4236.99       230.16 o                         
  -3   3   0     211677.44     208515.25      2992.78 o                         
  -3   3  -1       9957.85       9739.34       541.67 o                         
   3  -3   2     111663.88     109653.30       936.89 o                         
  -3   3  -3       1431.37       1594.82       348.55 o                         
   3  -3   4      26154.52      25532.19       605.26 o                         
   3  -3   5       4139.33       3563.50       425.28 o                         
   3  -3   6       8182.44       7417.88       446.08 o                         
   3  -3   7        320.79        410.28       514.62 o                         
  -3   3  -8      20507.04      19210.55       912.14 o                         
  -3   3 -10      32485.38      31902.77       741.38 o                         
   3  -3  11        550.04        877.32       549.07 o                         
  -3   3 -13        190.99        176.27      1042.12 o                         
   3  -2 -13        808.77       1244.29      1619.29 o                         
   3  -2 -12       7828.13       9162.62      1036.20 o                         
   3  -2 -11         10.52        349.04       884.91 o                         
   3  -2 -10       4204.83       4213.07       733.49 o                         
   3  -2  -9        254.09        602.67       636.22 o                         
  -3   2   8      15443.94      16460.54       750.89 o                         
  -3   2   7       2444.03       3053.14       532.37 o                         
  -3   2   6      43067.67      41924.37       613.68 o                         
  -3   2   5         10.13        182.96       246.96 o                         
  -3   2   4      11186.45      10986.21       318.12 o                         
  -3   2   3      24033.50      23478.35       437.36 o                         
  -3   2   2       2016.01       2007.34       246.70 o                         
  -3   2   1       2544.82       2635.61       188.52 o                         
  -3   2   0         72.13        159.56       174.77 o                         
  -3   2  -2        417.67        643.74       442.00 o                         
   3  -2   3      23121.15      23462.37       539.62 o                         
   3  -2   4       7835.79       7395.26       473.30 o                         
   3  -2   5        324.12        297.43       319.78 o                         
   3  -2   6       4593.85       4232.22       383.34 o                         
  -3   2  -7      12290.13      11995.37       491.38 o                         
  -3   2  -8       1354.12       1351.70       857.96 o                         
  -3   2  -9       5458.26       6352.01      1687.26 o                         
  -3   2 -10      28011.12      27121.57       792.75 o                         
   3  -2  12      10643.02      11509.92       653.01 o                         
   3  -1 -13       2350.46       3187.04      1612.43 o                         
   3  -1 -12       2489.16       3426.97      1386.41 o                         
   3  -1 -11        243.13        571.33       862.86 o                         
   3  -1 -10       5458.17       6047.85       716.53 o                         
  -3   1   9        466.40        654.38       577.49 o                         
   3  -1  -8       7407.33       8235.58       684.06 o                         
   3  -1  -7       1746.15       1508.32       532.36 o                         
   3  -1  -6     106922.70     110619.05      1122.04 o                         
   3  -1  -5       4335.46       4124.25       258.17 o                         
  -3   1   4      87184.98      86418.48       653.52 o                         
   3  -1  -3        812.70        877.69       176.49 o                         
  -3   1   2       9243.00       9027.58       280.52 o                         
  -3   1   1        776.38        627.30       173.09 o                         
  -3   1   0      33900.88      34325.23       292.46 o                         
   3  -1   1       1378.98       1405.65       154.27 o                         
  -3   1  -2      70743.25      71128.43       525.23 o                         
  -3   1  -3       1124.51       1014.27       719.87 o                         
  -3   1  -4     179853.78     180916.36      1102.90 o                         
   3  -1   5       5804.69       5678.81       393.01 o                         
  -3   1  -6      25220.59      24681.39       606.26 o                         
  -3   1  -7        649.44        892.96       353.09 o                         
  -3   1  -8        279.25        675.77       431.17 o                         
  -3   1  -9         56.36        448.27       757.68 o                         
  -3   1 -10      20697.47      20429.92      1091.43 o                         
  -3   1 -11        261.18         29.65      2780.93 o                         
  -3   1 -12       8608.48       6233.60      3224.39 o                         
  -3   1 -13       1159.39       1202.72       581.05 o                         
   3   0 -13         52.48       2414.80      2147.85 o                         
   3   0 -12       8888.41       9589.89      1567.19 o                         
   3   0 -11        784.87       1298.14       890.95 o                         
   3   0 -10       2606.38       2380.92       685.10 o                         
  -3   0   9        202.20        715.38       555.27 o                         
   3   0  -8        762.21       1286.22       550.98 o                         
  -3   0   7       2291.86       2913.63       523.91 o                         
  -3   0   6       1818.71       1863.77       395.90 o                         
   3   0  -5      15474.48      15288.32       606.01 o                         
   3   0  -4       2923.10       2844.29       180.53 o                         
  -3   0   3        364.76        432.14       155.62 o                         
   3   0  -2        169.20        176.79       117.36 o                         
  -3   0   1      16956.41      18171.51       218.32 o                         
   3   0   0       1344.85       1419.40       120.58 o                         
  -3   0  -1       5669.91       6137.10       153.27 o                         
  -3   0  -2       2017.75       2159.44       169.40 o                         
  -3   0  -3          5.85        -24.54       182.41 o                         
   3   0   4      24863.44      23628.75      1231.31 o                         
  -3   0  -5      16842.44      17674.20       434.02 o                         
  -3   0  -6      25947.23      26009.12       520.01 o                         
  -3   0  -7        461.51        645.47       359.59 o                         
  -3   0  -8        296.94        559.60       438.15 o                         
  -3   0  -9        811.78       1143.24       499.98 o                         
  -3   0 -10       8280.21       7676.82       616.92 o                         
  -3   0 -11        409.33        767.56       764.02 o                         
  -3   0 -13         47.43       -288.86      3242.72 o                         
  -3   0 -14       9269.59       9382.40       716.76 o                         
  -3  -1  13        279.51        -10.19      2977.76 o                         
   3   1 -12       5430.79       4254.84      2368.93 o                         
  -3  -1  11        145.97       1370.07      1169.31 o                         
   3   1 -10       9388.09       9565.03       769.77 o                         
  -3  -1   9         86.36        473.76       585.90 o                         
  -3  -1   8        818.03        923.76       508.91 o                         
  -3  -1   7        544.44        773.19       428.46 o                         
  -3  -1   6      11480.54      11537.43       480.10 o                         
  -3  -1   5        370.61        502.81       335.63 o                         
  -3  -1   4      55982.86      53246.23       895.44 o                         
   3   1  -3        434.78        618.06       169.23 o                         
  -3  -1   2      60961.73      62082.12       395.14 o                         
  -3  -1   1       1870.62       1870.87       122.62 o                         
  -3  -1   0      10546.21      10901.64       148.78 o                         
   3   1   1       2383.30       2461.24       123.02 o                         
  -3  -1  -2      53496.43      60617.62       337.54 o                         
  -3  -1  -3         14.27         -6.12       173.95 o                         
  -3  -1  -4      40323.89      39801.56       431.45 o                         
   3   1   5       9996.76      10398.23       811.84 o                         
   3   1   6      65525.02      63929.64       791.63 o                         
  -3  -1  -7         16.37          1.64       390.21 o                         
  -3  -1  -8        541.79        619.24       444.20 o                         
  -3  -1  -9       2842.98       3215.76       494.37 o                         
  -3  -1 -10       1974.48       2063.35       503.09 o                         
  -3  -1 -11       2598.78       2790.73       590.50 o                         
  -3  -1 -12       1390.17       2304.91      1402.66 o                         
  -3  -1 -14        266.35        297.76       602.21 o                         
  -3  -1 -15        825.46        949.70       699.77 o                         
  -3  -2  12       4027.35       1645.94      3934.98 o                         
  -3  -2  11        303.58       1223.81      1811.30 o                         
  -3  -2  10       9592.49       9548.58      1238.05 o                         
  -3  -2   9       2399.60       1902.58       635.65 o                         
  -3  -2   8       2825.57       2444.31       557.98 o                         
  -3  -2   7       1596.51       1789.31       469.61 o                         
  -3  -2   6        614.80        693.56       379.59 o                         
  -3  -2   5       3012.04       2873.43       380.35 o                         
  -3  -2   4        328.83        602.17       227.52 o                         
  -3  -2   3      14073.91      11502.29      2280.02 o                         
   3   2  -2        778.67        891.15       102.32 o                         
   3   2  -1        892.88       1071.71        94.57 o                         
  -3  -2   0      22494.24      24045.68       173.08 o                         
  -3  -2  -1         73.95        151.86        96.25 o                         
  -3  -2  -2       2099.31       2357.83       126.94 o                         
  -3  -2  -3       6471.03       6398.24       221.84 o                         
  -3  -2  -4      12538.03      12600.17       281.74 o                         
  -3  -2  -5       2220.86       3148.72      1734.46 o                         
   3   2   6      86981.48      84529.85       987.29 o                         
  -3  -2  -7       1717.18       1892.35       420.27 o                         
  -3  -2  -8      27752.28      25940.16       789.17 o                         
  -3  -2  -9        165.69        448.11       471.02 o                         
  -3  -2 -10      16199.13      16396.87       714.68 o                         
  -3  -2 -11          2.43        850.51       583.71 o                         
  -3  -2 -12       2316.93       2702.20       721.95 o                         
   3   2  13        623.36       1034.70      1355.90 o                         
  -3  -2 -14      14325.97      14508.03      4052.30 o                         
  -3  -2 -15        117.90         53.91      4126.76 o                         
  -3  -3  12       6472.40      10743.11      4287.28 o                         
  -3  -3  11        374.78       1468.27      3606.79 o                         
  -3  -3  10      39324.90      40957.45      2658.60 o                         
  -3  -3   9       1564.80       1812.28      1066.58 o                         
  -3  -3   8      27394.02      27066.44       905.11 o                         
  -3  -3   7        205.37        464.12       457.40 o                         
  -3  -3   6      26587.95      26108.10       666.56 o                         
   3   3  -5         10.91        163.06       218.64 o                         
  -3  -3   4      20868.02      20398.56       315.86 o                         
  -3  -3   3        660.68        659.24       289.83 o                         
  -3  -3   1          1.30         31.70       216.13 o                         
   3   3   0     335328.44     345370.00      1436.66 o                         
  -3  -3  -1       1629.52       1695.66       100.62 o                         
   3   3   2      18815.68      19284.20       230.73 o                         
   3   3   3       8263.04       8373.42       181.67 o                         
  -3  -3  -4      18114.94      18417.36       323.69 o                         
  -3  -3  -5         17.85         61.47       220.75 o                         
   3   3   6      72048.20      68925.93      1772.00 o                         
  -3  -3  -7      15874.43      16403.05       546.19 o                         
  -3  -3  -8      30763.11      30948.13       645.83 o                         
  -3  -3  -9       1285.10       1207.52       459.55 o                         
  -3  -3 -10      14595.64      14410.01       696.40 o                         
  -3  -3 -11         88.78        197.57       582.14 o                         
  -3  -3 -12       2340.45       3154.80       662.61 o                         
   3   3  13       5950.29       6762.04       784.51 o                         
  -3  -3 -14        631.51       1696.58      1179.71 o                         
  -3  -4  11         92.70        328.54      3855.92 o                         
  -3  -4  10        955.33       1867.56      2425.94 o                         
  -3  -4   9       1938.56       3331.17      1495.65 o                         
  -3  -4   8       1588.81       1644.89      1013.41 o                         
  -3  -4   7       5348.65       5195.10       727.73 o                         
  -3  -4   6       1223.65        987.52       374.70 o                         
   3   4  -5        320.02        552.68       205.44 o                         
   3   4  -4        200.87        341.83       170.41 o                         
  -3  -4   3      12441.73      12351.49       289.56 o                         
  -3  -4   2       1521.80       1595.33       367.22 o                         
  -3  -4   1       5630.05       5010.31       651.20 o                         
  -3  -4   0      73700.74      73791.30       804.25 o                         
   3   4   1       1985.47       2264.12       129.79 o                         
   3   4   2      28253.76      29611.63       290.91 o                         
   3   4   3       5881.29       6182.26       206.23 o                         
  -3  -4  -4      10796.50      11172.21       298.71 o                         
  -3  -4  -5        474.27        639.09       244.30 o                         
  -3  -4  -6      29051.78      27970.43       569.45 o                         
  -3  -4  -7       4111.26       3725.89       660.82 o                         
  -3  -4  -8      63848.32      62346.50       810.07 o                         
  -3  -4  -9        309.61        460.60       437.21 o                         
  -3  -4 -10      95010.00      94132.77      1353.35 o                         
  -3  -4 -11        225.17        170.70       567.63 o                         
  -3  -4 -12       6225.59       6261.19       713.72 o                         
   3   4  13        281.89       1342.90       763.38 o                         
  -3  -4 -14       4444.49       5353.85       910.86 o                         
  -3  -4 -15        143.66        784.92      1421.65 o                         
  -3  -4 -16      12230.22      14133.49      4777.57 o                         
  -3  -5  11          6.22       -395.84      1191.23 o                         
  -3  -5  10       3981.11       4409.30      1111.97 o                         
  -3  -5   9        152.63         48.59      2284.15 o                         
  -3  -5   8      15150.42      14645.88      1889.99 o                         
  -3  -5   7        401.44        651.45       939.17 o                         
  -3  -5   6      42381.44      42397.41      1063.48 o                         
  -3  -5   5        404.78        690.32       321.77 o                         
  -3  -5   4        817.26        944.70       185.58 o                         
   3   5  -3         99.04        329.18       138.49 o                         
  -3  -5   2        593.87        785.94       381.70 o                         
  -3  -5   1       2068.96       2146.05       540.83 o                         
  -3  -5   0      75831.81      77898.79      1501.25 o                         
   3   5   1        184.90        256.98       132.19 o                         
  -3  -5  -2      49407.39      52325.68       454.46 o                         
   3   5   3        270.35        254.09       245.88 o                         
  -3  -5  -4      20140.16      20950.50       460.18 o                         
  -3  -5  -5      13502.81      13430.82       391.12 o                         
  -3  -5  -6       1150.77       1339.44       279.85 o                         
   3   5   8       1859.70       1889.16       572.33 o                         
  -3  -5  -9       1562.80       1295.79       561.18 o                         
   3   5  10       3351.25       3086.28       622.64 o                         
  -3  -5 -11       3058.87       3336.42       644.32 o                         
  -3  -5 -12          6.47        218.15       642.48 o                         
   3   5  13         91.09        476.92       771.31 o                         
   3   5  14         35.76        506.46       868.62 o                         
  -3  -5 -15       1645.44       2740.43      1007.20 o                         
   3   5  16        756.72       2339.17      1408.27 o                         
  -3  -6  10        110.36       -303.44      1142.21 o                         
   3   6  -9        410.57        915.10      1029.52 o                         
  -3  -6   8         77.71       -325.45      1730.33 o                         
  -3  -6   7       1715.54       1563.20      1556.54 o                         
  -3  -6   6       2390.18       1764.40       951.88 o                         
  -3  -6   5       4766.00       5272.02       610.23 o                         
   3   6  -4       1088.19       1306.59       253.02 o                         
  -3  -6   3         42.33        241.96       149.42 o                         
  -3  -6   2       1322.03       1378.68       143.53 o                         
   3   6  -1      12615.02      12605.04       191.40 o                         
  -3  -6   0       5558.59       5448.57       346.57 o                         
   3   6   1       5481.39       5017.46       414.23 o                         
   3   6   2      25468.10      25753.90       390.59 o                         
  -3  -6  -3       1217.60       1281.06       264.54 o                         
   3   6   4      44331.08      41760.33       665.04 o                         
  -3  -6  -5      11702.33      11063.42       394.92 o                         
  -3  -6  -6        506.96        490.99       326.99 o                         
  -3  -6  -7        108.92        137.89       294.49 o                         
   3   6   9        837.21       1123.89       674.31 o                         
  -3  -6 -10      50551.25      51255.32      1109.83 o                         
  -3  -6 -11       1620.20       2463.72       605.06 o                         
  -3  -6 -12      15858.93      15203.36       891.82 o                         
   3   6  13        240.80        408.57       754.26 o                         
  -3  -6 -14       3204.37       4042.83       956.53 o                         
  -3  -6 -15         35.12        714.12      1019.24 o                         
  -3  -6 -16       1704.84        895.71      1169.01 o                         
  -3  -7   9          1.81        506.79      1123.76 o                         
  -3  -7   8       1302.85       1493.26      3473.14 o                         
   3   7  -7         30.46         10.37      2752.02 o                         
  -3  -7   6      39877.89      38886.46      2728.37 o                         
  -3  -7   5         20.03       1374.53       828.13 o                         
  -3  -7   4      37390.65      36646.95       915.19 o                         
   3   7  -3       1819.79       2020.24       283.88 o                         
   3   7  -2       7380.91       7315.95       233.42 o                         
   3   7  -1         80.05        248.77       162.87 o                         
  -3  -7   0       9793.97       9814.71       279.55 o                         
  -3  -7  -1        129.12        306.20       329.69 o                         
  -3  -7  -2       9579.48       9519.85       538.51 o                         
   3   7   3       3567.61       3369.26       332.52 o                         
   3   7   4      39790.82      42862.65       676.53 o                         
  -3  -7  -5       4092.26       3590.53       360.24 o                         
   3   7   6       4524.91       4591.50       365.81 o                         
  -3  -7  -7       1186.53       1091.18       334.00 o                         
  -3  -7  -8         74.87        258.09       327.62 o                         
  -3  -7  -9         62.06        124.55       384.48 o                         
  -3  -7 -10       1266.25        996.26       717.78 o                         
  -3  -7 -11       2269.61       1911.43       602.10 o                         
  -3  -7 -12       2321.27       2432.00       738.31 o                         
  -3  -7 -13        942.17       1060.18       832.56 o                         
  -3  -7 -14       1272.96        868.39       949.18 o                         
  -3  -7 -15       1837.81       1921.53      1066.96 o                         
  -3  -7 -16        258.85       1046.99      1161.86 o                         
  -3  -8   8        327.23        713.70      1038.00 o                         
   3   8  -6       5174.64       4825.60      2734.47 o                         
  -3  -8   5       1734.70       1884.41      1838.88 o                         
  -3  -8   4      22874.36      22876.15      1042.54 o                         
  -3  -8   3       7419.84       6904.15       863.78 o                         
   3   8  -2      27492.77      27181.19       514.96 o                         
   3   8  -1       1376.96       1319.89       263.96 o                         
   3   8   0      14562.88      14329.04       463.98 o                         
   3   8   1       1023.06       1152.30       320.65 o                         
  -3  -8  -2      10471.59      10806.84       473.64 o                         
   3   8   3       5154.15       4045.97       619.35 o                         
  -3  -8  -4     138116.52     138665.45      1214.52 o                         
   3   8   5       5031.76       5360.82       397.33 o                         
  -3  -8  -6     110944.64     109597.39      1131.04 o                         
  -3  -8  -7         20.48         30.92       390.30 o                         
  -3  -8  -8       9001.36       7940.89       398.17 o                         
  -3  -8  -9         87.93         -6.17       432.52 o                         
  -3  -8 -10      24805.50      22752.82      3866.01 o                         
  -3  -8 -11       1095.93       1138.33       784.31 o                         
  -3  -8 -12      20508.31      18961.53      1033.60 o                         
  -3  -8 -13       2297.96       1485.40       900.43 o                         
  -3  -8 -14      24346.37      21870.26      1373.30 o                         
  -3  -8 -15        877.77        606.98      1122.47 o                         
  -3  -8 -16       8486.33       7234.61      1424.10 o                         
  -3  -9   8       1691.00       1367.14      1251.51 o                         
  -3  -9   7        858.91       1441.21      1123.25 o                         
   3   9  -6       7842.78       8685.49      2923.60 o                         
  -3  -9   5        607.51        479.89      1621.51 o                         
  -3  -9   4      21696.53      23108.77      1820.71 o                         
  -3  -9   3       6035.13       5979.43       937.75 o                         
  -3  -9   2      34017.82      32769.55      1262.65 o                         
   3   9  -1       3407.26       3342.22       329.23 o                         
  -3  -9   0      20459.47      20770.48       626.36 o                         
  -3  -9  -1       3786.98       3815.49       437.49 o                         
  -3  -9  -2        193.87        473.07       459.45 o                         
   3   9   3       7653.62       7451.86       519.88 o                         
  -3  -9  -4       5763.58       4910.31       660.09 o                         
  -3  -9  -6        767.73        785.17       483.04 o                         
  -3  -9  -7       6293.13       5415.61       495.01 o                         
  -3  -9  -8       1531.22       1656.58       493.61 o                         
  -3  -9  -9          0.83        245.15       517.32 o                         
  -3  -9 -10         50.03        -11.54       548.84 o                         
  -3  -9 -11        259.16        135.92       576.41 o                         
  -3  -9 -12       2072.18       1914.25       899.59 o                         
  -3  -9 -13       4459.50       3718.21       945.51 o                         
  -3  -9 -14       7957.85       6396.61      1156.43 o                         
  -3  -9 -15        679.18       1486.74      1109.92 o                         
   3  10  -7         32.14       -996.69      3533.79 o                         
  -3 -10   6        314.23        413.72       904.57 o                         
  -3 -10   4       1863.16        887.44      2622.85 o                         
  -3 -10   3        679.69        338.10      1541.54 o                         
  -3 -10   2      23276.84      22111.07      1248.88 o                         
   3  10  -1       4260.29       3861.04       994.52 o                         
  -3 -10   0      32703.48      34185.14       783.86 o                         
  -3 -10  -1        648.21        788.79       430.66 o                         
   3  10   2        256.36        507.20       492.37 o                         
   3  10   3        316.49        469.06       516.81 o                         
  -3 -10  -4       7167.19       6873.29       589.45 o                         
   3  10   5       4370.38       3784.94       715.34 o                         
   3  10   7       2032.50       2116.29       584.76 o                         
   3  10   8      28573.10      27934.58       834.33 o                         
  -3 -10  -9       1399.28       1083.72       513.40 o                         
  -3 -10 -10      13965.60      14965.63       722.93 o                         
  -3 -10 -11         74.27         19.41       635.16 o                         
  -3 -10 -12        220.87        500.61       753.75 o                         
  -3 -10 -13        679.17        854.47      1012.12 o                         
   3  10  14       5292.01       5128.55      1150.31 o                         
   3  10  15        750.97        660.61      1213.44 o                         
  -3 -11   5        312.86        387.59       945.78 o                         
  -3 -11   4        183.85        225.32       901.29 o                         
  -3 -11   2       3660.90       3514.82      1750.65 o                         
  -3 -11   1       1252.81       1641.25      1085.30 o                         
  -3 -11   0       9415.60       9570.58      1233.83 o                         
   3  11   1        693.40       1000.90       491.42 o                         
   3  11   2        148.79        450.74       485.36 o                         
   3  11   3       1402.24       1341.33       688.69 o                         
   3  11   4        772.23       1105.93       686.65 o                         
   3  11   5       6859.96       6271.78       724.38 o                         
  -3 -11  -6         84.78        337.91       746.84 o                         
   3  11   8       3272.04       3572.43       601.26 o                         
   3  11   9       5655.35       5854.27       662.21 o                         
   3  11  10       1539.43       1656.88       641.91 o                         
   3  11  11       3733.94       4658.05       703.42 o                         
  -3 -11 -12         63.26        214.35       712.51 o                         
  -3 -11 -13         13.74          3.56       794.94 o                         
  -3 -11 -14        617.96       2821.63      1172.50 o                         
  -3 -11 -15       1987.33       3284.20      1252.96 o                         
  -3 -12   4        149.99        530.69      1051.99 o                         
  -3 -12   3          6.18        216.05      1012.17 o                         
  -3 -12   1       3774.37       4169.54      1860.47 o                         
   3  12   0      35030.41      37070.31      1794.74 o                         
   3  12   1       2109.20       2345.09      1458.83 o                         
   3  12   2      18535.48      19209.93       981.38 o                         
   3  12   3        524.71       1294.09       663.35 o                         
  -3 -12  -4       4003.41       4104.79       864.20 o                         
   3  12   5        977.10        928.31       829.77 o                         
  -3 -12  -6       2675.59       2639.00       873.11 o                         
   3  12   7        668.93       1103.13       911.98 o                         
   3  12   9       2487.58       2860.34       654.77 o                         
   3  12  10      27667.11      30797.73       979.13 o                         
   3  12  11        722.00        458.94       698.03 o                         
   3  12  12       2106.20       2162.77       819.67 o                         
   3  12  13         96.93        300.50       867.54 o                         
  -3 -12 -14       1333.54       3704.42      3580.22 o                         
  -3 -13   1        299.63       1658.50      3234.09 o                         
  -3 -13   0        985.38        262.91      2564.71 o                         
   3  13   1       1563.33       2265.77      1600.82 o                         
  -3 -13  -2        339.67       1304.75      1829.26 o                         
   3  13   3       1356.35       1756.91      1739.53 o                         
   3  13   4         85.71        550.68       792.84 o                         
   3  13   5        119.07        451.34       924.32 o                         
   3  13   6        300.63        667.56       919.46 o                         
   3  13   7       2536.35       2785.47       941.83 o                         
   3  13   8       2576.30       3113.34      1050.91 o                         
  -3 -13 -10      10568.59      12645.27       830.34 o                         
  -3 -13 -11        345.22        759.46       694.03 o                         
   3  13  12       5941.17       6705.56       830.29 o                         
   3  13  13         58.03        337.03       784.55 o                         
  -3 -14   1       1419.55       2509.62      3637.81 o                         
  -3 -14  -1       2106.63       2540.75      2395.74 o                         
   3  14   2      27566.31      30674.40      2092.34 o                         
   3  14   3       3596.55       4368.31      1952.28 o                         
   3  14   4      38751.74      42513.33      2839.18 o                         
   3  14   5       3423.48       2828.10       880.81 o                         
   3  14   6       7872.42       7874.82      1145.67 o                         
   3  14   7        851.29        967.84      1001.04 o                         
   3  14   8       2594.96       3272.63      1109.21 o                         
   3  14   9       2083.93       3434.90      1101.40 o                         
  -3 -14 -10      12873.55      15865.20      4728.23 o                         
   3  14  11       3443.25       4345.47       781.97 o                         
   3  14  12       4710.94       5330.64       940.47 o                         
   3  15   2        255.88        390.03      2308.68 o                         
   3  15   3         97.57        237.66      1793.79 o                         
   3  15   4       1187.60       1634.91      1971.51 o                         
   3  15   5       1269.61       2223.40      1924.43 o                         
   3  15   6       1213.10        911.26      1201.59 o                         
   3  15   7          2.19       1016.28      1220.36 o                         
   3  15   8        114.10        660.03      1156.64 o                         
   3  15   9        564.86       1415.31      1174.74 o                         
   3  15  10       1288.60       2321.55      1272.26 o                         
  -4  12   6         21.38       1128.68      1927.84 o                         
  -4  12   5       1314.33       1691.94      1222.48 o                         
  -4  12   4        479.05       1336.00      1189.60 o                         
   4 -12  -3       1988.79       2080.54      1106.83 o                         
  -4  12   2        660.77       1026.98      1169.26 o                         
   4 -12  -1       2902.18       3229.32      1193.02 o                         
  -4  11   8      11703.21      13445.18      1137.73 o                         
   4 -11  -6      25929.24      24680.81      1411.45 o                         
   4 -11  -5       4826.35       5637.28      1133.34 o                         
   4 -11  -4      10302.00      10002.21      1177.21 o                         
  -4  11   3        120.56        608.21      1081.36 o                         
  -4  11   2       2955.35       3060.21      1024.88 o                         
  -4  11   1        961.14       2382.53      1033.95 o                         
  -4  11   0       8798.84       9209.37      1189.04 o                         
  -4  11  -1       1166.88       1559.89       929.74 o                         
   4 -11   2      13967.82      14899.35      1112.04 o                         
  -4  11  -3         51.23        753.14      1174.45 o                         
  -4  10  10        448.01        281.58       972.20 o                         
   4 -10  -9         44.22        441.65       927.81 o                         
  -4  10   8         46.36        120.53       894.72 o                         
  -4  10   7        220.56        424.47       793.35 o                         
  -4  10   5       1038.66       2093.76      1029.98 o                         
   4 -10  -4       3352.16       3916.16       998.26 o                         
  -4  10   3       1176.62       1776.40       956.10 o                         
  -4  10   2        394.47        720.66       863.48 o                         
  -4  10   1        648.96        826.27       786.01 o                         
  -4  10   0       5645.22       6182.44       966.20 o                         
  -4  10  -1       1466.40       2171.58       843.76 o                         
  -4  10  -2       8450.37       9455.94       901.14 o                         
  -4  10  -3       1932.24       1648.14       852.33 o                         
  -4  10  -4      14424.73      15461.38      1103.32 o                         
  -4  10  -5       1977.86       2804.62      1098.22 o                         
  -4   9  11       1837.20       4045.91      1535.48 o                         
  -4   9  10       1056.66       1484.49       820.46 o                         
   4  -9  -9        189.59        601.83       755.06 o                         
   4  -9  -8        137.64        333.98       828.01 o                         
  -4   9   7        807.43        985.77       753.70 o                         
  -4   9   6       4273.00       3328.78       704.46 o                         
  -4   9   4       9365.85       8083.30       967.92 o                         
  -4   9   3       1066.80       1037.98       831.46 o                         
  -4   9   2       1052.00       1703.83       757.25 o                         
  -4   9   1       3071.47       3072.54       763.22 o                         
   4  -9   0       1435.61       1627.24       683.33 o                         
  -4   9  -1       2132.55       2093.30       798.72 o                         
   4  -9   2        297.32       1006.20       721.54 o                         
  -4   9  -3        296.63        461.40       747.57 o                         
  -4   9  -4       1429.47       1909.16       827.96 o                         
  -4   9  -5       3503.32       3556.08       991.76 o                         
  -4   9  -6         68.02        311.35      1394.45 o                         
  -4   8  11         10.62        576.67      1081.56 o                         
   4  -8 -10        396.62       1621.65      1625.88 o                         
  -4   8   9         38.41        -12.09       687.41 o                         
  -4   8   8         70.36        366.68       663.93 o                         
  -4   8   7        111.63        376.70       686.93 o                         
  -4   8   6       4721.81       3602.60       705.55 o                         
  -4   8   5         86.76        116.56       633.23 o                         
  -4   8   3       1364.67       1555.48       814.56 o                         
  -4   8   2       9309.69       9122.46       724.35 o                         
   4  -8  -1       1507.28       2393.56       688.88 o                         
  -4   8   0       7010.20       7192.12       746.91 o                         
  -4   8  -1        240.38        415.46       601.23 o                         
  -4   8  -2        296.44        495.47       642.54 o                         
  -4   8  -3        141.83        496.15       675.79 o                         
  -4   8  -4      13228.71      13302.49       795.01 o                         
  -4   8  -5       2034.17       2917.91       780.59 o                         
  -4   8  -6      21077.60      21696.29      1083.52 o                         
  -4   8  -7        577.65       1570.95      1141.35 o                         
   4  -8   8       2662.88       2709.70       588.39 o                         
  -4   7  12      12081.78      12605.54      1266.44 o                         
  -4   7  11       4104.58       3877.72      1038.33 o                         
  -4   7  10      22892.57      26723.55      1267.39 o                         
  -4   7   9       1109.49       1985.95      1428.16 o                         
  -4   7   8       7205.34       6543.02       672.48 o                         
  -4   7   7         18.68         41.72       594.11 o                         
  -4   7   6       3354.67       3016.06       631.76 o                         
  -4   7   5       3033.88       2741.11       608.26 o                         
  -4   7   4      10371.06      10004.67       587.14 o                         
  -4   7   3         66.18        -89.08      1545.62 o                         
  -4   7   2      29586.86      29674.95       831.90 o                         
  -4   7   1       1198.23       1758.08       645.28 o                         
   4  -7   0       7940.25       7991.09       721.04 o                         
  -4   7  -1         78.88        286.97       558.71 o                         
  -4   7  -2       1209.34       1389.99       534.88 o                         
  -4   7  -3       2495.97       2519.11       623.95 o                         
  -4   7  -4       1190.76       1191.57       610.84 o                         
  -4   7  -5        122.94         30.64       653.88 o                         
  -4   7  -6        469.32        332.23       810.02 o                         
  -4   7  -7        705.23        601.40       938.46 o                         
   4  -7   8         80.72        337.12      2901.06 o                         
   4  -7   9        209.42        469.29       564.94 o                         
  -4   6  12        506.67       1286.87      1054.74 o                         
  -4   6  11       1454.87       1000.66       978.79 o                         
  -4   6  10       5142.41       5295.61       978.89 o                         
  -4   6   9       7797.21       8811.17       974.09 o                         
  -4   6   8       1730.38       1277.58      1603.93 o                         
  -4   6   7       5002.28       4551.81       542.46 o                         
  -4   6   6       6915.20       6505.44       591.61 o                         
  -4   6   5       4073.48       3755.13       544.71 o                         
  -4   6   4      11510.67      11334.66       518.63 o                         
  -4   6   3       9265.29       9122.91       459.36 o                         
  -4   6   2      45907.68      44948.83      1103.15 o                         
  -4   6   1      15518.51      15562.46       635.26 o                         
  -4   6   0     101832.16     102906.52      1249.30 o                         
  -4   6  -1      12041.50      13383.98       730.22 o                         
  -4   6  -2      14353.75      13348.93       733.50 o                         
  -4   6  -3       2709.94       2509.44       474.16 o                         
  -4   6  -4      10422.60       9780.74       660.24 o                         
  -4   6  -5       5137.14       5461.12       644.48 o                         
  -4   6  -6      31711.91      30975.60      1023.92 o                         
  -4   6  -7       1571.45       1925.33       804.30 o                         
  -4   6  -8      30215.36      29847.96      2786.64 o                         
  -4   6  -9       1809.53        837.45      1712.46 o                         
  -4   6 -10      14405.26      13009.88      1593.13 o                         
   4  -5 -12       1724.66       1683.60      1019.27 o                         
  -4   5  11       1687.64       1618.77       914.37 o                         
   4  -5 -10      10270.83      10683.26      1052.61 o                         
  -4   5   9       1365.73       1933.47       874.84 o                         
   4  -5  -8      21682.80      22329.08       900.61 o                         
  -4   5   7        196.16       1143.90      1062.13 o                         
  -4   5   6      11275.90       9491.44       532.75 o                         
  -4   5   5       2092.81       1931.30       437.29 o                         
   4  -5  -4         66.03         98.57       368.08 o                         
  -4   5   3       1401.38       1471.34       291.76 o                         
  -4   5   2       4936.33       5051.60       352.09 o                         
  -4   5   1       1758.25       2251.30      1076.01 o                         
  -4   5   0      10124.50      10201.73       559.20 o                         
  -4   5  -1        482.05        454.83       490.26 o                         
  -4   5  -2       3844.44       4079.73       477.13 o                         
   4  -5   3        758.37       1066.51       468.21 o                         
  -4   5  -4        264.38        339.33       424.69 o                         
  -4   5  -5        634.86        938.29       510.98 o                         
  -4   5  -6        402.69        463.07       588.06 o                         
  -4   5  -7       1838.82       1448.44       593.51 o                         
  -4   5  -8        634.59        565.41       684.44 o                         
   4  -5   9        345.28       1130.96      1065.00 o                         
   4  -5  11          3.53        103.95       586.57 o                         
  -4   4  13         40.42        371.38      1208.00 o                         
  -4   4  12        258.95         94.94      1042.19 o                         
  -4   4  11        871.04       1531.07       912.99 o                         
  -4   4  10       3582.91       3724.64       885.25 o                         
   4  -4  -9        218.86        398.68       844.30 o                         
  -4   4   8       4034.98       3810.19       704.93 o                         
  -4   4   7        821.89        810.28       577.12 o                         
  -4   4   6      21771.61      19602.31      2042.02 o                         
  -4   4   5         23.20        189.65       377.27 o                         
   4  -4  -4        101.41        137.32       160.10 o                         
  -4   4   3        492.05        595.40       247.46 o                         
  -4   4   2        725.02        964.51       291.89 o                         
  -4   4   1        210.79        319.08       260.43 o                         
   4  -4   0      61149.37      59232.81      2499.21 o                         
  -4   4  -1       3191.32       3464.57       508.59 o                         
   4  -4   2      37898.61      38115.74       722.93 o                         
  -4   4  -3       1009.20       1542.58       427.99 o                         
  -4   4  -4       9845.20       9732.40       511.73 o                         
  -4   4  -5       2920.05       3022.26       479.43 o                         
  -4   4  -6        283.97        369.32       481.63 o                         
  -4   4  -7          3.35        229.35       544.28 o                         
  -4   4  -8       2566.36       2300.14       598.88 o                         
  -4   4  -9        716.71        596.03       722.79 o                         
   4  -4  10      16476.04      14622.99      1822.10 o                         
   4  -4  11       1345.14        969.84      1433.06 o                         
   4  -4  12       1932.28       2037.67       653.24 o                         
   4  -3 -13         17.23       -625.64      2579.44 o                         
  -4   3  12       2960.92       2899.64      1001.20 o                         
   4  -3 -11       1339.05       1501.07       908.23 o                         
  -4   3  10        311.03        710.41       790.43 o                         
  -4   3   9        876.20       1103.51       721.96 o                         
  -4   3   8       2952.60       2832.68       736.44 o                         
  -4   3   7       2463.78       1980.84       576.09 o                         
  -4   3   6      19826.79      18521.83       711.10 o                         
  -4   3   5       9929.27       7740.65      1353.00 o                         
  -4   3   4       1665.61       1499.50       316.72 o                         
  -4   3   3         98.57        255.61       328.84 o                         
  -4   3   2        180.38        149.83       195.59 o                         
  -4   3   1      10303.71      10864.45       302.68 o                         
  -4   3   0        544.17        513.00       208.94 o                         
  -4   3  -1       4018.60       4013.10       262.17 o                         
  -4   3  -2        717.60       1154.42       592.77 o                         
  -4   3  -3        254.42        191.57       427.48 o                         
  -4   3  -4       4192.49       4133.66       453.11 o                         
   4  -3   5      11871.12      11692.34       598.90 o                         
   4  -3   6       2182.75       1884.44       511.05 o                         
   4  -3   7         68.43        398.83       465.57 o                         
   4  -3   8         17.21        184.24       546.75 o                         
   4  -3   9         80.66        343.78       588.36 o                         
   4  -3  10      14435.03      14518.43      1236.67 o                         
   4  -3  11        145.43          6.11      1672.09 o                         
  -4   3 -12       6867.23       8147.25      1684.64 o                         
  -4   3 -13          0.31       1105.25      3692.89 o                         
   4  -2 -13       2294.35       3558.26      2533.83 o                         
  -4   2  12       2390.60       1544.21      1660.78 o                         
  -4   2  11        443.35       1163.15       902.90 o                         
  -4   2  10       3713.16       3855.90       813.24 o                         
  -4   2   9       1692.05       2215.33       772.98 o                         
  -4   2   8        878.28        598.39       621.10 o                         
  -4   2   7       2428.34       1918.35       504.35 o                         
  -4   2   6      69363.06      67299.14      1017.29 o                         
  -4   2   5       7746.06       6908.33       540.51 o                         
  -4   2   4      74665.68      71965.40       823.64 o                         
  -4   2   3       2654.75       2409.73       310.17 o                         
  -4   2   2       5949.96       5535.77       287.96 o                         
  -4   2   1       1816.34       1667.57       192.76 o                         
   4  -2   0      24820.67      25439.26       368.38 o                         
   4  -2   1       2789.92       2649.01       213.94 o                         
  -4   2  -2      56140.82      56468.64       559.39 o                         
  -4   2  -3       2062.48       2394.38       810.80 o                         
   4  -2   4     141211.91     138949.31      1132.00 o                         
   4  -2   5       8148.95       8128.60       508.13 o                         
   4  -2   6      41902.70      40089.71       926.10 o                         
   4  -2   7        125.66        402.68       385.25 o                         
   4  -2   8       1733.66       1843.16       479.24 o                         
   4  -2   9        133.02        508.16       552.41 o                         
   4  -2  10      13271.00      13157.64       764.22 o                         
   4  -2  11         90.85        742.77       824.73 o                         
   4  -2  12      10221.06      10266.03      1491.47 o                         
  -4   2 -13        765.31       2058.68      3470.16 o                         
   4  -1 -12      17604.34      22053.60      2686.46 o                         
  -4   1  11        123.58        235.05      1481.92 o                         
   4  -1 -10       9772.89      10761.66       867.79 o                         
  -4   1   9       3356.20       3589.22       744.97 o                         
  -4   1   8       3003.62       2990.06       606.70 o                         
  -4   1   7       2848.64       2819.33       547.76 o                         
  -4   1   6      11038.23      11351.14       528.24 o                         
   4  -1  -5        192.48        293.38       357.49 o                         
   4  -1  -4      14051.43      13975.36       529.21 o                         
  -4   1   3      23938.21      24039.25       440.58 o                         
  -4   1   2       3888.57       3858.64       254.56 o                         
  -4   1   1       1612.70       1761.70       205.68 o                         
  -4   1   0       1576.83       1650.54       166.23 o                         
  -4   1  -1       7226.59       7560.71       227.07 o                         
  -4   1  -2        342.60        360.82       169.27 o                         
  -4   1  -3      26525.00      25923.21       414.46 o                         
  -4   1  -4      25909.14      25291.20      1343.20 o                         
  -4   1  -5       1068.07        912.70       605.27 o                         
  -4   1  -6      31663.82      31198.29       647.26 o                         
  -4   1  -7       7344.55       7087.07       487.91 o                         
  -4   1  -8       1647.23       1635.57       471.28 o                         
  -4   1  -9       3608.81       3443.88       515.29 o                         
  -4   1 -10      11938.86      11419.17       724.95 o                         
  -4   1 -11       2691.21       2850.74       738.41 o                         
  -4   1 -12      12888.06      13836.00       951.27 o                         
  -4   1 -13       1765.04       2986.76      1049.44 o                         
  -4   1 -14      15348.60      15593.92      1523.06 o                         
  -4   0  12       7852.42       7162.52      3864.62 o                         
   4   0 -11       1345.02       3851.71      2604.69 o                         
   4   0 -10      18589.63      18759.77      1510.72 o                         
   4   0  -9       1870.55       2496.80       694.90 o                         
   4   0  -8        311.38       1065.30       568.01 o                         
   4   0  -7        440.90        445.54       523.48 o                         
   4   0  -6      14363.66      13673.46       503.03 o                         
  -4   0   5       2789.85       2574.34       370.47 o                         
  -4   0   4      85242.63      86085.53       782.48 o                         
  -4   0   3       2237.91       2534.91       465.61 o                         
  -4   0   2     131430.45     129869.70       840.21 o                         
  -4   0   1       3432.32       3402.73       193.60 o                         
  -4   0   0      77626.34      79067.35       518.38 o                         
  -4   0  -1        504.54        561.38       169.20 o                         
   4   0   2       6591.32       7264.61       216.90 o                         
  -4   0  -3        744.84        831.64       200.71 o                         
  -4   0  -4      83689.14      83462.41       762.75 o                         
  -4   0  -5       5187.69       4843.41      1084.17 o                         
  -4   0  -6     104859.96      99207.96      1012.98 o                         
  -4   0  -7       1266.06       1388.95       305.17 o                         
  -4   0  -8      17440.17      16987.64       642.49 o                         
  -4   0  -9        380.10        487.31       450.60 o                         
  -4   0 -10       4010.46       4018.95       607.68 o                         
  -4   0 -11         63.47         96.16       718.38 o                         
  -4   0 -12       2002.95       2379.94       718.20 o                         
  -4   0 -13       3847.10       4575.19       946.75 o                         
  -4   0 -14       2209.45       2838.75      1211.78 o                         
  -4  -1  12       2784.72       2907.10      1297.45 o                         
  -4  -1  11       1667.22       2555.77      3351.86 o                         
   4   1 -10       6250.01       6568.46      1766.80 o                         
   4   1  -9         20.50        -74.76      1061.70 o                         
  -4  -1   8       2893.87       3192.15       611.01 o                         
   4   1  -7         50.56        395.32       513.41 o                         
   4   1  -6        351.37        299.84       438.50 o                         
   4   1  -5       9229.70       8575.98       478.12 o                         
   4   1  -4        148.10        497.99       312.88 o                         
  -4  -1   3        305.99        460.13       319.85 o                         
  -4  -1   2       3089.06       3648.02       476.28 o                         
  -4  -1   1      11216.80      11676.50       196.81 o                         
   4   1   0      11482.97      11871.11       186.51 o                         
  -4  -1  -1       6215.58       6369.53       193.02 o                         
  -4  -1  -2         22.91         21.33       152.88 o                         
  -4  -1  -3         46.65        158.75       187.15 o                         
  -4  -1  -4       9967.80      10244.34       295.41 o                         
  -4  -1  -5       5879.93       5782.89       282.28 o                         
   4   1   6      38055.83      35228.43      1645.36 o                         
   4   1   7         16.58         93.89       415.63 o                         
  -4  -1  -8      18803.74      18541.64       642.69 o                         
  -4  -1  -9       1197.93       1380.23       573.87 o                         
  -4  -1 -10      12634.07      12881.78       744.85 o                         
  -4  -1 -11        261.43        375.73       586.97 o                         
  -4  -1 -12         62.75        407.85       712.77 o                         
  -4  -1 -13         87.21        652.01       759.56 o                         
  -4  -1 -14       6763.41       8035.83       992.19 o                         
  -4  -1 -15         37.80       1017.61      1305.18 o                         
  -4  -2  12        894.63        950.08      1292.64 o                         
  -4  -2  11         33.93         99.98      1151.06 o                         
  -4  -2  10      14659.75      17920.62      3698.46 o                         
  -4  -2   9        982.33        550.18      1561.43 o                         
  -4  -2   8      10216.33       9802.21      1081.36 o                         
  -4  -2   7        157.99        341.24       541.11 o                         
  -4  -2   6       3917.14       4001.92       472.35 o                         
  -4  -2   5        266.10        385.54       313.33 o                         
  -4  -2   4        767.15        821.56       229.23 o                         
  -4  -2   3         84.02        307.96       220.25 o                         
   4   2  -2      33462.85      34715.26       490.75 o                         
  -4  -2   1       5331.26       5197.05       998.15 o                         
  -4  -2   0     144184.00     152658.55       499.11 o                         
  -4  -2  -1       2756.87       2839.42       126.70 o                         
  -4  -2  -2       6516.00       6464.47       223.42 o                         
   4   2   3          5.93        -14.30       193.69 o                         
  -4  -2  -4       2329.70       2640.81       218.27 o                         
  -4  -2  -5      11539.78      11163.00       311.91 o                         
  -4  -2  -6       7120.90       7313.10       288.80 o                         
   4   2   7        803.49       1238.88      2101.32 o                         
  -4  -2  -8      11642.18      12050.37       594.86 o                         
  -4  -2  -9       3212.53       3391.30       566.02 o                         
  -4  -2 -10       4298.20       3826.83       566.43 o                         
  -4  -2 -11       4732.90       4654.62       625.76 o                         
  -4  -2 -12        442.60        790.23       640.69 o                         
  -4  -2 -13        609.00       1020.45       754.39 o                         
  -4  -2 -14        415.40        833.37       810.54 o                         
  -4  -2 -15       1070.88       2005.37      1033.72 o                         
  -4  -3  11        220.50        815.43      1193.36 o                         
  -4  -3   9        727.45        877.18      3072.88 o                         
  -4  -3   8       3457.06       3279.70      1448.21 o                         
  -4  -3   7       2132.34       2243.23       913.78 o                         
  -4  -3   6       3184.78       2767.39       489.51 o                         
  -4  -3   5        616.31        712.60       285.93 o                         
  -4  -3   4        123.98        224.54       183.83 o                         
  -4  -3   3       3899.23       3799.24       195.55 o                         
  -4  -3   2       4398.43       4536.87       188.33 o                         
   4   3  -1       7500.34       5866.02       485.04 o                         
  -4  -3  -1        611.50        675.62       103.13 o                         
  -4  -3  -2      24507.60      25804.17       257.89 o                         
  -4  -3  -3       2341.39       2489.18       200.13 o                         
  -4  -3  -4      15781.21      15892.92       314.82 o                         
  -4  -3  -5        999.54       1071.51       224.26 o                         
  -4  -3  -6       6472.24       6408.32       316.48 o                         
  -4  -3  -7       3057.26       3067.81       296.61 o                         
  -4  -3  -8      26419.79      25448.42      1271.62 o                         
  -4  -3  -9         59.85        551.33       506.84 o                         
  -4  -3 -10      85514.24      85063.09      1380.59 o                         
  -4  -3 -11        266.05        696.48       577.57 o                         
  -4  -3 -12       4747.87       4841.03       701.02 o                         
  -4  -3 -13        105.32        595.80       685.91 o                         
  -4  -3 -14       2356.62       3083.03       816.17 o                         
  -4  -3 -15         60.09       1125.79       884.95 o                         
  -4  -4  11         32.05       2192.66      3881.48 o                         
  -4  -4  10       8162.06       7687.07      1040.99 o                         
  -4  -4   9        481.19      10478.31      3490.31 o                         
  -4  -4   8      31562.43      31515.27      2351.15 o                         
  -4  -4   7         68.36        505.04      1059.23 o                         
  -4  -4   6     107219.76     103963.05      1852.98 o                         
  -4  -4   5         40.41        430.71       324.36 o                         
  -4  -4   4      23897.38      24352.14       359.01 o                         
  -4  -4   3       2733.53       2890.17       405.94 o                         
  -4  -4   2      10280.55       9866.54       507.75 o                         
   4   4  -1         42.37        198.80       351.94 o                         
   4   4   0     136792.42     135854.12      1325.58 o                         
  -4  -4  -1       2452.51       2221.61      1141.54 o                         
   4   4   2     100963.70     105021.14       493.98 o                         
   4   4   3       8392.49       8435.86       269.29 o                         
  -4  -4  -4      59662.37      60363.38       519.30 o                         
  -4  -4  -5        630.86        674.43       241.30 o                         
  -4  -4  -6       6334.05       6093.30       335.63 o                         
  -4  -4  -7      16750.94      16170.04       461.70 o                         
  -4  -4  -9       4127.16       4496.54       557.54 o                         
  -4  -4 -10      12036.67      11425.27       662.97 o                         
  -4  -4 -11        701.00       1127.55       593.80 o                         
  -4  -4 -12        512.61        930.75       638.57 o                         
  -4  -4 -13       3702.46       3894.32       727.38 o                         
  -4  -4 -14        241.21        548.11       780.64 o                         
   4   4  15        367.06       1391.47       888.91 o                         
   4   4  16        196.81        525.89      1056.54 o                         
  -4  -5  10          3.05        224.93      1099.03 o                         
  -4  -5   9       1261.54        933.00       973.65 o                         
  -4  -5   8          1.50         71.00       772.41 o                         
  -4  -5   7       1929.00       2103.52      1664.96 o                         
  -4  -5   6       4249.88       4080.26      1154.24 o                         
  -4  -5   5       1635.44       1544.68       764.89 o                         
  -4  -5   4       5460.11       5765.38       522.09 o                         
  -4  -5   3      10057.02       9803.20       554.46 o                         
  -4  -5   2       1550.04       1507.97       396.69 o                         
  -4  -5   1        536.57        709.27       450.22 o                         
  -4  -5   0      23674.65      23537.77       735.74 o                         
   4   5   1       3699.35       2994.21       363.70 o                         
   4   5   2      60723.40      59873.00       807.87 o                         
  -4  -5  -3       3535.27       3623.61       227.27 o                         
   4   5   4     148067.41     143717.86       941.44 o                         
  -4  -5  -5       1045.03        903.00       244.86 o                         
   4   5   6      23539.42      22399.80       517.69 o                         
  -4  -5  -7       2344.51       2621.35       336.37 o                         
  -4  -5  -8        963.68       1025.49       362.27 o                         
  -4  -5  -9        187.63        718.76      2071.05 o                         
  -4  -5 -10      73708.87      71123.55      1139.51 o                         
  -4  -5 -11        467.73        466.77       632.75 o                         
  -4  -5 -12      33731.81      34189.63      1126.02 o                         
  -4  -5 -13        726.37        969.06       698.74 o                         
  -4  -5 -14      12255.98      12690.00      1034.06 o                         
   4   5  15         51.01        721.91       925.69 o                         
   4   5  16       5949.38       6208.27      1148.56 o                         
  -4  -6  10       2133.93       3043.57      2186.17 o                         
  -4  -6   8         51.48        169.90       956.10 o                         
  -4  -6   7         39.02       -249.73       852.82 o                         
  -4  -6   6      32266.63      31714.18      3689.32 o                         
  -4  -6   5        320.39       2068.16      1286.78 o                         
  -4  -6   4      38352.36      38224.64      1212.47 o                         
  -4  -6   3        395.81        722.44       495.85 o                         
  -4  -6   2       4287.08       4430.57       484.20 o                         
  -4  -6   1       2658.65       3089.42       518.44 o                         
  -4  -6   0       2824.34       2749.74       595.33 o                         
   4   6   1        455.28        598.66       176.10 o                         
   4   6   2       3352.59       3772.76       276.43 o                         
  -4  -6  -3        199.77        122.54       395.70 o                         
  -4  -6  -4      24848.95      25293.14       502.94 o                         
  -4  -6  -5      11347.15      11109.87       409.50 o                         
  -4  -6  -6       4460.42       4091.71       319.43 o                         
  -4  -6  -7        137.80        282.23       326.08 o                         
  -4  -6  -8         28.87        142.21       392.49 o                         
  -4  -6  -9       1548.73       1877.43       376.24 o                         
  -4  -6 -10       1956.56       2230.53      2503.48 o                         
  -4  -6 -11       1571.65       1644.93       769.65 o                         
  -4  -6 -12       1156.84        451.95       782.19 o                         
  -4  -6 -13        653.41       1423.61       762.65 o                         
  -4  -6 -14        929.87       2052.75       898.29 o                         
   4   6  15       2787.56       3247.98      1000.12 o                         
  -4  -6 -16        313.26        999.46      1069.67 o                         
  -4  -7   9          8.91       -314.60      2582.95 o                         
   4   7  -8        139.01       1238.90      2995.90 o                         
   4   7  -7        821.81        829.07       920.28 o                         
  -4  -7   6        253.13        391.88       728.97 o                         
  -4  -7   5       3474.36       3643.62       677.64 o                         
  -4  -7   4       7084.61       7186.23      2622.13 o                         
  -4  -7   3       1617.15       1653.45       821.99 o                         
  -4  -7   2       6837.33       7105.19       616.91 o                         
  -4  -7   1       6320.46       5937.31       693.25 o                         
   4   7   0        435.55        482.83       110.58 o                         
   4   7   1       1372.96       1404.20       211.13 o                         
   4   7   2       2255.74       2413.61       276.96 o                         
  -4  -7  -3       4318.92       3777.60       483.14 o                         
   4   7   4      62932.48      58138.29       978.10 o                         
  -4  -7  -5       8235.32       8106.76       417.93 o                         
  -4  -7  -6      62517.48      56242.44       748.12 o                         
  -4  -7  -7        749.87        917.88       362.88 o                         
  -4  -7  -8        350.99        506.70       419.79 o                         
  -4  -7  -9        289.30        240.34       451.93 o                         
  -4  -7 -10       4115.58       4166.10       494.64 o                         
  -4  -7 -12       3235.73       3412.55       773.80 o                         
  -4  -7 -13        963.45       1196.41       809.53 o                         
   4   7  14      12447.26      12293.39      1092.05 o                         
  -4  -7 -15         80.91       1017.29      1004.60 o                         
  -4  -7 -16       5374.08       4572.13      1171.54 o                         
  -4  -8   8       1780.03       3064.73      2012.70 o                         
  -4  -8   6       3151.78       2879.10       886.74 o                         
  -4  -8   5        100.90        253.96       708.68 o                         
  -4  -8   4      13199.59      12569.05       742.85 o                         
  -4  -8   3        708.36        898.22      1446.04 o                         
  -4  -8   2      25429.35      25481.15      1042.07 o                         
  -4  -8   1        879.79       1225.97       646.29 o                         
   4   8   0      10246.64      10432.11       241.88 o                         
   4   8   1         23.61        157.59       204.98 o                         
  -4  -8  -2        567.08        577.72       337.18 o                         
   4   8   3        709.67       1172.39       406.74 o                         
  -4  -8  -4       4559.88       4930.34       573.20 o                         
  -4  -8  -5       3019.42       2803.90       616.62 o                         
  -4  -8  -7       2180.15       2033.95       364.67 o                         
  -4  -8  -8        352.41        387.87       366.60 o                         
  -4  -8  -9       2302.28       2714.50       406.19 o                         
  -4  -8 -10        412.96        486.26       471.48 o                         
  -4  -8 -11        371.46        421.74       550.00 o                         
  -4  -8 -12        950.59        768.76      3268.79 o                         
  -4  -8 -13       2412.37       3658.89       893.38 o                         
  -4  -8 -14       3453.84       4081.25       986.30 o                         
  -4  -8 -15       1982.58       1787.37      1132.65 o                         
  -4  -8 -16       3753.07       3937.61      1163.39 o                         
  -4  -9   7        975.14       1455.91      3973.14 o                         
   4   9  -6       1543.44       1485.46      2821.20 o                         
  -4  -9   5         54.13         21.94       789.18 o                         
  -4  -9   4       5216.96       4773.31       707.48 o                         
  -4  -9   2      42291.50      44514.57      3586.24 o                         
  -4  -9   1       4636.75       4360.22       930.03 o                         
   4   9   0      73072.48      74789.19       650.12 o                         
   4   9   1        399.97        578.97       322.29 o                         
   4   9   2       6837.66       6055.39       519.70 o                         
   4   9   3        841.46        735.64       416.86 o                         
   4   9   4      23099.45      22919.40       726.65 o                         
   4   9   5       4198.05       4687.08       649.57 o                         
   4   9   6      74933.12      77262.48      1213.91 o                         
  -4  -9  -7       2045.88       1532.53      2640.66 o                         
  -4  -9  -9       2333.48       2384.91       506.93 o                         
  -4  -9 -10      44060.63      38883.74      1020.67 o                         
  -4  -9 -11        322.52        282.07       631.27 o                         
  -4  -9 -12       1957.89       1899.42       720.78 o                         
  -4  -9 -13       1243.39       1476.48      1868.33 o                         
  -4  -9 -14       9506.33       8853.53      1175.38 o                         
  -4  -9 -15        988.36       1170.17      1152.18 o                         
  -4  -9 -16      10480.52      10430.26      1373.14 o                         
  -4 -10   4       1147.83       1076.39       820.94 o                         
  -4 -10   3       2957.71       3496.76       698.05 o                         
  -4 -10   1        608.69       1319.53      1939.19 o                         
  -4 -10   0      15931.08      17855.27      1532.38 o                         
   4  10   1       3452.33       3450.62       382.30 o                         
   4  10   2        665.09       1102.84       424.82 o                         
   4  10   3       4445.76       4206.29       559.99 o                         
   4  10   4       2011.33       1651.42       548.77 o                         
   4  10   5        125.54         54.34       603.93 o                         
  -4 -10  -6        107.45        649.67       688.70 o                         
  -4 -10  -7      10675.58      11578.89       851.80 o                         
  -4 -10  -9         71.27        192.26       537.26 o                         
  -4 -10 -10       1717.43       1726.98       592.47 o                         
  -4 -10 -11         32.25         42.46       621.36 o                         
  -4 -10 -12        509.25        506.09       711.97 o                         
  -4 -10 -13       2153.16       2389.04       780.15 o                         
  -4 -10 -14       2135.48       2089.59      4236.70 o                         
  -4 -10 -15       1253.60       1364.27      1228.72 o                         
  -4 -11   5         57.98       -378.08      2555.28 o                         
  -4 -11   4        129.57        -12.06      3173.25 o                         
  -4 -11   3         39.76        675.63       904.26 o                         
  -4 -11   2       1436.84       1110.12       797.97 o                         
   4  11   0      35749.91      31514.29      3122.95 o                         
   4  11   1       1253.83       1832.71      1059.43 o                         
   4  11   2      29396.11      29194.71       802.48 o                         
   4  11   3        704.19        591.98       596.08 o                         
   4  11   4      13091.24      13457.80       846.70 o                         
   4  11   5        627.78        690.80       640.47 o                         
   4  11   6       1349.10       1878.29       737.29 o                         
   4  11   7        297.64        651.55       725.91 o                         
   4  11   8      11725.21      11740.42       959.13 o                         
  -4 -11  -9       2027.39       3012.48      2494.77 o                         
  -4 -11 -10      43955.83      43457.06      1115.25 o                         
  -4 -11 -11        763.13        572.10       637.84 o                         
  -4 -11 -12       3250.92       3201.56       683.62 o                         
  -4 -11 -13        154.77        294.85       771.17 o                         
  -4 -11 -14       1485.98       1276.15       850.19 o                         
  -4 -11 -15        161.76       1263.66      1888.48 o                         
  -4 -12   4        725.48       -546.85      3567.22 o                         
  -4 -12   3         53.55        368.85      1122.72 o                         
   4  12  -2        205.53        710.53       950.61 o                         
  -4 -12   0       2920.10       3291.88      2959.10 o                         
   4  12   2         68.87       1351.02      1699.71 o                         
   4  12   3        761.09        617.40      1251.10 o                         
   4  12   4        458.73        424.62       741.88 o                         
   4  12   5       7272.08       6838.18       823.86 o                         
   4  12   6        916.40        893.88       761.58 o                         
   4  12   7         27.00        237.42       789.59 o                         
   4  12   8        116.27        634.02       853.37 o                         
   4  12   9       2799.34       3482.12       973.53 o                         
  -4 -12 -10       4497.78       4408.44      3985.65 o                         
   4  12  11       2918.58       3548.52       708.50 o                         
  -4 -12 -12       3112.49       3603.54       685.77 o                         
  -4 -12 -13        463.86        805.93       819.04 o                         
  -4 -12 -14        590.63        454.19       877.64 o                         
   4  13  -1        460.06         10.05      1090.27 o                         
  -4 -13   0       1903.77       1324.09      3143.34 o                         
   4  13   3       2301.50       1784.43      1791.80 o                         
   4  13   4      38990.55      43421.99      2132.85 o                         
   4  13   5       1862.76       1928.84       894.76 o                         
   4  13   6       6548.50       6029.66       939.50 o                         
   4  13   7        163.03        854.04       909.99 o                         
   4  13   8        585.18        881.68      1022.50 o                         
   4  13   9        403.83       1131.90      1053.42 o                         
   4  13  10      12939.19      15129.11      1161.56 o                         
  -4 -13 -11        813.99        815.75      3027.29 o                         
   4  13  12       4554.04       4616.84       854.50 o                         
   4  13  13        574.93        364.97       928.27 o                         
   4  14   0        378.54        769.24      1196.57 o                         
   4  14   1       1319.79       1448.86      1333.56 o                         
   4  14   4       2953.73       3435.11      1889.78 o                         
   4  14   5        230.65       1245.51      1524.61 o                         
  -4 -14  -6       3919.71       3036.33       927.16 o                         
   4  14   7        758.21        770.85       908.63 o                         
   4  14   8        745.98       1271.62      1047.99 o                         
   4  14   9        136.37       1191.11      1125.74 o                         
   4  14  10       3579.95       4374.42      1172.62 o                         
   4  14  11         62.97       1372.98      1212.34 o                         
  -4 -14 -12      10091.80      10046.36      3498.37 o                         
   4  15   2       2108.27       2452.73      1452.44 o                         
   4  15   5       4688.89       5236.31      1994.62 o                         
   4  15   6      23345.02      27148.85      2088.17 o                         
   4  15   7       2988.49       4304.64      1693.99 o                         
  -4 -15  -8       7008.37       6331.95      1220.65 o                         
   4  15   9       1159.19       1549.96      1097.79 o                         
   4  15  10       5944.03       6958.58      1258.67 o                         
  -5  11   6        918.92        847.76      1527.62 o                         
  -5  11   4       1592.99       1527.47      1174.94 o                         
   5 -11  -3       2522.14       2883.21      1190.00 o                         
  -5  11   2        841.05       1491.07      1146.58 o                         
  -5  11   1       1986.90       3170.60      1195.31 o                         
   5 -11   0       2337.79       2571.53      1054.75 o                         
  -5  10   8       2066.39       2112.66       954.52 o                         
  -5  10   7        613.29        490.66       931.34 o                         
  -5  10   6      11810.56       9316.14       953.96 o                         
  -5  10   5       4804.47       4018.98       851.95 o                         
  -5  10   4      24529.14      26473.00      2015.79 o                         
  -5  10   3       1022.42       2119.95      1057.14 o                         
  -5  10   2      13843.25      15320.87      1210.25 o                         
  -5  10   1        800.41        999.63      1024.43 o                         
  -5  10   0       2289.83       2145.47      1061.98 o                         
  -5  10  -1         83.72        679.39       916.17 o                         
   5 -10   2       3859.76       3760.47      1005.16 o                         
  -5  10  -3         86.60        783.78       941.84 o                         
  -5   9   9        500.49       1698.14      1371.94 o                         
  -5   9   8          8.85        304.40       851.06 o                         
  -5   9   7         23.69       -200.60       771.00 o                         
  -5   9   6       2415.25       1694.61       774.65 o                         
  -5   9   5        472.41        694.34       727.50 o                         
  -5   9   4       5086.66       4644.86       733.70 o                         
  -5   9   3       2431.15       3521.13      1264.12 o                         
  -5   9   2       8811.12       8581.38       985.28 o                         
  -5   9   1       2853.84       2436.21       926.26 o                         
  -5   9   0       7192.29       7130.75      1065.23 o                         
   5  -9   1       1327.31       1946.81       783.61 o                         
  -5   9  -2        249.76        594.12       727.26 o                         
  -5   9  -3        793.51       1155.23       824.98 o                         
  -5   9  -4       9357.73       9443.67       969.57 o                         
  -5   9  -5       3989.20       3181.43       911.78 o                         
  -5   8  10       7874.81      10018.11      1331.86 o                         
  -5   8   9       1596.89       2137.39      1265.27 o                         
  -5   8   8       2010.76       3488.55      1197.73 o                         
  -5   8   7        282.79        257.00       737.59 o                         
  -5   8   6         64.08        153.95       682.78 o                         
  -5   8   5       3227.58       3676.42       690.97 o                         
  -5   8   4       1095.96        959.81       630.62 o                         
  -5   8   3       1401.30       2007.44       615.40 o                         
  -5   8   2      10223.85      11152.65      1171.19 o                         
  -5   8   1       6423.19       7147.93       909.47 o                         
  -5   8   0       1508.60       1902.97       770.74 o                         
  -5   8  -1       2896.90       2764.95       769.36 o                         
  -5   8  -2        278.20        964.16       724.46 o                         
  -5   8  -3        459.79        533.30       623.36 o                         
  -5   8  -4        773.72       1306.05       764.45 o                         
  -5   8  -5       1841.91       2482.17       804.82 o                         
  -5   8  -6        342.29        756.15       851.15 o                         
  -5   8  -7         67.07        -67.49       979.02 o                         
  -5   7  11         74.85       1193.77      1069.70 o                         
  -5   7  10       1959.04       2740.43      1141.83 o                         
  -5   7   9        747.63        837.36      1088.71 o                         
  -5   7   8        447.37        575.71      1010.22 o                         
  -5   7   7         46.57       -159.92      1053.28 o                         
  -5   7   6       2237.65       1915.67       619.26 o                         
  -5   7   5        104.79        198.55       575.25 o                         
  -5   7   4        401.15        581.55       539.29 o                         
  -5   7   3        106.42        277.12       482.93 o                         
  -5   7   2       8146.37       7553.40       587.62 o                         
  -5   7   1       2806.38       3281.96      1038.28 o                         
  -5   7   0      39000.18      38618.39       968.16 o                         
  -5   7  -1       2812.29       3406.53       717.55 o                         
  -5   7  -2       2692.80       2938.21       663.18 o                         
  -5   7  -3        218.06        816.46       675.98 o                         
  -5   7  -4        919.69       1108.96       643.04 o                         
  -5   7  -5       1985.69       2341.83       707.83 o                         
  -5   7  -6       9611.57       9485.48       847.33 o                         
  -5   7  -7        671.69       1422.48       818.77 o                         
  -5   7  -8      11783.90      11162.47       967.46 o                         
  -5   6  11       1576.22       1997.29      1151.01 o                         
  -5   6  10       8621.22       8504.01      1186.48 o                         
  -5   6   9       1151.64       1229.52      1035.79 o                         
   5  -6  -8      26994.53      25442.57      1251.84 o                         
  -5   6   7        938.70       1041.31       785.71 o                         
  -5   6   6      19068.40      16232.64       932.22 o                         
  -5   6   5       1099.16       1321.16       539.72 o                         
  -5   6   4       1481.42       1289.49       473.77 o                         
   5  -6  -3       1320.67       1409.67       445.64 o                         
  -5   6   2       6820.72       6661.92       449.67 o                         
  -5   6   1        665.78        736.33       376.97 o                         
  -5   6   0       7853.52       7969.00       706.40 o                         
  -5   6  -1          3.83        225.93       609.97 o                         
  -5   6  -2       4223.76       4560.23       613.73 o                         
  -5   6  -3       1110.40       1831.27       613.80 o                         
  -5   6  -4         80.70        529.68       586.64 o                         
  -5   6  -5         43.65        493.44       600.97 o                         
  -5   6  -6        532.01        895.64       619.06 o                         
  -5   6  -7       3200.65       3380.68       772.74 o                         
  -5   6  -8        321.71        917.00       729.18 o                         
  -5   6  -9       1271.34       1033.53       814.33 o                         
  -5   5  11        905.48       1568.63      1103.53 o                         
  -5   5  10       3979.14       4336.92      1084.62 o                         
  -5   5   9       4670.17       5228.94       943.73 o                         
  -5   5   8       7529.62       7837.32       969.61 o                         
  -5   5   7       8239.35       6442.33       818.74 o                         
  -5   5   6      34784.61      32210.60       885.80 o                         
  -5   5   5       8802.17       8093.55       818.39 o                         
  -5   5   4      11643.54      11246.77       557.33 o                         
  -5   5   3       3565.22       3588.56       431.73 o                         
  -5   5   2       4824.40       4681.90       377.91 o                         
  -5   5   1       8132.27       7894.68       421.43 o                         
  -5   5   0      70775.22      71326.76       907.51 o                         
  -5   5  -1      15194.91      15486.36       782.70 o                         
  -5   5  -2      74389.41      73651.61      1023.49 o                         
  -5   5  -3       6275.34       6215.34       611.14 o                         
  -5   5  -4      40395.05      41132.02      1000.84 o                         
   5  -5   5       7181.73       6981.12       678.18 o                         
  -5   5  -6      11053.56      10289.66       718.40 o                         
  -5   5  -7        417.25        716.46       659.72 o                         
  -5   5  -8      14469.92      13576.39       862.78 o                         
  -5   5  -9        735.29       1055.88       732.43 o                         
  -5   5 -10      26248.57      25578.95      1079.44 o                         
   5  -4 -12       5419.15       5788.03      2877.39 o                         
  -5   4  11        767.06        723.23      1063.60 o                         
  -5   4  10        974.32       1436.08       966.20 o                         
  -5   4   9         34.94        227.94       906.75 o                         
  -5   4   8       5177.44       4741.18       835.66 o                         
  -5   4   7        235.09        400.15       708.26 o                         
  -5   4   6      24474.41      24207.58       849.29 o                         
  -5   4   5       2447.10       2945.93       596.01 o                         
  -5   4   4      10230.83       9772.57       813.23 o                         
  -5   4   3       1879.28       1880.71       371.11 o                         
  -5   4   2        719.36        752.63       263.24 o                         
   5  -4  -1        730.05        766.60       295.23 o                         
  -5   4   0        338.61        495.05       319.04 o                         
   5  -4   1        194.16         83.31       295.25 o                         
  -5   4  -2        295.13       1246.87       919.07 o                         
  -5   4  -3       2252.72       2555.77       565.02 o                         
  -5   4  -4       2360.61       2759.58       561.25 o                         
  -5   4  -5        552.18       1008.72       527.52 o                         
   5  -4   6       2134.95       1889.30       518.24 o                         
  -5   4  -7       1623.39       1765.80       585.38 o                         
  -5   4  -8         57.83        331.71       633.55 o                         
  -5   4  -9       1572.98       1912.05       692.33 o                         
  -5   4 -10       8194.82       7656.25       786.56 o                         
  -5   4 -11        496.40        689.20       858.66 o                         
  -5   3  12        484.92        386.46      1812.95 o                         
  -5   3  11         31.34        484.35      1034.97 o                         
  -5   3  10        777.00       1193.46       926.49 o                         
  -5   3   9         45.94        216.27       861.76 o                         
  -5   3   8         21.38        258.94       785.01 o                         
  -5   3   7        307.99        462.92       705.34 o                         
  -5   3   6      25792.04      25307.56       878.00 o                         
  -5   3   5       2273.83       2610.01       571.96 o                         
  -5   3   4      34831.42      34625.45       804.49 o                         
  -5   3   3        209.17        237.86       812.79 o                         
  -5   3   2       4847.60       4762.86       367.11 o                         
  -5   3   1         94.56        157.45       230.75 o                         
  -5   3   0       1670.22       1823.24       245.87 o                         
  -5   3  -1        679.41        668.86       261.40 o                         
  -5   3  -2       6526.47       6327.60       356.45 o                         
  -5   3  -3        254.15        284.28       292.91 o                         
  -5   3  -4      60646.29      58269.98      1782.65 o                         
  -5   3  -5       8406.04       7960.90       568.05 o                         
   5  -3   6      12067.28      12495.74       642.90 o                         
  -5   3  -7         92.00        176.41       524.08 o                         
  -5   3  -8        377.29        625.66       537.02 o                         
  -5   3  -9        503.00        743.99       615.05 o                         
  -5   3 -10       3021.67       2401.96       701.00 o                         
  -5   3 -11        466.38        841.71       756.31 o                         
  -5   3 -12       3958.06       3578.74      1004.03 o                         
  -5   2  12       7790.74       7174.88      1457.66 o                         
  -5   2  11       1592.30       3349.45      3269.67 o                         
  -5   2  10       3985.62       3493.48       889.06 o                         
  -5   2   9        200.20         73.67       818.93 o                         
  -5   2   8        746.15        641.05       732.42 o                         
  -5   2   7       1364.05       1455.57       680.31 o                         
   5  -2  -6        373.57        494.39       529.04 o                         
  -5   2   5       8507.35       9141.63       635.48 o                         
  -5   2   4       4144.37       3828.56       522.41 o                         
  -5   2   3        228.74        728.34       441.03 o                         
  -5   2   2       6915.53       7692.12       700.65 o                         
   5  -2  -1      10146.54       9940.43       308.28 o                         
   5  -2   0       3837.70       3653.40       231.69 o                         
  -5   2  -1       2703.62       2684.53       228.57 o                         
  -5   2  -2          1.41         47.14       218.52 o                         
  -5   2  -3         24.39         37.21       202.70 o                         
  -5   2  -4      11864.09      11831.23       424.45 o                         
  -5   2  -5       4889.00       4330.02       593.73 o                         
   5  -2   6      17345.90      17172.41       668.75 o                         
   5  -2   7        188.20        488.61       499.31 o                         
   5  -2   8        567.56        839.21       526.34 o                         
   5  -2   9        591.50        957.26       549.40 o                         
   5  -2  10       3598.44       3469.89       672.51 o                         
   5  -2  11        146.85        805.78       689.38 o                         
   5  -2  12       2633.00       2787.03       912.24 o                         
  -5   2 -13         36.57        301.39      1127.56 o                         
  -5   1  12       4814.79       4474.37      1380.39 o                         
  -5   1  11       2036.70       1621.51      1243.88 o                         
   5  -1 -10      13446.02      14834.94      2094.43 o                         
  -5   1   9       2702.82       2142.47       799.84 o                         
  -5   1   8       2134.34       1849.59       704.40 o                         
  -5   1   7         55.83         52.88       641.23 o                         
  -5   1   6      12358.13      12806.15       794.96 o                         
  -5   1   5       3003.31       3266.59       449.50 o                         
  -5   1   4      41805.25      42526.19       900.53 o                         
  -5   1   3       3037.27       3588.71       403.52 o                         
   5  -1  -2     115781.71     113144.56       988.33 o                         
   5  -1   0      73408.04      72243.61       605.87 o                         
  -5   1  -1        810.71        878.84       214.54 o                         
  -5   1  -2        226.32        448.22       207.32 o                         
  -5   1  -3        371.59        359.45       224.02 o                         
  -5   1  -4      39865.08      38995.18       563.17 o                         
   5  -1   5       4974.64       4898.76       334.67 o                         
   5  -1   6      73833.30      70511.23      2334.63 o                         
   5  -1   7        987.90        962.31       510.10 o                         
  -5   1  -8      12931.78      13375.90       700.75 o                         
  -5   1  -9        839.49       1138.32       541.02 o                         
  -5   1 -10       3600.03       3851.06       633.91 o                         
   5  -1  11        409.04        679.74       682.43 o                         
   5  -1  12       1914.77       1737.45       835.88 o                         
   5  -1  13       1595.78       2369.38       847.84 o                         
   5  -1  14       1456.45       3387.73      1102.09 o                         
  -5   0  11         60.93         93.28      1238.39 o                         
  -5   0  10      11568.00      10387.25      1151.59 o                         
   5   0  -9       3104.86       5288.72      1656.58 o                         
  -5   0   8       9787.87       7281.29       732.33 o                         
  -5   0   7       2797.23       3191.58       616.67 o                         
  -5   0   6       1679.60       2018.17       479.57 o                         
  -5   0   5        290.11        583.02       378.52 o                         
  -5   0   4         34.07        129.91       345.50 o                         
  -5   0   3      17602.44      18194.02       489.22 o                         
  -5   0   2       4344.76       4847.17       346.83 o                         
  -5   0   1       6370.01       6553.68       739.80 o                         
  -5   0   0      11754.64      11381.30       281.63 o                         
  -5   0  -1      12330.44      12937.83       317.60 o                         
  -5   0  -2        329.20        376.45       219.36 o                         
  -5   0  -3      16662.38      17476.24       373.81 o                         
  -5   0  -4       3630.37       3629.67       258.90 o                         
  -5   0  -5       3276.20       3041.10       309.09 o                         
  -5   0  -6      38008.16      36252.24       595.43 o                         
   5   0   7      11697.43      12117.64      1593.07 o                         
  -5   0  -8      33183.71      32685.19       812.22 o                         
  -5   0  -9       1357.50       1595.34       529.71 o                         
  -5   0 -10      29695.04      29851.85       957.91 o                         
  -5   0 -11        772.03       1202.05       625.49 o                         
  -5   0 -12       2567.86       2760.59       830.22 o                         
  -5   0 -13       1466.79       1961.48       809.35 o                         
  -5   0 -14      10180.07      10963.03       984.97 o                         
   5   1 -11        521.65        499.11      1335.76 o                         
  -5  -1  10      18355.44      18203.60      1453.23 o                         
  -5  -1   9       2992.10       3165.14       889.08 o                         
  -5  -1   8      26090.72      28841.88      2306.59 o                         
  -5  -1   7        707.57        557.43       785.30 o                         
   5   1  -6      30731.07      31246.99       680.01 o                         
  -5  -1   5        519.56        639.55       412.06 o                         
  -5  -1   4       3167.00       3548.74       424.59 o                         
  -5  -1   3          7.42         86.47       268.98 o                         
  -5  -1   2      52054.73      53283.83       659.81 o                         
  -5  -1   1       4667.74       4572.81       302.04 o                         
   5   1   0     219786.83     215332.17      2707.36 o                         
  -5  -1  -1       1234.43       1168.17       188.38 o                         
  -5  -1  -2      21203.07      20892.83       408.94 o                         
  -5  -1  -3        447.85        562.39       198.32 o                         
  -5  -1  -4       3703.92       3531.16       244.35 o                         
  -5  -1  -5       3627.45       3632.86       238.69 o                         
  -5  -1  -6      20445.23      20100.28       463.62 o                         
  -5  -1  -7       4889.36       4646.73       325.19 o                         
   5   1   8      26978.29      26495.41      1014.19 o                         
   5   1   9        142.81        231.44       625.64 o                         
  -5  -1 -10      14061.06      14432.28       847.02 o                         
  -5  -1 -11        756.59        819.24       648.57 o                         
  -5  -1 -12       1793.20       2080.07       647.13 o                         
  -5  -1 -13       1529.64       1719.50       792.94 o                         
  -5  -1 -14        648.63       1342.87       836.39 o                         
  -5  -1 -15         15.18        433.07      1002.30 o                         
  -5  -2  11       1686.10       -350.02      3619.63 o                         
  -5  -2  10         43.96       -165.09      1196.82 o                         
  -5  -2   9         30.37        129.05       854.13 o                         
  -5  -2   8       2991.36       2993.45      2348.95 o                         
  -5  -2   7        138.89        543.40      2174.85 o                         
  -5  -2   6       2909.93       3332.54       894.48 o                         
   5   2  -5       4073.62       4344.93       445.96 o                         
   5   2  -4         96.30        225.34       356.08 o                         
  -5  -2   3         94.77        608.42       273.64 o                         
   5   2  -2        228.73        235.61       198.11 o                         
  -5  -2   1       8403.77       8704.37       282.52 o                         
  -5  -2   0      25686.39      25943.66       403.07 o                         
   5   2   1       2112.22       2663.59       785.79 o                         
  -5  -2  -2      11219.10      11582.20       278.29 o                         
  -5  -2  -3        274.27        300.97       207.11 o                         
  -5  -2  -4       3140.84       3070.13       235.24 o                         
  -5  -2  -5       6858.76       7125.41       327.71 o                         
  -5  -2  -6        590.37        582.66       256.99 o                         
  -5  -2  -7        338.29        271.06       258.71 o                         
  -5  -2  -8      10718.05      10458.16       459.94 o                         
  -5  -2  -9        383.47       1898.87      1202.42 o                         
  -5  -2 -10      60461.48      61415.43      1123.21 o                         
  -5  -2 -11        692.93       1206.93       593.44 o                         
  -5  -2 -12       4946.48       5383.03       732.42 o                         
  -5  -2 -13         32.20        397.42       767.65 o                         
  -5  -2 -14       1855.06       2524.27       821.72 o                         
  -5  -2 -15         91.45        633.15       897.52 o                         
  -5  -3  11        191.43       2076.02      2287.98 o                         
  -5  -3  10        656.38        360.24      3405.13 o                         
  -5  -3   9        296.92        482.59      1020.38 o                         
  -5  -3   8       5452.68       5553.02       688.76 o                         
  -5  -3   7        789.99        696.71       566.71 o                         
  -5  -3   6      46234.50      44973.19      1987.37 o                         
  -5  -3   5       1708.41       1661.19       832.88 o                         
   5   3  -4       3243.89       3678.65       536.58 o                         
  -5  -3   3        177.47        396.30       183.66 o                         
   5   3  -2       2967.29       3024.85       208.64 o                         
  -5  -3   1       4140.63       4127.81       188.86 o                         
   5   3   0      26445.44      27631.43       313.36 o                         
  -5  -3  -1       2556.28       2723.59       340.30 o                         
  -5  -3  -2      36187.96      36970.17      2290.21 o                         
  -5  -3  -3        737.87        712.42       179.95 o                         
  -5  -3  -4      13518.05      13344.92       333.71 o                         
  -5  -3  -5      23080.90      23254.49       434.90 o                         
  -5  -3  -6        167.00        354.86       249.76 o                         
  -5  -3  -7         53.95        152.65       265.13 o                         
  -5  -3  -8         48.95        150.97       306.66 o                         
  -5  -3 -10       5278.60       5837.11       651.30 o                         
  -5  -3 -11       2856.75       2495.73       615.71 o                         
  -5  -3 -12        594.85        884.73       647.05 o                         
  -5  -3 -13         47.08        576.28       701.92 o                         
  -5  -3 -14         90.09       1017.88       790.56 o                         
  -5  -3 -15       2136.51       2210.72       872.57 o                         
  -5  -4  10         67.95        832.86      2090.78 o                         
  -5  -4   9        201.92         31.33      3257.37 o                         
  -5  -4   8          9.48        180.57       675.28 o                         
  -5  -4   7         61.11         31.89       596.17 o                         
  -5  -4   6        864.11        822.89       519.29 o                         
  -5  -4   5       1109.46       1700.01      1210.31 o                         
  -5  -4   4       4842.30       5162.39       739.20 o                         
   5   4  -3       5799.96       5408.75       618.53 o                         
   5   4  -2        838.92        997.35       447.36 o                         
   5   4  -1       1557.56       1531.81       436.85 o                         
  -5  -4   0       4719.21       4846.48       163.64 o                         
  -5  -4  -1       2022.37       1968.86       169.95 o                         
  -5  -4  -2      25111.29      26448.06       570.05 o                         
  -5  -4  -3      10023.43       5290.94      1431.05 o                         
  -5  -4  -4     104244.91     103960.32       810.40 o                         
  -5  -4  -5       2222.55       2579.46       243.75 o                         
  -5  -4  -6      20455.25      19557.89       468.42 o                         
  -5  -4  -7        672.75        570.02       289.60 o                         
  -5  -4  -8        409.50        581.36       325.16 o                         
  -5  -4  -9         83.90         37.47       363.96 o                         
  -5  -4 -11         12.17        400.12       614.82 o                         
  -5  -4 -12      26766.05      27587.99       984.72 o                         
  -5  -4 -13        179.18        706.46       724.76 o                         
  -5  -4 -14      13318.03      13636.67       979.49 o                         
  -5  -4 -15        166.95        908.50       881.49 o                         
  -5  -4 -16       3795.46       3820.87      1012.29 o                         
  -5  -5  10       7664.13       7390.60      2449.42 o                         
  -5  -5   9        104.44        -23.87      1964.83 o                         
  -5  -5   8       2549.68        652.56      2965.16 o                         
  -5  -5   7          0.50        151.16       641.22 o                         
  -5  -5   6      43838.89      41770.07      1102.06 o                         
  -5  -5   5        516.22        257.91       498.84 o                         
  -5  -5   4      74942.44      74940.96      2610.24 o                         
   5   5  -3       2465.43       3371.41       911.69 o                         
   5   5  -2      40261.04      39352.29       771.09 o                         
   5   5  -1        100.96        610.52       445.47 o                         
   5   5   0      16466.55      16758.23       736.29 o                         
  -5  -5  -1       3336.46       3389.19       185.50 o                         
  -5  -5  -2      18554.24      19166.84       310.57 o                         
  -5  -5  -3      13405.12      13388.17       435.45 o                         
  -5  -5  -4      87185.86      91900.85      2207.44 o                         
  -5  -5  -5        287.08        588.29       746.16 o                         
  -5  -5  -6      23362.19      23177.54       513.13 o                         
  -5  -5  -7       9892.08       9647.73       414.41 o                         
  -5  -5  -8       2254.97       2108.04       378.09 o                         
  -5  -5  -9        748.72        611.81       382.90 o                         
  -5  -5 -10        955.64       1069.00       406.21 o                         
  -5  -5 -11       2451.38       1237.54      2308.87 o                         
  -5  -5 -12       1705.17       1885.70      1102.93 o                         
  -5  -5 -13       5596.12       6551.05       770.98 o                         
  -5  -5 -14       1012.75       1725.21       769.09 o                         
  -5  -5 -15        495.46       1457.71       854.62 o                         
  -5  -5 -16        623.26       1348.78      1046.79 o                         
  -5  -6   9       2801.24       1591.67      1770.97 o                         
  -5  -6   8        159.34        252.13      1767.89 o                         
  -5  -6   6       2243.33       2261.25       643.28 o                         
  -5  -6   5        288.53        330.69       490.42 o                         
  -5  -6   4      13173.62      12851.45       595.15 o                         
  -5  -6   3      10071.45       9507.16      1396.52 o                         
  -5  -6   2      30054.78      30792.86      1079.13 o                         
  -5  -6   1       1688.52       2027.06       517.40 o                         
   5   6   0      18594.51      19037.22       751.31 o                         
   5   6   1       2599.83       2461.48       156.71 o                         
   5   6   2        699.85        668.70       210.52 o                         
  -5  -6  -3       5110.88       5291.60       343.34 o                         
  -5  -6  -4      98786.45      98274.35       943.63 o                         
  -5  -6  -5       5084.38       5423.52       466.43 o                         
  -5  -6  -7        286.16        395.36       334.46 o                         
  -5  -6  -8      23791.36      23693.24       638.00 o                         
  -5  -6  -9         33.37        182.46       405.10 o                         
  -5  -6 -10      24672.13      24759.13       692.92 o                         
  -5  -6 -11         13.79          0.27       468.51 o                         
  -5  -6 -12      12192.68       9863.21      3096.41 o                         
  -5  -6 -13        666.87        612.00      1043.36 o                         
  -5  -6 -14      29365.27      30635.83      1145.14 o                         
  -5  -6 -15         68.27        546.87      1029.35 o                         
  -5  -6 -16      12008.98      11978.24      1306.99 o                         
  -5  -7   8       1846.40       1397.92      1765.97 o                         
   5   7  -7        178.36       -786.19      2997.09 o                         
  -5  -7   6       1607.01       1859.06       874.80 o                         
  -5  -7   5        811.50       1119.54       669.28 o                         
  -5  -7   4       6553.18       6376.40       600.95 o                         
  -5  -7   3         74.92         81.90       390.67 o                         
  -5  -7   1       1189.33       1004.08       785.50 o                         
  -5  -7   0      24182.58      24037.89       799.02 o                         
   5   7   1        197.63        206.37       647.77 o                         
   5   7   2        564.98        627.99       215.73 o                         
  -5  -7  -3         95.19        148.44       383.26 o                         
  -5  -7  -4       7301.69       7237.38       502.33 o                         
  -5  -7  -5       4276.88       4082.07       492.59 o                         
  -5  -7  -6       5190.97       5918.86       538.09 o                         
  -5  -7  -7       1241.47       1439.77       921.94 o                         
  -5  -7  -8          4.06        133.01       364.95 o                         
  -5  -7  -9       4753.52       5279.99       470.99 o                         
  -5  -7 -10          6.35        149.49       424.96 o                         
  -5  -7 -11       1038.24       1162.79       489.10 o                         
  -5  -7 -12         62.15        223.82       597.26 o                         
  -5  -7 -13       2125.90       1694.21      3223.11 o                         
  -5  -7 -14       4530.49       5347.59       960.37 o                         
  -5  -7 -15       1930.10       3300.74      1114.65 o                         
  -5  -7 -16       4727.00       4941.56      1173.57 o                         
  -5  -8   8        152.17        761.76      1807.55 o                         
  -5  -8   7        155.10         88.59      2430.60 o                         
  -5  -8   6         90.67        883.43      2179.18 o                         
   5   8  -5       2336.65       2290.65       715.22 o                         
  -5  -8   4         55.36        214.57       685.69 o                         
  -5  -8   3          1.11        228.67       555.10 o                         
  -5  -8   2      12020.08      12088.52       579.37 o                         
  -5  -8   0      49352.60      50451.86      1872.26 o                         
   5   8   1       1528.33       2738.73       754.05 o                         
   5   8   2        106.12        354.36       215.80 o                         
   5   8   3        285.50        522.61       514.40 o                         
  -5  -8  -4        266.78        310.11       454.30 o                         
  -5  -8  -5       3082.26       2835.72       554.46 o                         
  -5  -8  -6      19192.71      18431.96       741.71 o                         
  -5  -8  -7       1924.14       2022.40       546.79 o                         
  -5  -8  -8      31548.69      34062.99      1247.58 o                         
  -5  -8  -9        451.75        516.08       464.56 o                         
  -5  -8 -10      23777.25      23447.37       717.69 o                         
  -5  -8 -11         23.11         47.56       529.25 o                         
  -5  -8 -12        248.65        382.40       648.88 o                         
   5   8  13         41.37        576.38       652.32 o                         
  -5  -8 -14       3892.11       5119.26      1382.73 o                         
  -5  -8 -15         47.90        834.86      1114.71 o                         
  -5  -8 -16       6975.01       7060.67      1271.36 o                         
  -5  -9   7        590.28       1501.23      1825.76 o                         
  -5  -9   6       7618.52       7627.02      1827.94 o                         
  -5  -9   5         15.25       1754.50      2227.67 o                         
  -5  -9   4         83.72        215.83       870.46 o                         
  -5  -9   3        250.88        431.03       654.02 o                         
  -5  -9   2       5899.40       5545.44       595.66 o                         
   5   9  -1        140.77        156.35       462.62 o                         
  -5  -9   0      26528.51      25092.47      3025.63 o                         
  -5  -9  -1        628.32        317.98      1283.29 o                         
   5   9   2       3087.23       2902.66       427.10 o                         
   5   9   3         41.98        675.77       466.04 o                         
   5   9   4       1043.53       1081.78       602.31 o                         
  -5  -9  -5       3818.62       3888.82       642.03 o                         
  -5  -9  -6        549.38        359.49       618.08 o                         
  -5  -9  -7       3171.53       3292.17       631.42 o                         
  -5  -9  -8       2357.95       2364.82       611.28 o                         
  -5  -9  -9       2569.37       3825.76      2056.12 o                         
  -5  -9 -10       5807.18       5809.07       599.71 o                         
  -5  -9 -11       1944.64       2197.96       589.08 o                         
  -5  -9 -12        156.51        303.74       645.40 o                         
  -5  -9 -13        394.21        539.43       716.30 o                         
  -5  -9 -14        851.74       1196.39       772.36 o                         
  -5  -9 -15       1531.52       2351.65      2078.98 o                         
  -5  -9 -16       5797.28       6437.60      1295.31 o                         
  -5 -10   6      11897.83      14205.04      1948.68 o                         
  -5 -10   5         46.68       1228.32      1839.71 o                         
  -5 -10   4       3597.83       2148.78      2116.27 o                         
  -5 -10   3        882.48       1892.09      2918.85 o                         
  -5 -10   2       3755.38       3349.82       861.09 o                         
  -5 -10   1        200.69        396.29       651.53 o                         
  -5 -10   0      60174.30      60263.43      1339.88 o                         
   5  10   2      67987.05      63951.27      1842.99 o                         
   5  10   3       1510.98       2022.07       480.57 o                         
   5  10   4      39220.45      36052.54       961.16 o                         
  -5 -10  -5        913.61       1352.66       623.40 o                         
  -5 -10  -6       7613.56       8745.32       779.17 o                         
   5  10   7       1408.89       1188.70       677.52 o                         
  -5 -10  -8      23983.41      21658.29       868.77 o                         
  -5 -10  -9       3569.82       2441.76       712.65 o                         
  -5 -10 -10      69899.15      64046.74      3902.75 o                         
  -5 -10 -11       1545.14       1442.41       626.07 o                         
  -5 -10 -12      10455.96      10313.27       785.10 o                         
  -5 -10 -13        887.81        540.12       770.35 o                         
  -5 -10 -14       5410.64       4975.81       871.29 o                         
  -5 -10 -15         86.21       -453.86       961.45 o                         
  -5 -11   5       1523.74       2975.95      1966.35 o                         
  -5 -11   4       3809.89       6696.79      2210.91 o                         
  -5 -11   3       3469.24       2417.87      3131.77 o                         
  -5 -11   2       1010.04       2340.37      2980.35 o                         
  -5 -11   1        516.85        496.41       837.68 o                         
  -5 -11   0       3278.65       3408.60       859.94 o                         
   5  11   1       5059.88       4974.50       910.01 o                         
   5  11   3       4240.64       4474.80      1206.44 o                         
   5  11   4        130.54        557.89       561.33 o                         
   5  11   5         95.80        519.99       639.79 o                         
   5  11   6        229.88        767.04       630.51 o                         
  -5 -11  -7       6433.21       6409.12       817.61 o                         
  -5 -11  -8       1003.60       1500.28       794.17 o                         
  -5 -11  -9        462.61        858.83       802.47 o                         
  -5 -11 -10      14522.25      12987.24       963.25 o                         
  -5 -11 -11          3.81       1012.42      1681.40 o                         
  -5 -11 -12      11746.36       9948.07       850.11 o                         
  -5 -11 -13        257.01        645.56       824.10 o                         
  -5 -11 -14       3242.58       3492.61       876.52 o                         
  -5 -11 -15        467.74        508.24       932.80 o                         
  -5 -12   3        136.29       1215.42      2230.96 o                         
  -5 -12   2       2501.52        165.38      3104.44 o                         
  -5 -12   0       2013.21       2196.34       903.92 o                         
   5  12   1        193.38        203.94      1146.00 o                         
   5  12   4      54856.71      51827.91      2077.42 o                         
   5  12   5       1257.25        886.02       739.67 o                         
   5  12   6      10827.49      11118.38       960.74 o                         
   5  12   7         80.11        337.83       832.74 o                         
   5  12   8        639.13       1254.77       835.49 o                         
   5  12   9        469.78        954.18       951.51 o                         
  -5 -12 -10      13498.40      13904.24      1027.99 o                         
  -5 -12 -11       1202.60       1764.28       944.83 o                         
   5  12  12       5560.40       4144.06      1703.08 o                         
  -5 -12 -13       1307.73        951.08       831.06 o                         
  -5 -12 -14       6232.02       6064.68       931.34 o                         
  -5 -13   2       1200.67       2722.04      2359.33 o                         
  -5 -13   1       1558.45        642.52      3340.16 o                         
  -5 -13  -1        909.10       1515.48      1078.85 o                         
   5  13   2          2.43        478.78      1463.82 o                         
   5  13   3        788.82       1053.54      1491.83 o                         
   5  13   5       5769.04       6501.54      1457.00 o                         
   5  13   6       2134.40       1834.00       856.17 o                         
   5  13   7        433.26       1224.78       905.10 o                         
   5  13   8          8.70        723.71       913.66 o                         
   5  13   9       2842.98       2680.23       927.39 o                         
   5  13  10        157.86        369.80      1058.65 o                         
   5  13  11        775.28       1277.68      1049.00 o                         
   5  13  12       4016.05       4125.61      1167.92 o                         
   5  13  13        293.66       1053.83      1929.79 o                         
  -5 -13 -14       6753.71       7360.15      1024.13 o                         
  -5 -14   0       4495.87       4651.74      3822.89 o                         
  -5 -14  -1        138.88      -1670.64      3722.30 o                         
   5  14   2         32.24       -341.86      1580.85 o                         
   5  14   3        199.93       1061.95      1580.35 o                         
   5  14   4      14057.36      14533.94      1771.69 o                         
  -5 -14  -5       1711.92       2065.81      2619.38 o                         
   5  14   6      18585.44      22223.29      2032.20 o                         
   5  14   7        683.39       1161.62      1008.86 o                         
   5  14   8       4714.29       4872.40      1074.99 o                         
   5  14   9        193.85        821.98      1113.24 o                         
   5  14  10       3424.56       3211.26      1169.27 o                         
   5  14  11         89.27        870.88      1180.69 o                         
   5  14  12        450.49       1537.62      1318.74 o                         
   5  15   3        204.73        535.76      1673.87 o                         
   5  15   4        395.98        748.68      1628.56 o                         
   5  15   5         62.01        418.16      1708.64 o                         
  -5 -15  -6       6290.42       6587.05      3230.22 o                         
   5  15   7        162.14        849.11      1821.57 o                         
   5  15   8      10348.36      11212.60      2047.88 o                         
   5  15   9       1074.01       1986.34      1201.56 o                         
   5  15  10       3045.65       3416.02      1204.40 o                         
   5  15  11         29.43        636.95      1263.00 o                         
  -6  10   5       2235.39       1846.93       926.75 o                         
  -6  10   4       3175.35       2964.92       880.39 o                         
  -6  10   2       5389.37       6562.37      1438.51 o                         
  -6  10   1       4478.53       4974.48      1294.11 o                         
  -6  10   0       7086.47       8441.43      1231.39 o                         
  -6  10  -1       2901.56       2869.26      1121.62 o                         
  -6   9   7       1122.66        487.07      1204.42 o                         
  -6   9   6       3364.24       2930.07       842.85 o                         
  -6   9   5       1314.87       1593.88       795.60 o                         
  -6   9   4       3677.76       3115.52       782.08 o                         
  -6   9   3         99.23        559.10       762.53 o                         
  -6   9   1       1249.76       2372.48      1329.45 o                         
  -6   9   0       8852.40       8879.63      1189.74 o                         
  -6   9  -1        146.87       1129.61      1008.86 o                         
  -6   9  -2       2034.02       3100.83      1017.76 o                         
  -6   9  -3        431.29        559.18       968.05 o                         
  -6   9  -4        812.81       1513.14       904.78 o                         
  -6   8   8        368.71       1211.47      1224.04 o                         
  -6   8   7        694.25        625.36      1095.74 o                         
  -6   8   6       2059.35       2631.01       977.98 o                         
   6  -8  -5        586.38        793.62      2873.98 o                         
  -6   8   4       1565.38       1965.88       678.28 o                         
  -6   8   3       1073.20       1597.16       651.29 o                         
  -6   8   2       6946.94       6447.28       720.21 o                         
  -6   8   1       3563.19       3702.76       663.27 o                         
  -6   8   0      25212.77      27403.29      1463.34 o                         
  -6   8  -1       4039.27       5141.74       952.34 o                         
  -6   8  -2       7392.75       8322.94       991.71 o                         
  -6   8  -3       1034.84       1012.84       899.70 o                         
  -6   8  -4       2413.66       2498.90       840.58 o                         
  -6   8  -5       1823.69       2208.71       822.06 o                         
  -6   8  -6       5185.36       5099.64       971.59 o                         
  -6   7   9       1702.60       1767.34      1201.33 o                         
  -6   7   8       5858.07       4763.88      1190.97 o                         
  -6   7   7       2112.66       2048.86      1017.87 o                         
  -6   7   6       5076.56       3886.89       886.13 o                         
  -6   7   5       3498.29       3484.97       894.45 o                         
   6  -7  -4       1032.67        445.88      3491.03 o                         
  -6   7   3        213.55        563.62       574.44 o                         
  -6   7   2        509.85        597.28       544.81 o                         
  -6   7   1       3961.37       4056.18       596.88 o                         
  -6   7   0        313.56        410.34       589.85 o                         
  -6   7  -1       2931.03       4259.67      1083.50 o                         
  -6   7  -2        571.42       1390.91       867.18 o                         
  -6   7  -3       1103.83       1298.17       786.56 o                         
  -6   7  -4        782.66       1237.29       743.42 o                         
  -6   7  -5       2043.10       2517.22       812.52 o                         
  -6   7  -6        377.44        631.17       742.73 o                         
  -6   7  -7         53.79        451.99       907.16 o                         
  -6   6  10       1076.26       1741.71      1260.36 o                         
  -6   6   9        258.16        750.00      1205.53 o                         
  -6   6   8       1360.43       1092.48      1030.18 o                         
  -6   6   7        517.12        343.45      1000.10 o                         
  -6   6   6      11160.00      11254.86      1019.54 o                         
  -6   6   5        975.93       1359.60       747.83 o                         
  -6   6   4       2533.94       3097.66       746.72 o                         
  -6   6   3        115.24        674.41      1205.38 o                         
  -6   6   2        196.55         66.57       462.85 o                         
  -6   6   1        150.48        219.84       474.46 o                         
  -6   6   0      15065.76      15001.09       676.51 o                         
  -6   6  -1       1825.33       1853.67       469.13 o                         
  -6   6  -2      22743.64      23291.51       979.92 o                         
  -6   6  -3       1577.88       2052.34       732.35 o                         
  -6   6  -4      14658.04      15490.39       940.88 o                         
  -6   6  -5       2566.90       3307.58       730.04 o                         
  -6   6  -6        366.69        572.48       697.15 o                         
  -6   6  -7         15.86        714.25       705.00 o                         
  -6   6  -8        694.42        994.55       779.95 o                         
  -6   6  -9        821.56        758.49       862.50 o                         
  -6   5  10       1431.07       1204.74      1221.56 o                         
  -6   5   9        102.27        384.51      1141.72 o                         
  -6   5   8       2660.51       2663.20      1110.03 o                         
  -6   5   7        593.40        749.69       936.03 o                         
  -6   5   6      17217.63      17281.87      1106.29 o                         
  -6   5   5       1715.03       2288.28       719.81 o                         
  -6   5   4      13848.13      14337.07       764.46 o                         
  -6   5   3       1402.62       2017.82       684.96 o                         
  -6   5   2       4081.25       4328.85       864.91 o                         
  -6   5   1        116.30         60.81       407.63 o                         
  -6   5   0          9.14         64.25       388.16 o                         
  -6   5  -1        582.63        488.23       413.50 o                         
  -6   5  -2       2972.00       2842.24       416.76 o                         
  -6   5  -3       1613.28        937.44      1208.62 o                         
  -6   5  -4        334.99        735.35       629.46 o                         
   6  -5   5         70.29        635.25       638.51 o                         
  -6   5  -6       1076.26       1447.12       641.78 o                         
  -6   5  -7       1134.62       1181.19       743.00 o                         
  -6   5  -8        109.63        665.41       660.45 o                         
  -6   5  -9       1033.16       1225.16       751.87 o                         
  -6   5 -10       3928.09       3488.30       872.73 o                         
  -6   4  10       2973.74       3283.66      1101.31 o                         
  -6   4   9       2923.53       2479.07      1066.43 o                         
  -6   4   8        957.22        652.12      1041.83 o                         
  -6   4   7       3347.66       3344.01      1015.07 o                         
  -6   4   6      27449.17      28155.90      1101.17 o                         
  -6   4   5      13006.71      13490.03       852.01 o                         
  -6   4   4      46461.31      47345.76      1125.75 o                         
  -6   4   3       7946.70       8204.97       641.07 o                         
  -6   4   2      24729.53      23734.15       793.52 o                         
  -6   4   1       4904.86       4358.02      2179.12 o                         
  -6   4   0      17272.03      16774.93       542.00 o                         
   6  -4   1       3552.19       3367.24       372.45 o                         
  -6   4  -2      23421.06      23217.28       557.31 o                         
  -6   4  -3       2606.68       2561.38       374.58 o                         
  -6   4  -4      89869.70      90088.79      3243.60 o                         
  -6   4  -5      12006.87      12280.30       750.62 o                         
   6  -4   6      43023.17      43990.49      1019.37 o                         
  -6   4  -7        856.05       1157.25       699.36 o                         
  -6   4  -8       4389.41       4228.79       728.38 o                         
  -6   4  -9        861.58        516.76       663.32 o                         
  -6   4 -10       6884.46       6118.44       885.64 o                         
  -6   4 -11        486.71        896.43       839.59 o                         
  -6   3  11        825.55         64.23      1803.93 o                         
  -6   3  10       6643.40       8073.95      3674.61 o                         
  -6   3   9        560.79        -25.11       996.20 o                         
  -6   3   8       1333.02       1410.29       985.47 o                         
  -6   3   7         62.00       -319.53       911.05 o                         
  -6   3   6        957.47        963.40       700.03 o                         
  -6   3   5       1373.32       1874.28       592.93 o                         
  -6   3   4       5780.67       6011.91       635.77 o                         
  -6   3   3       2386.81       2567.25       534.31 o                         
  -6   3   2       9241.89       9035.06       555.63 o                         
  -6   3   1        358.48        668.34       567.67 o                         
  -6   3   0        340.40        429.32       302.37 o                         
  -6   3  -1        441.62        516.68       324.41 o                         
  -6   3  -2       1036.16       1046.52       330.90 o                         
  -6   3  -3       3141.11       3138.49       366.94 o                         
  -6   3  -4       2619.70       2707.58       359.83 o                         
  -6   3  -5        209.16        839.58      2581.47 o                         
  -6   3  -6      11216.60      12403.96       929.08 o                         
  -6   3  -7       1067.71       1360.75       586.86 o                         
  -6   3  -8       2014.36       2121.51       654.94 o                         
  -6   3  -9        281.16        471.49       691.37 o                         
  -6   3 -10       4328.60       3909.51       707.46 o                         
  -6   3 -11        917.91       1122.73       755.73 o                         
   6  -3  12       3259.25       3808.81       906.11 o                         
  -6   2  11        335.41          7.11      1797.64 o                         
  -6   2  10       7278.25       6648.87      1436.91 o                         
  -6   2   9        580.82        822.94      3095.20 o                         
  -6   2   8        183.96         12.32       893.98 o                         
  -6   2   7        266.59        452.84       775.22 o                         
  -6   2   6        944.26       1415.58       727.31 o                         
  -6   2   5        615.53        905.81       585.24 o                         
  -6   2   4       8270.99       8195.27       612.05 o                         
  -6   2   3       1276.44       1255.17       472.57 o                         
  -6   2   2      39341.54      39298.32       770.36 o                         
  -6   2   1       5110.66       5392.56       511.95 o                         
  -6   2   0      24437.80      23756.75       764.72 o                         
  -6   2  -1       1169.15        970.01       237.52 o                         
  -6   2  -2       2318.61       2341.89       284.22 o                         
  -6   2  -3         15.13         67.48       254.23 o                         
  -6   2  -4       5893.01       5812.66       366.81 o                         
  -6   2  -5       6904.50       6698.35       411.22 o                         
  -6   2  -6      30343.63      29369.85      3059.37 o                         
  -6   2  -7        675.10        557.35       688.82 o                         
   6  -2   8      10919.85       9967.46       724.46 o                         
   6  -2   9       3055.47       2732.59       683.20 o                         
   6  -2  10        761.08       1523.33       680.18 o                         
   6  -2  11       1473.87       1809.19       661.05 o                         
  -6   2 -12        176.47        529.97       797.66 o                         
  -6   1  11       2176.65       1744.01      1781.80 o                         
  -6   1  10       3559.44       3451.73      1375.97 o                         
  -6   1   9        108.04       -156.40       993.63 o                         
  -6   1   8       5872.07       6711.37      1914.45 o                         
  -6   1   7        389.58        627.86       796.22 o                         
  -6   1   6       1663.09       1959.78       691.31 o                         
  -6   1   5       5120.62       5732.80       675.64 o                         
  -6   1   4        284.75        212.07       491.72 o                         
  -6   1   3         68.88        230.99       344.51 o                         
   6  -1  -2       1859.90       2308.73       403.44 o                         
  -6   1   1       6717.69       6678.71       494.04 o                         
  -6   1   0       9752.57      10175.22       526.74 o                         
  -6   1  -1       3336.84       3544.20       576.05 o                         
  -6   1  -2         50.87        214.87       285.11 o                         
  -6   1  -3       1338.95       1404.01       249.81 o                         
  -6   1  -4       2473.91       2496.90       316.22 o                         
   6  -1   5       2578.03       2610.60       335.32 o                         
   6  -1   6       9671.63       9351.40       458.48 o                         
  -6   1  -7          3.83       -139.56      1600.87 o                         
   6  -1   8      12802.51      12647.31       944.37 o                         
   6  -1   9        592.33        571.24       611.81 o                         
   6  -1  10      15028.63      15607.17       871.15 o                         
   6  -1  11        140.88        481.88       666.20 o                         
   6  -1  12        135.82        545.16       746.50 o                         
   6  -1  13         71.67        490.16       979.23 o                         
  -6   0  11        539.84        -84.81      1604.38 o                         
  -6   0  10      10926.05       9854.93      1207.12 o                         
  -6   0   9       3239.41       3427.57      1002.52 o                         
  -6   0   8      17280.15      17218.72      1169.14 o                         
  -6   0   7       1627.30       1452.90      1695.84 o                         
  -6   0   6      18782.05      19742.78      1089.27 o                         
  -6   0   5       1774.54       2317.70       593.97 o                         
  -6   0   4        897.92       1070.29       461.32 o                         
  -6   0   3        332.99        556.89       333.12 o                         
  -6   0   2      26723.36      25449.98       667.66 o                         
  -6   0   1       6152.78       6150.68       473.96 o                         
  -6   0   0     132748.81     135151.59      1235.82 o                         
  -6   0  -1       3716.93       4496.70       796.53 o                         
  -6   0  -2      43565.41      43204.57       630.23 o                         
   6   0   3         14.53         49.12       230.18 o                         
  -6   0  -4      10888.21      10678.63       371.25 o                         
   6   0   5       4667.65       4747.90       347.18 o                         
  -6   0  -6       7723.31       7314.23       385.62 o                         
  -6   0  -7       1993.61       2076.70       342.70 o                         
  -6   0  -9        986.17       1489.81      1028.02 o                         
  -6   0 -10      14381.15      14855.87       750.92 o                         
  -6   0 -11        948.59       1338.06       687.88 o                         
  -6   0 -12        686.22       1517.46       821.87 o                         
  -6   0 -13        983.41        987.51       784.87 o                         
   6   0  14        433.88        501.36       909.65 o                         
  -6  -1  10        750.92        789.14      1217.47 o                         
  -6  -1   9       1499.31       1216.85       968.35 o                         
  -6  -1   8       4435.63       4716.71       882.46 o                         
  -6  -1   7       3864.42       3589.40       809.02 o                         
  -6  -1   6       7278.10       7501.95      1700.79 o                         
  -6  -1   5       3351.09       3410.00       999.48 o                         
  -6  -1   4       1363.40       1423.53       467.64 o                         
  -6  -1   3      13331.27      13390.69       516.68 o                         
  -6  -1   2        740.38        639.67       235.79 o                         
  -6  -1   1       2857.05       3048.93       279.59 o                         
  -6  -1   0      22357.67      21976.64       525.70 o                         
  -6  -1  -1      13986.15      13937.07       431.43 o                         
  -6  -1  -2      23926.48      23873.45       603.47 o                         
  -6  -1  -4      40194.38      39449.12       591.84 o                         
  -6  -1  -5       2238.31       1963.35       284.46 o                         
  -6  -1  -6       8949.71       8571.96       379.50 o                         
  -6  -1  -7       9392.67       9212.88       419.57 o                         
  -6  -1  -8      14652.20      14531.70       481.63 o                         
  -6  -1  -9       3296.43       3661.29      2666.08 o                         
  -6  -1 -10      74860.18      78171.74      2156.21 o                         
  -6  -1 -11       1373.30       1724.28       733.80 o                         
  -6  -1 -12      12532.73      12266.31       944.78 o                         
  -6  -1 -13        715.92       1008.32       802.19 o                         
  -6  -1 -14       4522.31       5884.86       907.33 o                         
  -6  -2  10       3170.93       1528.50      2222.74 o                         
  -6  -2   9        643.62       -216.61      3010.79 o                         
  -6  -2   8      12026.15      12541.04      1030.88 o                         
  -6  -2   7       1342.17       1528.82       759.61 o                         
  -6  -2   6      72120.65      68424.84      1591.60 o                         
  -6  -2   5       2911.31       2991.95       283.18 o                         
  -6  -2   4      25249.02      25678.90      1248.43 o                         
  -6  -2   3        227.98        440.90       383.04 o                         
  -6  -2   2       4604.22       4722.67       332.04 o                         
  -6  -2   1       1766.92       1710.75       287.73 o                         
  -6  -2   0      42498.01      44060.43       568.41 o                         
  -6  -2  -1        140.80        246.92       266.01 o                         
  -6  -2  -2      87368.80      87968.12       795.37 o                         
   6   2   3        711.48        548.05       938.94 o                         
  -6  -2  -4      91335.13      95725.85      2741.38 o                         
  -6  -2  -5       4073.88       4228.42       281.98 o                         
  -6  -2  -6       7007.81       7094.67       330.63 o                         
  -6  -2  -7       4925.18       5369.24       360.75 o                         
  -6  -2  -8       2707.66       2813.29       349.77 o                         
  -6  -2  -9        244.06        217.96       400.71 o                         
  -6  -2 -11         60.64        698.15       769.19 o                         
  -6  -2 -12       1537.41       1995.01       746.52 o                         
  -6  -2 -13       1451.01       1595.95       810.65 o                         
  -6  -2 -14        112.70        637.85       817.68 o                         
  -6  -2 -15        212.55        422.64       834.23 o                         
   6   3 -10         45.41       2759.23      2378.71 o                         
  -6  -3   9          3.31        390.14      1971.98 o                         
  -6  -3   8        116.88       1010.17      1859.89 o                         
   6   3  -7        625.50        553.66       743.60 o                         
  -6  -3   6        470.19        608.08       555.07 o                         
  -6  -3   5        508.37        358.23       504.12 o                         
  -6  -3   4        856.97        772.00       207.38 o                         
  -6  -3   3        707.23       1082.70       916.23 o                         
  -6  -3   2        944.75       1232.19       511.22 o                         
   6   3  -1       6959.30       7209.90       253.83 o                         
  -6  -3   0       4747.10       4591.73       290.15 o                         
   6   3   1        112.83        228.78       191.38 o                         
  -6  -3  -2       6235.20       6199.15       339.49 o                         
  -6  -3  -3       3644.67       3803.53       347.57 o                         
  -6  -3  -4      87911.94      81329.66      1769.77 o                         
  -6  -3  -5       2332.89       2261.41       269.40 o                         
  -6  -3  -6      20290.66      19978.90       465.00 o                         
  -6  -3  -7         23.50        -67.33       299.20 o                         
  -6  -3  -8       1203.56       1065.64       330.68 o                         
  -6  -3  -9          0.73        155.61       414.69 o                         
  -6  -3 -10      23572.77      23305.93       719.70 o                         
  -6  -3 -12      16575.21      15999.57       924.17 o                         
  -6  -3 -13        215.77        628.19       724.51 o                         
  -6  -3 -14       9308.91      10788.74       994.55 o                         
  -6  -3 -15         55.46        362.88       900.46 o                         
   6   4  -9        433.83        734.79      1797.11 o                         
  -6  -4   8        495.62       1299.41      1478.71 o                         
   6   4  -6      12300.85      11454.38       738.14 o                         
   6   4  -5       2344.43       2270.37       525.78 o                         
  -6  -4   4      31257.39      31080.61       869.68 o                         
   6   4  -2      14179.29      16014.00      1313.66 o                         
   6   4  -1       5239.68       4984.95       460.43 o                         
  -6  -4   0        125.51        247.24       164.77 o                         
  -6  -4  -1       1727.81       1635.32       199.18 o                         
  -6  -4  -2        255.95        366.16       213.37 o                         
  -6  -4  -3        424.94        380.92       301.98 o                         
   6   4   4      28322.29      28580.42       522.12 o                         
  -6  -4  -5      15068.74      14287.58      1000.35 o                         
  -6  -4  -6       8184.78       9330.63      1619.44 o                         
  -6  -4  -7         81.77         93.79       301.02 o                         
  -6  -4  -8         86.28         65.15       358.92 o                         
  -6  -4  -9       5288.07       5788.87       438.78 o                         
  -6  -4 -10          4.78        141.18       407.45 o                         
  -6  -4 -11        754.54        844.07       440.04 o                         
  -6  -4 -12       1021.95       1609.85       924.43 o                         
  -6  -4 -13        369.15        799.20       834.14 o                         
  -6  -4 -14       2055.44       2968.53       810.16 o                         
  -6  -4 -15       3077.72       3058.30       940.31 o                         
   6   5  -9       1246.98       1713.47      2127.27 o                         
   6   5  -8        147.05        599.50      1647.30 o                         
  -6  -5   7         13.40       1015.05      1602.94 o                         
   6   5  -5        115.26        210.37       536.02 o                         
   6   5  -4       5285.20       5213.88       528.34 o                         
   6   5  -3       3094.39       2969.95       493.22 o                         
  -6  -5   1       2701.65       2643.81       799.13 o                         
   6   5   0      19909.29      19300.13       993.75 o                         
  -6  -5  -1         97.32        229.12       176.73 o                         
  -6  -5  -2        806.60        750.30       213.55 o                         
  -6  -5  -3       2335.18       2345.11       325.26 o                         
  -6  -5  -4      53951.50      54720.28       893.15 o                         
  -6  -5  -5       5635.22       5960.96       458.16 o                         
  -6  -5  -6      95554.48      92619.37       967.07 o                         
  -6  -5  -7       1055.66        935.12       909.08 o                         
  -6  -5  -8      14942.61      15247.72       503.87 o                         
  -6  -5  -9         12.56        -40.16       378.79 o                         
  -6  -5 -10       9613.97       9814.67       530.32 o                         
  -6  -5 -11        118.79        334.49       429.52 o                         
  -6  -5 -12       3323.37       3618.95       508.30 o                         
  -6  -5 -13        459.25       1460.66      1647.98 o                         
  -6  -5 -14      19711.93      21159.93      1110.37 o                         
  -6  -5 -15         18.82       1077.95       885.00 o                         
  -6  -5 -16      10538.06      11439.20      1169.51 o                         
   6   6  -8       9114.39      10487.52      2278.71 o                         
   6   6  -7        810.83        340.24      1251.62 o                         
  -6  -6   6       7610.34       8888.92      1686.27 o                         
   6   6  -5         25.90        221.84       547.41 o                         
   6   6  -4      16628.00      16528.21       729.81 o                         
   6   6  -3       2953.78       2581.59       457.17 o                         
   6   6  -2      65333.31      62363.84       906.33 o                         
   6   6  -1         61.66        -16.48       399.23 o                         
  -6  -6   0      49005.85      51220.64      1441.25 o                         
  -6  -6  -1       3466.58       3113.69       297.26 o                         
  -6  -6  -2       2744.45       2566.60       201.40 o                         
  -6  -6  -3       5909.15       5388.78       450.73 o                         
  -6  -6  -4       6646.20       7278.27       446.70 o                         
  -6  -6  -5        267.44        414.91       415.39 o                         
  -6  -6  -6       6353.83       6796.54       491.76 o                         
  -6  -6  -7      14280.99      14401.32       590.11 o                         
  -6  -6  -8       1502.07       1751.43       597.62 o                         
  -6  -6  -9        229.35       1312.52      2292.08 o                         
  -6  -6 -10          5.97        172.53       420.27 o                         
  -6  -6 -11        394.61        665.84       440.87 o                         
  -6  -6 -12         21.15        330.41       502.99 o                         
  -6  -6 -13       6756.49       6973.95       629.72 o                         
  -6  -6 -14       3215.14       4186.05      1008.72 o                         
  -6  -6 -15        369.80       1465.54      1069.25 o                         
  -6  -6 -16       5017.86       5083.94      1106.31 o                         
   6   7  -8       1382.59       2287.07      2189.75 o                         
   6   7  -7       1478.72        985.69      1533.18 o                         
   6   7  -6       1907.76       1490.61      1383.75 o                         
  -6  -7   5        382.72        425.21      2890.91 o                         
   6   7  -3       2890.46       2900.94       503.13 o                         
   6   7  -2      22783.59      23755.20       634.95 o                         
   6   7  -1        375.44        375.68       370.61 o                         
   6   7   0      86981.15      86040.32      3120.67 o                         
  -6  -7  -1       2776.27       2744.21       949.48 o                         
  -6  -7  -2      14644.62      13883.18       474.65 o                         
  -6  -7  -3        875.27       1054.86       314.73 o                         
   6   7   4      16366.35      15072.36       744.23 o                         
  -6  -7  -5       1176.65       1131.00       433.81 o                         
  -6  -7  -6      44494.20      45995.43       983.89 o                         
  -6  -7  -7       1640.65       1981.88       554.22 o                         
  -6  -7  -8      78186.78      76443.06      1066.55 o                         
  -6  -7  -9       1445.76       2092.09       932.86 o                         
  -6  -7 -11          0.29        161.27       471.79 o                         
  -6  -7 -12       1898.72       2231.45       526.39 o                         
  -6  -7 -13        312.79        479.73       586.86 o                         
  -6  -7 -14       8360.41       7967.93       792.46 o                         
  -6  -7 -15        150.69       4507.53      2778.81 o                         
  -6  -7 -16      12056.35      12505.25      1397.68 o                         
   6   8  -7        794.31       1364.55      1618.08 o                         
  -6  -8   6       9928.30      11345.10      1773.62 o                         
  -6  -8   5         70.59       1358.22      1458.05 o                         
  -6  -8   4         33.15        148.62      1874.88 o                         
  -6  -8   3        266.29       -217.55      2600.62 o                         
  -6  -8   2       2758.73       2652.70       556.46 o                         
   6   8  -1       2104.96       1909.68       487.27 o                         
   6   8   0      15781.30      16258.64       659.39 o                         
  -6  -8  -1         28.36        873.66      2069.02 o                         
  -6  -8  -2       3255.21       4476.67      1712.07 o                         
  -6  -8  -3         93.54        516.75       532.79 o                         
  -6  -8  -4       1580.70       1317.88       403.31 o                         
  -6  -8  -5       6971.96       6477.69       496.41 o                         
  -6  -8  -6         46.92        233.27       523.46 o                         
  -6  -8  -7       3006.18       3696.63       684.04 o                         
   6   8   8        302.94        935.08       596.08 o                         
   6   8   9       2171.52       2509.05       667.66 o                         
  -6  -8 -10       2310.96       3020.86       897.13 o                         
  -6  -8 -11       2044.48       3573.13      2938.76 o                         
  -6  -8 -12        228.32        467.29       671.00 o                         
  -6  -8 -13        188.36        221.04       741.41 o                         
  -6  -8 -14        335.56        765.05       738.52 o                         
  -6  -8 -15       1337.62        652.84      3855.53 o                         
  -6  -8 -16       3283.52       5013.72      2467.24 o                         
  -6  -9   6       4837.20       4751.18      1819.95 o                         
  -6  -9   5        123.75       1685.63      1630.78 o                         
  -6  -9   4         75.44        -78.46      1315.84 o                         
  -6  -9   3         84.31        616.86      1780.74 o                         
  -6  -9   2        269.60        431.38       704.56 o                         
  -6  -9   1       1918.45       1950.74       557.69 o                         
  -6  -9   0      14361.76      14659.83       834.39 o                         
   6   9   1         15.81        340.11       581.90 o                         
  -6  -9  -2      24223.97      24196.47      1092.78 o                         
  -6  -9  -3       1660.75       1330.42      1173.71 o                         
  -6  -9  -4      21755.33      23143.06       798.00 o                         
  -6  -9  -5        395.45        795.69       606.96 o                         
  -6  -9  -6        355.96        715.73       642.00 o                         
  -6  -9  -7        345.48        504.74       563.11 o                         
  -6  -9  -8       2208.47       2208.96       686.27 o                         
   6   9   9       2420.06       2461.89       730.98 o                         
  -6  -9 -10      48878.07      48047.52      1260.41 o                         
  -6  -9 -11        402.22        209.53      1607.04 o                         
  -6  -9 -13         26.66        201.17       682.31 o                         
  -6  -9 -14       1572.57       1592.19       786.53 o                         
  -6  -9 -15        497.29       1045.17       865.14 o                         
  -6  -9 -16       1377.44        474.27      4284.14 o                         
  -6 -10   5        215.33        700.64      1756.34 o                         
  -6 -10   4       4417.08       4654.46      1322.02 o                         
  -6 -10   3        601.99       -208.40      3062.73 o                         
  -6 -10   2        746.63        158.41      2650.67 o                         
  -6 -10   1       1572.24       1859.33      2702.90 o                         
  -6 -10   0       1066.25        712.59       633.66 o                         
  -6 -10  -1         17.71        265.28       632.45 o                         
   6  10   2        317.64        509.14       666.04 o                         
   6  10   3          3.60         91.23       727.11 o                         
   6  10   4        438.71        312.77       759.71 o                         
  -6 -10  -5       5027.50       5379.33       721.85 o                         
  -6 -10  -6        231.58        518.74       649.16 o                         
  -6 -10  -7        886.63        890.10       652.35 o                         
  -6 -10  -8        105.32        302.37       620.89 o                         
   6  10   9       1040.43        770.37       686.43 o                         
  -6 -10 -10       3018.07       2690.53       800.46 o                         
  -6 -10 -11        288.66        946.20       846.87 o                         
  -6 -10 -12       4898.62       4927.88      1162.95 o                         
  -6 -10 -13         32.10       1939.15      4002.79 o                         
  -6 -10 -14       2814.42       2737.13       810.41 o                         
  -6 -10 -15       1608.08       2040.99       891.40 o                         
  -6 -11   4      17912.65      17662.77      2099.22 o                         
  -6 -11   3        702.86       2328.72      1666.49 o                         
  -6 -11   2      10371.93       8742.44      2078.59 o                         
  -6 -11   1        230.48       2070.29      2911.42 o                         
  -6 -11   0       6647.09       7948.93      3091.25 o                         
  -6 -11  -1         17.89        131.92       735.17 o                         
  -6 -11  -2      17212.21      16710.25      1200.92 o                         
   6  11   3        630.00        837.70       735.47 o                         
   6  11   5       2651.01       2971.76       766.37 o                         
  -6 -11  -6      37163.78      40541.89      1129.69 o                         
  -6 -11  -7        399.55        869.53       707.10 o                         
  -6 -11  -8       2969.14       3194.64       744.50 o                         
  -6 -11  -9       1358.62       1279.23       723.62 o                         
  -6 -11 -10      22310.81      18793.55      1096.27 o                         
  -6 -11 -11       2314.51       2240.70       914.79 o                         
   6  11  12      13583.87      13112.51      1080.82 o                         
  -6 -11 -13       2397.45       1613.35      1463.38 o                         
  -6 -11 -14      10973.70       9771.77       951.53 o                         
  -6 -11 -15          7.81        309.26       889.33 o                         
  -6 -12   3       3657.33       4006.59      1872.11 o                         
  -6 -12   2       2579.18       2744.71      1753.08 o                         
  -6 -12   1        593.12       1016.78      1886.35 o                         
  -6 -12   0        620.18       1171.73      3170.78 o                         
  -6 -12  -1       2394.48       1263.96      3008.68 o                         
   6  12   2         12.02        271.66      1018.46 o                         
   6  12   3       2845.50       2159.71       962.97 o                         
   6  12   4       1033.46        899.11       928.64 o                         
  -6 -12  -5         89.23       -688.38      2488.79 o                         
   6  12   6       4946.43       5268.07       872.28 o                         
  -6 -12  -7       2671.06       2990.97       883.00 o                         
  -6 -12  -8       1312.66       2303.69       890.92 o                         
  -6 -12  -9        158.21        246.72       846.38 o                         
  -6 -12 -10       1739.50       1627.16       884.59 o                         
  -6 -12 -11        602.72        537.33       931.21 o                         
  -6 -12 -12       5690.36       5955.13      1078.47 o                         
  -6 -12 -13        482.54       1309.78      1184.09 o                         
   6  12  14      15884.15      14278.85      1527.39 o                         
  -6 -13   1        520.89       1049.78      1983.71 o                         
  -6 -13   0      10283.00      10427.87      2065.46 o                         
  -6 -13  -1         41.90       -362.29      3402.23 o                         
   6  13   3        127.61         59.02      1515.85 o                         
   6  13   4      14648.44      14506.04      1468.93 o                         
   6  13   5       1412.15       1133.76      1094.06 o                         
  -6 -13  -6      31108.37      30930.21      3773.10 o                         
   6  13   7       1602.08       2784.87       934.84 o                         
   6  13   8      11762.12      13662.47      1057.57 o                         
  -6 -13  -9         42.70        341.48      1047.34 o                         
   6  13  10       5673.74       6328.11      1128.09 o                         
  -6 -13 -11         85.43        473.13       960.34 o                         
  -6 -13 -12        785.22        361.15      1107.74 o                         
  -6 -13 -13       1014.82       2006.56      1209.52 o                         
  -6 -13 -14       3201.65       3069.37      1392.14 o                         
   6  14   0         13.24       -644.08      2011.86 o                         
  -6 -14  -1        154.48       -825.56      2010.79 o                         
   6  14   3        424.92        807.43      1715.08 o                         
   6  14   4        287.42        393.32      1634.70 o                         
   6  14   5       2325.84       3100.85      1316.27 o                         
   6  14   6       2337.22       1934.19      1193.41 o                         
  -6 -14  -8       5615.86       4790.43      1891.39 o                         
   6  14   9       4514.89       5468.52      1060.08 o                         
   6  14  10       2085.49       2492.10      1090.74 o                         
  -6 -14 -11       1028.61        948.89      1290.56 o                         
   6  14  12         88.18       -121.91      1224.84 o                         
   6  15   4       1307.64       1026.38      1783.42 o                         
   6  15   5          3.82        436.22      1787.00 o                         
   6  15   6       2116.58       2114.77      1431.63 o                         
   6  15   7        733.59        507.32      1569.68 o                         
  -6 -15  -8       8337.46       7564.02      3842.18 o                         
   6  15   9        310.26       1638.38      2257.98 o                         
   6  15  10       8719.79       9128.75      1295.28 o                         
   6  15  11         47.28        305.61      1202.88 o                         
  -7   9   4        920.53       1856.03      1344.71 o                         
  -7   9   3       1626.61       1420.98       861.02 o                         
  -7   9   2       3979.37       3514.39       845.07 o                         
  -7   9   1       4859.80       5047.99       876.46 o                         
  -7   9   0      16804.99      17896.87      1168.25 o                         
  -7   9  -1       5280.73       4286.07      3219.87 o                         
  -7   8   6      13992.49      12926.69      1384.36 o                         
  -7   8   5       1296.74       2128.79      1081.21 o                         
  -7   8   4       4296.41       4064.53      1037.44 o                         
  -7   8   3        383.95       1372.63      1187.17 o                         
  -7   8   2       4489.56       4745.37       760.13 o                         
  -7   8   1        279.97        596.93       738.48 o                         
  -7   8   0       6134.92       5761.50       774.09 o                         
  -7   8  -1         22.47       1856.05      1249.94 o                         
  -7   8  -2       6604.60       6810.12      1222.64 o                         
  -7   8  -3        224.19       1481.40      1057.67 o                         
  -7   8  -4        298.30        875.96      1000.14 o                         
  -7   7   7       1790.96       1102.65      1158.86 o                         
  -7   7   6       9233.99       9073.68      1250.48 o                         
  -7   7   5       3064.69       3263.22      1000.54 o                         
  -7   7   4       3369.98       4357.86       939.53 o                         
  -7   7   3        434.34       1030.30       902.95 o                         
  -7   7   2        602.71       2024.91      1049.32 o                         
  -7   7   1       1540.43       1304.48       634.23 o                         
  -7   7   0      10097.18      10109.87       780.27 o                         
  -7   7  -1       4679.08       4797.74       637.73 o                         
  -7   7  -2      18937.09      18276.45      2047.30 o                         
  -7   7  -3       3517.99       4230.54      1090.15 o                         
  -7   7  -4      16003.46      17012.73      1138.69 o                         
  -7   7  -5       4522.62       5545.69       981.90 o                         
  -7   7  -6       2786.44       3532.97       947.91 o                         
  -7   6   8        118.18        676.60      1207.25 o                         
  -7   6   7       1558.25       1069.86      1051.65 o                         
  -7   6   6       3936.01       4451.15      1032.71 o                         
  -7   6   5       4460.96       4009.44       898.44 o                         
  -7   6   4       3227.87       3265.42       857.76 o                         
  -7   6   3        684.81       1359.34       757.27 o                         
  -7   6   2       1077.09       1281.16       796.98 o                         
  -7   6   1       3330.54       3653.34       951.12 o                         
  -7   6   0       1098.49       1811.95      1023.81 o                         
  -7   6  -1       1005.95       1124.59       548.56 o                         
  -7   6  -2         61.34         76.58       549.53 o                         
  -7   6  -3        371.07       1025.94      1030.01 o                         
  -7   6  -4        933.05       1789.45       975.25 o                         
  -7   6  -5       2422.13       3215.64       875.05 o                         
  -7   6  -6       2451.76       3383.39       858.84 o                         
  -7   6  -7        227.83        618.95       945.58 o                         
  -7   6  -8        517.19        678.26       913.73 o                         
  -7   5   9         18.24       1698.71      1279.13 o                         
  -7   5   8         14.10         88.80      1094.54 o                         
  -7   5   7         23.97        766.12      1068.29 o                         
  -7   5   6       7841.03       7638.62      1054.67 o                         
  -7   5   5       2268.48       2493.04       826.49 o                         
  -7   5   4      14901.84      15230.61      1009.42 o                         
  -7   5   3        861.24       1028.18       718.50 o                         
  -7   5   2       7372.92       7536.63       742.45 o                         
  -7   5   1        561.09       1381.87       709.26 o                         
  -7   5   0        912.74       1059.86       878.80 o                         
  -7   5  -1        731.16       1427.19      1637.10 o                         
  -7   5  -2        822.01        834.20       476.61 o                         
  -7   5  -3        641.27        711.47       470.58 o                         
  -7   5  -4      23011.85      24385.26      1208.87 o                         
  -7   5  -5       5718.21       4982.80      1206.34 o                         
  -7   5  -6      13301.61      14387.02       942.89 o                         
  -7   5  -7        736.34       1350.49       859.23 o                         
  -7   5  -8        829.87       1217.87       826.13 o                         
  -7   5  -9        727.70        855.74       877.80 o                         
  -7   4   8       2773.18       2446.69      1220.99 o                         
  -7   4   7        428.13       1410.34       992.13 o                         
  -7   4   6       1528.15       2040.99       950.39 o                         
  -7   4   5        462.54       1342.74       738.21 o                         
  -7   4   4       5145.21       5064.67       755.71 o                         
  -7   4   3       1002.97       1192.86       636.60 o                         
  -7   4   2       9628.35      10372.95       782.29 o                         
  -7   4   1        311.90       1486.34       686.42 o                         
  -7   4   0       2629.67       2719.54       761.33 o                         
   7  -4   1        558.97        382.78      1303.35 o                         
  -7   4  -2        461.05        608.75       892.42 o                         
  -7   4  -3       2142.69       2356.21       430.69 o                         
  -7   4  -4       2348.68       2510.96       447.05 o                         
  -7   4  -5        724.24       1901.50      3041.08 o                         
  -7   4  -6       5723.42       6277.28       907.59 o                         
  -7   4  -7       1507.76       1760.27       844.73 o                         
  -7   4  -8       2469.81       2698.09       830.80 o                         
  -7   4  -9        598.22       1580.98       873.17 o                         
  -7   4 -10       3582.88       4108.84       935.51 o                         
  -7   3  10       7458.95       5550.78      1540.23 o                         
  -7   3   9       5541.42       5391.84      1430.88 o                         
  -7   3   7       1429.61       1037.72      1066.09 o                         
  -7   3   6       8441.90       9498.04       932.19 o                         
  -7   3   5       4663.12       5983.13       798.08 o                         
  -7   3   4      18028.27      18145.35       976.61 o                         
  -7   3   3       5840.69       5697.65       663.26 o                         
  -7   3   2      75368.75      71280.98      1491.21 o                         
  -7   3   1      11067.73      11015.13       765.53 o                         
  -7   3   0      71818.22      72980.05      1303.74 o                         
  -7   3  -1       4268.03       4042.27       548.25 o                         
   7  -3   2       6189.42       5213.26      1119.11 o                         
  -7   3  -3        322.91        282.40       378.03 o                         
  -7   3  -4      19503.50      19200.11       595.03 o                         
  -7   3  -5       4292.57       4333.70       448.71 o                         
  -7   3  -6      43293.00      41608.17      3862.36 o                         
  -7   3  -8      25457.76      26119.39      1015.19 o                         
  -7   3  -9       1652.14       1840.14       765.29 o                         
  -7   3 -10       6764.30       7411.26       878.72 o                         
  -7   3 -11        273.80        196.57       858.96 o                         
  -7   2  10       5189.91       4943.82      1523.90 o                         
  -7   2   9        135.57        398.82      1457.35 o                         
  -7   2   8       8674.54       8046.40       782.77 o                         
  -7   2   6       1515.02       2523.63       918.77 o                         
  -7   2   5         54.90         22.43       732.00 o                         
  -7   2   4          8.21        184.07       645.16 o                         
  -7   2   3       2291.60       1955.67       627.60 o                         
  -7   2   2       1400.46       1820.90       525.35 o                         
  -7   2   1         16.51        332.78       546.72 o                         
  -7   2   0       4551.70       5116.02       615.38 o                         
  -7   2  -1       1686.40       1660.94       499.01 o                         
  -7   2  -2        889.72        734.87       542.51 o                         
   7  -2   3       1545.97       1310.46      1272.91 o                         
  -7   2  -4       3007.05       2754.40       360.90 o                         
  -7   2  -5        664.68        642.27       362.06 o                         
  -7   2  -6       6916.07       6992.52       471.93 o                         
  -7   2  -7       4507.76       3998.00       478.46 o                         
  -7   2  -8      10920.67      10407.02       954.61 o                         
   7  -2   9        934.79       1831.46      1157.40 o                         
  -7   2 -10      17235.80      18092.80       980.06 o                         
  -7   2 -11        476.18       1419.50       786.69 o                         
  -7   2 -12        900.61       1485.32       844.98 o                         
  -7   1  10       3315.96       8448.02      3780.58 o                         
  -7   1   9       1535.31       1184.13      1338.02 o                         
  -7   1   8       8342.61       9514.96      1261.95 o                         
  -7   1   7        639.96       1002.17       547.74 o                         
  -7   1   6      13229.17      12516.62      3223.01 o                         
  -7   1   5        424.90       1083.34       768.78 o                         
  -7   1   4        463.41        988.41       639.88 o                         
  -7   1   3        136.50        621.08       563.53 o                         
  -7   1   2       3518.38       3453.19       544.49 o                         
  -7   1   1       5011.93       4581.76       557.85 o                         
  -7   1   0      62706.38      60285.64      1336.83 o                         
  -7   1  -1       3158.42       3433.96       551.06 o                         
  -7   1  -2      18105.73      18003.03       603.97 o                         
  -7   1  -3        351.63        351.85       506.87 o                         
   7  -1   4        912.01        859.34      1482.75 o                         
  -7   1  -5       5258.47       5575.81       403.08 o                         
  -7   1  -6        271.69        329.92       384.94 o                         
   7  -1   7        142.37        324.91       384.24 o                         
   7  -1   8       5590.82       5405.38       507.76 o                         
  -7   1  -9       2175.58       1902.79       825.15 o                         
   7  -1  10       5204.59       5287.00       760.90 o                         
   7  -1  11       2123.13       2293.19       745.50 o                         
   7  -1  12        274.30        706.40       786.01 o                         
   7  -1  13         24.69        366.19      1051.74 o                         
   7   0 -10        156.10       1756.05      3433.46 o                         
  -7   0   9        180.18       1811.78      3288.86 o                         
  -7   0   8       1761.00       2142.24      1113.56 o                         
  -7   0   7       1051.10       1089.89      1034.14 o                         
  -7   0   6        165.05        254.41       450.53 o                         
  -7   0   5       2682.11       2876.18       431.24 o                         
  -7   0   4       1102.77       1161.19       658.63 o                         
  -7   0   3        201.15        831.07       521.12 o                         
  -7   0   2        320.72        487.26       422.71 o                         
  -7   0   1       6413.34       6589.15       585.80 o                         
  -7   0   0       9163.19      10034.57       440.39 o                         
  -7   0  -1        266.03        354.86       376.84 o                         
  -7   0  -2       7394.00       7043.91       549.38 o                         
  -7   0  -3       1187.67        955.59       471.52 o                         
  -7   0  -4       9320.37       7321.48      1669.90 o                         
   7   0   5       3611.49       3510.39       360.06 o                         
   7   0   6        314.75        292.24       356.33 o                         
   7   0   7          8.44        109.04       343.87 o                         
   7   0   8       1577.03       1431.88       375.24 o                         
   7   0   9          1.75        -19.63       427.97 o                         
  -7   0 -10      31771.16      32089.02      1138.57 o                         
   7   0  11        168.11        518.92       752.08 o                         
   7   0  12       6458.91       6637.57       833.86 o                         
   7   0  13         64.39        345.39       997.77 o                         
  -7  -1  10       1140.63        935.15      2332.99 o                         
   7   1  -9        724.60       1169.46      2223.48 o                         
  -7  -1   8       5055.37       5553.70      3069.91 o                         
  -7  -1   7       1634.69       2005.45      1021.88 o                         
  -7  -1   6      54275.77      54601.24      1816.14 o                         
  -7  -1   5       3875.19       3824.74       379.00 o                         
  -7  -1   4      25332.19      24910.70      3304.02 o                         
  -7  -1   3        261.83        412.50       846.97 o                         
  -7  -1   2       2047.50       2400.89       444.65 o                         
  -7  -1   1       1664.71       1631.71       495.87 o                         
  -7  -1   0      16294.70      16614.82       518.78 o                         
   7   1   1       1040.69        915.68       326.21 o                         
  -7  -1  -2      46006.11      45534.86      1033.30 o                         
  -7  -1  -3        149.71        -67.20       446.55 o                         
  -7  -1  -4      42155.99      40433.38       775.52 o                         
   7   1   5       7381.44       6861.50      2581.70 o                         
  -7  -1  -6       3040.36       3106.02       343.37 o                         
  -7  -1  -7       1093.32       1202.23       341.61 o                         
  -7  -1  -8       1192.46       1439.33       354.92 o                         
  -7  -1  -9         61.22        190.18       412.69 o                         
   7   1  11        266.86        388.60      1222.06 o                         
  -7  -1 -12       2606.36       2807.21       956.96 o                         
  -7  -1 -13        239.01        915.32       910.95 o                         
  -7  -1 -14        194.22       1380.74       919.45 o                         
  -7  -2   9       1855.35       1783.63      1773.27 o                         
   7   2  -8        282.41        -68.70      2302.87 o                         
  -7  -2   7       1371.85       1448.50      2434.49 o                         
  -7  -2   6         90.06        334.25       783.21 o                         
  -7  -2   5       2453.42       2470.03       739.22 o                         
  -7  -2   4       1544.62       1406.87       286.39 o                         
  -7  -2   3      11688.66      11599.04       392.63 o                         
  -7  -2   2       4052.32       5198.98      1021.59 o                         
  -7  -2   1       1624.08       2345.48       428.32 o                         
  -7  -2   0       5443.00       5345.57       368.43 o                         
  -7  -2  -1      10189.26      10379.75       528.12 o                         
  -7  -2  -2       9415.80       9677.71       505.66 o                         
  -7  -2  -3      14048.93      13639.67       697.84 o                         
   7   2   4      75527.81      73991.38      1022.93 o                         
  -7  -2  -5       5013.19       4321.04       457.78 o                         
  -7  -2  -6      30186.41      25115.66      2258.06 o                         
  -7  -2  -8       2944.37       2915.83       369.93 o                         
  -7  -2  -9       2881.35       2844.87       426.75 o                         
  -7  -2 -10      29275.50      29138.60       776.48 o                         
   7   2  12      25548.29      27716.18      2413.88 o                         
  -7  -2 -13        177.62        729.50       899.87 o                         
  -7  -2 -14      23026.12      25447.64      1188.43 o                         
  -7  -3   9        508.57       1324.15      2211.93 o                         
  -7  -3   8        926.75       1912.67      1326.45 o                         
  -7  -3   7        121.15       1614.09      1507.96 o                         
  -7  -3   6      18060.26      16517.31      1063.94 o                         
  -7  -3   5       2551.51       2517.14       749.95 o                         
  -7  -3   4      53554.22      52409.26      1428.60 o                         
  -7  -3   3         39.58         89.36       225.80 o                         
  -7  -3   2      53764.23      55569.32       567.01 o                         
  -7  -3   1        917.14       2145.33      1207.36 o                         
  -7  -3   0      11975.17      12224.17       922.61 o                         
  -7  -3  -1        319.79        527.92       332.13 o                         
  -7  -3  -2       5384.57       5589.53       374.59 o                         
  -7  -3  -3       1792.00       1768.58       304.46 o                         
  -7  -3  -4      43503.26      40935.25       807.45 o                         
  -7  -3  -5       2837.69       2595.52       396.08 o                         
  -7  -3  -6      20004.85      19400.14       683.24 o                         
  -7  -3  -7       1998.67       2203.78       926.04 o                         
  -7  -3  -9        263.89        191.77       365.22 o                         
   7   3  10        450.85        550.39       457.49 o                         
  -7  -3 -11        623.21        790.06       503.71 o                         
  -7  -3 -13       3263.92       3649.03      1111.39 o                         
  -7  -3 -14        695.03       1870.47       913.50 o                         
  -7  -3 -15        392.55       1823.98      1017.53 o                         
  -7  -4   9        335.90        357.95      1835.91 o                         
  -7  -4   8        145.47        528.73      1467.87 o                         
  -7  -4   7        358.82        590.13      1226.81 o                         
  -7  -4   6        402.58        793.72      1379.74 o                         
  -7  -4   4       2019.06       2035.10       596.41 o                         
  -7  -4   3        769.83        443.53       481.99 o                         
  -7  -4   2       9739.84       9670.08       580.21 o                         
  -7  -4   0       8985.87       9647.03      1800.61 o                         
  -7  -4  -1         17.97        628.31       455.65 o                         
   7   4   2       3462.70       3539.87       328.90 o                         
  -7  -4  -3        287.65        454.97       233.05 o                         
  -7  -4  -4      21750.46      22180.81       576.18 o                         
  -7  -4  -5       2164.97       2257.57       400.38 o                         
  -7  -4  -6      53335.80      54298.09       703.86 o                         
  -7  -4  -7        786.30       1256.38       425.11 o                         
  -7  -4  -8      19021.15      19250.80       804.34 o                         
  -7  -4  -9        274.28         96.33      2299.85 o                         
  -7  -4 -11        127.25        223.64       457.73 o                         
  -7  -4 -12        840.17        845.98       503.48 o                         
  -7  -4 -14      16681.90      17012.33      1164.72 o                         
  -7  -4 -15        182.50       1692.23      1062.86 o                         
   7   5  -8       3403.31       3910.72      1570.15 o                         
   7   5  -7       1052.33       1626.77      1332.13 o                         
  -7  -5   6        284.72       -153.95      1294.90 o                         
  -7  -5   5       1724.21       1921.14      1465.64 o                         
  -7  -5   4         72.81        143.64       560.06 o                         
  -7  -5   3        376.52        473.96       521.65 o                         
  -7  -5   2      24420.03      24609.50       793.60 o                         
  -7  -5   1       5850.28       5480.04       573.95 o                         
  -7  -5   0      22903.61      24084.25       365.44 o                         
   7   5   1       1790.11       1855.23       709.12 o                         
  -7  -5  -2        386.06        628.91       323.59 o                         
  -7  -5  -3        909.84       1166.08       348.74 o                         
  -7  -5  -4       1023.63       1112.35       385.78 o                         
  -7  -5  -5       8863.78       8748.30       507.29 o                         
  -7  -5  -6       2644.11       2859.70       521.82 o                         
  -7  -5  -7        219.98        292.05       456.63 o                         
  -7  -5  -8        873.10       1376.99       527.86 o                         
  -7  -5  -9       9237.68       9752.56       683.82 o                         
  -7  -5 -10        228.46        740.21      1759.85 o                         
  -7  -5 -12          0.42        179.84       520.79 o                         
  -7  -5 -13        389.82        289.71       568.95 o                         
  -7  -5 -14       1785.65       4400.20      3269.08 o                         
  -7  -5 -15       1284.96       1078.57      2416.18 o                         
   7   6  -8         97.09       1121.58      2197.51 o                         
   7   6  -7        276.70        643.57      1706.74 o                         
   7   6  -6       1218.06       1750.62      1338.58 o                         
   7   6  -5         61.56        -36.84      1100.06 o                         
   7   6  -4         83.35       1545.09      2412.13 o                         
  -7  -6   3        831.88        980.21       506.09 o                         
  -7  -6   2       8482.98       8284.75       632.29 o                         
  -7  -6   1         47.72        -22.80       645.00 o                         
  -7  -6   0      59389.86      59683.25      1399.39 o                         
  -7  -6  -1        659.98        889.99       173.41 o                         
  -7  -6  -2       8709.68       8332.54      1199.63 o                         
  -7  -6  -3        508.87        775.04       379.33 o                         
  -7  -6  -4       5601.90       5577.10       460.36 o                         
  -7  -6  -5        683.39        809.82       429.33 o                         
  -7  -6  -6      13379.84      14467.48       613.35 o                         
  -7  -6  -7       2642.73       2848.63       525.00 o                         
  -7  -6  -8      49188.63      49433.12      1074.21 o                         
  -7  -6  -9       3010.30       2747.01       638.34 o                         
  -7  -6 -10      61357.04      59559.53      1165.69 o                         
  -7  -6 -11         73.79        873.52      2760.61 o                         
  -7  -6 -13          5.09        197.96       587.50 o                         
  -7  -6 -14       4928.24       5261.89       698.90 o                         
   7   7  -7       1687.87       1947.78      2198.37 o                         
   7   7  -6      24151.42      23295.80      1956.22 o                         
   7   7  -5        301.99        680.85      1123.73 o                         
   7   7  -4       1972.70       2362.86      1366.69 o                         
   7   7  -3       2118.90       2721.00      2096.43 o                         
   7   7  -2       7348.41       7987.24       621.75 o                         
  -7  -7   1         20.22        253.72       630.10 o                         
  -7  -7   0      36946.16      36531.23      1155.86 o                         
  -7  -7  -1       4319.89       4002.99       578.15 o                         
  -7  -7  -2      16723.72      16963.33       658.82 o                         
  -7  -7  -3       3812.37       4323.32       430.83 o                         
  -7  -7  -4       4954.56       5161.65       496.67 o                         
  -7  -7  -5         76.23        229.18       476.04 o                         
  -7  -7  -6       2378.97       2344.43       509.55 o                         
  -7  -7  -7      16606.83      17403.49       722.73 o                         
  -7  -7  -8        253.08        491.19       593.71 o                         
  -7  -7  -9        984.27       1158.31       640.35 o                         
  -7  -7 -10       3125.12       3219.81       692.35 o                         
  -7  -7 -11        205.02       1444.74      1133.36 o                         
  -7  -7 -12        697.03       1431.73      1302.25 o                         
  -7  -7 -13       2009.23       2268.50       610.91 o                         
  -7  -7 -14       1162.92       1201.11       659.19 o                         
  -7  -7 -15         15.50        614.35       738.82 o                         
   7   8  -6      10464.40      11757.59      1827.62 o                         
   7   8  -5       1019.54       2315.47      1453.10 o                         
   7   8  -4       5296.59       4651.78      1190.19 o                         
   7   8  -3       1836.86       1773.50      1363.98 o                         
   7   8  -2       1911.50       1140.43      1447.08 o                         
   7   8  -1         40.25         35.71       557.77 o                         
  -7  -8   0      38346.79      35560.41       948.16 o                         
   7   8   1        632.63        513.32       467.39 o                         
  -7  -8  -2      72741.05      73077.46      1187.73 o                         
  -7  -8  -3         78.90        217.07       384.43 o                         
  -7  -8  -4      76334.79      73017.84      1162.19 o                         
  -7  -8  -5        183.14        880.38       597.23 o                         
  -7  -8  -6       7337.48       7594.10       653.21 o                         
  -7  -8  -7        213.91        853.98       586.07 o                         
  -7  -8  -8      12104.68      11448.38       745.74 o                         
  -7  -8  -9       3146.43       3869.63       695.58 o                         
  -7  -8 -10      75002.44      77160.79      1550.40 o                         
  -7  -8 -11        582.42       1549.22       761.66 o                         
  -7  -8 -12      20026.79      20563.96      1157.68 o                         
  -7  -8 -13        452.17       1307.67      2402.37 o                         
  -7  -8 -14       8820.97       9510.20       838.53 o                         
  -7  -8 -15        212.00        786.34       850.08 o                         
  -7  -9   5        418.09       1505.00      1766.85 o                         
  -7  -9   4       6358.04       6564.88      1536.61 o                         
  -7  -9   3        667.92        137.21      1058.89 o                         
   7   9  -2        894.57        326.48      1353.20 o                         
  -7  -9   1       1188.12       1953.18      1625.09 o                         
   7   9   0       1747.33       2257.81       737.69 o                         
  -7  -9  -1        347.72        224.36       636.84 o                         
  -7  -9  -2       3329.77       3819.31       731.46 o                         
   7   9   3        116.33        386.78       816.33 o                         
   7   9   4        938.88       1342.86       465.81 o                         
  -7  -9  -5       4674.44       4060.60       655.46 o                         
  -7  -9  -6         10.35        338.56       622.12 o                         
  -7  -9  -7        889.67       1408.02       698.68 o                         
  -7  -9  -8        212.18        402.75       704.38 o                         
  -7  -9  -9       1137.44       1877.67       657.99 o                         
   7   9  10       5745.09       5776.77       891.83 o                         
  -7  -9 -11        119.50        381.12       888.36 o                         
  -7  -9 -12       6704.68       8286.94      1041.93 o                         
  -7  -9 -13         20.35        419.81      1099.24 o                         
  -7  -9 -14       4453.12       7472.57      2244.83 o                         
  -7  -9 -15       1682.44       1865.33       906.22 o                         
  -7 -10   4       9273.86       9139.04      2012.05 o                         
  -7 -10   3         55.79       1767.93      1484.88 o                         
  -7 -10   2       3218.85       3575.08      1344.67 o                         
  -7 -10   1        615.30       1062.89      1357.41 o                         
  -7 -10   0        130.74       -312.00      1645.74 o                         
  -7 -10  -1        168.63        851.73      2638.84 o                         
  -7 -10  -2       1773.72       1658.63       663.70 o                         
   7  10   3        690.27        942.66       770.33 o                         
  -7 -10  -4      55238.45      56112.11      1600.52 o                         
  -7 -10  -5       1252.16        674.50      2266.03 o                         
  -7 -10  -6      16431.82      13980.62       856.98 o                         
  -7 -10  -7         28.29        375.60       712.93 o                         
  -7 -10  -8         53.94        385.32       726.64 o                         
  -7 -10  -9       1173.95       1047.97       790.91 o                         
   7  10  10       4934.73       4592.08       851.51 o                         
  -7 -10 -11        623.90        599.20       858.53 o                         
  -7 -10 -12       3105.69       4067.65       936.61 o                         
  -7 -10 -13        623.26        928.81       974.79 o                         
  -7 -10 -14       8038.07       8131.41      1140.13 o                         
  -7 -10 -15        776.97       1691.86      3015.77 o                         
  -7 -11   3        850.09       1317.35      1592.08 o                         
  -7 -11   2       4273.32       3657.84      1638.83 o                         
  -7 -11   1        515.03        625.28      1433.61 o                         
  -7 -11   0        472.27       1492.56      1931.98 o                         
  -7 -11  -1         60.38        955.23      1738.49 o                         
   7  11   2        199.36        152.97       764.84 o                         
   7  11   3         55.94       -341.64       789.94 o                         
  -7 -11  -4          4.48        236.51       816.15 o                         
  -7 -11  -5       1950.33       2180.32       820.63 o                         
  -7 -11  -6       3356.70       3423.00       553.67 o                         
  -7 -11  -7         78.92        313.78       778.00 o                         
  -7 -11  -8       1004.80        881.51       771.56 o                         
  -7 -11  -9       2999.08       2748.39       813.56 o                         
   7  11  10       1132.83       1145.62       859.31 o                         
  -7 -11 -11        173.98        375.58       851.20 o                         
  -7 -11 -12       3549.56       2947.33       998.84 o                         
  -7 -11 -13        148.18        322.06      1019.33 o                         
  -7 -11 -14      12365.51      12273.33      1306.38 o                         
   7  11  15       2138.37       3289.33      1263.97 o                         
  -7 -12   2      32712.03      32096.04      2618.66 o                         
  -7 -12   1        302.65        975.11      1702.13 o                         
  -7 -12   0      24742.28      27527.59      2150.09 o                         
  -7 -12  -1         22.71        435.96      2069.16 o                         
  -7 -12  -2       1505.42        649.82      2950.88 o                         
  -7 -12  -4      21929.97      21454.70      1398.93 o                         
  -7 -12  -5        709.50       1099.21      1042.77 o                         
  -7 -12  -6      39332.88      39204.23      1532.41 o                         
  -7 -12  -7       2747.27       1644.60      2805.13 o                         
  -7 -12  -8      25406.54      25135.53      1190.42 o                         
   7  12   9        586.49       1110.25       837.72 o                         
  -7 -12 -10      12391.90      11817.05      1080.84 o                         
  -7 -12 -11        609.73        951.09       978.21 o                         
  -7 -12 -12        770.11        818.89       987.87 o                         
  -7 -12 -13       2688.16       1531.73      1072.20 o                         
  -7 -12 -14       6383.10       5981.05      1279.76 o                         
  -7 -13   1        699.06        975.48      1805.75 o                         
  -7 -13   0        144.47       1045.77      1813.64 o                         
  -7 -13  -1       1991.30       2419.86      2059.77 o                         
  -7 -13  -2        422.01        179.82      2161.43 o                         
   7  13   5        110.79        586.22      1099.95 o                         
  -7 -13  -6       4667.78       3948.09      1207.24 o                         
  -7 -13  -7       2478.67       2657.33      1324.81 o                         
  -7 -13  -8      15449.73      14527.31      3774.25 o                         
  -7 -13  -9        595.62       1082.33      1091.70 o                         
  -7 -13 -10      10182.22      11064.20      1085.20 o                         
  -7 -13 -11         13.53       1206.69      1092.86 o                         
  -7 -13 -12       1043.27       1764.00      1167.39 o                         
  -7 -13 -13        562.64        292.67      1123.53 o                         
  -7 -14  -1        481.87        388.93      1992.05 o                         
  -7 -14  -2       9358.47       9770.72      2511.55 o                         
   7  14   3        259.85         48.14      2934.39 o                         
   7  14   6       2457.33       1847.38      1259.00 o                         
  -7 -14  -7        979.81        186.88      1425.07 o                         
  -7 -14  -8       9833.45       9275.63      1614.24 o                         
  -7 -14  -9        534.83        179.06      3905.77 o                         
  -7 -14 -10      13336.93      14245.52      1382.37 o                         
  -7 -14 -11         50.11        898.44      1241.24 o                         
  -7 -14 -12        451.22        547.55      1146.35 o                         
   7  15   4        543.62         14.31      3882.04 o                         
   7  15   7          0.80       -144.49      1547.73 o                         
   7  15   8       1661.49        850.28      1785.66 o                         
  -7 -15  -9       2482.56       2828.78      1888.47 o                         
  -7 -15 -10      11618.96      17473.53      4853.71 o                         
  -8   8   3       1989.61       1840.84      1178.38 o                         
  -8   8   2       1573.72       1223.73      1179.32 o                         
  -8   8   1       2207.78       4155.07      1234.75 o                         
  -8   8   0       4868.13       5525.33      1272.36 o                         
  -8   8  -1       4082.48       6074.54      1329.79 o                         
  -8   7   5        998.61       1590.98      1247.69 o                         
  -8   7   4      10978.49      11457.46      1307.88 o                         
  -8   7   3        516.85        873.78      1142.09 o                         
  -8   7   2       3456.80       3066.97      1082.07 o                         
  -8   7   1        272.93       1093.88      1052.34 o                         
  -8   7   0        269.82        671.03      1033.49 o                         
  -8   7  -1        567.23        435.56      1127.79 o                         
  -8   7  -2       1991.59       3006.13      1205.61 o                         
  -8   7  -3        822.73       3411.23      4350.58 o                         
  -8   7  -4        191.78        894.38      1228.45 o                         
  -8   6   6       4483.37       5016.53      1191.90 o                         
  -8   6   5       3844.52       4084.72      1168.85 o                         
  -8   6   4      10963.10      11732.53      1197.86 o                         
  -8   6   3       3705.92       4099.56      1027.37 o                         
  -8   6   2      12588.24      12371.56      1108.86 o                         
  -8   6   1       2451.20       3413.57       934.09 o                         
  -8   6   0       4126.34       4893.87       878.92 o                         
  -8   6  -1       1010.86       2173.15       911.27 o                         
  -8   6  -2       2107.05       2516.48      1035.09 o                         
  -8   6  -3       1477.55       2067.64      1049.77 o                         
  -8   6  -4      20732.45      21229.10       917.21 o                         
  -8   6  -5       5742.72       6256.76      1223.76 o                         
  -8   6  -6      15924.44      17530.11      1257.79 o                         
  -8   5   7        919.52       1864.67      1198.29 o                         
  -8   5   6        599.85       1250.06      1061.85 o                         
  -8   5   5       2231.89       2718.08      1014.32 o                         
  -8   5   4        338.66        404.24       863.30 o                         
  -8   5   3        470.45       1106.56       772.25 o                         
  -8   5   2       2017.38       2617.59       824.35 o                         
  -8   5   1       3398.28       3408.93       870.07 o                         
  -8   5   0       1811.74       2067.11       809.39 o                         
  -8   5  -1       1049.84       1700.02       782.61 o                         
  -8   5  -2        128.44        290.52       862.93 o                         
  -8   5  -3        477.93       1004.08      1003.89 o                         
  -8   5  -4       1441.01       1729.40      1068.52 o                         
   8  -5   5        479.21        853.23      3368.78 o                         
  -8   5  -6       2983.43       2691.29      1115.56 o                         
  -8   5  -7         36.21        772.36      1208.75 o                         
  -8   5  -8       1116.41       1342.33      1081.62 o                         
  -8   4   8        741.63        701.11       871.93 o                         
  -8   4   6        587.63        601.04      1050.68 o                         
  -8   4   5        276.79       1063.94       935.55 o                         
  -8   4   4        813.42       1249.42       817.49 o                         
  -8   4   3        676.59        382.40       749.37 o                         
  -8   4   2      17118.36      15796.66      1025.92 o                         
  -8   4   1       3987.99       4072.54       828.06 o                         
  -8   4   0      20577.97      21540.04      1151.51 o                         
  -8   4  -1        907.42       1316.76       735.61 o                         
  -8   4  -2        170.30        792.30       747.75 o                         
  -8   4  -3         15.80        701.91       856.79 o                         
  -8   4  -4       1219.34       1700.31       893.51 o                         
   8  -4   5       3061.39       3271.60      1796.57 o                         
  -8   4  -6       9583.43       9964.18       651.64 o                         
  -8   4  -7        346.42        143.70       665.87 o                         
  -8   4  -8       7741.11       7994.60      1237.65 o                         
  -8   4  -9       2340.77       2002.22      1010.21 o                         
  -8   3   8       7714.20       7461.48      1495.05 o                         
  -8   3   7         16.03        142.85       734.39 o                         
  -8   3   5        343.80        920.72       940.33 o                         
  -8   3   4        238.23        757.12       814.57 o                         
  -8   3   3       1014.17       1195.85       743.15 o                         
  -8   3   2       1549.27       2108.75       724.28 o                         
  -8   3   1        144.57        667.61       700.02 o                         
  -8   3   0       2186.64       2995.22       752.16 o                         
  -8   3  -1       1210.11       1613.58       683.73 o                         
   8  -3   2       1827.53       2734.56       688.50 o                         
  -8   3  -3        610.39       1156.72       753.45 o                         
  -8   3  -4       1647.19       1773.55       856.36 o                         
  -8   3  -5        574.69        811.92       931.11 o                         
  -8   3  -6       2458.87       2283.17      1440.61 o                         
  -8   3  -7       2455.94       2081.41       613.08 o                         
  -8   3  -8       6502.24       6163.05      1179.50 o                         
  -8   3  -9        781.23       1110.11      1043.97 o                         
  -8   3 -10      12221.43      13392.48      1091.54 o                         
  -8   2   8      13572.88      13177.62      1638.86 o                         
  -8   2   7       4243.99       4244.12      1282.96 o                         
  -8   2   6      23542.23      23176.18       883.00 o                         
  -8   2   4       4114.14       4884.81       886.66 o                         
  -8   2   3        789.79        761.73       687.84 o                         
  -8   2   2      12721.19      12875.71       791.06 o                         
  -8   2   1       7192.03       7296.08       776.84 o                         
  -8   2   0      64799.27      69303.70      1677.82 o                         
  -8   2  -1       5710.04       5732.66       698.04 o                         
  -8   2  -2      52859.52      53258.31      1303.80 o                         
  -8   2  -3       1083.18       1572.76       582.01 o                         
  -8   2  -4      19429.56      19715.89       808.05 o                         
  -8   2  -5       3491.16       4034.22       791.84 o                         
  -8   2  -6       6973.41       6774.98      1057.89 o                         
  -8   2  -7        335.17        204.35       521.55 o                         
  -8   2  -8      19173.33      19071.99       734.26 o                         
  -8   2  -9       1536.87       1635.89      1055.63 o                         
  -8   2 -10      14481.95      14292.96      1183.41 o                         
  -8   2 -11        956.81       1499.10       936.99 o                         
  -8   1   8       2433.80       3485.32      3459.84 o                         
  -8   1   7        202.11        965.97      1144.68 o                         
  -8   1   6       3426.10       3878.15       946.13 o                         
  -8   1   5        465.96        382.37       494.79 o                         
  -8   1   3       1959.49       2183.23       698.08 o                         
   8  -1  -2        357.33        377.83       586.46 o                         
  -8   1   1        106.90        467.57       566.42 o                         
   8  -1   0       3421.92       4077.43       606.85 o                         
  -8   1  -1       4241.90       3864.14       609.81 o                         
  -8   1  -2       4011.20       3842.53       629.86 o                         
   8  -1   3       2150.84       1856.27       553.92 o                         
  -8   1  -4      16023.06      15183.91       693.74 o                         
  -8   1  -5        695.25       1188.95       600.51 o                         
  -8   1  -8       2167.38       1793.34       513.35 o                         
  -8   1  -9       1781.89       1912.39       556.18 o                         
  -8   1 -11       1297.07       1437.27      2004.46 o                         
  -8   1 -12       9654.55      10189.83      1021.30 o                         
  -8   0   8        978.27       1669.49      2218.78 o                         
  -8   0   7        896.31       1728.28      3319.39 o                         
  -8   0   6      21182.28      20730.73      1426.33 o                         
  -8   0   5       3828.38       3535.21       500.82 o                         
  -8   0   4      11830.06      11977.50       556.74 o                         
  -8   0   2        540.99        948.75       714.51 o                         
  -8   0   1       1987.05       1925.39       603.46 o                         
  -8   0   0        696.36       1277.98       505.50 o                         
  -8   0  -1       1618.84       1549.60       517.39 o                         
  -8   0  -2      15137.18      17246.19       809.87 o                         
  -8   0  -3       2222.06       1959.78       538.96 o                         
  -8   0  -4      32430.84      32097.79       913.72 o                         
  -8   0  -5      10299.93       9752.95       724.94 o                         
  -8   0  -6        899.29        886.84       678.71 o                         
  -8   0  -7         12.95        417.30       720.57 o                         
  -8   0  -8        123.16       -454.67      2572.53 o                         
  -8   0  -9       1179.73       1292.63       500.09 o                         
   8   0  10       1964.84       1623.57       521.54 o                         
  -8   0 -11        691.14       1840.58      3120.76 o                         
  -8   0 -12       1445.39       2460.85      2408.78 o                         
  -8   0 -13         48.11        582.91      1172.35 o                         
  -8  -1   8         10.64        464.16      1706.47 o                         
   8   1  -7       1210.34       2330.20      2373.61 o                         
  -8  -1   5        303.42        -64.18       980.49 o                         
  -8  -1   4         65.32        149.87       367.53 o                         
  -8  -1   3         46.86         -6.60       361.39 o                         
  -8  -1   2       2622.62       3286.77      1843.03 o                         
  -8  -1   1       4603.48       5424.37      1264.35 o                         
  -8  -1   0       2164.93       2472.91       494.76 o                         
  -8  -1  -1        425.43        698.61       479.30 o                         
  -8  -1  -2        367.03        682.20       495.84 o                         
  -8  -1  -3        922.71        835.12       472.64 o                         
  -8  -1  -4      45727.70      45032.02      1178.72 o                         
  -8  -1  -5       1875.86       1741.11       562.76 o                         
  -8  -1  -6      23797.23      22861.54       784.12 o                         
  -8  -1  -7        213.62        451.84       979.98 o                         
  -8  -1  -8        146.91       -271.29      1783.23 o                         
  -8  -1 -11        173.47        404.38       520.78 o                         
  -8  -1 -12       7274.45       7737.47       691.18 o                         
  -8  -1 -13          4.25        427.01      1215.14 o                         
  -8  -2   8        670.94        496.20      1713.40 o                         
  -8  -2   7        458.03       1486.95      1538.42 o                         
  -8  -2   6       6773.11       6214.86      1911.27 o                         
  -8  -2   5       3105.52       2725.80      2916.80 o                         
  -8  -2   4      26908.42      25333.28      1361.87 o                         
  -8  -2   3        464.05        281.71       424.86 o                         
  -8  -2   2      43415.71      44340.20       690.30 o                         
  -8  -2   1       3017.91       2594.91       330.24 o                         
   8   2   0       6936.61       7783.49      1975.25 o                         
   8   2   1        595.11       1184.21       457.13 o                         
  -8  -2  -2        542.82        974.44       480.44 o                         
  -8  -2  -3         72.53        111.57       509.53 o                         
  -8  -2  -4      32290.01      31998.04      1072.56 o                         
  -8  -2  -5       3741.21       3545.48       506.19 o                         
  -8  -2  -6      22410.90      21306.63       712.01 o                         
  -8  -2  -7       1026.34        841.33       532.70 o                         
  -8  -2  -8       2241.41       3314.34      1125.84 o                         
  -8  -2  -9       1486.83       1777.70       802.73 o                         
  -8  -2 -12        484.27        932.71       614.70 o                         
  -8  -2 -13       1846.73        872.08      3449.78 o                         
  -8  -2 -14        941.91       2285.35      1225.13 o                         
  -8  -3   8        694.88         71.58      1701.66 o                         
  -8  -3   7       1112.33       1316.42      1530.87 o                         
  -8  -3   6        601.25        299.13      1494.51 o                         
  -8  -3   5       1773.82       1941.69      1642.97 o                         
  -8  -3   3      10884.73      10959.35      1043.50 o                         
  -8  -3   2      10951.48      10841.87      1004.49 o                         
  -8  -3   1       3527.75       3508.54       308.95 o                         
  -8  -3   0      26932.58      26825.63       523.06 o                         
  -8  -3  -2        521.39        683.83      1145.55 o                         
  -8  -3  -3       4755.55       4481.42       545.18 o                         
  -8  -3  -4      31657.81      30474.32       706.52 o                         
  -8  -3  -5       6120.04       5874.40       489.68 o                         
  -8  -3  -6      84646.09      82460.03      1264.77 o                         
  -8  -3  -7       5017.47       4784.00       505.15 o                         
  -8  -3  -8      43943.76      44600.68       912.11 o                         
  -8  -3  -9       2324.54       3144.08      1040.96 o                         
  -8  -3 -10      20585.45      22109.31      2976.32 o                         
  -8  -4   8      12757.25      11572.70      2360.17 o                         
  -8  -4   7        874.67        790.61      1579.76 o                         
  -8  -4   6       6687.98       6336.58      1574.05 o                         
  -8  -4   5        194.58         21.67      1376.30 o                         
   8   4  -4       4312.37       6567.37      2038.04 o                         
  -8  -4   3        259.47         23.64       832.50 o                         
  -8  -4   2      45459.89      44485.15      1138.12 o                         
   8   4  -1       1632.16       1645.65       880.86 o                         
  -8  -4   0      53001.64      53925.97       683.60 o                         
  -8  -4  -1        168.89        200.43       271.29 o                         
  -8  -4  -3        980.95        702.87       428.91 o                         
  -8  -4  -4       4650.59       4670.85       420.24 o                         
  -8  -4  -5        199.00        262.06       399.31 o                         
  -8  -4  -6       9898.98       9803.61       572.76 o                         
  -8  -4  -7       8601.56       8092.68       579.00 o                         
  -8  -4  -8       6268.22       6250.39       556.33 o                         
  -8  -4  -9        289.39        735.33       615.91 o                         
  -8  -4 -10         60.62        219.69       752.82 o                         
  -8  -4 -11         28.91        711.70       970.22 o                         
  -8  -4 -14        763.13        906.59       663.89 o                         
  -8  -4 -15         54.08       -899.75      3755.68 o                         
  -8  -5   7        114.56       1232.54      1797.07 o                         
  -8  -5   6        668.78        838.43      1369.06 o                         
  -8  -5   5        151.31       1001.35      1332.65 o                         
  -8  -5   4          9.81        314.23      1068.17 o                         
  -8  -5   3         60.70       1325.87      1571.72 o                         
  -8  -5   2       3233.73       2985.77       581.82 o                         
   8   5  -1        207.20        404.30       863.94 o                         
  -8  -5   0      44893.58      43834.04      1599.83 o                         
  -8  -5  -1        205.30        259.58       215.83 o                         
  -8  -5  -2      11889.61      12087.91       358.99 o                         
  -8  -5  -3        420.55       1065.90      1902.25 o                         
  -8  -5  -4       4130.57       3780.87       523.39 o                         
  -8  -5  -5         77.59        120.50       397.64 o                         
  -8  -5  -6       3907.84       4067.28       489.08 o                         
  -8  -5  -7        722.37        638.48       466.48 o                         
  -8  -5  -8      30620.66      31829.91      1050.95 o                         
  -8  -5  -9       2244.07       2768.48       641.33 o                         
  -8  -5 -10      43267.25      44001.40      1123.48 o                         
  -8  -5 -11        133.52        717.15       745.16 o                         
  -8  -5 -12        722.28       2081.16      2134.21 o                         
  -8  -6   7       1626.82       1216.27      2208.09 o                         
  -8  -6   6      11238.28      10736.96      1900.90 o                         
  -8  -6   5       1168.06       1139.95      1231.84 o                         
  -8  -6   4         41.08        337.90      1078.42 o                         
  -8  -6   3        296.28        915.87      1120.28 o                         
   8   6  -2        215.68        928.65      1449.04 o                         
  -8  -6   1       4537.06       4292.73       800.17 o                         
  -8  -6   0       8257.79       7607.72       845.63 o                         
   8   6   1        860.66        768.87       639.41 o                         
  -8  -6  -2       6878.58       7438.04       310.55 o                         
  -8  -6  -3       2082.52       1970.99       304.43 o                         
  -8  -6  -4        623.12       1008.15      1476.42 o                         
  -8  -6  -5      13235.74      13110.14       656.51 o                         
  -8  -6  -6        833.35       1112.55       570.20 o                         
  -8  -6  -7        319.73        398.49       550.36 o                         
  -8  -6  -8        180.24        487.67       446.83 o                         
  -8  -6  -9       3662.19       3442.81       670.23 o                         
  -8  -6 -10       2329.51       2637.11       692.35 o                         
  -8  -6 -11       2607.89       2786.97       761.85 o                         
  -8  -6 -12        387.36       1280.75       808.51 o                         
  -8  -6 -13        212.95        636.73      1030.54 o                         
  -8  -7   6       6043.67       7432.71      2299.17 o                         
  -8  -7   5        619.58        649.80      1725.89 o                         
  -8  -7   4       2226.54       2784.16      1693.54 o                         
   8   7  -3        149.08        213.08      1005.59 o                         
  -8  -7   2        165.89        142.54      1105.03 o                         
  -8  -7   1        268.03       1049.79      1421.96 o                         
  -8  -7   0      10699.61      10702.28       964.98 o                         
  -8  -7  -1        954.31        801.73       647.29 o                         
  -8  -7  -2      33858.75      33727.89      1110.29 o                         
  -8  -7  -3          0.55        107.57       246.37 o                         
  -8  -7  -4      60700.35      60342.14       780.35 o                         
  -8  -7  -5        340.24        969.38       508.99 o                         
  -8  -7  -6       2011.35       2241.34       542.41 o                         
  -8  -7  -7         52.98        482.99       556.90 o                         
  -8  -7  -8       1920.44       2080.32       628.80 o                         
  -8  -7  -9       2705.21       3190.41       657.93 o                         
  -8  -7 -10      44827.84      45763.39      1366.20 o                         
  -8  -7 -11        886.34       1537.88       747.22 o                         
  -8  -7 -12      12934.17      13172.38       951.71 o                         
  -8  -7 -13        277.36        815.55       858.73 o                         
  -8  -7 -14       5565.47       6370.25      1165.11 o                         
  -8  -7 -15        718.10        725.71      4047.95 o                         
  -8  -8   5        759.61        983.89      1794.79 o                         
  -8  -8   4      15173.78      15820.23      1770.60 o                         
  -8  -8   3       4191.91       3582.40      1267.84 o                         
   8   8  -2       5671.44       4889.29      1128.87 o                         
  -8  -8   1         79.15        277.81      1322.67 o                         
  -8  -8   0       1479.73       4873.76      1755.61 o                         
  -8  -8  -1       3388.32       3101.65       794.86 o                         
  -8  -8  -2       3889.49       4497.81       800.11 o                         
  -8  -8  -3       3954.21       4062.06       797.94 o                         
  -8  -8  -4       3372.39       3500.28       387.92 o                         
  -8  -8  -5         77.02         -2.07       341.93 o                         
  -8  -8  -6        244.58        694.78       600.83 o                         
  -8  -8  -7       5444.67       6140.61       661.79 o                         
  -8  -8  -8          9.15        531.29       646.70 o                         
  -8  -8  -9        654.05        874.32       703.94 o                         
  -8  -8 -10       2472.49       2426.72       780.00 o                         
  -8  -8 -11       1782.85       2870.10       807.31 o                         
  -8  -8 -12       4535.86       4847.03       904.57 o                         
  -8  -8 -13       1094.61       1584.29       982.31 o                         
  -8  -8 -14       6466.07       8601.69      1156.06 o                         
  -8  -8 -15        396.99       1099.68      1315.53 o                         
  -8  -9   5       1038.68        827.38      2591.15 o                         
  -8  -9   4      17060.80      19653.16      2172.88 o                         
  -8  -9   3       2012.53       1355.64      1596.98 o                         
  -8  -9   2      19162.63      17831.06      1833.83 o                         
   8   9  -1         26.75        500.66      1122.77 o                         
  -8  -9   0       6659.27       8448.54      1512.02 o                         
  -8  -9  -1       1297.87        503.19      1613.23 o                         
  -8  -9  -2       4944.77       4820.81       838.91 o                         
  -8  -9  -3        253.00        461.90       875.02 o                         
  -8  -9  -4      95064.51      96013.22      2304.68 o                         
  -8  -9  -5          0.48        154.25       414.44 o                         
  -8  -9  -7        127.42        775.49       776.28 o                         
  -8  -9  -8       8370.78       8833.46       769.79 o                         
  -8  -9  -9        549.29       1192.25       749.62 o                         
  -8  -9 -10      17575.32      16388.07      1096.22 o                         
  -8  -9 -11       1394.27       1673.04       859.81 o                         
  -8  -9 -12      13803.39      14249.18      1166.95 o                         
  -8  -9 -13       2345.73       2553.67      1046.19 o                         
  -8  -9 -14      17575.77      17831.46      1389.45 o                         
  -8  -9 -15        158.82       1392.45      1287.70 o                         
   8  10  -4       3770.20       3437.39      2342.71 o                         
  -8 -10   3       1316.94       1397.85      1526.48 o                         
  -8 -10   2       6274.40       6037.86      1749.10 o                         
  -8 -10   1        503.83       1320.12      1458.38 o                         
  -8 -10   0        373.85        914.44      1235.10 o                         
  -8 -10  -1          8.75       1315.97      1300.37 o                         
  -8 -10  -2        190.75       -157.89      2612.45 o                         
  -8 -10  -3         77.14       -124.41      2500.09 o                         
  -8 -10  -4         17.91         18.83       891.08 o                         
  -8 -10  -5       1219.26       2131.33      1012.02 o                         
  -8 -10  -6       2145.82       1821.32       510.20 o                         
  -8 -10  -7        305.66        185.85      2562.88 o                         
  -8 -10  -8       1402.06       1716.04       962.61 o                         
  -8 -10  -9       2410.07       2502.18       888.83 o                         
  -8 -10 -10        540.31        893.16       904.78 o                         
   8  10  11         76.30       1021.30      1027.80 o                         
  -8 -10 -12        343.24        450.07      1001.65 o                         
  -8 -10 -13        514.65       1104.00      1146.74 o                         
  -8 -10 -14      11309.38      13121.46      1344.70 o                         
  -8 -10 -15       1367.73       2244.69      1165.32 o                         
  -8 -11   3         93.35        291.18      2131.85 o                         
  -8 -11   2      14219.79      15058.00      1997.95 o                         
  -8 -11   1        182.05        445.10      1636.90 o                         
  -8 -11   0      14617.38      15460.78      2004.44 o                         
  -8 -11  -1          8.16        449.93      1258.44 o                         
  -8 -11  -2       1239.23       1974.76      1401.75 o                         
  -8 -11  -3        114.25        330.57      1708.08 o                         
  -8 -11  -5          0.27        350.82       866.92 o                         
  -8 -11  -6      19866.79      19237.13      1386.00 o                         
  -8 -11  -7        545.97        430.08       568.72 o                         
  -8 -11  -8      16349.06      15328.41      3415.05 o                         
  -8 -11  -9        687.53        231.89       977.92 o                         
  -8 -11 -10       5513.88       5949.70       982.62 o                         
   8  11  11        241.01        705.63       973.22 o                         
  -8 -11 -12         58.43        -12.88      1015.06 o                         
  -8 -11 -13        729.76        612.38      1026.09 o                         
  -8 -11 -14       4301.70       4770.97      1174.21 o                         
  -8 -12   1        461.71        434.75      1591.50 o                         
  -8 -12   0        630.90       1362.62      1527.20 o                         
  -8 -12  -1         43.99        645.45      1907.42 o                         
  -8 -12  -2        279.27       2166.96      1853.75 o                         
  -8 -12  -3        404.28        835.11      1432.98 o                         
  -8 -12  -4        300.69       1879.51      2315.75 o                         
  -8 -12  -5       1256.25       1387.09      2802.98 o                         
  -8 -12  -6       1102.42        926.66       930.09 o                         
  -8 -12  -7        389.07        689.41       927.05 o                         
   8  12   8       7055.65       7273.63      1117.88 o                         
  -8 -12  -9       3195.98       4131.83      2233.38 o                         
  -8 -12 -10       7074.96       6115.48      1012.65 o                         
  -8 -12 -11        399.67       1200.67       998.36 o                         
  -8 -12 -12        147.62       -165.62      1055.41 o                         
  -8 -12 -13        288.75         60.78      1094.87 o                         
  -8 -12 -14       2896.00       1495.63      1107.11 o                         
  -8 -13   0      31590.11      32518.81      2918.94 o                         
  -8 -13  -1        312.84       1071.24      2060.53 o                         
  -8 -13  -2      20931.12      20184.83      2496.21 o                         
  -8 -13  -3        432.93       1129.01      1940.86 o                         
  -8 -13  -4       8901.95       8814.48      1728.76 o                         
  -8 -13  -5        121.59       -216.65      2928.72 o                         
  -8 -13  -7       2357.13       2119.71      1164.69 o                         
  -8 -13  -8      18761.48      17929.07      1754.37 o                         
  -8 -13  -9        830.44        733.54      1527.05 o                         
  -8 -13 -10      22132.34      24094.58      4563.50 o                         
  -8 -13 -11        331.93         16.52      1148.49 o                         
  -8 -13 -12       2219.63       2151.80      1090.34 o                         
  -8 -13 -13        593.86        -86.06      1168.27 o                         
  -8 -14  -2       2861.92       4261.70      2469.81 o                         
  -8 -14  -3        957.24       2601.17      2400.63 o                         
  -8 -14  -4       2224.76       3031.53      2098.71 o                         
  -8 -14  -5         39.61        260.99      1903.33 o                         
  -8 -14  -6        610.64       1586.84      3132.76 o                         
  -8 -14  -8       4561.92       4025.53      1538.73 o                         
  -8 -14  -9         75.47        215.74      1530.88 o                         
  -8 -14 -10      22127.98      22179.84      2270.92 o                         
  -8 -14 -11        120.92      -1390.20      4289.64 o                         
  -8 -14 -12       9448.81       9970.18      1375.45 o                         
   8  15   5         48.36       -665.73      3739.08 o                         
   8  15   6       1618.77       2164.58      2104.54 o                         
  -8 -15  -7        188.45       -491.69      3596.49 o                         
  -8 -15  -9        134.14       -194.06      1653.47 o                         
  -9   6   3        506.48        830.50      1160.26 o                         
  -9   6   2       7972.71      10167.93      1358.32 o                         
  -9   6   1        513.34       1345.55      1054.98 o                         
  -9   6   0       2297.69       2520.74       968.16 o                         
  -9   6  -1        949.88        730.56       932.74 o                         
  -9   6  -2        991.98       2046.11       968.35 o                         
  -9   6  -3       1500.17       2119.97      1094.04 o                         
  -9   6  -4        275.58        195.88      1188.10 o                         
  -9   5   5       1273.58       1428.16      1281.40 o                         
  -9   5   4       2194.33       2803.69      1069.69 o                         
  -9   5   3       1920.18       2786.29      1004.90 o                         
  -9   5   2      15626.12      16414.19      1306.80 o                         
  -9   5   1       6287.95       6313.15      1129.02 o                         
  -9   5   0      21871.54      22132.89      1296.65 o                         
  -9   5  -1       3481.16       3938.77       937.09 o                         
  -9   5  -2       3448.26       4516.65       928.84 o                         
  -9   5  -3        967.19       1800.40       926.40 o                         
  -9   5  -4       2532.51       3313.80      1033.39 o                         
  -9   5  -5       2842.90       3751.96      1136.24 o                         
  -9   5  -6       8442.01       9247.03      2050.98 o                         
  -9   4   6        386.97        665.03       816.34 o                         
  -9   4   4        322.30       1530.11      1071.99 o                         
  -9   4   3        258.78       1140.62       949.18 o                         
  -9   4   2         44.04        533.74       907.09 o                         
  -9   4   1       1845.09       1658.68       891.72 o                         
  -9   4   0        713.06       1231.52       738.27 o                         
  -9   4  -1        365.56        499.01       740.69 o                         
  -9   4  -2        803.71       1084.67       799.89 o                         
  -9   4  -3        712.38       1092.72       778.28 o                         
  -9   4  -4       2478.89       2861.33       842.64 o                         
  -9   4  -5        325.37        896.05       956.71 o                         
  -9   4  -6       1247.04       1954.80      1169.13 o                         
  -9   4  -8       3114.55       3050.22       759.45 o                         
   9  -3  -6       8228.72       8404.98       836.94 o                         
  -9   3   5        719.39       1351.88       670.08 o                         
  -9   3   3         95.55       1246.70       921.24 o                         
   9  -3  -2        620.06       1196.61       873.94 o                         
  -9   3   1       2094.30       3447.82       876.16 o                         
  -9   3   0      15388.55      16105.88      1017.52 o                         
  -9   3  -1       2971.78       3557.29       793.13 o                         
   9  -3   2      14654.48      15849.69      1049.59 o                         
  -9   3  -3       1306.76       1509.11       765.86 o                         
  -9   3  -4       2248.78       2457.54       837.55 o                         
  -9   3  -5       2752.45       2803.57       840.80 o                         
  -9   3  -6         89.18        656.27      1009.83 o                         
  -9   3  -7         14.54        722.17      1083.82 o                         
  -9   3  -8       2207.18       1916.56      1087.61 o                         
  -9   3  -9       1099.85       1044.76       696.91 o                         
  -9   2   7         21.35        958.79      3817.34 o                         
  -9   2   6       2263.84       3498.57      1371.87 o                         
  -9   2   5         54.67        530.78       607.33 o                         
  -9   2   4        635.96        752.74       566.50 o                         
  -9   2   3       1485.15       3701.42      3345.24 o                         
  -9   2   2        861.10        906.43       928.71 o                         
  -9   2   1        102.76        612.72       804.43 o                         
  -9   2   0       2327.42       2625.19       749.22 o                         
  -9   2  -1       2161.79       2078.04       704.71 o                         
  -9   2  -2       3058.41       2878.69       707.79 o                         
  -9   2  -3       1364.74       1876.22       725.69 o                         
  -9   2  -4      13548.16      14089.99       977.21 o                         
  -9   2  -5        311.02        707.57       789.65 o                         
  -9   2  -6       2986.97       3488.40       807.73 o                         
  -9   2  -7       1367.67       1184.50       940.43 o                         
  -9   2  -8       1293.79       1459.00       967.27 o                         
   9  -2   9       1786.25       1978.25       660.84 o                         
  -9   2 -10      13578.99      16231.76       864.64 o                         
  -9   1   7       2991.41       3725.29      2116.68 o                         
  -9   1   6      28449.26      27213.34      4374.75 o                         
  -9   1   5       7492.98       6191.17      1203.60 o                         
  -9   1   4      29618.64      28964.04       862.76 o                         
  -9   1   1       2086.67       2950.45       821.43 o                         
  -9   1   0      11045.22      10574.92       754.40 o                         
  -9   1  -1        995.36       1094.26       656.43 o                         
  -9   1  -2      34350.46      34796.12      1143.66 o                         
   9  -1   3        505.61        445.82       631.66 o                         
  -9   1  -4      50937.12      48575.89      1358.46 o                         
  -9   1  -5       3387.11       3018.85       665.79 o                         
  -9   1  -6      11821.42      11712.52       859.61 o                         
  -9   1  -7        476.45        977.26       793.23 o                         
  -9   1  -8       3082.23       3493.52       888.09 o                         
  -9   1  -9         15.84         90.04       951.87 o                         
  -9   1 -10       3443.03       3962.43       636.73 o                         
  -9   1 -11        123.54        186.07       639.81 o                         
  -9   0   7         74.69       1450.63      1756.32 o                         
  -9   0   6         34.51         31.06      1900.87 o                         
  -9   0   5        354.22       3496.37      3358.51 o                         
  -9   0   4         98.60        449.61      1029.98 o                         
  -9   0   3       3126.28       3083.84       486.38 o                         
  -9   0   2        233.29        230.64       447.65 o                         
   9   0   0       2064.90       2736.74      1224.34 o                         
  -9   0  -1       2564.96       2919.41       601.33 o                         
  -9   0  -2        593.30        834.87       585.99 o                         
  -9   0  -3       4219.19       3860.57       658.83 o                         
  -9   0  -4      24796.06      25671.69      1032.73 o                         
  -9   0  -5       3302.52       3244.96       676.68 o                         
  -9   0  -6      18777.74      19962.73      1002.95 o                         
  -9   0  -7       1607.16       1474.97       690.67 o                         
  -9   0  -8       3031.31       2281.44       764.21 o                         
  -9   0  -9       1862.04       3674.77      2277.89 o                         
  -9   0 -10       7244.01       6959.34      1047.47 o                         
  -9   0 -12       8110.57       8636.08       777.10 o                         
  -9  -1   7        210.32        107.54      1726.13 o                         
  -9  -1   6       1661.38       2035.43      1552.26 o                         
  -9  -1   5       2260.65       2171.99      1783.65 o                         
  -9  -1   4      11700.06      12678.83      3592.34 o                         
  -9  -1   3        773.70        611.79       938.21 o                         
  -9  -1   2      24918.13      25923.01       659.88 o                         
  -9  -1   1       3521.01       3432.50       401.67 o                         
  -9  -1   0       2543.76       2494.73       408.77 o                         
  -9  -1  -1        406.98        647.03       628.13 o                         
  -9  -1  -2        172.80        300.37       552.36 o                         
  -9  -1  -3        417.40        455.90       574.50 o                         
   9   1   4       7228.58       7171.10       714.33 o                         
  -9  -1  -5       4768.93       4280.24       711.48 o                         
  -9  -1  -6       8530.77       8428.14       723.14 o                         
  -9  -1  -7        133.49        177.16       634.32 o                         
  -9  -1  -8       1632.50       1661.28       691.72 o                         
  -9  -1  -9       3324.81       3315.53       738.73 o                         
  -9  -1 -10        300.12        550.96       827.99 o                         
  -9  -1 -12         78.07        467.85      1223.62 o                         
  -9  -2   7        476.51       1137.93      1650.92 o                         
  -9  -2   6        349.81        461.23      1663.15 o                         
  -9  -2   5       1147.60        201.41      1425.21 o                         
   9   2  -4        917.10        912.14      2178.45 o                         
  -9  -2   3         74.31        -53.44      2914.42 o                         
  -9  -2   2       5360.97       5027.81       971.19 o                         
  -9  -2   1       1069.46        978.02       365.73 o                         
  -9  -2   0       9172.17       9512.50       464.48 o                         
   9   2   2        630.42        504.42      3149.38 o                         
  -9  -2  -3        823.19       1227.99       568.75 o                         
  -9  -2  -4       3854.59       3953.31       646.70 o                         
  -9  -2  -5        116.36        318.36       582.37 o                         
  -9  -2  -6      13025.64      11939.12       824.48 o                         
  -9  -2  -7        358.69         94.21       583.38 o                         
  -9  -2  -8      15580.40      15202.48       852.72 o                         
  -9  -2  -9        494.73        578.84       707.79 o                         
  -9  -2 -10       8018.58       8504.22       862.57 o                         
  -9  -2 -11         98.13        511.70       884.61 o                         
  -9  -2 -12        115.96        538.45      1178.67 o
[truncated: 66,909 more chars]
