# Supplementary material for: Crystal structures of trans-di­bromido­bis­(4-picoline)gold(III) tetra­bromido­aurate(III) nitro­methane monosolvate, bis­(2-picolinium) tetra­bromido­aurate(III) bromide, and five salts of the type picolinium or lutidinium tetra­halogenidoaurate(III)
Source: Acta Crystallogr E Crystallogr Commun. 2025 Oct 24;81(Pt 11):1028–39. doi: 10.1107/S2056989025008801 (PMC12589831; doi:10.1107/S2056989025008801)
Supplement: Supplementary file 4 [file e-81-01028-3sup4.hkl]

data_3                                                                          
_shelx_title ' Venedig in P-1'                                                  
_shelx_refln_list_code          4                                               
_shelx_F_calc_maximum      432.03                                               
_exptl_crystal_F_000       712.00                                               
_reflns_d_resolution_high  0.6892                                               
                                                                                
loop_                                                                           
 _space_group_symop_operation_xyz                                               
 'x, y, z'                                                                      
 '-x, -y, -z'                                                                   
                                                                                
_cell_length_a     8.7050                                                       
_cell_length_b     9.1257                                                       
_cell_length_c    13.8767                                                       
_cell_angle_alpha  77.246                                                       
_cell_angle_beta   80.023                                                       
_cell_angle_gamma  61.718                                                       
                                                                                
_shelx_F_squared_multiplier     1.000                                           
                                                                                
loop_                                                                           
 _refln_index_h                                                                 
 _refln_index_k                                                                 
 _refln_index_l                                                                 
 _refln_F_squared_calc                                                          
 _refln_F_squared_meas                                                          
 _refln_F_squared_sigma                                                         
 _refln_observed_status                                                         
   1   0   0      25056.23      26421.85       372.51 o                         
   2   0   0       1659.61       1855.08        28.93 o                         
   3   0   0        384.36        410.12        17.89 o                         
   4   0   0       7297.44       7523.99        99.02 o                         
   5   0   0       3003.01       3062.49        70.49 o                         
   6   0   0       1592.43       1469.89        58.35 o                         
   7   0   0         16.30         32.10        40.26 o                         
   8   0   0      10952.61      10515.65       267.33 o                         
   9   0   0      11890.28      12196.15       375.45 o                         
  10   0   0        385.78        497.84       167.27 o                         
 -10   1   0       1403.20       1359.82       374.94 o                         
  -9   1   0       4724.04       4750.13       275.86 o                         
  -8   1   0       4076.10       4003.46       201.39 o                         
  -7   1   0        155.32        159.55        58.91 o                         
  -6   1   0       3577.53       3460.52       115.74 o                         
  -5   1   0      30512.91      29480.47       405.80 o                         
  -4   1   0      10064.25       8865.34       114.52 o                         
  -3   1   0       4552.01       4483.18        34.77 o                         
  -2   1   0        240.70        269.54         7.45 o                         
  -1   1   0      17207.15      17420.56        81.00 o                         
   0   1   0      31484.72      33415.11       188.84 o                         
   1   1   0      11922.89      13210.29        81.27 o                         
   2   1   0       1404.75       1488.57        14.82 o                         
   3   1   0      71382.68      71526.09       310.31 o                         
   4   1   0      68270.53      68497.90       657.29 o                         
   5   1   0        103.58        120.79        16.43 o                         
   6   1   0         64.53         77.47        22.03 o                         
   7   1   0       1295.94       1353.24        66.41 o                         
   8   1   0       3334.38       3294.15       123.99 o                         
   9   1   0       4796.11       4855.86       216.48 o                         
  10   1   0       1057.62       1086.59       264.56 o                         
  11   1   0        692.44        447.67       172.76 o                         
  -9   2   0       2596.07       2717.21       206.52 o                         
  -8   2   0        546.66        636.93       112.69 o                         
  -7   2   0       2510.78       2404.83       150.11 o                         
  -6   2   0       5660.31       5774.18       175.38 o                         
  -5   2   0      28650.91      26505.85       245.52 o                         
  -4   2   0       6714.55       6523.20        56.25 o                         
  -3   2   0         28.43         51.60         6.55 o                         
  -2   2   0       5093.38       5104.88        45.18 o                         
  -1   2   0      27070.58      28207.56       123.21 o                         
   0   2   0        406.50        395.12         9.51 o                         
   1   2   0       1198.42       1308.93        15.83 o                         
   2   2   0       1284.20       1539.38        18.86 o                         
   3   2   0      38663.59      40352.39       178.03 o                         
   4   2   0      75757.91      77374.32       326.28 o                         
   5   2   0       2435.58       2355.38        27.53 o                         
   6   2   0        768.87        668.33        16.25 o                         
   7   2   0       9954.96       9813.37       201.62 o                         
   8   2   0       4036.98       3872.33       130.44 o                         
   9   2   0         98.82         76.64        59.71 o                         
  10   2   0        430.30        621.91       124.04 o                         
  11   2   0          3.77         40.57        96.23 o                         
  -9   3   0        696.94        337.32       181.74 o                         
  -8   3   0         23.05         14.69        78.75 o                         
  -7   3   0         25.41        125.81        72.23 o                         
  -6   3   0       6516.62       6527.32       225.25 o                         
  -5   3   0       7764.28       7871.92        89.78 o                         
  -4   3   0        732.70        760.68        21.34 o                         
  -3   3   0       5043.42       5061.86        54.69 o                         
  -2   3   0      13532.75      13676.60        89.32 o                         
  -1   3   0      55809.11      56420.08       248.20 o                         
   0   3   0       5538.33       5833.47        42.64 o                         
   1   3   0          7.97         30.65         5.99 o                         
   2   3   0        899.85        953.82        16.54 o                         
   3   3   0      10203.94      10810.48        73.29 o                         
   4   3   0        609.66        606.61        16.52 o                         
   5   3   0        198.34        234.84        11.01 o                         
   6   3   0       1910.91       1928.71        29.61 o                         
   7   3   0      31467.03      31556.73       221.74 o                         
   8   3   0      17218.27      17078.72       343.08 o                         
   9   3   0         48.16         92.27        51.25 o                         
  10   3   0         52.53        153.56        66.59 o                         
  11   3   0        211.47        233.83       123.28 o                         
  -8   4   0        603.03        499.92       515.29 o                         
  -7   4   0          7.99         65.68        82.77 o                         
  -6   4   0       2946.30       3022.89       173.98 o                         
  -5   4   0       3250.12       3484.97       145.87 o                         
  -4   4   0        545.87        582.23        32.85 o                         
  -3   4   0       5995.01       5909.95        77.54 o                         
  -2   4   0      30004.44      30302.34       206.77 o                         
  -1   4   0      10267.17      10492.22        91.60 o                         
   0   4   0        728.74        765.19        20.43 o                         
   1   4   0       1077.95       1166.19        26.28 o                         
   2   4   0       4270.78       4151.03        48.41 o                         
   3   4   0      24082.59      25027.95       162.42 o                         
   4   4   0        617.75        694.91        25.69 o                         
   5   4   0         31.37         37.33        11.08 o                         
   6   4   0        240.01        237.08        16.96 o                         
   7   4   0       9233.75       9570.05       104.83 o                         
   8   4   0       1879.42       2122.17       136.73 o                         
   9   4   0         32.95         84.80        57.76 o                         
  10   4   0       2005.41       2249.70       172.88 o                         
  11   4   0       6855.08       7270.84       365.11 o                         
  -7   5   0       3416.53       3461.48       215.80 o                         
  -6   5   0       1224.89       1281.52       125.33 o                         
  -5   5   0        135.33          6.50        49.41 o                         
  -4   5   0        334.09        401.18        28.76 o                         
  -3   5   0        262.71        261.60        25.37 o                         
  -2   5   0      10661.04      10388.07       112.80 o                         
  -1   5   0       1795.41       1761.56        38.40 o                         
   0   5   0      16087.36      16689.17       140.68 o                         
   1   5   0      13951.69      13944.56       124.69 o                         
   2   5   0      25464.05      26248.94       182.92 o                         
   3   5   0       8685.40       8928.76        90.84 o                         
   4   5   0          7.95         28.89        10.48 o                         
   5   5   0       2277.63       2265.31        40.25 o                         
   6   5   0       3389.52       3499.42        59.71 o                         
   7   5   0       7548.02       7547.81       103.36 o                         
   8   5   0        407.90        423.91        26.18 o                         
   9   5   0        812.80        799.05        86.26 o                         
  10   5   0       1451.84       1649.77       200.44 o                         
  11   5   0       5053.52       5073.70       289.64 o                         
  12   5   0        300.19        257.85       163.69 o                         
  -6   6   0        838.87        915.98       123.00 o                         
  -5   6   0       4143.34       4074.48       210.04 o                         
  -4   6   0       4857.08       4911.06       214.80 o                         
  -3   6   0        163.33        185.33        25.37 o                         
  -2   6   0       1741.24       1814.91        54.67 o                         
  -1   6   0        392.71        388.34        23.78 o                         
   0   6   0        492.19        559.86        27.45 o                         
   1   6   0       3003.77       3011.19        58.56 o                         
   2   6   0      19359.17      19695.16       167.55 o                         
   3   6   0       2035.53       2185.25        43.34 o                         
   4   6   0      17857.74      18087.35       161.11 o                         
   5   6   0       4925.68       4897.25        74.92 o                         
   6   6   0       3139.78       3032.26        64.17 o                         
   7   6   0       2372.12       2285.55        61.01 o                         
   8   6   0          7.46         21.56        18.73 o                         
   9   6   0         47.86        136.02        62.25 o                         
  10   6   0       2356.51       2591.36       194.99 o                         
  11   6   0        496.13        495.29        89.42 o                         
  12   6   0       1357.78       1338.48       232.98 o                         
  -5   7   0       2512.45       2785.29       186.89 o                         
  -4   7   0       2777.09       2806.19       181.14 o                         
  -3   7   0       6926.00       7095.01       136.95 o                         
  -2   7   0        283.61        274.17        31.22 o                         
  -1   7   0       6953.46       7085.35       114.86 o                         
   0   7   0        484.50        541.10        30.27 o                         
   1   7   0        743.55        785.50        30.03 o                         
   2   7   0       3561.53       3563.33        65.30 o                         
   3   7   0         48.78         28.19        17.10 o                         
   4   7   0       5403.38       5474.69        88.32 o                         
   5   7   0       8731.02       8810.89       119.20 o                         
   6   7   0       6555.73       6547.96       122.56 o                         
   7   7   0       7398.87       7412.46       124.26 o                         
   8   7   0       1658.32       1709.30        56.78 o                         
   9   7   0        585.64        508.16        34.75 o                         
  10   7   0       1186.35       1310.15       129.49 o                         
  11   7   0        218.62        333.37        88.11 o                         
  12   7   0        208.46        631.46       213.82 o                         
  -4   8   0         17.80        123.01        73.99 o                         
  -3   8   0        486.01        599.62        92.95 o                         
  -2   8   0        776.35        785.54        50.90 o                         
  -1   8   0       9019.17       9240.61       158.64 o                         
   0   8   0       3261.30       3239.64        85.66 o                         
   1   8   0       1309.22       1350.35        50.98 o                         
   2   8   0        385.44        422.16        33.47 o                         
   3   8   0        521.10        550.56        36.36 o                         
   4   8   0       4483.87       4466.09        95.36 o                         
   5   8   0        582.68        640.37        43.80 o                         
   6   8   0       2155.74       2074.97        73.62 o                         
   7   8   0       6761.76       6923.39       132.59 o                         
   8   8   0      10445.63      10155.05       159.60 o                         
   9   8   0       3318.43       3459.95        92.20 o                         
  10   8   0         16.47         55.64        72.16 o                         
  11   8   0       1108.98       1130.63       130.87 o                         
  12   8   0         89.43        203.57       170.21 o                         
  -3   9   0         12.41        -72.42        93.10 o                         
  -2   9   0       2014.07       2130.04        80.08 o                         
  -1   9   0        990.35       1065.93        61.90 o                         
   0   9   0        832.33        840.45        51.54 o                         
   1   9   0       1985.29       2011.06        74.25 o                         
   2   9   0       6388.74       6638.17       128.63 o                         
   3   9   0       7657.83       7571.48       142.68 o                         
   4   9   0        102.34        133.30        29.46 o                         
   5   9   0         96.64         87.48        31.25 o                         
   6   9   0        350.69        402.31        41.30 o                         
   7   9   0        285.52        327.37        35.01 o                         
   8   9   0         23.15         49.56        28.68 o                         
   9   9   0       2292.01       2230.65        79.61 o                         
  10   9   0         69.89         25.98        73.10 o                         
  11   9   0       7954.04       7728.30       586.27 o                         
  -2  10   0       1322.57       1496.28       243.42 o                         
  -1  10   0        140.82        150.78        35.83 o                         
   0  10   0          1.54         87.64        37.95 o                         
   1  10   0       1268.70       1217.71        67.30 o                         
   2  10   0       6995.05       7055.87       146.74 o                         
   3  10   0       3792.31       3947.32       112.88 o                         
   4  10   0       1634.37       1658.52        76.47 o                         
   5  10   0         76.72        101.24        33.26 o                         
   6  10   0       7503.86       7667.25       156.12 o                         
   7  10   0       1106.53       1152.87        61.14 o                         
   8  10   0        504.76        500.83        45.40 o                         
   9  10   0         18.30        -19.50        33.25 o                         
  10  10   0        392.52        428.10       130.30 o                         
   0  11   0        363.33        439.54        51.07 o                         
   1  11   0        502.84        550.54        51.23 o                         
   2  11   0       3556.77       3659.73       123.25 o                         
   3  11   0        210.06        287.60        45.12 o                         
   4  11   0        153.96        164.26        41.48 o                         
   5  11   0       3307.72       3522.00       118.39 o                         
   6  11   0       7481.23       7850.04       166.84 o                         
   7  11   0       2692.00       2765.78       101.30 o                         
   8  11   0        392.90        516.51        49.09 o                         
   9  11   0        133.48        138.02        39.79 o                         
  10  11   0       3155.04       3280.83       323.83 o                         
   2  12   0        781.24        677.38       293.90 o                         
   3  12   0        151.93       -106.11       172.65 o                         
   4  12   0         10.26         25.34        96.53 o                         
   5  12   0       5018.72       5192.93       327.72 o                         
   6  12   0       6731.75       6836.80       339.75 o                         
   7  12   0         50.04          7.55       130.39 o                         
   8  12   0        192.86        250.96       187.28 o                         
  -7 -12   1       1810.35       1791.72       351.21 o                         
  -6 -12   1         11.45        -53.22       104.53 o                         
  -5 -12   1       2578.71       2636.86       253.45 o                         
  -4 -12   1        147.76        434.21       122.58 o                         
  -3 -12   1         33.91         48.05       153.50 o                         
  -2 -12   1       1172.13        976.12       372.86 o                         
  -9 -11   1       2374.87       2400.44       106.95 o                         
  -8 -11   1        609.05        570.87        50.58 o                         
  -7 -11   1       3854.55       4203.42       133.77 o                         
  -6 -11   1        138.62        203.05        45.91 o                         
  -5 -11   1       5428.15       5539.61       148.69 o                         
  -4 -11   1       2151.75       2403.44       104.21 o                         
  -3 -11   1         20.69         70.74        38.87 o                         
  -2 -11   1        382.71        460.55        53.92 o                         
  -1 -11   1       1106.90       1217.68        79.67 o                         
   0 -11   1        259.98        313.60        53.92 o                         
 -10 -10   1       1569.36       1494.21       264.42 o                         
  -9 -10   1       1808.36       1721.78        74.68 o                         
  -8 -10   1         44.43         68.55        30.85 o                         
  -7 -10   1         91.35         84.00        33.47 o                         
  -6 -10   1       3388.69       3423.42       104.33 o                         
  -5 -10   1       7863.87       8095.42       169.40 o                         
  -4 -10   1       4095.09       4090.15       119.36 o                         
  -3 -10   1       5124.02       5108.82       136.43 o                         
  -2 -10   1        836.59        834.48        71.47 o                         
  -1 -10   1       4841.71       5143.28       136.03 o                         
   0 -10   1         81.46        135.29        38.49 o                         
   1 -10   1         62.08         65.35        41.15 o                         
   2 -10   1         12.00         83.87       181.16 o                         
 -10  -9   1       5289.05       5119.53       259.62 o                         
  -9  -9   1        333.90        301.27        34.90 o                         
  -8  -9   1         51.88         27.61        28.82 o                         
  -7  -9   1         78.87         84.79        31.73 o                         
  -6  -9   1       8444.46       8408.74       155.72 o                         
  -5  -9   1       3599.72       3911.96       104.23 o                         
  -4  -9   1        358.09        421.81        37.98 o                         
  -3  -9   1         18.53         39.68        26.62 o                         
  -2  -9   1       4770.72       5057.71       107.18 o                         
  -1  -9   1       8530.48       8704.76       156.57 o                         
   0  -9   1       2778.81       2823.05        91.28 o                         
   1  -9   1        716.80        740.44        51.90 o                         
   2  -9   1       1722.65       1869.59        81.27 o                         
   3  -9   1       1703.89       1996.19       309.52 o                         
 -11  -8   1       6594.24       6157.05       343.14 o                         
 -10  -8   1      15382.08      15643.40       454.47 o                         
  -9  -8   1        805.59        851.87        48.47 o                         
  -8  -8   1        232.85        261.64        32.06 o                         
  -7  -8   1       2056.95       1951.92        73.15 o                         
  -6  -8   1       3013.00       3186.82        87.41 o                         
  -5  -8   1        632.68        621.66        36.79 o                         
  -4  -8   1        276.87        284.74        26.05 o                         
  -3  -8   1       1889.92       1905.44        60.34 o                         
  -2  -8   1      19366.95      19493.57       212.53 o                         
  -1  -8   1       8601.59       9031.87       125.54 o                         
   0  -8   1       3484.31       3569.14        82.96 o                         
   1  -8   1        551.68        611.93        47.62 o                         
   2  -8   1       4763.45       4996.06       118.42 o                         
   3  -8   1       2596.16       2648.62       171.00 o                         
   4  -8   1        648.03        635.46       145.90 o                         
   5  -8   1          0.65        223.97       200.89 o                         
 -11  -7   1       2060.36       2055.11       173.17 o                         
 -10  -7   1       3487.41       3707.05       213.38 o                         
  -9  -7   1       1381.78       1335.13       109.89 o                         
  -8  -7   1       1034.53       1132.81        47.94 o                         
  -7  -7   1      28036.73      27916.00       284.70 o                         
  -6  -7   1      23977.98      24256.00       247.32 o                         
  -5  -7   1        517.93        554.35        33.45 o                         
  -4  -7   1        189.25        212.28        21.03 o                         
  -3  -7   1        698.92        750.47        31.41 o                         
  -2  -7   1       9348.32       9520.65       113.91 o                         
  -1  -7   1       4212.04       4164.00        78.70 o                         
   0  -7   1        317.17        347.80        26.68 o                         
   1  -7   1       8361.29       8444.52       122.01 o                         
   2  -7   1      17214.78      17633.86       205.70 o                         
   3  -7   1       6469.71       6516.64       125.56 o                         
   4  -7   1       1215.72       1258.12       122.57 o                         
   5  -7   1         40.89         46.46        99.48 o                         
   6  -7   1       1674.92       1350.42       345.39 o                         
 -12  -6   1       3561.53       3572.11       482.77 o                         
 -11  -6   1       2774.92       2850.47       189.27 o                         
 -10  -6   1        393.78        380.92        79.56 o                         
  -9  -6   1        138.56        188.65        62.53 o                         
  -8  -6   1        475.64        465.42        30.64 o                         
  -7  -6   1      27918.41      27858.27       264.18 o                         
  -6  -6   1      22583.84      22619.89       225.06 o                         
  -5  -6   1       1730.06       1787.31        48.20 o                         
  -4  -6   1       9822.27       9822.54       110.24 o                         
  -3  -6   1      29275.32      29812.83       212.90 o                         
  -2  -6   1       2949.80       2999.38        55.81 o                         
  -1  -6   1         63.61         78.49        15.37 o                         
   0  -6   1        915.54        902.40        33.52 o                         
   1  -6   1       4281.27       4330.19        78.61 o                         
   2  -6   1      17286.31      17393.20       182.08 o                         
   3  -6   1       3443.34       3697.96        86.86 o                         
   4  -6   1          4.26         39.13        49.12 o                         
   5  -6   1       3835.35       3720.63       201.29 o                         
   6  -6   1       4246.91       4635.32       269.00 o                         
 -11  -5   1       7278.16       7276.46       409.44 o                         
 -10  -5   1         19.09        -52.80        63.16 o                         
  -9  -5   1       1494.27       1642.91       158.58 o                         
  -8  -5   1       2921.24       3032.72        65.52 o                         
  -7  -5   1       1251.92       1262.58        41.64 o                         
  -6  -5   1         21.71         34.92        16.45 o                         
  -5  -5   1        738.64        696.03        29.10 o                         
  -4  -5   1      12526.67      12866.05       118.94 o                         
  -3  -5   1      94843.66      95489.13       495.96 o                         
  -2  -5   1      27396.25      28186.96       195.11 o                         
  -1  -5   1       1379.67       1484.06        36.70 o                         
   0  -5   1       1250.51       1343.55        34.83 o                         
   1  -5   1       4409.93       4399.52        64.54 o                         
   2  -5   1        886.63        907.85        34.63 o                         
   3  -5   1        458.55        492.54        30.64 o                         
   4  -5   1        343.59        358.80        27.70 o                         
   5  -5   1       9862.49       9768.53       267.13 o                         
   6  -5   1       9786.09       9557.88       325.61 o                         
   7  -5   1        647.48        549.10       136.25 o                         
 -11  -4   1       1032.72       1277.71       172.61 o                         
 -10  -4   1          9.64         64.00        88.09 o                         
  -9  -4   1       1911.02       1702.30       127.64 o                         
  -8  -4   1      14191.66      14163.83       321.05 o                         
  -7  -4   1       8844.07       8882.90       102.54 o                         
  -6  -4   1        709.07        740.69        27.73 o                         
  -5  -4   1        108.91        108.84        13.94 o                         
  -4  -4   1       3081.28       3094.97        50.26 o                         
  -3  -4   1      19172.81      20210.54       141.54 o                         
  -2  -4   1       8951.72       9636.65        83.11 o                         
  -1  -4   1        551.95        614.78        20.32 o                         
   0  -4   1      46936.52      48722.75       278.04 o                         
   1  -4   1      58679.75      59066.48       325.08 o                         
   2  -4   1        159.07        126.72        13.50 o                         
   3  -4   1        264.54        308.81        21.71 o                         
   4  -4   1        474.99        476.12        26.76 o                         
   5  -4   1       1983.47       1989.46       115.70 o                         
   6  -4   1       1870.77       2015.22       136.31 o                         
   7  -4   1        805.03        791.76       129.94 o                         
   8  -4   1        354.83        497.12       165.99 o                         
 -11  -3   1          9.21         18.30       104.03 o                         
 -10  -3   1       2143.48       2091.75       194.39 o                         
  -9  -3   1       4489.37       4591.37       255.88 o                         
  -8  -3   1      17066.88      17132.72       359.13 o                         
  -7  -3   1       4934.29       5058.37        76.24 o                         
  -6  -3   1         87.34        114.03         9.78 o                         
  -5  -3   1       3175.26       3353.47        40.69 o                         
  -4  -3   1      19096.91      19683.10       114.78 o                         
  -3  -3   1       3034.15       3426.35        37.25 o                         
  -2  -3   1       2346.72       2480.37        27.11 o                         
  -1  -3   1         15.76         51.68         6.93 o                         
   0  -3   1      30488.11      31367.29       181.33 o                         
   1  -3   1      50983.28      50896.75       295.31 o                         
   2  -3   1       4887.41       4757.14        57.92 o                         
   3  -3   1        113.73        118.52        13.73 o                         
   4  -3   1      13933.43      13832.65       126.53 o                         
   5  -3   1       3248.09       3256.09        61.19 o                         
   6  -3   1        467.41        331.92        73.03 o                         
   7  -3   1        672.11        776.58        99.90 o                         
   8  -3   1         59.11        -30.77        74.75 o                         
   9  -3   1       3407.95       3356.44       460.61 o                         
 -11  -2   1          0.92        -90.54        90.54 o                         
 -10  -2   1         29.36         62.12        74.00 o                         
  -9  -2   1       5130.96       5027.88       248.76 o                         
  -8  -2   1       7648.43       7596.14       255.47 o                         
  -7  -2   1       1517.53       1580.72        75.31 o                         
  -6  -2   1       6046.01       5730.10        59.09 o                         
  -5  -2   1      10032.39       9867.37        68.65 o                         
  -4  -2   1      42424.92      43639.40       202.53 o                         
  -3  -2   1       5591.67       5820.41        43.21 o                         
  -2  -2   1        473.35        555.46        12.41 o                         
  -1  -2   1        429.17        486.18        10.59 o                         
   0  -2   1      14825.52      15257.71        77.93 o                         
   1  -2   1         11.72         42.91         6.94 o                         
   2  -2   1        133.95        140.57         8.83 o                         
   3  -2   1       1813.94       1809.42        27.18 o                         
   4  -2   1      37402.28      37062.81       195.69 o                         
   5  -2   1      19662.75      18981.36       126.12 o                         
   6  -2   1        161.20        198.78        51.27 o                         
   7  -2   1        182.78        226.25        55.61 o                         
   8  -2   1       1105.48       1098.64       139.75 o                         
   9  -2   1        251.80        175.18        92.08 o                         
 -11  -1   1       1250.08       1135.00       368.41 o                         
 -10  -1   1          9.94        -19.65       108.11 o                         
  -9  -1   1        492.04        708.41       150.57 o                         
  -8  -1   1       2500.93       2375.22       122.98 o                         
  -7  -1   1        129.19        144.30        35.60 o                         
  -6  -1   1       4850.55       5026.16       104.97 o                         
  -5  -1   1      33076.68      33631.80       315.57 o                         
  -4  -1   1      10701.95      10253.67       131.58 o                         
  -3  -1   1       6594.91       6596.43        41.85 o                         
  -2  -1   1        249.84        233.34         9.27 o                         
  -1  -1   1      25067.71      25912.46       114.81 o                         
   0  -1   1      17128.90      18226.91        83.79 o                         
   1  -1   1       1320.10       1452.28        16.82 o                         
   2  -1   1        194.07        265.31         7.98 o                         
   3  -1   1       3585.13       3594.90        32.77 o                         
   4  -1   1       9202.24       8726.75        64.46 o                         
   5  -1   1        234.66        226.18        10.19 o                         
   6  -1   1        156.39        201.18        37.17 o                         
   7  -1   1       2349.45       2291.76       126.17 o                         
   8  -1   1      11313.45      11274.64       307.11 o                         
   9  -1   1        495.80        444.61       104.54 o                         
  10  -1   1        288.24        296.55       166.66 o                         
 -10   0   1       2390.07       2395.62       228.15 o                         
  -9   0   1       2021.64       2368.06       186.07 o                         
  -8   0   1       1299.11       1326.52        90.97 o                         
  -7   0   1        431.31        438.27        41.92 o                         
  -6   0   1       1753.03       1662.89        66.57 o                         
  -5   0   1       8921.82       9035.68       156.92 o                         
  -4   0   1        785.19        761.23        37.69 o                         
  -3   0   1      18705.59      18863.93       219.47 o                         
  -2   0   1      44942.44      46080.32       412.43 o                         
  -1   0   1      25969.18      26033.64       173.12 o                         
   1   0   1       5135.17       4916.60        34.86 o                         
   2   0   1       6984.18       7559.84        44.71 o                         
   3   0   1       1632.18       1651.77        19.06 o                         
   4   0   1       5953.80       5453.01        57.68 o                         
   5   0   1       1974.82       2011.28        56.20 o                         
   6   0   1       1571.18       1560.22        58.96 o                         
   7   0   1       3445.60       3433.36       115.30 o                         
   8   0   1       4771.20       4729.38       181.18 o                         
   9   0   1        106.63        219.12        96.21 o                         
  10   0   1        172.19        151.93        95.03 o                         
  11   0   1        540.50        755.26       330.19 o                         
 -10   1   1       2175.98       2150.95       427.22 o                         
  -9   1   1        540.65        540.26       135.39 o                         
  -8   1   1       4782.14       4617.67       200.86 o                         
  -7   1   1       5549.41       5545.61       175.75 o                         
  -6   1   1        517.92        473.30        63.98 o                         
  -5   1   1         39.01         68.47        57.63 o                         
  -4   1   1         60.22         61.70        25.13 o                         
  -3   1   1       4055.17       3849.44        37.87 o                         
  -2   1   1        922.38        970.47        13.18 o                         
  -1   1   1      20234.68      20994.72        96.61 o                         
   0   1   1       4212.78       4658.57        35.66 o                         
   1   1   1      32086.40      34320.82       161.18 o                         
   2   1   1       9419.71       9791.36        54.23 o                         
   3   1   1       2793.81       2836.80        25.67 o                         
   4   1   1         13.91         33.32         5.57 o                         
   5   1   1       1733.40       1477.47        31.97 o                         
   6   1   1       1615.65       1702.59        60.63 o                         
   7   1   1       4712.95       4828.79       118.34 o                         
   8   1   1        236.24        266.46        40.83 o                         
   9   1   1       3337.46       3303.96       178.18 o                         
  10   1   1       1397.24       1554.19       145.97 o                         
  11   1   1       1287.37       1298.12       377.57 o                         
  -9   2   1        151.67        426.74       151.16 o                         
  -8   2   1       1140.81       1394.56       133.82 o                         
  -7   2   1       3107.40       3084.71       153.84 o                         
  -6   2   1       8092.47       7670.61       223.17 o                         
  -5   2   1         26.22         31.45        10.51 o                         
  -4   2   1      15427.20      14939.67        91.12 o                         
  -3   2   1       1235.59       1288.06        20.22 o                         
  -2   2   1       3594.02       3682.46        37.61 o                         
  -1   2   1       3065.45       3255.83        28.81 o                         
   0   2   1        392.51        447.45         9.65 o                         
   1   2   1       5013.42       5241.71        39.33 o                         
   2   2   1      31796.20      33346.46       149.47 o                         
   3   2   1      13262.16      13887.46        76.07 o                         
   4   2   1      13670.66      14099.24        82.00 o                         
   5   2   1      10676.70      10624.25        70.10 o                         
   6   2   1        625.29        549.03        17.51 o                         
   7   2   1        429.98        507.46        38.58 o                         
   8   2   1        337.31        363.00        54.76 o                         
   9   2   1        294.56        401.77        58.57 o                         
  10   2   1        460.76        582.67       101.62 o                         
  11   2   1       1884.84       1534.06       190.53 o                         
  -9   3   1        612.50        212.52       171.42 o                         
  -8   3   1        632.60        491.43       144.34 o                         
  -7   3   1         36.69        -16.18        55.05 o                         
  -6   3   1        279.37        212.28        44.69 o                         
  -5   3   1       3029.92       3117.53       165.73 o                         
  -4   3   1      13088.58      12961.34        96.44 o                         
  -3   3   1      11995.58      12052.47        84.55 o                         
  -2   3   1       4056.29       4018.13        44.42 o                         
  -1   3   1       4772.97       5041.81        49.18 o                         
   0   3   1       4038.57       4159.20        35.02 o                         
   1   3   1      22049.68      24125.67       118.63 o                         
   2   3   1        143.26        193.01         9.15 o                         
   3   3   1       2625.96       2736.89        32.33 o                         
   4   3   1      21224.05      21772.95       123.15 o                         
   5   3   1      28946.18      29522.43       154.21 o                         
   6   3   1      11144.02      11023.68        82.02 o                         
   7   3   1         19.92         15.94         9.49 o                         
   8   3   1       6614.18       6581.86       175.42 o                         
   9   3   1         45.62         36.22        41.64 o                         
  10   3   1        347.48        306.58        91.99 o                         
  11   3   1       1396.92       1484.41       193.22 o                         
  -8   4   1        559.56        632.10       230.46 o                         
  -7   4   1         15.63        139.51        75.97 o                         
  -6   4   1        362.38        198.40        53.97 o                         
  -5   4   1       6318.82       5985.20       207.03 o                         
  -4   4   1       2206.96       2191.13        49.25 o                         
  -3   4   1        343.80        356.20        19.11 o                         
  -2   4   1        147.47        123.78        13.34 o                         
  -1   4   1      19497.91      19459.97       135.60 o                         
   0   4   1      19700.92      19615.88       119.56 o                         
   1   4   1       1403.49       1475.23        28.34 o                         
   2   4   1         52.36         88.37        10.36 o                         
   3   4   1       4785.53       5035.18        67.04 o                         
   4   4   1       1775.55       1992.88        38.28 o                         
   5   4   1       1055.80       1139.93        29.75 o                         
   6   4   1       6870.63       7087.85        82.83 o                         
   7   4   1        410.68        534.77        30.40 o                         
   8   4   1      26845.73      27446.63       225.16 o                         
   9   4   1       6538.90       6799.27       248.53 o                         
  10   4   1        188.36        104.95        85.37 o                         
  11   4   1        353.19         21.90        92.78 o                         
  12   4   1        488.90        285.12       260.91 o                         
  -7   5   1          8.06        -43.70        70.32 o                         
  -6   5   1         52.08        100.30        60.76 o                         
  -5   5   1       1888.85       1931.64       138.66 o                         
  -4   5   1         81.55         79.87        17.96 o                         
  -3   5   1        336.71        381.53        26.93 o                         
  -2   5   1       5568.03       5283.93        74.46 o                         
  -1   5   1      25041.43      24379.12       183.86 o                         
   0   5   1       6775.79       6845.49        76.87 o                         
   1   5   1       2554.95       2696.51        46.57 o                         
   2   5   1         18.42         46.06         9.76 o                         
   3   5   1      28688.03      29976.93       220.18 o                         
   4   5   1       6039.93       6241.42        79.43 o                         
   5   5   1       1717.42       1691.46        35.18 o                         
   6   5   1        185.55        180.09        16.28 o                         
   7   5   1       6847.91       7028.72        96.98 o                         
   8   5   1       7021.21       7021.96       108.24 o                         
   9   5   1       2451.55       2775.65       158.84 o                         
  10   5   1       2478.42       2374.90       152.35 o                         
  11   5   1       2882.77       3097.12       212.71 o                         
  12   5   1       6095.76       6600.85       542.20 o                         
  -6   6   1       5113.35       5025.79       247.95 o                         
  -5   6   1       1280.23       1147.58       118.90 o                         
  -4   6   1         20.85         -7.37        54.40 o                         
  -3   6   1        317.93        342.40        28.17 o                         
  -2   6   1        900.46        909.63        40.36 o                         
  -1   6   1       9943.72       9863.65       121.24 o                         
   0   6   1        391.60        400.83        23.46 o                         
   1   6   1       2268.89       2393.32        55.01 o                         
   2   6   1      19078.91      19323.64       198.80 o                         
   3   6   1      33993.10      34499.27       276.15 o                         
   4   6   1       3539.50       3471.24        63.33 o                         
   5   6   1       2484.45       2493.33        54.15 o                         
   6   6   1       1390.20       1442.78        42.83 o                         
   7   6   1      11875.48      11900.41       136.72 o                         
   8   6   1         57.85        136.51        20.83 o                         
   9   6   1        277.94        236.92        99.35 o                         
  10   6   1         52.24        179.28        71.48 o                         
  11   6   1       4422.75       4440.02       227.74 o                         
  12   6   1       4593.10       4788.83       446.72 o                         
  -5   7   1       1454.81       1641.67       143.81 o                         
  -4   7   1       1196.85       1101.22       111.91 o                         
  -3   7   1       1345.97       1412.16        56.49 o                         
  -2   7   1       4115.51       4117.78        89.49 o                         
  -1   7   1        238.07        257.43        27.32 o                         
   0   7   1          9.49         40.88        20.28 o                         
   1   7   1        401.31        404.51        25.80 o                         
   2   7   1      19601.35      19990.27       200.23 o                         
   3   7   1      25154.21      25137.94       235.20 o                         
   4   7   1         53.82         83.62        21.52 o                         
   5   7   1       1598.83       1666.59        54.12 o                         
   6   7   1       9028.20       9225.23       123.20 o                         
   7   7   1      11750.69      11733.83       155.91 o                         
   8   7   1       1526.91       1460.11        57.97 o                         
   9   7   1        559.59        560.03        37.09 o                         
  10   7   1        702.25        764.24       132.02 o                         
  11   7   1       4462.27       4499.76       238.38 o                         
  12   7   1        509.87        407.78       138.32 o                         
  -4   8   1        170.37        257.72        86.33 o                         
  -3   8   1       7520.26       7791.13       290.60 o                         
  -2   8   1      15394.17      15669.96       206.71 o                         
  -1   8   1        305.70        311.00        34.58 o                         
   0   8   1        339.94        406.13        34.38 o                         
   1   8   1         14.47         37.04        21.56 o                         
   2   8   1       2874.57       2876.16        74.85 o                         
   3   8   1       2783.64       2778.89        75.40 o                         
   4   8   1        804.48        774.62        42.00 o                         
   5   8   1       5167.16       5223.12       105.07 o                         
   6   8   1      33544.60      33328.30       315.82 o                         
   7   8   1      13601.23      13573.60       184.66 o                         
   8   8   1         10.74         47.84        26.57 o                         
   9   8   1          0.93         40.82        26.67 o                         
  10   8   1       2043.90       2086.89       161.98 o                         
  11   8   1       3980.88       4123.80       233.07 o                         
  12   8   1        491.25        213.97       139.89 o                         
  -3   9   1       2529.27       2907.86       339.82 o                         
  -2   9   1       4968.09       5120.35       125.78 o                         
  -1   9   1        241.26        204.83        32.96 o                         
   0   9   1       3766.67       4039.51       104.88 o                         
   1   9   1      17061.55      17527.53       226.60 o                         
   2   9   1      10644.53      10980.50       167.62 o                         
   3   9   1         97.90        170.43        31.33 o                         
   4   9   1         82.29        101.35        26.05 o                         
   5   9   1         75.77         85.57        28.84 o                         
   6   9   1      13045.01      12943.87       188.25 o                         
   7   9   1       5498.35       5382.66       119.78 o                         
   8   9   1        197.03        230.14        40.02 o                         
   9   9   1       5740.74       5549.53       124.69 o                         
  10   9   1      11835.42      11587.89       387.82 o                         
  11   9   1       1808.86       1739.16       220.93 o                         
  -2  10   1         42.23         92.51       124.70 o                         
  -1  10   1        225.55        301.21        42.56 o                         
   0  10   1       1167.84       1081.92        61.89 o                         
   1  10   1      12052.28      12394.37       199.27 o                         
   2  10   1       9353.23       9405.88       170.31 o                         
   3  10   1        532.42        584.80        47.36 o                         
   4  10   1       3759.52       3759.23       111.57 o                         
   5  10   1       4438.72       4642.68       116.80 o                         
   6  10   1       1777.40       1827.01        73.62 o                         
   7  10   1         31.37         61.44        30.20 o                         
   8  10   1        964.53       1110.67        60.24 o                         
   9  10   1       2723.15       2759.22        93.69 o                         
  10  10   1      14510.27      14512.55       369.78 o                         
  11  10   1       1661.85       1464.44       442.21 o                         
   0  11   1        586.35        637.84        58.11 o                         
   1  11   1       2773.35       2756.47        99.47 o                         
   2  11   1        136.44        197.54        44.06 o                         
   3  11   1        536.78        568.52        50.06 o                         
   4  11   1       4222.30       4392.01       124.18 o                         
   5  11   1      16523.62      16950.67       249.85 o                         
   6  11   1       3406.99       3440.73       111.94 o                         
   7  11   1        674.80        778.20        55.91 o                         
   8  11   1         69.01         92.75        37.79 o                         
   9  11   1        487.45        520.90        57.11 o                         
  10  11   1       1983.57       2069.07        96.39 o                         
   3  12   1        524.14        408.14       164.10 o                         
   4  12   1       1435.33       1857.41       194.90 o                         
   5  12   1       4990.54       5441.36       253.97 o                         
   6  12   1         86.48         68.26        40.81 o                         
   7  12   1        890.29       1010.18       144.29 o                         
   8  12   1       2810.11       3013.05       756.86 o                         
  -7 -12   2         74.85        588.21       229.63 o                         
  -5 -12   2       1751.75       1843.56       225.82 o                         
  -4 -12   2        796.25        770.69       153.67 o                         
  -3 -12   2         76.53        112.76       193.12 o                         
  -9 -11   2       5232.55       5234.62       156.26 o                         
  -8 -11   2        642.65        780.02        68.41 o                         
  -7 -11   2       1408.61       1453.71        83.34 o                         
  -6 -11   2      10337.96      10197.49       205.65 o                         
  -5 -11   2       1167.73       1296.23        74.83 o                         
  -4 -11   2        153.08        120.61        41.24 o                         
  -3 -11   2        538.81        614.64        56.94 o                         
  -2 -11   2        971.87       1144.98        74.68 o                         
  -1 -11   2       5375.31       5624.42       172.78 o                         
   0 -11   2       1507.02       1410.81       361.81 o                         
 -10 -10   2        957.71       1137.93       320.06 o                         
  -9 -10   2         13.06          5.00        36.78 o                         
  -8 -10   2        128.45        163.56        37.92 o                         
  -7 -10   2       2351.48       2325.68        91.97 o                         
  -6 -10   2      23724.58      23905.27       311.96 o                         
  -5 -10   2       7305.06       7418.71       164.04 o                         
  -4 -10   2         25.37         70.64        34.30 o                         
  -3 -10   2       1293.51       1453.38        70.80 o                         
  -2 -10   2       2798.53       2859.05        93.87 o                         
  -1 -10   2         44.28         62.22        40.82 o                         
   0 -10   2        148.16        226.34        44.38 o                         
   1 -10   2         54.91         68.82        43.12 o                         
   2 -10   2       3152.36       2894.18       518.04 o                         
 -10  -9   2       3129.43       3237.79       215.46 o                         
  -9  -9   2        442.74        399.53        41.88 o                         
  -8  -9   2        152.91        167.43        35.56 o                         
  -7  -9   2       1978.08       2185.37        83.83 o                         
  -6  -9   2       3906.44       4098.49       102.57 o                         
  -5  -9   2       1552.48       1699.94        66.64 o                         
  -4  -9   2        170.74        175.95        30.32 o                         
  -3  -9   2      10656.99      10649.10       173.08 o                         
  -2  -9   2      20825.15      20945.37       247.92 o                         
  -1  -9   2        622.96        787.72        47.89 o                         
   0  -9   2        304.04        347.65        39.01 o                         
   1  -9   2          9.02         65.18        32.91 o                         
   2  -9   2        665.61        631.32        53.93 o                         
   3  -9   2        698.04        718.00       168.21 o                         
 -11  -8   2       4668.91       4720.07       462.21 o                         
 -10  -8   2        431.18        268.11        76.95 o                         
  -9  -8   2          2.78         18.94        25.72 o                         
  -8  -8   2        316.34        368.70        36.76 o                         
  -7  -8   2       7701.38       7794.82       139.48 o                         
  -6  -8   2        473.21        518.45        37.75 o                         
  -5  -8   2        986.81        959.12        45.37 o                         
  -4  -8   2        265.85        281.05        29.58 o                         
  -3  -8   2      10023.73      10362.59       147.13 o                         
  -2  -8   2      15002.98      15399.70       184.72 o                         
  -1  -8   2       2010.06       2028.21        59.90 o                         
   0  -8   2        617.86        643.66        38.19 o                         
   1  -8   2       6927.14       7068.91       126.33 o                         
   2  -8   2       3574.04       3571.11        95.63 o                         
   3  -8   2        474.02        389.57        58.76 o                         
   4  -8   2          1.84        -91.78        91.78 o                         
   5  -8   2          7.79        267.92       197.74 o                         
 -11  -7   2       3272.52       2991.48       363.89 o                         
 -10  -7   2        893.63       1002.71       162.83 o                         
  -9  -7   2       2863.69       2971.19       164.07 o                         
  -8  -7   2       4822.93       4758.38       104.60 o                         
  -7  -7   2       8440.89       8445.53       138.05 o                         
  -6  -7   2       1300.32       1413.26        51.62 o                         
  -5  -7   2         38.17         37.34        21.59 o                         
  -4  -7   2        111.78        117.40        16.82 o                         
  -3  -7   2       5089.45       5288.18        85.72 o                         
  -2  -7   2         28.73         65.48        18.89 o                         
  -1  -7   2       2962.73       3055.07        69.45 o                         
   0  -7   2       1531.39       1519.46        50.83 o                         
   1  -7   2      13360.60      13724.18       163.47 o                         
   2  -7   2       7781.63       7903.91       128.91 o                         
   3  -7   2          7.90         80.37        26.13 o                         
   4  -7   2        426.25        360.04       106.24 o                         
   5  -7   2        795.89        985.35       124.75 o                         
   6  -7   2         45.68        238.09       225.47 o                         
 -11  -6   2        259.40        161.84        77.67 o                         
 -10  -6   2         18.94         53.54        64.65 o                         
  -9  -6   2       1218.45       1040.54       165.50 o                         
  -8  -6   2      11702.50      11656.28       159.52 o                         
  -7  -6   2       2649.28       2774.51        71.16 o                         
  -6  -6   2       4994.17       5012.42        90.60 o                         
  -5  -6   2       1169.95       1222.18        40.12 o                         
  -4  -6   2       1458.25       1507.26        40.00 o                         
  -3  -6   2       6595.99       6790.70        87.82 o                         
  -2  -6   2          1.36         17.72        14.30 o                         
  -1  -6   2         67.01        109.92        17.21 o                         
   0  -6   2        766.46        791.45        30.88 o                         
   1  -6   2       6120.38       6234.22        95.00 o                         
   2  -6   2        425.23        443.57        31.18 o                         
   3  -6   2        294.06        439.04        32.74 o                         
   4  -6   2       1301.53       1336.38        57.48 o                         
   5  -6   2       5580.75       5677.24       250.44 o                         
   6  -6   2        712.89        813.29       112.14 o                         
 -11  -5   2       1026.33       1063.42       160.96 o                         
 -10  -5   2         11.41        -71.14        71.14 o                         
  -9  -5   2       3080.35       3352.23       183.35 o                         
  -8  -5   2       2193.38       2184.32        56.02 o                         
  -7  -5   2       2207.37       2286.27        60.10 o                         
  -6  -5   2       7780.93       8052.10       107.23 o                         
  -5  -5   2      11148.27      11272.67       124.41 o                         
  -4  -5   2      18639.22      18951.47       159.01 o                         
  -3  -5   2        122.16        177.95        14.94 o                         
  -2  -5   2       2769.34       2742.69        48.56 o                         
  -1  -5   2       2257.06       2294.92        47.84 o                         
   0  -5   2        205.94        244.09        17.88 o                         
   1  -5   2       2242.10       2299.76        51.98 o                         
   2  -5   2        736.55        734.89        30.69 o                         
   3  -5   2       2884.36       2998.66        68.92 o                         
   4  -5   2       3679.18       3686.55        80.21 o                         
   5  -5   2       3575.57       3315.71       170.41 o                         
   6  -5   2         27.33         63.46        66.58 o                         
   7  -5   2        186.76        114.09       124.71 o                         
 -11  -4   2       3130.06       3554.82       277.81 o                         
 -10  -4   2       2892.24       3079.92       223.18 o                         
  -9  -4   2        802.97        906.07       111.00 o                         
  -8  -4   2         82.81        105.27        48.19 o                         
  -7  -4   2       1403.29       1474.67        43.02 o                         
  -6  -4   2       1862.48       1864.85        40.88 o                         
  -5  -4   2         52.67         55.59        13.05 o                         
  -4  -4   2      19921.97      20617.96       165.36 o                         
  -3  -4   2       2671.74       2716.25        48.17 o                         
  -2  -4   2      37914.08      39333.49       256.07 o                         
  -1  -4   2      11968.97      12327.69       116.38 o                         
   0  -4   2       2217.15       2239.69        37.09 o                         
   1  -4   2        502.88        512.94        20.87 o                         
   2  -4   2        118.44        154.25        15.01 o                         
   3  -4   2       2092.54       2026.37        45.65 o                         
   4  -4   2       2396.51       2307.99        57.44 o                         
   5  -4   2        259.49        266.73        70.27 o                         
   6  -4   2       4022.47       3534.02       196.66 o                         
   7  -4   2       2185.60       1927.21       192.57 o                         
   8  -4   2       2184.88       2198.74       398.67 o                         
 -11  -3   2       1551.75       1509.01       202.60 o                         
 -10  -3   2       1060.16       1218.28       205.83 o                         
  -9  -3   2       5358.35       5615.86       250.62 o                         
  -8  -3   2        217.97        227.36        50.78 o                         
  -7  -3   2      14831.74      15058.93       132.62 o                         
  -6  -3   2         40.58         71.89        10.06 o                         
  -5  -3   2       2419.52       2457.76        35.80 o                         
  -4  -3   2        339.55        365.07        18.25 o                         
  -3  -3   2       3999.86       4226.53        54.33 o                         
  -2  -3   2       4097.00       4216.01        50.25 o                         
  -1  -3   2      15101.71      15553.91       110.79 o                         
   0  -3   2      14900.55      15591.14       114.08 o                         
   1  -3   2      21762.27      21565.27       149.76 o                         
   2  -3   2      17349.21      17247.29       147.10 o                         
   3  -3   2         17.91         40.29        12.33 o                         
   4  -3   2         36.24         43.05        10.25 o                         
   5  -3   2         16.56         53.34        14.76 o                         
   6  -3   2         29.38         84.78        59.12 o                         
   7  -3   2       1576.15       1697.95       152.74 o                         
   8  -3   2       2491.17       2799.69       190.56 o                         
   9  -3   2         63.14        136.18       177.11 o                         
 -11  -2   2        514.20        367.06       131.76 o                         
 -10  -2   2         79.00        385.71       106.21 o                         
  -9  -2   2         13.05          7.08        70.59 o                         
  -8  -2   2       4122.21       4216.54       174.98 o                         
  -7  -2   2      10899.21      11017.04       228.06 o                         
  -6  -2   2       5692.56       5441.69        48.67 o                         
  -5  -2   2       4213.60       4226.61        41.05 o                         
  -4  -2   2       8576.84       8780.32        62.11 o                         
  -3  -2   2      10156.61      10400.03        69.92 o                         
  -2  -2   2      20711.82      22447.55       114.77 o                         
  -1  -2   2       2295.76       2568.50        29.05 o                         
   0  -2   2         10.21         29.96         6.74 o                         
   1  -2   2      24084.81      24513.07       119.87 o                         
   2  -2   2      42787.34      43935.50       204.84 o                         
   3  -2   2      15188.27      15404.24       103.89 o                         
   4  -2   2          1.45         57.28         8.07 o                         
   5  -2   2      13986.19      13311.19       121.21 o                         
   6  -2   2        824.96        886.84        85.77 o                         
   7  -2   2        364.79        378.63        88.24 o                         
   8  -2   2        218.89        142.00        71.63 o                         
   9  -2   2        171.55        260.27       137.32 o                         
 -11  -1   2         13.60        110.39       123.54 o                         
 -10  -1   2         73.41        -43.33        80.08 o                         
  -9  -1   2        224.40        243.27        68.48 o                         
  -8  -1   2       7261.42       7533.68       250.24 o                         
  -7  -1   2       2286.27       2416.33        96.14 o                         
  -6  -1   2         32.96         27.68        38.30 o                         
  -5  -1   2        732.15        744.35        43.69 o                         
  -4  -1   2      22021.85      21541.86       113.53 o                         
  -3  -1   2      26353.35      26852.72       127.11 o                         
  -2  -1   2       2066.45       2143.40        23.62 o                         
  -1  -1   2         88.58        123.26         7.44 o                         
   0  -1   2      23564.62      24083.57       124.85 o                         
   1  -1   2       4548.94       4319.39        36.82 o                         
   2  -1   2       4646.39       5020.50        42.23 o                         
   3  -1   2       5240.23       5306.75        51.14 o                         
   4  -1   2       2151.29       2207.48        29.50 o                         
   5  -1   2      36083.94      34584.09       215.20 o                         
   6  -1   2      13115.86      11663.35       204.24 o                         
   7  -1   2        238.66        331.06        59.63 o                         
   8  -1   2       1045.90       1071.82        97.92 o                         
   9  -1   2       1382.97       1521.95       138.02 o                         
  10  -1   2          4.55        318.09       198.63 o                         
 -10   0   2         15.81         74.02        99.41 o                         
  -9   0   2        127.37        119.39        73.19 o                         
  -8   0   2       2501.05       2433.62       122.75 o                         
  -7   0   2         52.41         50.53        28.71 o                         
  -6   0   2        471.23        470.55        50.84 o                         
  -5   0   2       7720.88       7815.34       147.37 o                         
  -4   0   2      41385.11      41227.79       533.65 o                         
  -3   0   2       9173.48       8646.09        55.68 o                         
  -2   0   2        196.74        284.56        10.79 o                         
  -1   0   2        166.85        178.75         9.45 o                         
   0   0   2      27130.48      25993.66       137.40 o                         
   1   0   2      10567.08      10677.20        67.86 o                         
   2   0   2       1970.14       2118.02        24.86 o                         
   3   0   2       3181.39       3279.52        34.50 o                         
   4   0   2      12487.89      12120.97        75.43 o                         
   5   0   2      10681.80      10377.54        66.71 o                         
   6   0   2       4726.27       4683.71        95.78 o                         
   7   0   2       3022.14       3024.22       101.45 o                         
   8   0   2       2722.18       2730.97       164.16 o                         
   9   0   2      11603.79      11539.83       325.01 o                         
  10   0   2        413.91        618.79       179.58 o                         
 -10   1   2       1836.96       1746.32       368.89 o                         
  -9   1   2       7452.32       7323.79       396.00 o                         
  -8   1   2       1801.52       1932.53       111.09 o                         
  -7   1   2        774.03        738.82        76.26 o                         
  -6   1   2        439.67        546.88        85.70 o                         
  -5   1   2       1144.02       1122.87        78.57 o                         
  -4   1   2      14427.59      14099.62       201.10 o                         
  -3   1   2       1047.50        991.96        15.99 o                         
  -2   1   2       1038.70       1118.33        17.23 o                         
  -1   1   2      52850.75      53147.39       216.68 o                         
   0   1   2      61483.31      62151.99       266.45 o                         
   1   1   2      23887.93      24302.55       122.53 o                         
   2   1   2       5264.26       5392.57        42.02 o                         
   3   1   2         91.60        140.56        10.05 o                         
   4   1   2      23654.99      24083.57       130.18 o                         
   5   1   2       2377.51       2328.17        30.03 o                         
   6   1   2        885.48        746.56        13.52 o                         
   7   1   2        183.42        183.62        28.59 o                         
   8   1   2      13221.33      13122.91       317.80 o                         
   9   1   2       6928.87       7036.77       281.71 o                         
  10   1   2       3085.45       3129.85       231.52 o                         
  11   1   2        359.93        293.70       134.22 o                         
  -9   2   2       8830.03       9193.48       647.57 o                         
  -8   2   2       2816.55       2951.79       176.67 o                         
  -7   2   2       1090.63       1314.06       108.20 o                         
  -6   2   2       4986.68       5066.34       164.16 o                         
  -5   2   2       7866.86       7700.92       162.80 o                         
  -4   2   2        639.53        636.11        14.41 o                         
  -3   2   2         61.77         87.55         7.91 o                         
  -2   2   2        443.73        455.63        13.47 o                         
  -1   2   2      28765.79      29276.12       138.64 o                         
   0   2   2     128712.20     131521.88       506.94 o                         
   1   2   2        283.93        297.67        10.57 o                         
   2   2   2       9076.83       9864.59        63.05 o                         
   3   2   2      38276.96      39641.24       176.55 o                         
   4   2   2      39162.81      40284.97       192.01 o                         
   5   2   2       3375.85       3385.97        39.79 o                         
   6   2   2       2053.65       2043.81        30.62 o                         
   7   2   2       1937.82       1795.56        37.16 o                         
   8   2   2       9767.83       9776.47       197.53 o                         
   9   2   2       1435.14       1531.52       114.50 o                         
  10   2   2        105.27        212.78        73.16 o                         
  11   2   2        104.29        -61.17        78.19 o                         
  -9   3   2        870.02        743.41       264.71 o                         
  -8   3   2         14.77         -2.01        71.72 o                         
  -7   3   2        589.34        734.33       101.58 o                         
  -6   3   2      13193.24      13044.03       273.41 o                         
  -5   3   2      33379.16      32345.17       544.90 o                         
  -4   3   2       1171.67       1197.02        23.98 o                         
  -3   3   2       4818.00       4756.31        49.21 o                         
  -2   3   2        407.43        355.26        14.16 o                         
  -1   3   2       6183.67       6245.66        52.50 o                         
   0   3   2       3516.49       3633.29        36.54 o                         
   1   3   2       1501.70       1556.77        23.26 o                         
   2   3   2       7447.81       7799.33        60.17 o                         
   3   3   2     130812.52     134714.36       602.02 o                         
   4   3   2      38849.89      39210.13       202.47 o                         
   5   3   2         17.59         34.85         7.86 o                         
   6   3   2        497.07        517.27        17.01 o                         
   7   3   2       4574.68       4541.19        52.97 o                         
   8   3   2       6513.74       6649.00       160.31 o                         
   9   3   2       1281.01       1313.01        88.17 o                         
  10   3   2        323.52        289.58        70.03 o                         
  11   3   2       2443.39       2466.31       235.72 o                         
  -8   4   2        921.86        137.74       180.36 o                         
  -7   4   2        152.40        144.33        67.82 o                         
  -6   4   2       1924.32       1683.52       133.39 o                         
  -5   4   2       8050.28       7902.43       238.36 o                         
  -4   4   2         10.29         25.17        14.79 o                         
  -3   4   2       5187.69       5153.38        69.46 o                         
  -2   4   2      38379.44      37732.24       251.04 o                         
  -1   4   2      30223.34      30135.81       191.16 o                         
   0   4   2        685.91        694.96        20.57 o                         
   1   4   2         33.51         53.21        10.52 o                         
   2   4   2         52.41         84.35         9.66 o                         
   3   4   2      21959.91      22560.10       181.29 o                         
   4   4   2      20770.49      21733.55       172.13 o                         
   5   4   2        108.49        140.09        14.65 o                         
   6   4   2      20141.41      20562.79       174.28 o                         
   7   4   2      44979.66      44762.27       298.85 o                         
   8   4   2       3540.24       3476.27        69.10 o                         
   9   4   2         35.39         -7.21        35.61 o                         
  10   4   2        539.96        689.86        96.93 o                         
  11   4   2       1229.43       1020.86       141.00 o                         
  12   4   2       2459.32       2269.15       469.68 o                         
  -7   5   2        603.24        637.90       107.95 o                         
  -6   5   2       3045.74       2804.32       178.99 o                         
  -5   5   2         10.16         75.48        87.27 o                         
  -4   5   2        839.82        851.59        36.45 o                         
  -3   5   2        852.89        842.79        35.44 o                         
  -2   5   2      25171.13      24693.86       192.67 o                         
  -1   5   2      30193.61      29492.09       204.23 o                         
   0   5   2        724.81        761.94        24.98 o                         
   1   5   2       9248.84       9348.94        99.57 o                         
   2   5   2      17676.16      17971.27       158.66 o                         
   3   5   2       3656.05       3756.72        59.32 o                         
   4   5   2        198.20        226.51        17.98 o                         
   5   5   2       1903.74       2020.26        46.33 o                         
   6   5   2       4804.56       4570.43        69.61 o                         
   7   5   2      31500.95      31440.25       261.69 o                         
   8   5   2       6103.82       6170.56        98.68 o                         
   9   5   2       1656.02       1709.57       122.23 o                         
  10   5   2       4446.12       4666.17       244.19 o                         
  11   5   2       3646.18       3920.49       230.25 o                         
  12   5   2        192.93        100.54       140.28 o                         
  -6   6   2       2919.07       3146.92       200.97 o                         
  -5   6   2         26.16          0.46        71.12 o                         
  -4   6   2        181.86        251.00        79.26 o                         
  -3   6   2       1807.46       1932.31        59.58 o                         
  -2   6   2       6114.08       6199.50       100.79 o                         
  -1   6   2          8.09          0.82        15.96 o                         
   0   6   2       1089.99       1105.73        34.32 o                         
   1   6   2      11614.25      11910.65       128.74 o                         
   2   6   2      50021.07      49641.88       358.59 o                         
   3   6   2      14072.54      14104.99       157.98 o                         
   4   6   2       1061.02       1054.31        37.18 o                         
   5   6   2         52.92         83.48        19.42 o                         
   6   6   2        332.36        370.41        21.94 o                         
   7   6   2       2156.88       2169.34        60.42 o                         
   8   6   2       1052.67       1117.45        49.17 o                         
   9   6   2        197.59        143.67        51.22 o                         
  10   6   2      10481.71      10326.38       331.37 o                         
  11   6   2      11387.17      11484.24       384.14 o                         
  12   6   2         30.07        -40.85       244.63 o                         
  -5   7   2        839.89        847.54       132.43 o                         
  -4   7   2        335.93        391.82        91.33 o                         
  -3   7   2       2868.07       3042.04        83.54 o                         
  -2   7   2       5111.01       5261.30       104.66 o                         
  -1   7   2          9.96         30.93        22.01 o                         
   0   7   2       1267.70       1309.30        47.17 o                         
   1   7   2       4164.05       4265.78        81.57 o                         
   2   7   2      11777.19      11814.42       138.70 o                         
   3   7   2        440.03        443.28        27.28 o                         
   4   7   2       3071.60       2961.20        66.89 o                         
   5   7   2       6722.73       6680.86       107.13 o                         
   6   7   2      24337.11      23890.42       225.05 o                         
   7   7   2       1618.81       1554.79        55.09 o                         
   8   7   2        137.88        137.88        24.97 o                         
   9   7   2        424.26        425.07        35.93 o                         
  10   7   2       1348.68       1212.10       122.63 o                         
  11   7   2       3459.91       3420.27       210.07 o                         
  12   7   2        280.86        278.79       300.82 o                         
  -4   8   2       4182.60       4271.07       257.19 o                         
  -3   8   2       2110.65       2068.18       189.05 o                         
  -2   8   2        627.83        620.90        48.95 o                         
  -1   8   2         71.45         77.58        27.31 o                         
   0   8   2         41.27         90.08        24.96 o                         
   1   8   2       5304.79       5509.48       101.25 o                         
   2   8   2       3441.46       3244.21        80.55 o                         
   3   8   2       3537.11       3516.68        80.80 o                         
   4   8   2       1965.64       1970.88        59.61 o                         
   5   8   2      10541.59      10590.62       144.90 o                         
   6   8   2       7881.38       7886.60       130.80 o                         
   7   8   2         14.93         25.12        25.78 o                         
   8   8   2        494.32        432.63        33.79 o                         
   9   8   2       1389.58       1261.44        57.04 o                         
  10   8   2       3108.87       3247.45       206.33 o                         
  11   8   2         21.08         89.24        74.24 o                         
  12   8   2        105.23         11.87       102.47 o                         
  -3   9   2       1821.34       1861.86       222.42 o                         
  -2   9   2       2828.30       2835.24        93.87 o                         
  -1   9   2       7318.03       7269.56       147.35 o                         
   0   9   2        930.27        959.84        54.59 o                         
   1   9   2       1567.93       1586.07        63.35 o                         
   2   9   2        929.16        970.26        48.63 o                         
   3   9   2         62.26         57.43        26.85 o                         
   4   9   2        427.90        410.23        34.10 o                         
   5   9   2       4361.40       4467.49       103.38 o                         
   6   9   2        202.87        162.17        29.88 o                         
   7   9   2       5399.08       5414.65       116.49 o                         
   8   9   2       1360.96       1446.64        63.99 o                         
   9   9   2       3487.23       3458.87        99.35 o                         
  10   9   2       3403.17       3203.39       201.39 o                         
  11   9   2         92.41         91.06       113.16 o                         
  12   9   2         21.28        166.58       266.89 o                         
  -1  10   2       2681.86       2739.01        97.37 o                         
   0  10   2       3086.06       3110.83       101.60 o                         
   1  10   2        123.10        196.91        35.11 o                         
   2  10   2       3504.45       3827.90       100.94 o                         
   3  10   2        568.25        608.62        43.39 o                         
   4  10   2        271.58        324.83        37.66 o                         
   5  10   2       2799.33       2794.62        88.35 o                         
   6  10   2        533.58        445.12        43.26 o                         
   7  10   2       1049.71       1112.89        58.76 o                         
   8  10   2       2046.53       2066.38        80.55 o                         
   9  10   2       2731.73       2881.60        96.11 o                         
  10  10   2        935.97        952.11        59.38 o                         
  11  10   2       1708.36       1273.26       388.02 o                         
   0  11   2        651.96        598.81        57.72 o                         
   1  11   2         70.39         90.32        37.76 o                         
   2  11   2       7325.25       7592.79       162.11 o                         
   3  11   2       4675.10       4619.04       122.79 o                         
   4  11   2       1217.30       1338.38        67.78 o                         
   5  11   2         22.05        100.42        37.06 o                         
   6  11   2        594.14        629.08        52.90 o                         
   7  11   2        389.03        432.46        48.76 o                         
   8  11   2         78.37        119.29        38.61 o                         
   9  11   2       1703.39       1818.49        80.68 o                         
  10  11   2        785.45        585.28        57.82 o                         
   3  12   2        376.64        479.60       266.75 o                         
   4  12   2        975.13       1163.23        72.29 o                         
   5  12   2       1295.63       1368.46        77.55 o                         
   6  12   2       9362.83       9121.52       194.93 o                         
   7  12   2        550.33        529.83        56.04 o                         
   8  12   2          2.06        -39.38        94.02 o                         
   9  12   2         12.86       -169.62       220.50 o                         
   7  13   2       1579.20       2106.33       370.49 o                         
  -7 -12   3         77.56        357.86       191.31 o                         
  -5 -12   3         58.90        607.02       306.05 o                         
  -4 -12   3        374.04        445.56       153.87 o                         
  -3 -12   3       1142.88       1907.02       435.09 o                         
  -9 -11   3       1853.05       1832.05        98.13 o                         
  -8 -11   3        956.60       1066.60        80.31 o                         
  -7 -11   3        897.43       1108.77        76.44 o                         
  -6 -11   3        741.04        708.22        63.00 o                         
  -5 -11   3          2.59         47.56        39.09 o                         
  -4 -11   3         27.47         54.67        41.19 o                         
  -3 -11   3       1126.25       1317.70        75.52 o                         
  -2 -11   3       2085.78       2253.90       105.21 o                         
  -1 -11   3        249.29        306.25       337.79 o                         
  -9 -10   3       1298.57       1291.88        78.01 o                         
  -8 -10   3       5123.86       5186.98       139.91 o                         
  -7 -10   3       4930.70       4874.34       134.79 o                         
  -6 -10   3         31.23         88.84        42.03 o                         
  -5 -10   3       3014.50       3126.92       100.45 o                         
  -4 -10   3         57.84         92.18        34.12 o                         
  -3 -10   3         35.62         89.14        35.06 o                         
  -2 -10   3        266.83        301.00        42.11 o                         
  -1 -10   3        676.35        780.87        58.06 o                         
   0 -10   3       1146.52       1190.15        67.30 o                         
   1 -10   3       3107.36       3124.74       129.24 o                         
 -10  -9   3       1710.59       2119.55       229.13 o                         
  -9  -9   3        162.50        155.40        34.11 o                         
  -8  -9   3         91.32         89.14        35.61 o                         
  -7  -9   3       4020.65       3896.62       106.17 o                         
  -6  -9   3       1099.44       1162.48        58.85 o                         
  -5  -9   3      11930.16      12010.21       179.90 o                         
  -4  -9   3       6991.16       6906.24       139.89 o                         
  -3  -9   3        824.51        899.23        51.23 o                         
  -2  -9   3        899.23        995.85        55.87 o                         
  -1  -9   3        383.12        452.52        41.23 o                         
   0  -9   3        521.65        610.33        47.46 o                         
   1  -9   3        813.95        795.07        69.05 o                         
   2  -9   3        101.87         86.73        35.59 o                         
   3  -9   3       2535.00       2157.54       375.91 o                         
 -10  -8   3       4157.66       4141.51       238.41 o                         
  -9  -8   3        238.89        236.33        61.61 o                         
  -8  -8   3        420.04        503.27        39.50 o                         
  -7  -8   3       1040.17       1071.99        50.93 o                         
  -6  -8   3       2975.29       2898.29        79.81 o                         
  -5  -8   3        537.40        550.26        36.39 o                         
  -4  -8   3       4412.83       4575.79        92.93 o                         
  -3  -8   3       4337.91       4307.77        90.06 o                         
  -2  -8   3      13936.54      13791.26       173.72 o                         
  -1  -8   3      11156.59      11485.73       159.51 o                         
   0  -8   3        125.56        169.02        26.86 o                         
   1  -8   3         43.62         97.77        30.32 o                         
   2  -8   3        436.08        471.30        40.78 o                         
   3  -8   3        139.67        117.44        36.74 o                         
   4  -8   3        475.43        515.15       216.20 o                         
 -11  -7   3       2216.68       1945.44       234.49 o                         
 -10  -7   3       4597.37       4583.60       296.59 o                         
  -9  -7   3       2132.85       2312.38       153.36 o                         
  -8  -7   3       1223.09       1295.79        55.28 o                         
  -7  -7   3       3443.36       3379.62        80.86 o                         
  -6  -7   3       6600.37       6669.63       114.95 o                         
  -5  -7   3       2511.37       2510.85        66.78 o                         
  -4  -7   3       1025.10       1060.84        40.15 o                         
  -3  -7   3       1129.25       1169.31        42.83 o                         
  -2  -7   3       9156.88       9423.18       122.87 o                         
  -1  -7   3       8794.61       8852.73       133.25 o                         
   0  -7   3       9632.81       9927.48       136.25 o                         
   1  -7   3         13.32         92.80        25.34 o                         
   2  -7   3       8515.09       8598.43       141.40 o                         
   3  -7   3        877.93        917.20        49.68 o                         
   4  -7   3        364.83        504.46        92.04 o                         
   5  -7   3         95.93         75.39       100.90 o                         
 -11  -6   3       4433.04       4539.06       325.52 o                         
 -10  -6   3       1350.79       1580.45       145.38 o                         
  -9  -6   3         43.95         35.32        70.67 o                         
  -8  -6   3        232.12        313.12        30.43 o                         
  -7  -6   3      14442.16      14469.64       166.92 o                         
  -6  -6   3       6936.80       7069.67       111.95 o                         
  -5  -6   3       1980.97       1980.07        55.18 o                         
  -4  -6   3          5.08         32.39        17.27 o                         
  -3  -6   3      10707.57      10625.09       115.84 o                         
  -2  -6   3       3766.91       3752.22        69.95 o                         
  -1  -6   3        550.57        622.76        30.36 o                         
   0  -6   3       1517.50       1632.27        50.63 o                         
   1  -6   3        519.51        514.06        30.88 o                         
   2  -6   3      23552.63      23924.54       238.20 o                         
   3  -6   3       7890.93       7981.51       131.39 o                         
   4  -6   3       2332.67       2275.60        70.98 o                         
   5  -6   3        662.20        803.20        96.94 o                         
   6  -6   3       2047.84       2194.23       195.17 o                         
 -11  -5   3       1089.91       1187.03       236.80 o                         
 -10  -5   3         79.28        129.23        74.65 o                         
  -9  -5   3        166.81        152.38        82.00 o                         
  -8  -5   3       5808.65       5863.15       100.83 o                         
  -7  -5   3      25078.75      25186.06       218.84 o                         
  -6  -5   3       7985.61       8185.36       114.36 o                         
  -5  -5   3         40.10         75.74        16.01 o                         
  -4  -5   3        398.40        438.22        24.96 o                         
  -3  -5   3      18650.03      18820.46       169.83 o                         
  -2  -5   3       6627.25       6735.95        90.74 o                         
  -1  -5   3          4.60         39.76        15.68 o                         
   0  -5   3       1070.16       1014.02        29.07 o                         
   1  -5   3      16753.34      16746.50       162.42 o                         
   2  -5   3       7263.03       7132.27       104.32 o                         
   3  -5   3       4069.09       4023.77        83.78 o                         
   4  -5   3       2163.00       2097.17        63.15 o                         
   5  -5   3       3215.01       3158.95       167.62 o                         
   6  -5   3       9239.19       8726.00       345.23 o                         
   7  -5   3       1170.84       1407.40       193.31 o                         
 -11  -4   3       1250.24       1370.70       182.01 o                         
 -10  -4   3        475.42        567.99       102.33 o                         
  -9  -4   3          2.65        -35.38        60.35 o                         
  -8  -4   3       2043.23       1969.09       114.31 o                         
  -7  -4   3       8904.24       9001.84       118.60 o                         
  -6  -4   3        842.13        818.32        30.61 o                         
  -5  -4   3        953.95       1004.95        32.88 o                         
  -4  -4   3      43137.06      43920.24       306.76 o                         
  -3  -4   3      63813.55      65066.20       414.93 o                         
  -2  -4   3       3440.00       3354.38        56.70 o                         
  -1  -4   3       3343.75       3436.23        57.12 o                         
   0  -4   3        138.08        172.12        15.17 o                         
   1  -4   3      15187.17      14947.09       138.63 o                         
   2  -4   3       2694.94       2774.44        58.45 o                         
   3  -4   3        104.45         99.05        15.58 o                         
   4  -4   3       1198.71       1262.60        46.52 o                         
   5  -4   3      11076.24      10991.34       144.24 o                         
   6  -4   3       8430.95       8055.10       298.41 o                         
   7  -4   3       2168.52       2314.40       193.11 o                         
   8  -4   3        497.58        593.47       173.49 o                         
 -11  -3   3       2304.86       2696.71       351.25 o                         
 -10  -3   3        805.26       1029.40       155.93 o                         
  -9  -3   3       5628.49       5708.50       239.28 o                         
  -8  -3   3       8908.23       9587.89       332.08 o                         
  -7  -3   3         72.46        110.65        15.85 o                         
  -6  -3   3        364.40        350.35        16.96 o                         
  -5  -3   3        509.97        487.19        17.78 o                         
  -4  -3   3      22818.98      23023.27       228.67 o                         
  -3  -3   3      42103.10      42212.62       264.86 o                         
  -2  -3   3       3542.75       3607.56        50.86 o                         
  -1  -3   3      11414.07      12037.33       102.65 o                         
   0  -3   3      40163.13      41040.94       267.78 o                         
   1  -3   3      34715.81      35731.95       229.33 o                         
   2  -3   3       1878.30       1952.33        45.08 o                         
   3  -3   3       2521.63       2585.25        55.85 o                         
   4  -3   3        902.18        914.64        36.98 o                         
   5  -3   3      13918.78      14040.31       150.47 o                         
   6  -3   3       1985.85       1961.45       156.58 o                         
   7  -3   3         10.70        105.69        75.93 o                         
   8  -3   3        558.00        653.76       129.03 o                         
   9  -3   3       3802.22       4052.72       497.56 o                         
 -11  -2   3         47.41        195.52       126.22 o                         
 -10  -2   3         68.11        106.12        80.26 o                         
  -9  -2   3       8954.76       8829.46       345.40 o                         
  -8  -2   3      25504.21      25858.49       495.66 o                         
  -7  -2   3       1920.09       1896.91       101.20 o                         
  -6  -2   3       3990.38       3994.60        46.01 o                         
  -5  -2   3       1391.47       1378.05        25.33 o                         
  -4  -2   3       3560.23       3599.57        39.61 o                         
  -3  -2   3        945.94       1011.39        21.20 o                         
  -2  -2   3       2466.97       2620.56        32.16 o                         
  -1  -2   3       1912.49       1988.53        28.77 o                         
   0  -2   3     127903.41     128697.68       527.50 o                         
   1  -2   3      52689.88      53213.33       305.43 o                         
   2  -2   3         64.40         87.02        11.80 o                         
   3  -2   3       2895.00       3019.35        55.46 o                         
   4  -2   3       5209.65       5100.65        76.75 o                         
   5  -2   3       5112.70       5188.37        79.21 o                         
   6  -2   3        212.07        178.97        51.96 o                         
   7  -2   3        411.40        353.11        86.97 o                         
   8  -2   3       2390.22       2230.77       166.26 o                         
   9  -2   3       6629.56       6503.47       300.71 o                         
 -11  -1   3        322.68        517.56       233.91 o                         
 -10  -1   3        249.82        254.94       134.93 o                         
  -9  -1   3       2698.02       2638.02       171.75 o                         
  -8  -1   3       4694.19       4502.19       199.14 o                         
  -7  -1   3          5.99         -0.16        33.79 o                         
  -6  -1   3       2196.97       2102.00        96.18 o                         
  -5  -1   3      42997.41      40032.51       295.24 o                         
  -4  -1   3      36693.05      36522.33       190.28 o                         
  -3  -1   3       1043.18       1056.30        22.38 o                         
  -2  -1   3        127.40        202.37        10.73 o                         
  -1  -1   3       1471.90       1723.97        25.94 o                         
   0  -1   3      21398.10      21523.90       117.70 o                         
   1  -1   3      20880.60      21015.25       114.55 o                         
   2  -1   3        185.00        224.79        12.10 o                         
   3  -1   3      19009.30      18506.61       117.06 o                         
   4  -1   3      73195.20      71642.50       348.69 o                         
   5  -1   3       5481.29       5388.11        56.83 o                         
   6  -1   3         81.10         98.48        15.91 o                         
   7  -1   3       1967.51       1889.42       126.86 o                         
   8  -1   3        573.28        509.13        80.53 o                         
   9  -1   3       2023.13       1825.19       165.55 o                         
  10  -1   3        378.36        584.22       302.75 o                         
 -10   0   3        991.40        888.75       264.60 o                         
  -9   0   3       3624.21       3703.28       233.73 o                         
  -8   0   3          3.19         -6.47        39.09 o                         
  -7   0   3       1281.65       1341.54        68.99 o                         
  -6   0   3       1010.91       1029.82        76.03 o                         
  -5   0   3      23998.09      23792.52       337.52 o                         
  -4   0   3      30509.25      28612.41       262.63 o                         
  -3   0   3         76.09         93.91         8.42 o                         
  -2   0   3       7608.81       7388.27        59.82 o                         
  -1   0   3      19569.40      19092.07       111.33 o                         
   0   0   3      21398.74      20581.25       123.75 o                         
   1   0   3       3727.97       3726.71        43.58 o                         
   2   0   3       4501.22       4524.31        44.78 o                         
   3   0   3       2670.40       2641.62        34.73 o                         
   4   0   3      51144.51      49749.62       255.86 o                         
   5   0   3       9635.72       9623.35        76.78 o                         
   6   0   3        686.70        678.02        17.23 o                         
   7   0   3      12285.47      12382.76       245.31 o                         
   8   0   3       6642.42       6315.96       278.04 o                         
   9   0   3        175.41        103.92        61.25 o                         
  10   0   3        406.69        589.35       135.98 o                         
  -9   1   3       1668.85       1603.32       202.91 o                         
  -8   1   3        162.78        245.26        71.35 o                         
  -7   1   3         65.08         40.79        38.16 o                         
  -6   1   3       2094.07       2188.61        93.15 o                         
  -5   1   3       9494.79       9533.26       180.04 o                         
  -4   1   3        216.35        198.61         8.05 o                         
  -3   1   3       4326.66       4211.20        42.47 o                         
  -2   1   3       6775.13       6433.37        59.55 o                         
  -1   1   3     186645.64     177902.81      1111.04 o                         
   0   1   3      20253.05      20065.98       105.21 o                         
   1   1   3       1262.13       1308.27        27.65 o                         
   2   1   3         59.31        113.59         9.81 o                         
   3   1   3       4285.65       4323.40        43.73 o                         
   4   1   3       1571.21       1670.82        28.18 o                         
   5   1   3         21.05         33.19         9.22 o                         
   6   1   3        138.71        176.22         9.93 o                         
   7   1   3      12374.74      12636.00       193.38 o                         
   8   1   3      23266.08      23757.66       381.78 o                         
   9   1   3         28.47         21.17        49.55 o                         
  10   1   3        678.19        632.37       126.10 o                         
  11   1   3        473.31        165.22       140.17 o                         
  -9   2   3        189.08         99.22       160.88 o                         
  -8   2   3       2653.42       2638.04       194.49 o                         
  -7   2   3        291.68        344.79        54.66 o                         
  -6   2   3       2474.75       2526.42       138.20 o                         
  -5   2   3       7043.09       7041.21       201.74 o                         
  -4   2   3        133.52        140.97         8.75 o                         
  -3   2   3        821.25        841.06        19.66 o                         
  -2   2   3      14401.32      14486.00       100.05 o                         
  -1   2   3      11595.12      11582.14        78.58 o                         
   0   2   3       2511.12       2748.10        32.88 o                         
   1   2   3       8182.13       8484.85        68.30 o                         
   2   2   3      17472.86      17629.67       106.20 o                         
   3   2   3      49018.04      49056.28       220.80 o                         
   4   2   3       1257.68       1250.60        24.94 o                         
   5   2   3       1282.17       1358.76        28.13 o                         
   6   2   3       1353.91       1379.93        29.37 o                         
   7   2   3       1274.18       1281.00        42.22 o                         
   8   2   3       2735.50       2760.02        94.10 o                         
   9   2   3        169.98        258.81        59.97 o                         
  10   2   3       1241.25       1364.43       147.92 o                         
  11   2   3       6464.49       6247.45       297.42 o                         
  -8   3   3       4118.31       4718.34       265.29 o                         
  -7   3   3       3671.52       3898.55       210.16 o                         
  -6   3   3       3781.81       3656.16       167.99 o                         
  -5   3   3        117.90         16.37        40.38 o                         
  -4   3   3         71.87         71.37        10.89 o                         
  -3   3   3       1083.45       1070.06        25.31 o                         
  -2   3   3       6294.28       6342.32        63.10 o                         
  -1   3   3       4879.46       4802.87        50.38 o                         
   0   3   3       7616.89       7706.81        64.31 o                         
   1   3   3       6365.02       6501.88        56.69 o                         
   2   3   3      16240.99      16850.26       116.37 o                         
   3   3   3      16135.26      16632.01       135.19 o                         
   4   3   3       1935.43       2086.49        42.37 o                         
   5   3   3         81.99        143.81        14.55 o                         
   6   3   3       1620.46       1651.41        45.36 o                         
   7   3   3       6242.61       6156.58        79.27 o                         
   8   3   3        528.10        453.08        41.51 o                         
   9   3   3        502.26        435.56        63.51 o                         
  10   3   3          9.19        132.76        65.17 o                         
  11   3   3       2534.67       2317.68       190.62 o                         
  -8   4   3         31.04       -168.36       168.36 o                         
  -7   4   3       1525.95       1651.71       143.29 o                         
  -6   4   3       2901.22       2923.57       217.04 o                         
  -5   4   3       3768.73       3660.28       177.51 o                         
  -4   4   3      12771.76      12940.09       155.25 o                         
  -3   4   3       1080.66       1085.68        37.89 o                         
  -2   4   3       2822.18       2872.12        51.21 o                         
  -1   4   3        541.87        585.53        22.50 o                         
   0   4   3       1431.18       1351.37        33.05 o                         
   1   4   3        226.16        228.34        16.06 o                         
   2   4   3      12264.31      12377.92       118.13 o                         
   3   4   3         86.28        158.24        15.49 o                         
   4   4   3      19775.40      20341.40       164.37 o                         
   5   4   3       6948.05       7144.99        92.65 o                         
   6   4   3       5383.40       5465.42        77.26 o                         
   7   4   3       4781.65       4719.75        82.56 o                         
   8   4   3        130.45        125.91        23.43 o                         
   9   4   3         76.61         65.89        39.57 o                         
  10   4   3        175.51        315.72        56.58 o                         
  11   4   3        354.52        399.44        88.09 o                         
  -7   5   3        126.28        138.98        80.43 o                         
  -6   5   3        245.25        131.17        86.42 o                         
  -5   5   3       1082.92       1020.94       104.25 o                         
  -4   5   3       3718.76       3725.42        86.03 o                         
  -3   5   3       9561.76       9452.05       124.85 o                         
  -2   5   3        366.72        369.25        23.90 o                         
  -1   5   3      15189.86      14945.65       135.61 o                         
   0   5   3       3288.27       3313.54        55.50 o                         
   1   5   3       4056.21       4278.54        63.78 o                         
   2   5   3       3204.28       3124.45        58.52 o                         
   3   5   3       1389.51       1391.70        35.16 o                         
   4   5   3       1019.81       1003.98        36.65 o                         
   5   5   3       3334.57       3192.95        60.33 o                         
   6   5   3       5925.73       6031.91        89.84 o                         
   7   5   3       3835.50       3638.76        72.80 o                         
   8   5   3       7915.92       8037.88       120.50 o                         
   9   5   3        224.10        194.45        52.13 o                         
  10   5   3       1072.60       1160.35        94.85 o                         
  11   5   3        987.63       1200.10       146.04 o                         
  12   5   3        323.67        288.50       196.58 o                         
  -7   6   3         90.55         89.62       179.32 o                         
  -6   6   3        754.24        805.51       123.29 o                         
  -5   6   3        491.58        371.91        82.76 o                         
  -4   6   3        411.04        514.98        88.30 o                         
  -3   6   3        469.47        463.04        33.21 o                         
  -2   6   3         29.35         25.98        18.53 o                         
  -1   6   3      18388.61      18125.74       184.61 o                         
   0   6   3      12497.37      12242.25       124.24 o                         
   1   6   3       4336.81       4170.97        69.50 o                         
   2   6   3        484.87        486.13        26.24 o                         
   3   6   3       6212.79       6059.81        86.54 o                         
   4   6   3       3739.00       3745.21        73.59 o                         
   5   6   3        496.85        482.42        27.78 o                         
   6   6   3       6284.86       6102.94        89.26 o                         
   7   6   3       2193.46       2183.46        65.53 o                         
   8   6   3      12727.28      12892.74       174.02 o                         
   9   6   3       3331.25       3297.79        81.32 o                         
  10   6   3        369.68        382.91        66.83 o                         
  11   6   3       2058.81       2189.74       148.59 o                         
  12   6   3        835.25       1108.16       304.34 o                         
  -5   7   3       2459.30       2714.71       189.17 o                         
  -4   7   3         12.07         92.17        72.19 o                         
  -3   7   3         24.07         34.67        30.76 o                         
  -2   7   3       1398.63       1333.79        54.68 o                         
  -1   7   3        939.96        997.72        45.32 o                         
   0   7   3         27.57         84.63        22.46 o                         
   1   7   3       1922.84       1936.62        53.02 o                         
   2   7   3       6658.08       6684.39       103.41 o                         
   3   7   3      34618.84      34683.72       276.13 o                         
   4   7   3       5419.10       5328.75        94.66 o                         
   5   7   3        492.40        495.31        30.90 o                         
   6   7   3        303.18        259.84        27.38 o                         
   7   7   3       1047.39       1162.03        46.61 o                         
   8   7   3        113.83        190.06        33.49 o                         
   9   7   3       1386.61       1460.16        61.32 o                         
  10   7   3        285.45        276.35        91.88 o                         
  11   7   3       9518.76       9541.10       451.31 o                         
  12   7   3       4556.69       3983.07       529.07 o                         
  -4   8   3        182.47        251.08        89.39 o                         
  -3   8   3        344.76        284.26        97.54 o                         
  -2   8   3       4726.22       4820.52       120.88 o                         
  -1   8   3        623.94        633.53        42.87 o                         
   0   8   3        734.65        784.72        43.85 o                         
   1   8   3        265.61        243.36        27.72 o                         
   2   8   3       6346.62       6391.12       105.91 o                         
   3   8   3       8022.35       8088.67       120.30 o                         
   4   8   3       1258.31       1277.56        49.40 o                         
   5   8   3        754.15        719.19        39.90 o                         
   6   8   3      16088.89      15779.99       185.43 o                         
   7   8   3      10862.82      10691.89       158.21 o                         
   8   8   3       1017.85        986.75        49.62 o                         
   9   8   3        137.56        152.41        31.54 o                         
  10   8   3         91.94        210.77        71.87 o                         
  11   8   3       1562.71       1368.15       136.05 o                         
  12   8   3       1156.44       1178.85       324.18 o                         
  -3   9   3       2831.60       3054.69       238.19 o                         
  -2   9   3       4342.57       4453.45       117.36 o                         
  -1   9   3        101.77        136.89        32.61 o                         
   0   9   3        105.05        131.24        31.51 o                         
   1   9   3        148.70        122.66        27.45 o                         
   2   9   3       6116.94       5993.86       113.86 o                         
   3   9   3         30.38         26.30        25.44 o                         
   4   9   3        918.59        927.97        45.14 o                         
   5   9   3       1088.63       1136.47        51.63 o                         
   6   9   3      14431.25      14227.24       193.93 o                         
   7   9   3      11065.43      10896.07       169.58 o                         
   8   9   3       1335.29       1354.07        60.76 o                         
   9   9   3        356.42        373.65        36.55 o                         
  10   9   3       5051.91       4913.39       247.32 o                         
  11   9   3        671.30        682.76       148.74 o                         
  -1  10   3        248.68        240.70        37.81 o                         
   0  10   3        483.27        580.87        50.35 o                         
   1  10   3       4121.42       4185.36       115.42 o                         
   2  10   3       3944.59       4007.46       104.52 o                         
   3  10   3        275.19        297.41        35.50 o                         
   4  10   3        374.10        348.33        36.02 o                         
   5  10   3       2782.55       2866.80        87.20 o                         
   6  10   3       9296.11       9319.48       168.93 o                         
   7  10   3        180.34        266.22        35.57 o                         
   8  10   3        269.85        281.71        36.75 o                         
   9  10   3       1589.83       1493.31        71.78 o                         
  10  10   3      10399.80      10258.53       200.47 o                         
  11  10   3       3268.57       3011.76       579.00 o                         
   0  11   3       3082.73       3301.01       125.50 o                         
   1  11   3      10597.35      10887.93       203.81 o                         
   2  11   3       2063.97       2104.57        85.68 o                         
   3  11   3        431.79        359.12        45.18 o                         
   4  11   3         63.72         94.88        36.58 o                         
   5  11   3       3285.53       3293.85       106.26 o                         
   6  11   3       3822.96       3941.07       123.69 o                         
   7  11   3        160.94        171.93        38.62 o                         
   8  11   3        241.79        274.68        40.77 o                         
   9  11   3       5115.33       4939.44       133.93 o                         
  10  11   3       6327.64       6197.16       182.54 o                         
   3  12   3       1524.89       1671.67       219.77 o                         
   4  12   3       7045.41       6958.41       168.54 o                         
   5  12   3       6921.56       6726.10       162.57 o                         
   6  12   3        545.61        560.03        55.99 o                         
   7  12   3          0.15         14.06        38.07 o                         
   8  12   3         99.70        147.88        42.63 o                         
   9  12   3       3935.22       3864.32       629.31 o                         
   7  13   3       2287.44       2111.61       373.66 o                         
  -7 -11   4          2.46        -17.10       108.57 o                         
  -6 -11   4       3874.81       3767.37       125.61 o                         
  -5 -11   4       3030.09       3141.16       116.54 o                         
  -4 -11   4          6.33         77.67        63.69 o                         
  -3 -11   4         56.28        182.49        80.67 o                         
  -2 -11   4        807.02        761.28       162.02 o                         
  -9 -10   4       2014.56       2140.20       104.94 o                         
  -8 -10   4          1.45          8.27        40.07 o                         
  -7 -10   4        862.07        925.53        60.48 o                         
  -6 -10   4       4895.20       4923.93       133.15 o                         
  -5 -10   4       1902.09       1968.19        82.12 o                         
  -4 -10   4         17.11         39.40        34.09 o                         
  -3 -10   4        339.49        480.38        47.51 o                         
  -2 -10   4       5519.85       5606.37       135.11 o                         
  -1 -10   4       3548.19       3618.88       113.65 o                         
   0 -10   4        995.46       1196.26        70.84 o                         
   1 -10   4        637.11        752.80        68.34 o                         
  -9  -9   4        571.01        550.50        55.94 o                         
  -8  -9   4        132.88        119.68        36.28 o                         
  -7  -9   4      11789.29      11445.51       190.00 o                         
  -6  -9   4      20778.64      21034.74       265.57 o                         
  -5  -9   4       1254.08       1388.69        61.92 o                         
  -4  -9   4        316.51        360.32        40.85 o                         
  -3  -9   4        173.68        156.79        32.33 o                         
  -2  -9   4       3917.22       4025.38       108.07 o                         
  -1  -9   4       1374.32       1407.43        66.22 o                         
   0  -9   4          6.60          6.65        33.81 o                         
   1  -9   4        743.16        720.29        54.89 o                         
   2  -9   4       5915.91       6122.98       153.31 o                         
   3  -9   4       3387.81       3598.51       479.74 o                         
 -10  -8   4         43.74         48.33        83.13 o                         
  -9  -8   4        268.73        280.09        63.88 o                         
  -8  -8   4        148.43        177.74        29.21 o                         
  -7  -8   4       5333.23       5507.65       112.47 o                         
  -6  -8   4      13452.03      14041.76       187.79 o                         
  -5  -8   4       1468.70       1535.63        57.34 o                         
  -4  -8   4       2717.27       2719.06        74.50 o                         
  -3  -8   4      16527.52      16498.74       200.11 o                         
  -2  -8   4       9720.23       9746.89       152.41 o                         
  -1  -8   4        152.80        148.13        28.02 o                         
   0  -8   4       1093.41       1240.59        56.62 o                         
   1  -8   4        233.66        257.26        33.48 o                         
   2  -8   4       5011.18       5191.95       119.30 o                         
   3  -8   4       1227.00       1124.69        63.62 o                         
   4  -8   4         34.40        -26.96       135.95 o                         
 -11  -7   4      11045.18      10639.90       819.48 o                         
 -10  -7   4        895.57        879.19       137.94 o                         
  -9  -7   4       1539.73       1546.61       118.39 o                         
  -8  -7   4       2280.84       2329.98        70.42 o                         
  -7  -7   4       1344.01       1376.79        54.33 o                         
  -6  -7   4        138.14        152.94        26.31 o                         
  -5  -7   4        600.77        623.12        34.33 o                         
  -4  -7   4        251.72        285.96        26.21 o                         
  -3  -7   4      32276.61      32084.98       269.35 o                         
  -2  -7   4      24023.36      24216.51       230.48 o                         
  -1  -7   4        412.93        448.94        33.83 o                         
   0  -7   4       1022.48       1022.97        45.17 o                         
   1  -7   4       4613.78       4651.78       101.62 o                         
   2  -7   4        794.94        869.35        47.72 o                         
   3  -7   4        516.29        577.35        42.70 o                         
   4  -7   4        449.30        558.26        84.95 o                         
   5  -7   4       1791.90       2130.24       294.75 o                         
 -11  -6   4       1366.32       1571.08       225.63 o                         
 -10  -6   4          5.63         73.58       113.36 o                         
  -9  -6   4        706.01        641.51        80.06 o                         
  -8  -6   4      13870.00      13883.62       169.35 o                         
  -7  -6   4      20753.21      20508.15       212.12 o                         
  -6  -6   4        680.17        785.45        40.71 o                         
  -5  -6   4        246.03        319.47        24.29 o                         
  -4  -6   4         25.91         40.24        18.18 o                         
  -3  -6   4       5044.56       5051.29        84.56 o                         
  -2  -6   4       5913.42       5942.33       101.25 o                         
  -1  -6   4        762.03        747.71        36.49 o                         
   0  -6   4      13752.85      14035.75       169.61 o                         
   1  -6   4      38532.54      38980.86       316.80 o                         
   2  -6   4       7324.97       7382.77       124.88 o                         
   3  -6   4        249.48        246.53        29.09 o                         
   4  -6   4         64.75        120.61        30.69 o                         
   5  -6   4        288.40        190.68       109.46 o                         
   6  -6   4        818.61        152.45       205.79 o                         
 -11  -5   4         31.05       -156.39       171.68 o                         
 -10  -5   4       1134.59        835.08       129.04 o                         
  -9  -5   4       1479.47       1535.25       149.41 o                         
  -8  -5   4      11093.98      11224.20       305.56 o                         
  -7  -5   4       7696.49       7503.69       111.29 o                         
  -6  -5   4        137.01        128.42        22.45 o                         
  -5  -5   4       3716.71       3652.40        70.17 o                         
  -4  -5   4      16657.81      16663.50       173.35 o                         
  -3  -5   4       3752.09       3740.10        68.39 o                         
  -2  -5   4       1554.46       1612.42        45.91 o                         
  -1  -5   4        130.86        180.13        23.97 o                         
   0  -5   4        897.21        889.57        35.24 o                         
   1  -5   4      18622.17      18500.93       178.35 o                         
   2  -5   4       5475.10       5410.27       100.89 o                         
   3  -5   4        997.62        930.06        44.32 o                         
   4  -5   4      10101.93      10156.98       151.80 o                         
   5  -5   4       6435.43       6236.93       258.90 o                         
   6  -5   4         16.30         52.40        65.31 o                         
 -11  -4   4          2.95         36.11       140.00 o                         
 -10  -4   4         25.12        -10.55        64.92 o                         
  -9  -4   4       1023.08       1015.17       113.86 o                         
  -8  -4   4       3019.95       3109.28       164.85 o                         
  -7  -4   4        737.47        729.84        32.46 o                         
  -6  -4   4       3246.76       3147.65        64.74 o                         
  -5  -4   4       5855.87       5889.40        88.12 o                         
  -4  -4   4      32621.13      31953.31       246.35 o                         
  -3  -4   4      13417.66      13408.80       124.34 o                         
  -2  -4   4       1060.92       1145.60        35.72 o                         
  -1  -4   4         67.87         93.74        17.47 o                         
   0  -4   4       2171.87       2312.10        50.29 o                         
   1  -4   4        279.99        291.03        19.32 o                         
   2  -4   4       1010.09       1004.72        36.32 o                         
   3  -4   4        245.17        272.63        26.79 o                         
   4  -4   4       8671.44       8658.38       139.51 o                         
   5  -4   4      15152.01      14931.53       180.73 o                         
   6  -4   4        201.76         38.76        77.59 o                         
   7  -4   4       1115.53       1020.26       135.73 o                         
   8  -4   4        865.08       1277.24       309.13 o                         
 -10  -3   4        346.11        362.56       119.28 o                         
  -9  -3   4        233.25        195.56        62.98 o                         
  -8  -3   4       3134.67       3142.63       166.70 o                         
  -7  -3   4        232.88        271.40        25.27 o                         
  -6  -3   4        290.97        299.32        18.00 o                         
  -5  -3   4       4638.79       4658.35        74.45 o                         
  -4  -3   4       7429.22       7537.49        86.25 o                         
  -3  -3   4       1959.36       1980.10        38.73 o                         
  -2  -3   4       2976.30       2995.79        53.48 o                         
  -1  -3   4       9577.41      10241.44       116.22 o                         
   0  -3   4      28294.23      28733.38       212.64 o                         
   1  -3   4        444.66        449.92        22.26 o                         
   2  -3   4        881.66        872.07        26.56 o                         
   3  -3   4        418.72        416.23        22.88 o                         
   4  -3   4       1040.29       1047.26        40.26 o                         
   5  -3   4        203.09        168.30        22.46 o                         
   6  -3   4         65.72         28.88        71.52 o                         
   7  -3   4        758.30        789.45       118.76 o                         
   8  -3   4       6675.19       7254.25       344.93 o                         
   9  -3   4       1650.14       2560.53       480.90 o                         
 -11  -2   4       2572.71       3501.98       596.42 o                         
 -10  -2   4       2985.85       3021.53       248.49 o                         
  -9  -2   4       2506.59       2450.77       192.60 o                         
  -8  -2   4        225.25        218.64        82.32 o                         
  -7  -2   4        582.17        640.92        67.72 o                         
  -6  -2   4       1306.82       1275.13        26.53 o                         
  -5  -2   4       1723.34       1771.99        34.01 o                         
  -4  -2   4       7136.59       7416.33        86.00 o                         
  -3  -2   4       5516.17       5574.00        73.17 o                         
  -2  -2   4      10491.17      10656.52       107.52 o                         
  -1  -2   4      19015.87      19163.77       175.90 o                         
   0  -2   4       5809.67       5710.81        74.16 o                         
   1  -2   4       3390.41       3544.45        59.12 o                         
   2  -2   4        266.14        377.72        22.40 o                         
   3  -2   4       1226.34       1282.00        33.32 o                         
   4  -2   4       3588.74       3415.86        60.47 o                         
   5  -2   4        989.39       1046.36        36.73 o                         
   6  -2   4        450.85        280.86        68.07 o                         
   7  -2   4         21.88        170.69        78.56 o                         
   8  -2   4       2422.88       2443.78       196.91 o                         
   9  -2   4        329.62        471.30       101.77 o                         
 -10  -1   4        657.34        400.33       250.37 o                         
  -9  -1   4       2400.80       2524.89       194.77 o                         
  -8  -1   4       3723.18       3900.22       160.65 o                         
  -7  -1   4      13236.09      13241.53       285.95 o                         
  -6  -1   4       1440.01       1110.40        48.24 o                         
  -5  -1   4        996.73       1013.31        22.06 o                         
  -4  -1   4        181.60        196.04        14.16 o                         
  -3  -1   4       1209.88       1295.79        28.82 o                         
  -2  -1   4       2338.14       2480.51        36.44 o                         
  -1  -1   4      12047.71      12081.52        91.56 o                         
   0  -1   4        282.28        334.20        15.44 o                         
   1  -1   4      37278.18      37016.62       196.75 o                         
   2  -1   4      13613.40      13400.92       116.20 o                         
   3  -1   4       9260.22       9313.65        95.15 o                         
   4  -1   4       2185.52       2114.28        46.88 o                         
   5  -1   4         76.73         83.93        14.33 o                         
   6  -1   4        351.91        347.85        20.90 o                         
   7  -1   4        767.01        767.40        88.02 o                         
   8  -1   4        642.32        601.12        95.17 o                         
   9  -1   4       1180.04       1117.21       126.22 o                         
  10  -1   4        718.10       1314.39       419.23 o                         
 -10   0   4        136.38        189.89       167.53 o                         
  -9   0   4         13.11       -111.87       111.87 o                         
  -8   0   4       1038.20       1011.90        92.19 o                         
  -7   0   4       2281.82       2186.58        94.83 o                         
  -6   0   4       8236.82       8272.23       170.02 o                         
  -5   0   4        600.57        561.69        17.44 o                         
  -4   0   4      27222.69      26347.21       147.20 o                         
  -3   0   4       5283.04       5180.15        57.29 o                         
  -2   0   4        869.86        825.50        21.90 o                         
  -1   0   4         41.43        103.23        11.97 o                         
   0   0   4        466.83        594.36        21.51 o                         
   1   0   4         49.04         65.76        13.01 o                         
   2   0   4       9930.70      10068.98        81.47 o                         
   3   0   4       7744.41       7443.90        68.50 o                         
   4   0   4      11818.35      11533.85       102.00 o                         
   5   0   4      23523.02      22892.96       145.43 o                         
   6   0   4       1135.07       1130.95        29.47 o                         
   7   0   4       1611.24       1541.14       103.20 o                         
   8   0   4         84.69        138.08        52.98 o                         
   9   0   4        422.07        358.57        68.11 o                         
  10   0   4        265.81        257.58       155.72 o                         
  -9   1   4       1372.00       1160.95       173.47 o                         
  -8   1   4        716.86        761.02        82.96 o                         
  -7   1   4        963.15        998.22        81.29 o                         
  -6   1   4         17.93         73.07        32.09 o                         
  -5   1   4       1137.17       1219.27        60.74 o                         
  -4   1   4      21109.28      20192.12       123.89 o                         
  -3   1   4      23451.50      22823.31       143.31 o                         
  -2   1   4       5333.91       5155.18        56.18 o                         
  -1   1   4       7686.97       7769.29        62.32 o                         
   0   1   4      36830.08      36254.21       194.87 o                         
   1   1   4       6481.73       6901.07        75.67 o                         
   2   1   4       6548.22       6896.58        68.50 o                         
   3   1   4       2802.74       2878.21        41.47 o                         
   4   1   4       6172.27       6236.20        65.01 o                         
   5   1   4      19628.20      19090.81       131.33 o                         
   6   1   4       9115.68       8935.39        77.89 o                         
   7   1   4        302.38        388.12        25.21 o                         
   8   1   4       6879.87       6912.64       198.85 o                         
   9   1   4       2223.25       2133.07       165.58 o                         
  10   1   4         75.19        -26.22        75.15 o                         
  -9   2   4       2293.45       2545.65       735.00 o                         
  -8   2   4       2076.02       2050.98       146.11 o                         
  -7   2   4         64.42         18.76        48.40 o                         
  -6   2   4        163.27        127.89        50.50 o                         
  -5   2   4       3426.35       3043.61       135.08 o                         
  -4   2   4       1076.21       1037.87        22.21 o                         
  -3   2   4        367.24        357.94        16.52 o                         
  -2   2   4         24.68         45.28         9.18 o                         
  -1   2   4      14068.70      14029.46        91.27 o                         
   0   2   4      56402.32      55748.27       257.09 o                         
   1   2   4      10822.19      11098.17        88.58 o                         
   2   2   4       1255.85       1398.13        29.83 o                         
   3   2   4      10012.62      10449.42        79.17 o                         
   4   2   4        777.67        731.87        21.90 o                         
   5   2   4       2824.03       2971.46        53.82 o                         
   6   2   4       2381.45       2479.18        49.65 o                         
   7   2   4         36.88         45.48        19.62 o                         
   8   2   4      17128.47      17149.96       331.75 o                         
   9   2   4      13484.80      13848.76       376.70 o                         
  10   2   4        803.39        752.88       134.85 o                         
  11   2   4         21.46        165.54        85.32 o                         
  -8   3   4        212.75        289.72        88.85 o                         
  -7   3   4          0.04         20.33        85.39 o                         
  -6   3   4        224.14        145.16        53.31 o                         
  -5   3   4       7037.19       6786.74       207.62 o                         
  -4   3   4        653.89        640.19        24.88 o                         
  -3   3   4       1087.50       1072.11        31.65 o                         
  -2   3   4       1085.81       1050.03        34.51 o                         
  -1   3   4      20220.59      20118.86       184.40 o                         
   0   3   4      11675.62      11415.26       111.26 o                         
   1   3   4       4204.57       4257.98        65.15 o                         
   2   3   4        722.51        756.60        30.45 o                         
   3   3   4      26081.42      26199.69       201.19 o                         
   4   3   4      36355.39      35545.55       239.51 o                         
   5   3   4        150.36        140.54        16.58 o                         
   6   3   4       1428.37       1416.19        47.03 o                         
   7   3   4        602.88        617.93        34.69 o                         
   8   3   4       3484.08       3416.93       106.82 o                         
   9   3   4       1254.44       1265.01        83.42 o                         
  10   3   4       2375.42       2445.57       150.19 o                         
  11   3   4        836.18       1057.34       216.92 o                         
  12   3   4       8206.35       8192.68       520.60 o                         
  -8   4   4        106.89        368.78       190.98 o                         
  -7   4   4       1130.21       1493.70       148.92 o                         
  -6   4   4       7701.76       7562.60       272.81 o                         
  -5   4   4       7354.18       7048.05       244.92 o                         
  -4   4   4        415.71        429.95        27.11 o                         
  -3   4   4        308.36        336.40        31.22 o                         
  -2   4   4        758.34        798.39        33.39 o                         
  -1   4   4      14489.01      14099.71       156.84 o                         
   0   4   4        188.37        226.93        17.53 o                         
   1   4   4       3369.38       3342.77        59.65 o                         
   2   4   4       8325.38       8681.94       101.25 o                         
   3   4   4      49398.96      48970.02       375.66 o                         
   4   4   4      31348.40      32094.74       236.38 o                         
   5   4   4       3923.93       4066.47        67.90 o                         
   6   4   4        184.58        226.69        19.41 o                         
   7   4   4      16039.03      15789.66       174.35 o                         
   8   4   4       3098.60       3088.39        78.44 o                         
   9   4   4        772.34        785.57        64.82 o                         
  10   4   4        157.49        136.45        57.58 o                         
  11   4   4        863.07        884.95       110.37 o                         
  -7   5   4        260.14        114.01       113.69 o                         
  -6   5   4       6991.89       7166.80       282.83 o                         
  -5   5   4       5667.12       5847.80       236.75 o                         
  -4   5   4        615.18        524.62        74.83 o                         
  -3   5   4       5929.59       5878.06       109.94 o                         
  -2   5   4      13074.42      12929.39       149.85 o                         
  -1   5   4       7119.21       6885.34       102.29 o                         
   0   5   4        596.09        609.88        27.96 o                         
   1   5   4       1433.38       1415.76        42.36 o                         
   2   5   4       6739.21       6838.18        90.27 o                         
   3   5   4      35378.61      35395.38       282.94 o                         
   4   5   4        133.57        199.18        18.32 o                         
   5   5   4        783.74        813.47        32.82 o                         
   6   5   4       7319.15       7304.90       104.77 o                         
   7   5   4      33017.82      32878.41       279.71 o                         
   8   5   4       9532.47       9312.32       140.95 o                         
   9   5   4        487.60        545.13        61.80 o                         
  10   5   4        430.91        432.68        70.45 o                         
  11   5   4       3685.16       3689.65       207.37 o                         
  -6   6   4        757.90        788.37       101.85 o                         
  -5   6   4        355.23        338.96        80.08 o                         
  -4   6   4        209.58        131.89        64.94 o                         
  -3   6   4       6463.46       6460.29       125.47 o                         
  -2   6   4      29687.83      29195.07       267.60 o                         
  -1   6   4       5144.97       5082.36        91.43 o                         
   0   6   4       2378.14       2258.90        55.22 o                         
   1   6   4        730.83        797.59        33.32 o                         
   2   6   4       9015.47       9125.11       110.01 o                         
   3   6   4       9715.03       9681.66       120.76 o                         
   4   6   4        890.63        841.96        28.68 o                         
   5   6   4        123.42        131.44        24.44 o                         
   6   6   4      26689.83      26556.37       262.96 o                         
   7   6   4      27906.13      27531.28       265.73 o                         
   8   6   4        120.80        184.02        24.86 o                         
   9   6   4          0.66         24.48        24.26 o                         
  10   6   4       2224.30       2130.75       144.14 o                         
  11   6   4       8219.88       8498.12       312.14 o                         
  12   6   4       1121.70       1000.19       270.04 o                         
  -5   7   4        269.52        254.85        82.39 o                         
  -4   7   4         61.71         51.39        62.57 o                         
  -3   7   4        213.84        221.43        39.59 o                         
  -2   7   4       7838.55       7688.59       134.58 o                         
  -1   7   4       1866.16       1952.20        61.85 o                         
   0   7   4       4398.41       4342.47        85.81 o                         
   1   7   4      25155.17      25010.93       230.91 o                         
   2   7   4      31615.95      30901.36       263.42 o                         
   3   7   4        275.96        245.82        23.12 o                         
   4   7   4          1.26          4.71        17.00 o                         
   5   7   4        250.40        233.58        27.08 o                         
   6   7   4       9013.75       8757.33       132.62 o                         
   7   7   4       6501.02       6491.36       122.87 o                         
   8   7   4         21.65         66.68        26.87 o                         
   9   7   4       3260.01       3346.65        88.84 o                         
  10   7   4      13526.50      13291.27       364.64 o                         
  11   7   4       5437.94       5581.58       231.01 o                         
  12   7   4        163.61        385.14       222.63 o                         
  -4   8   4       1084.62       1280.47       134.63 o                         
  -3   8   4       2708.60       3193.90       209.09 o                         
  -2   8   4        371.96        394.93        40.85 o                         
  -1   8   4        309.39        302.41        35.13 o                         
   0   8   4         59.70         88.49        24.96 o                         
   1   8   4       9785.33       9949.04       142.59 o                         
   2   8   4      24843.76      24482.20       238.36 o                         
   3   8   4         18.31         57.18        23.83 o                         
   4   8   4       7231.29       7409.94       123.12 o                         
   5   8   4      10043.90       9963.53       153.11 o                         
   6   8   4       5773.68       5738.25       110.53 o                         
   7   8   4        356.48        348.50        33.29 o                         
   8   8   4       1953.36       1968.40        73.99 o                         
   9   8   4         52.36         98.88        30.95 o                         
  10   8   4      10694.54      10827.44       324.10 o                         
  11   8   4       3637.98       4024.51       216.91 o                         
  12   8   4        402.10        391.20       124.28 o                         
  -3   9   4       4844.13       5095.84       422.43 o                         
  -2   9   4        354.41        295.84        92.34 o                         
  -1   9   4        476.54        491.22        42.65 o                         
   0   9   4        240.01        206.44        33.47 o                         
   1   9   4       1935.13       1957.78        72.16 o                         
   2   9   4       1294.61       1373.66        54.59 o                         
   3   9   4         21.33         22.46        24.33 o                         
   4   9   4       3546.24       3581.33        85.52 o                         
   5   9   4      22908.56      23040.38       255.04 o                         
   6   9   4      15176.12      15072.96       205.31 o                         
   7   9   4        802.18        751.55        47.36 o                         
   8   9   4        761.40        776.17        49.19 o                         
   9   9   4        329.58        362.59        42.68 o                         
  10   9   4       2178.81       2193.07        95.69 o                         
  11   9   4       1110.14       1071.46       119.53 o                         
  -1  10   4       1561.56       1647.60        76.50 o                         
   0  10   4       4428.73       4691.93       125.09 o                         
   1  10   4       6556.51       7192.84       148.98 o                         
   2  10   4         24.31         46.68        30.85 o                         
   3  10   4        517.29        585.76        43.33 o                         
   4  10   4         19.95         66.29        30.51 o                         
   5  10   4       5960.32       6127.06       131.18 o                         
   6  10   4       2086.49       2080.85        86.25 o                         
   7  10   4        833.91        798.07        51.17 o                         
   8  10   4       4439.41       4259.31       113.26 o                         
   9  10   4      10067.99      10121.53       191.33 o                         
  10  10   4       1416.96       1525.74        75.99 o                         
   0  11   4       2011.76       2160.01       102.20 o                         
   1  11   4       1094.47       1098.95        67.72 o                         
   2  11   4        546.45        578.32        51.12 o                         
   3  11   4        896.73       1038.86        61.59 o                         
   4  11   4       1994.76       2086.90        86.13 o                         
   5  11   4       2361.49       2434.67        95.57 o                         
   6  11   4        220.20        160.31        38.06 o                         
   7  11   4        144.75        163.42        36.14 o                         
   8  11   4        921.47       1047.22        61.51 o                         
   9  11   4       6549.58       6425.18       153.24 o                         
  10  11   4        796.36        717.64        68.24 o                         
   1  12   4        322.07        328.12       195.71 o                         
   3  12   4       1213.58       1239.32       171.31 o                         
   4  12   4       2064.67       2263.97        97.13 o                         
   5  12   4       1367.80       1452.57        80.24 o                         
   6  12   4        156.06        174.15        45.99 o                         
   7  12   4        169.90        183.45        42.68 o                         
   8  12   4        649.57        701.44        63.15 o                         
   9  12   4        835.22       1100.90       245.76 o                         
   7  13   4         85.38        312.16       183.98 o                         
  -7 -11   5         58.63        -71.48       301.50 o                         
  -6 -11   5        676.54        736.52       412.49 o                         
  -5 -11   5        362.36        201.13        99.08 o                         
  -4 -11   5          4.73         43.94        82.32 o                         
  -3 -11   5       2015.63       2616.26       260.57 o                         
  -2 -11   5      11961.02      13871.94       735.78 o                         
  -9 -10   5          3.50         77.14        51.33 o                         
  -8 -10   5        311.59        334.67        46.14 o                         
  -7 -10   5       4877.51       4836.60       140.23 o                         
  -6 -10   5       1212.64       1257.11        76.20 o                         
  -5 -10   5       1003.43       1061.66        66.72 o                         
  -4 -10   5         83.48        109.70        38.77 o                         
  -3 -10   5        242.08        290.90        43.71 o                         
  -2 -10   5       4245.25       4392.46       125.57 o                         
  -1 -10   5       1069.02       1176.80        72.98 o                         
   0 -10   5        291.18        337.78        53.22 o                         
  -9  -9   5       1584.39       1651.05       272.27 o                         
  -8  -9   5       1742.01       1648.10        73.15 o                         
  -7  -9   5       7847.85       7732.29       151.70 o                         
  -6  -9   5       1717.49       1769.51        78.76 o                         
  -5  -9   5         76.44        111.78        37.40 o                         
  -4  -9   5        166.66        173.33        36.37 o                         
  -3  -9   5       1856.70       1958.49        77.07 o                         
  -2  -9   5          2.90         25.62        32.17 o                         
  -1  -9   5        689.14        732.98        53.85 o                         
   0  -9   5         64.56         73.95        35.21 o                         
   1  -9   5       2418.18       2498.82        97.91 o                         
   2  -9   5       5597.14       5747.79       167.27 o                         
 -10  -8   5         22.73        202.96       302.64 o                         
  -9  -8   5         35.65         24.58        63.89 o                         
  -8  -8   5       2373.43       2307.94        76.23 o                         
  -7  -8   5       2016.71       1920.80        69.74 o                         
  -6  -8   5       1609.20       1725.65        66.22 o                         
  -5  -8   5       2305.27       2323.39        70.96 o                         
  -4  -8   5       2075.69       2195.17        69.32 o                         
  -3  -8   5       6792.58       6946.74       132.22 o                         
  -2  -8   5        225.88        309.10        33.30 o                         
  -1  -8   5        453.20        448.00        37.00 o                         
   0  -8   5         18.35         34.82        29.22 o                         
   1  -8   5        591.13        737.04        50.28 o                         
   2  -8   5          0.95         42.44        33.14 o                         
   3  -8   5        304.17        301.84        40.32 o                         
 -10  -7   5       1057.96       1254.31       158.80 o                         
  -9  -7   5        779.87        738.85        94.15 o                         
  -8  -7   5        266.92        207.28        29.28 o                         
  -7  -7   5        976.40       1008.03        49.14 o                         
  -6  -7   5       1576.58       1607.40        59.51 o                         
  -5  -7   5       4748.78       4714.49        99.30 o                         
  -4  -7   5       9046.06       8718.74       129.33 o                         
  -3  -7   5       1348.00       1467.63        52.15 o                         
  -2  -7   5       2633.62       2688.64        74.14 o                         
  -1  -7   5        727.54        786.26        46.87 o                         
   0  -7   5        422.74        430.16        32.08 o                         
   1  -7   5       2309.36       2449.92        76.98 o                         
   2  -7   5        642.67        651.57        44.65 o                         
   3  -7   5       1167.00       1189.10        59.49 o                         
   4  -7   5        251.05        189.83        77.07 o                         
 -11  -6   5       1736.90       2233.01       374.04 o                         
 -10  -6   5       5529.97       5351.05       575.46 o                         
  -9  -6   5       1405.86       1316.26       121.61 o                         
  -8  -6   5         27.70         86.70        24.30 o                         
  -7  -6   5       1015.60        964.10        46.07 o                         
  -6  -6   5         17.70         15.72        22.02 o                         
  -5  -6   5       1903.93       1936.62        56.21 o                         
  -4  -6   5       2777.01       2814.94        69.82 o                         
  -3  -6   5         81.02        149.13        24.98 o                         
  -2  -6   5      25523.97      24967.14       247.10 o                         
  -1  -6   5      11968.27      12085.35       165.76 o                         
   0  -6   5       3079.74       3084.84        77.44 o                         
   1  -6   5         54.58         81.98        23.05 o                         
   2  -6   5       1462.20       1404.98        60.25 o                         
   3  -6   5         28.17         86.12        28.75 o                         
   4  -6   5        199.97        222.89        32.22 o                         
   5  -6   5        208.06        144.37        73.00 o                         
 -11  -5   5        758.76       1118.05       307.02 o                         
 -10  -5   5        600.88        606.28       119.28 o                         
  -9  -5   5       2522.75       2638.51       163.60 o                         
  -8  -5   5         44.01        136.56        62.38 o                         
  -7  -5   5      13915.95      13895.57       167.57 o                         
  -6  -5   5       6113.66       6228.46       106.28 o                         
  -5  -5   5       1389.62       1429.47        48.35 o                         
  -4  -5   5        268.29        273.94        30.62 o                         
  -3  -5   5        773.21        798.52        33.28 o                         
  -2  -5   5         32.20         66.42        19.96 o                         
  -1  -5   5        963.23        973.45        39.59 o                         
   0  -5   5       6576.85       6453.92        96.04 o                         
   1  -5   5      11085.91      11101.72       139.17 o                         
   2  -5   5      18155.32      17611.57       204.38 o                         
   3  -5   5       1612.48       1661.51        63.96 o                         
   4  -5   5        205.55        223.40        29.11 o                         
   5  -5   5         21.59         12.85        77.48 o                         
   6  -5   5        405.96        214.39        92.35 o                         
   7  -5   5        214.21        883.50       359.21 o                         
 -11  -4   5       1016.44       1486.54       321.01 o                         
 -10  -4   5       1068.36       1232.27       145.92 o                         
  -9  -4   5        188.85        159.75        83.61 o                         
  -8  -4   5        237.04        221.89        62.51 o                         
  -7  -4   5      12184.93      12378.31       147.77 o                         
  -6  -4   5       6691.30       6526.46       121.10 o                         
  -5  -4   5       4742.11       4669.99        86.18 o                         
  -4  -4   5       2789.41       2666.24        57.72 o                         
  -3  -4   5      20896.90      20201.87       176.01 o                         
  -2  -4   5        695.49        749.80        32.78 o                         
  -1  -4   5       4930.28       5139.47        87.27 o                         
   0  -4   5        139.01        145.69        19.17 o                         
   1  -4   5       2544.26       2438.28        53.30 o                         
   2  -4   5      15575.43      15042.43       141.01 o                         
   3  -4   5       8871.95       8650.96       122.69 o                         
   4  -4   5       1006.80       1029.95        50.74 o                         
   5  -4   5       7781.02       7525.05       138.01 o                         
   6  -4   5       3326.87       3218.86       216.30 o                         
   7  -4   5         32.86         99.33        90.33 o                         
   8  -4   5        130.16         54.39       226.58 o                         
 -11  -3   5        823.87        951.16       265.36 o                         
 -10  -3   5         80.06         90.80        97.49 o                         
  -9  -3   5         47.34        -36.93        71.15 o                         
  -8  -3   5       4881.57       4733.45       194.75 o                         
  -7  -3   5       1850.80       1922.02        53.83 o                         
  -6  -3   5        390.10        388.82        25.31 o                         
  -5  -3   5        197.41        216.08        19.42 o                         
  -4  -3   5      11022.65      10807.54       116.63 o                         
  -3  -3   5      48165.72      47781.56       309.96 o                         
  -2  -3   5      12441.99      12481.64       125.76 o                         
  -1  -3   5         17.60         25.57        18.82 o                         
   0  -3   5       9053.27       8945.30       109.68 o                         
   1  -3   5       4694.44       4481.87        70.20 o                         
   2  -3   5       2617.15       2628.88        52.52 o                         
   3  -3   5        384.77        356.75        18.02 o                         
   4  -3   5         46.17         53.93        19.53 o                         
   5  -3   5      16642.08      16189.87       203.12 o                         
   6  -3   5      14156.94      13728.68       434.01 o                         
   7  -3   5       2863.27       2631.76       202.59 o                         
   8  -3   5        104.57        120.27       125.96 o                         
   9  -3   5       1231.92       1104.35       463.51 o                         
 -10  -2   5         22.33        -40.35        89.40 o                         
  -9  -2   5        633.48        353.72       113.70 o                         
  -8  -2   5       6453.77       6569.55       223.84 o                         
  -7  -2   5        768.49        815.23        70.30 o                         
  -6  -2   5        322.19        322.62        23.06 o                         
  -5  -2   5       2813.96       2874.29        58.29 o                         
  -4  -2   5      27298.37      27632.03       227.67 o                         
  -3  -2   5      15379.67      15526.26       155.01 o                         
  -2  -2   5        251.03        245.29        21.85 o                         
  -1  -2   5        815.28        859.36        33.92 o                         
   0  -2   5      29871.77      29821.52       241.40 o                         
   1  -2   5      38237.61      37846.96       279.53 o                         
   2  -2   5        479.24        485.08        24.87 o                         
   3  -2   5       1140.24       1176.16        39.06 o                         
   4  -2   5       2236.68       2136.98        49.16 o                         
   5  -2   5       2270.50       2232.88        61.17 o                         
   6  -2   5       2431.26       2475.86        63.64 o                         
   7  -2   5       2575.54       2471.99       186.86 o                         
   8  -2   5        683.69        964.64       130.55 o                         
   9  -2   5       9778.29      10469.11       480.81 o                         
 -10  -1   5       1189.54       1330.28       256.63 o                         
  -9  -1   5       8765.35       8417.37       512.13 o                         
  -8  -1   5       8035.87       7977.94       259.58 o                         
  -7  -1   5         16.71         17.44        39.52 o                         
  -6  -1   5        103.39        103.76        21.31 o                         
  -5  -1   5        908.17        916.84        28.75 o                         
  -4  -1   5      14920.69      14975.80       128.35 o                         
  -3  -1   5        147.51        164.99        20.63 o                         
  -2  -1   5       2621.40       2619.02        49.37 o                         
  -1  -1   5      18209.64      18010.33       164.51 o                         
   0  -1   5      67446.34      65079.93       416.56 o                         
   1  -1   5      43529.99      43264.76       331.52 o                         
   2  -1   5       3425.97       3342.09        56.84 o                         
   3  -1   5          5.78         24.53        15.73 o                         
   4  -1   5      21479.68      20898.15       201.00 o                         
   5  -1   5       9345.62       8911.20       116.87 o                         
   6  -1   5        244.23        229.65        21.20 o                         
   7  -1   5        212.78        162.03        55.12 o                         
   8  -1   5       1826.54       1867.58       168.65 o                         
   9  -1   5       4860.32       4694.82       250.00 o                         
  10  -1   5       3534.87       2770.49       570.82 o                         
 -10   0   5         44.12        148.61       151.35 o                         
  -9   0   5       5654.64       6384.02       290.31 o                         
  -8   0   5       6104.81       5995.15       304.75 o                         
  -7   0   5        383.01        503.00        60.53 o                         
  -6   0   5       9685.05       9562.64       205.57 o                         
  -5   0   5      17646.51      16885.95       114.45 o                         
  -4   0   5       7822.63       7685.49        72.85 o                         
  -3   0   5        104.11        102.55        12.16 o                         
  -2   0   5       1962.70       2012.33        39.40 o                         
  -1   0   5      10228.39      10417.16        95.43 o                         
   0   0   5      50340.86      50017.16       363.46 o                         
   1   0   5        332.22        301.92        20.42 o                         
   2   0   5       2354.38       2288.88        48.36 o                         
   3   0   5      21320.80      21326.86       252.18 o                         
   4   0   5      45915.67      43219.38       292.72 o                         
   5   0   5      12911.16      12605.84       128.85 o                         
   6   0   5        490.58        509.74        29.07 o                         
   7   0   5        425.48        398.98        49.63 o                         
   8   0   5       5400.71       5703.29       220.80 o                         
   9   0   5       1111.51       1112.34       126.28 o                         
  10   0   5         28.19          1.39        93.35 o                         
  -9   1   5       1065.44       1026.63       164.35 o                         
  -8   1   5        105.47         46.41        85.30 o                         
  -7   1   5        181.06        128.10        50.60 o                         
  -6   1   5       5159.53       5498.19       201.46 o                         
  -5   1   5      40101.41      38247.73       290.28 o                         
  -4   1   5       9380.15       9082.30        80.45 o                         
  -3   1   5       8404.49       8043.54        81.38 o                         
  -2   1   5       2885.25       2807.57        47.49 o                         
  -1   1   5       5603.83       5356.31        57.30 o                         
   0   1   5       7453.35       7382.19        73.48 o                         
   1   1   5       2142.32       2186.78        45.81 o                         
   2   1   5         47.18         88.08        16.72 o                         
   3   1   5      38109.07      38244.47       311.39 o                         
   4   1   5      51120.99      51947.25       345.85 o                         
   5   1   5        887.87        916.48        34.92 o                         
   6   1   5        632.40        617.58        32.76 o                         
   7   1   5       1808.24       1776.97        48.38 o                         
   8   1   5      11804.13      11970.10       261.33 o                         
   9   1   5       1567.27       1611.73       143.27 o                         
  10   1   5         97.09        136.01        94.20 o                         
  -9   2   5       1482.80       1761.59       333.87 o                         
  -8   2   5        849.71        837.51       139.31 o                         
  -7   2   5         92.37         92.89        59.05 o                         
  -6   2   5        181.57        283.05        51.72 o                         
  -5   2   5       7947.73       8000.25       187.85 o                         
  -4   2   5       2146.80       2080.93        39.48 o                         
  -3   2   5       2011.96       2004.36        37.50 o                         
  -2   2   5      42948.36      41024.64       240.82 o                         
  -1   2   5      51695.73      48695.39       292.36 o                         
   0   2   5       6721.42       6777.90        75.78 o                         
   1   2   5        268.23        275.35        20.28 o                         
   2   2   5       5383.32       5540.50        83.98 o                         
   3   2   5       8493.37       8546.14        91.35 o                         
   4   2   5      17472.00      17793.18       189.75 o                         
   5   2   5        207.30        192.96        17.21 o                         
   6   2   5       3523.75       3532.11        71.50 o                         
   7   2   5      38164.00      38583.46       357.36 o                         
   8   2   5       9511.96       9646.39       215.85 o                         
   9   2   5        167.02        205.42        80.31 o                         
  10   2   5        404.89        377.36        94.55 o                         
  11   2   5        462.24        643.13       111.71 o                         
  -8   3   5        551.10        527.93       115.06 o                         
  -7   3   5       1752.91       1763.13       154.06 o                         
  -6   3   5       4268.77       4656.66       186.27 o                         
  -5   3   5        963.53       1033.49        90.90 o                         
  -4   3   5        901.39        864.47        43.19 o                         
  -3   3   5         13.50         53.93        17.50 o                         
  -2   3   5       8354.27       7972.99       104.31 o                         
  -1   3   5      70804.70      69975.18       466.66 o                         
   0   3   5        308.65        307.44        21.11 o                         
   1   3   5      17772.37      17654.30       158.22 o                         
   2   3   5      31928.32      31280.37       267.86 o                         
   3   3   5      23858.33      24129.09       184.90 o                         
   4   3   5        144.53        161.23        15.72 o                         
   5   3   5       3554.26       3505.56        62.52 o                         
   6   3   5        523.94        499.87        32.38 o                         
   7   3   5      16342.04      17238.56       242.07 o                         
   8   3   5       8760.34       9755.63       152.51 o                         
   9   3   5        488.71        537.02        64.90 o                         
  10   3   5       3029.10       3158.89       185.70 o                         
  11   3   5       4543.71       4532.52       292.50 o                         
  12   3   5        921.63        551.20       215.01 o                         
  -8   4   5       1651.11       1994.02       457.00 o                         
  -7   4   5       2618.70       2660.35       196.90 o                         
  -6   4   5       7383.20       8093.20       281.63 o                         
  -5   4   5       1002.77       1095.66       100.73 o                         
  -4   4   5       1863.24       1782.88        69.71 o                         
  -3   4   5        396.72        373.54        26.25 o                         
  -2   4   5       3900.21       3872.34        75.11 o                         
  -1   4   5        902.01        899.92        37.03 o                         
   0   4   5        499.87        548.94        28.66 o                         
   1   4   5       2877.48       2805.92        57.90 o                         
   2   4   5      65506.08      65566.10       486.53 o                         
   3   4   5      35315.99      34282.58       301.60 o                         
   4   4   5       1399.78       1403.97        42.85 o                         
   5   4   5       3635.56       3609.24        67.96 o                         
   6   4   5        762.14        767.23        36.31 o                         
   7   4   5       2010.29       2119.35        64.29 o                         
   8   4   5       1119.24       1091.64        49.59 o                         
   9   4   5       1712.77       1582.05        90.55 o                         
  10   4   5       2529.38       2561.25       144.00 o                         
  11   4   5      11719.20      12390.82       418.13 o                         
  -7   5   5        945.07       1308.33       251.73 o                         
  -6   5   5        872.53        905.57       111.32 o                         
  -5   5   5       2149.69       2153.67       146.19 o                         
  -4   5   5       2021.45       2074.03       131.09 o                         
  -3   5   5       4807.73       4891.49        99.21 o                         
  -2   5   5      12450.32      12289.83       169.15 o                         
  -1   5   5        105.79        101.93        21.03 o                         
   0   5   5        758.78        756.36        35.56 o                         
   1   5   5         89.18        131.25        15.28 o                         
   2   5   5       6986.47       6742.04       109.36 o                         
   3   5   5       4046.87       4007.71        89.64 o                         
   4   5   5       2621.76       2684.55        59.98 o                         
   5   5   5      10108.06       9837.97       127.13 o                         
   6   5   5      32692.74      31961.09       257.82 o                         
   7   5   5       2906.88       2917.25        72.94 o                         
   8   5   5       1082.40       1141.80        47.58 o                         
   9   5   5        464.42        524.90        57.41 o                         
  10   5   5          9.88         18.87        47.71 o                         
  11   5   5       1916.36       1814.80       158.48 o                         
  -6   6   5        127.75        123.29        90.18 o                         
  -5   6   5       2642.53       3176.53       189.59 o                         
  -4   6   5       2491.79       2555.86       156.62 o                         
  -3   6   5       3251.27       3354.39        84.08 o                         
  -2   6   5       2249.52       2344.19        77.91 o                         
  -1   6   5       1627.70       1649.62        58.14 o                         
   0   6   5        470.43        472.64        31.75 o                         
   1   6   5       3427.66       3433.22        71.21 o                         
   2   6   5       5615.73       5482.86        94.40 o                         
   3   6   5       1327.68       1363.82        38.52 o                         
   4   6   5       1276.57       1299.45        46.77 o                         
   5   6   5       1618.01       1598.71        47.97 o                         
   6   6   5       8871.54       8665.16       135.37 o                         
   7   6   5       1067.20       1083.61        46.18 o                         
   8   6   5       2927.36       2820.63        79.01 o                         
   9   6   5       2600.16       2605.49        80.90 o                         
  10   6   5       2790.04       3040.10       150.13 o                         
  11   6   5          8.74        -18.07        76.52 o                         
  12   6   5         42.39        -82.10       169.32 o                         
  -5   7   5         65.13        165.43        95.74 o                         
  -4   7   5        780.38        763.99       141.43 o                         
  -3   7   5       3139.18       3163.44       193.04 o                         
  -2   7   5       1253.82       1224.67        59.74 o                         
  -1   7   5       9970.90       9789.24       147.31 o                         
   0   7   5       3523.04       3440.56        80.97 o                         
   1   7   5       3050.05       3003.12        72.77 o                         
   2   7   5       2484.17       2433.48        63.23 o                         
   3   7   5         22.46         68.52        21.03 o                         
   4   7   5         88.65        127.66        17.85 o                         
   5   7   5        511.38        506.66        38.07 o                         
   6   7   5        743.62        687.99        40.34 o                         
   7   7   5       2862.71       2791.16        85.30 o                         
   8   7   5        975.67       1067.64        52.92 o                         
   9   7   5       2633.03       2637.01        83.07 o                         
  10   7   5       4539.12       4875.42       207.93 o                         
  11   7   5         34.78         43.41        68.39 o                         
  12   7   5        596.85        552.42       393.71 o                         
  -4   8   5         17.64         37.44        85.04 o                         
  -3   8   5        815.87        912.44       140.87 o                         
  -2   8   5         22.11         31.62        31.03 o                         
  -1   8   5       2475.69       2431.58        80.47 o                         
   0   8   5       2990.76       2987.52        81.46 o                         
   1   8   5       1136.27       1155.61        51.29 o                         
   2   8   5       5585.42       5359.68       108.11 o                         
   3   8   5       8598.14       8556.34       130.65 o                         
   4   8   5        141.90        183.74        26.10 o                         
   5   8   5       4060.82       4060.01        97.44 o                         
   6   8   5       2711.89       2712.38        77.52 o                         
   7   8   5        558.89        547.16        43.06 o                         
   8   8   5        414.17        316.20        57.58 o                         
   9   8   5        746.72        733.23        48.77 o                         
  10   8   5          6.28        117.56        70.09 o                         
  11   8   5       1806.32       1946.66       154.16 o                         
  12   8   5       1164.59       1150.76       167.98 o                         
  -3   9   5         94.73        275.69       112.21 o                         
  -2   9   5        816.82        687.19       109.94 o                         
  -1   9   5         12.77         63.52        35.99 o                         
   0   9   5        337.54        266.10        36.16 o                         
   1   9   5       1025.23       1034.21        52.24 o                         
   2   9   5       6290.32       6186.78       120.39 o                         
   3   9   5       8212.78       8241.42       135.86 o                         
   4   9   5       3001.36       2976.54        80.78 o                         
   5   9   5        257.90        262.79        35.11 o                         
   6   9   5       3622.99       3686.28        97.39 o                         
   7   9   5        294.96        288.84        36.94 o                         
   8   9   5        130.82        101.78        34.13 o                         
   9   9   5       2486.54       2522.64        91.63 o                         
  10   9   5         48.08         23.34        33.67 o                         
  11   9   5       4276.34       4429.75       259.19 o                         
  -1  10   5        249.38        217.94        44.49 o                         
   0  10   5         71.68         63.59        34.45 o                         
   1  10   5        153.23        102.60        32.75 o                         
   2  10   5        370.27        321.31        37.37 o                         
   3  10   5        132.07        141.84        32.16 o                         
   4  10   5        842.30        912.72        50.61 o                         
   5  10   5        304.95        395.28        40.92 o                         
   6  10   5      17499.62      17442.77       243.87 o                         
   7  10   5       4309.09       4202.35       112.11 o                         
   8  10   5         40.00        106.13        39.19 o                         
   9  10   5          0.46         44.59        36.68 o                         
  10  10   5        529.31        468.73        57.85 o                         
   0  11   5        142.27        161.36        44.73 o                         
   1  11   5       3220.58       3241.89       111.77 o                         
   2  11   5       2200.30       2274.63        90.03 o                         
   3  11   5        476.97        618.68        52.19 o                         
   4  11   5          2.87         63.94        35.52 o                         
   5  11   5        151.28        243.44        42.17 o                         
   6  11   5       2992.32       3026.32       103.28 o                         
   7  11   5       1882.08       1846.64        79.73 o                         
   8  11   5        535.99        673.34        53.50 o                         
   9  11   5       5024.16       4947.58       140.30 o                         
  10  11   5       8200.62       7925.64       216.21 o                         
   1  12   5       4471.84       4219.44       527.22 o                         
   2  12   5       1635.40       1560.83       297.85 o                         
   3  12   5         66.72        201.73       172.89 o                         
   4  12   5        234.63        237.95        45.31 o                         
   5  12   5       2726.60       2783.68       109.30 o                         
   6  12   5        392.98        261.78        53.64 o                         
   7  12   5        186.32        194.46        44.87 o                         
   8  12   5          2.22         78.61        41.57 o                         
   9  12   5       2376.19       2433.76       442.86 o                         
   7  13   5          5.05       -185.28       196.81 o                         
  -6 -11   6        102.24        214.22       243.71 o                         
  -5 -11   6       4056.12       4252.09       305.03 o                         
  -4 -11   6       5189.12       4965.85       351.62 o                         
  -3 -11   6       1293.90       1317.70       371.93 o                         
  -2 -11   6         39.54        373.33       231.23 o                         
  -8 -10   6          9.84         40.75        42.08 o                         
  -7 -10   6        362.03        416.31        54.30 o                         
  -6 -10   6        601.09        768.17        62.18 o                         
  -5 -10   6         80.26        101.12        39.66 o                         
  -4 -10   6        760.13        702.99        59.12 o                         
  -3 -10   6       2247.38       2306.88        99.25 o                         
  -2 -10   6       2769.14       2995.24       110.48 o                         
  -1 -10   6       8878.41       9513.89       335.00 o                         
   0 -10   6       1240.40        989.17       293.17 o                         
  -9  -9   6       2926.22       2837.10       296.04 o                         
  -8  -9   6       1103.28       1076.77        63.67 o                         
  -7  -9   6        960.06        978.38        58.76 o                         
  -6  -9   6       9394.91       9204.71       177.58 o                         
  -5  -9   6        161.05        142.94        38.02 o                         
  -4  -9   6       1130.20       1094.18        62.83 o                         
  -3  -9   6        198.90        267.05        39.12 o                         
  -2  -9   6       1982.56       2028.75        85.39 o                         
  -1  -9   6       4079.26       4045.44       122.38 o                         
   0  -9   6       5524.98       5894.02       150.29 o                         
   1  -9   6        480.76        472.56        52.92 o                         
   2  -9   6       3596.91       3380.83       128.90 o                         
 -10  -8   6       1297.79       1067.51       323.55 o                         
  -9  -8   6        169.58        226.41        80.95 o                         
  -8  -8   6          5.26         52.10        30.37 o                         
  -7  -8   6       4804.95       4763.42       114.54 o                         
  -6  -8   6      14189.58      14001.43       200.23 o                         
  -5  -8   6       5267.11       5106.37       118.23 o                         
  -4  -8   6         39.89         81.85        25.92 o                         
  -3  -8   6       3345.47       3505.78        96.04 o                         
  -2  -8   6       4333.53       4309.59       106.12 o                         
  -1  -8   6        450.07        486.64        40.90 o                         
   0  -8   6          3.81         58.90        32.74 o                         
   1  -8   6          4.04         56.66        34.91 o                         
   2  -8   6       7624.76       7886.09       162.60 o                         
   3  -8   6       7563.74       7653.91       178.57 o                         
 -10  -7   6        337.42        359.16       118.90 o                         
  -9  -7   6          1.30        -43.37        71.69 o                         
  -8  -7   6       1228.91       1147.30        55.68 o                         
  -7  -7   6      12788.65      12374.50       184.81 o                         
  -6  -7   6       5391.49       5372.54       117.76 o                         
  -5  -7   6         67.26        110.91        29.01 o                         
  -4  -7   6         28.88         71.74        24.73 o                         
  -3  -7   6      15666.61      15004.00       195.80 o                         
  -2  -7   6      16125.77      16151.92       205.62 o                         
  -1  -7   6        503.64        530.93        40.25 o                         
   0  -7   6        342.07        328.24        35.71 o                         
   1  -7   6       2747.47       2663.78        87.45 o                         
   2  -7   6       2085.34       2165.71        80.03 o                         
   3  -7   6        517.25        588.33        47.05 o                         
   4  -7   6       1027.68        921.43       122.22 o                         
 -11  -6   6       4460.34       5069.91       562.43 o                         
 -10  -6   6          0.33        228.13        88.04 o                         
  -9  -6   6         31.82         79.75        74.50 o                         
  -8  -6   6        362.94        390.72        67.43 o                         
  -7  -6   6       5646.68       5612.74       114.34 o                         
  -6  -6   6        315.89        293.73        31.51 o                         
  -5  -6   6        426.41        469.18        38.13 o                         
  -4  -6   6       9319.81       9238.69       140.16 o                         
  -3  -6   6      29995.41      29903.05       280.59 o                         
  -2  -6   6       8191.77       8067.82       132.62 o                         
  -1  -6   6       1299.50       1321.42        55.13 o                         
   0  -6   6         23.21         61.34        26.07 o                         
   1  -6   6       8500.47       8248.47       139.37 o                         
   2  -6   6       4787.30       4737.41       112.41 o                         
   3  -6   6        181.32        257.30        37.13 o                         
   4  -6   6         94.93        138.45        32.12 o                         
   5  -6   6       1671.33       1376.89       140.47 o                         
   6  -6   6       2905.69       1924.02       485.37 o                         
 -10  -5   6        155.39        152.01       100.89 o                         
  -9  -5   6       3657.61       3804.57       221.80 o                         
  -8  -5   6      13836.22      14129.44       597.17 o                         
  -7  -5   6       2078.54       2176.41        65.25 o                         
  -6  -5   6         16.64         41.80        24.58 o                         
  -5  -5   6       1146.02       1107.83        54.47 o                         
  -4  -5   6       2854.66       2836.01        68.29 o                         
  -3  -5   6      18585.69      18356.93       185.67 o                         
  -2  -5   6       1475.03       1510.22        51.41 o                         
  -1  -5   6        708.84        782.00        37.46 o                         
   0  -5   6       9411.27       9443.40       132.73 o                         
   1  -5   6      30716.84      30573.15       267.99 o                         
   2  -5   6       3964.34       3945.71        88.39 o                         
   3  -5   6       2173.98       2068.44        73.75 o                         
   4  -5   6         12.41         45.47        29.69 o                         
   5  -5   6       4470.02       4360.85       249.41 o                         
   6  -5   6        877.02        714.17       121.70 o                         
   7  -5   6          6.85       -326.15       326.15 o                         
 -10  -4   6         38.20         42.90        75.09 o                         
  -9  -4   6       2418.80       2429.28       177.66 o                         
  -8  -4   6      21437.18      22211.64       565.88 o                         
  -7  -4   6       8782.29       8736.22       126.51 o                         
  -6  -4   6       3097.49       3063.33        87.49 o                         
  -5  -4   6       3111.58       2865.66        63.82 o                         
  -4  -4   6       5495.78       5316.41        81.40 o                         
  -3  -4   6       2355.41       2309.68        57.05 o                         
  -2  -4   6       1215.68       1225.62        42.72 o                         
  -1  -4   6        516.10        518.32        32.59 o                         
   0  -4   6      28128.11      27542.70       251.06 o                         
   1  -4   6      33612.27      32488.36       269.61 o                         
   2  -4   6       1769.50       1749.73        52.13 o                         
   3  -4   6        775.21        751.38        37.99 o                         
   4  -4   6       3970.44       3715.70        89.94 o                         
   5  -4   6       7068.41       6907.36       138.52 o                         
   6  -4   6       1450.34       1238.13       143.79 o                         
   7  -4   6        187.91        201.06        91.51 o                         
   8  -4   6        140.01        598.70       346.76 o                         
 -10  -3   6        335.94        259.58       114.44 o                         
  -9  -3   6        747.23        789.12       110.57 o                         
  -8  -3   6       4063.91       3934.77       186.05 o                         
  -7  -3   6        597.94        627.59        81.02 o                         
  -6  -3   6        794.45        840.77        37.15 o                         
  -5  -3   6      28345.63      27903.17       229.28 o                         
  -4  -3   6      53068.18      51718.64       362.41 o                         
  -3  -3   6        483.92        494.01        28.38 o                         
  -2  -3   6        383.18        376.75        23.73 o                         
  -1  -3   6       1056.75       1067.21        42.63 o                         
   0  -3   6       2781.99       2632.59        63.53 o                         
   1  -3   6       6987.57       6844.81        97.90 o                         
   2  -3   6        832.05        819.60        32.95 o                         
   3  -3   6       3910.60       3708.93        78.66 o                         
   4  -3   6      31990.94      31138.10       277.82 o                         
   5  -3   6      12681.21      12687.57       176.68 o                         
   6  -3   6         27.63         66.19        69.62 o                         
   7  -3   6        137.12        202.79        85.80 o                         
   8  -3   6        299.49        374.68        99.20 o                         
 -10  -2   6       1351.41       1433.66       200.17 o                         
  -9  -2   6       3895.96       3977.01       309.10 o                         
  -8  -2   6        107.79        179.26        76.03 o                         
  -7  -2   6       1424.93       1568.08        99.48 o                         
  -6  -2   6          9.92         45.85        24.50 o                         
  -5  -2   6       6162.72       6053.61        90.50 o                         
  -4  -2   6      22584.98      22314.50       200.05 o                         
  -3  -2   6       1432.12       1495.72        44.53 o                         
  -2  -2   6      12912.35      12739.01       143.60 o                         
  -1  -2   6      30437.46      29764.40       252.37 o                         
   0  -2   6      21521.68      21171.33       201.06 o                         
   1  -2   6        117.46        163.23        21.25 o                         
   2  -2   6       1865.83       1883.53        48.57 o                         
   3  -2   6       1908.71       1914.22        59.08 o                         
   4  -2   6      13715.84      13315.02       149.70 o                         
   5  -2   6       7951.27       7858.89       126.55 o                         
   6  -2   6        445.72        469.99        33.59 o                         
   7  -2   6       5279.21       4940.23       353.22 o                         
   8  -2   6       6470.58       6645.55       328.73 o                         
   9  -2   6        854.34        749.43       158.41 o                         
 -10  -1   6       1657.49       1496.33       339.20 o                         
  -9  -1   6       4004.81       4181.51       318.38 o                         
  -8  -1   6        686.07        621.82        71.60 o                         
  -7  -1   6        769.78        810.12        82.88 o                         
  -6  -1   6        287.93        311.58        23.32 o                         
  -5  -1   6       2585.99       2505.17        54.12 o                         
  -4  -1   6         37.85         63.53        17.13 o                         
  -3  -1   6        823.00        827.80        35.70 o                         
  -2  -1   6        894.09        869.35        35.72 o                         
  -1  -1   6      50371.67      49500.84       341.76 o                         
   0  -1   6      36827.05      35115.64       265.51 o                         
   1  -1   6       1729.78       1870.05        52.21 o                         
   2  -1   6       7290.83       7593.65       103.05 o                         
   3  -1   6       1269.54       1118.20        36.78 o                         
   4  -1   6        991.57        888.89        37.81 o                         
   5  -1   6        144.60        129.03        23.12 o                         
   6  -1   6       1211.30       1147.98        44.12 o                         
   7  -1   6       1309.47       1479.63       122.42 o                         
   8  -1   6      13282.52      13727.56       540.49 o                         
   9  -1   6        450.06        452.00       118.62 o                         
 -10   0   6       1471.04       1125.90       281.70 o                         
  -9   0   6        397.23        417.77       136.47 o                         
  -8   0   6       2522.66       2998.38       239.98 o                         
  -7   0   6       1416.21       1366.98       131.41 o                         
  -6   0   6       3704.80       3702.60       142.39 o                         
  -5   0   6       9872.61       9714.29       100.00 o                         
  -4   0   6        195.68        206.24        18.17 o                         
  -3   0   6        518.62        567.96        32.60 o                         
  -2   0   6         33.92         62.00        15.90 o                         
  -1   0   6       5869.38       5707.32        82.59 o                         
   0   0   6        514.24        541.59        35.90 o                         
   1   0   6       3958.15       4009.42        80.88 o                         
   2   0   6       6668.61       6436.69        98.43 o                         
   3   0   6      44183.30      43241.34       420.82 o                         
   4   0   6       3678.56       3549.74        67.30 o                         
   5   0   6       2919.41       2902.06        65.18 o                         
   6   0   6       1586.18       1570.00        51.61 o                         
   7   0   6        310.13        348.87        58.64 o                         
   8   0   6        674.04        718.86        96.67 o                         
   9   0   6         88.69        200.90       103.70 o                         
  10   0   6         83.89        153.63       111.92 o                         
  -9   1   6         74.20        288.07       129.11 o                         
  -8   1   6       2549.88       2655.51       218.03 o                         
  -7   1   6       2992.11       2981.33       165.98 o                         
  -6   1   6       3319.58       3327.99       142.68 o                         
  -5   1   6        690.20        746.35        28.92 o                         
  -4   1   6       2112.81       2045.30        40.78 o                         
  -3   1   6         38.68         70.65        17.79 o                         
  -2   1   6        631.16        602.19        26.79 o                         
  -1   1   6      15746.44      15856.91       145.52 o                         
   0   1   6       3193.57       3336.52        57.45 o                         
   1   1   6       2555.61       2670.01        62.18 o                         
   2   1   6       1130.56       1150.27        43.92 o                         
   3   1   6      12055.85      12386.94       131.23 o                         
   4   1   6         84.37        133.94        19.81 o                         
   5   1   6       2381.87       2374.20        61.17 o                         
   6   1   6       5988.50       5871.90       103.72 o                         
   7   1   6       4983.75       4919.94       104.90 o                         
   8   1   6          2.19         47.91        37.79 o                         
   9   1   6        206.05        146.80        58.86 o                         
  10   1   6        534.80        369.73       113.92 o                         
  -9   2   6         15.04         23.66       145.02 o                         
  -8   2   6          8.98        -92.97        92.97 o                         
  -7   2   6        278.62        293.40        88.67 o                         
  -6   2   6       3957.09       3696.23       152.82 o                         
  -5   2   6       1628.18       1521.23        77.11 o                         
  -4   2   6      19340.62      18350.41       184.76 o                         
  -3   2   6       3080.58       2996.18        68.74 o                         
  -2   2   6      13336.83      13148.98       163.47 o                         
  -1   2   6        272.64        259.09        19.30 o                         
   0   2   6        108.88        178.05        18.20 o                         
   1   2   6       2277.41       2355.97        61.78 o                         
   2   2   6       3102.90       3010.87        68.85 o                         
   3   2   6       1068.22       1164.04        46.51 o                         
   4   2   6      14195.19      14864.48       155.06 o                         
   5   2   6       5871.77       6218.90        96.98 o                         
   6   2   6       2615.59       2700.85        68.04 o                         
   7   2   6       6966.34       7178.35       122.14 o                         
   8   2   6        546.06        472.60        54.67 o                         
   9   2   6       1165.45       1241.79        99.65 o                         
  10   2   6        393.49        524.65       104.58 o                         
  11   2   6        249.42        170.40        98.06 o                         
  -8   3   6        288.14        508.41       160.81 o                         
  -7   3   6         60.59        -58.04        82.80 o                         
  -6   3   6        549.20        735.54        80.96 o                         
  -5   3   6        203.41        141.67        42.15 o                         
  -4   3   6       1577.06       1495.30        51.47 o                         
  -3   3   6       6133.71       5926.19       103.89 o                         
  -2   3   6       1092.66       1008.38        41.24 o                         
  -1   3   6      25639.45      25111.58       223.28 o                         
   0   3   6      26559.72      26246.31       219.51 o                         
   1   3   6         97.26        154.73        21.73 o                         
   2   3   6       2197.50       2105.55        62.30 o                         
   3   3   6       1297.43       1182.20        38.22 o                         
   4   3   6       1471.12       1565.98        38.30 o                         
   5   3   6        149.09        170.89        19.30 o                         
   6   3   6       1238.04       1273.30        49.24 o                         
   7   3   6        507.59        602.68        36.63 o                         
   8   3   6       8566.61       9071.07       146.73 o                         
   9   3   6       2390.42       2387.43       139.99 o                         
  10   3   6       1371.65       1740.91       159.67 o                         
  11   3   6        668.05        964.02       217.20 o                         
  -8   4   6        856.74       1153.73       494.54 o                         
  -7   4   6        199.54        263.42       102.46 o                         
  -6   4   6       1363.53       1630.05       121.08 o                         
  -5   4   6       1878.90       1965.14       122.31 o                         
  -4   4   6        754.76        812.79        47.01 o                         
  -3   4   6          7.43         23.41        20.16 o                         
  -2   4   6        408.44        363.28        29.12 o                         
  -1   4   6      10767.84      10213.17       132.95 o                         
   0   4   6      18028.07      17255.09       170.77 o                         
   1   4   6       4676.44       4436.33        67.06 o                         
   2   4   6        957.50        968.51        41.35 o                         
   3   4   6      26260.95      25826.90       235.76 o                         
   4   4   6         63.53        110.99        16.51 o                         
   5   4   6       2828.92       2818.50        56.50 o                         
   6   4   6       3833.32       3614.04        76.72 o                         
   7   4   6        319.86        322.33        30.73 o                         
   8   4   6       9143.73       8994.15       139.93 o                         
   9   4   6       2344.90       2368.74       110.20 o                         
  10   4   6        287.27        252.57        66.08 o                         
  11   4   6        701.24        728.60       175.06 o                         
  -7   5   6          7.88        252.51       247.46 o                         
  -6   5   6       2499.71       2597.23       179.56 o                         
  -5   5   6       7212.71       7793.81       274.27 o                         
  -4   5   6        210.87        240.76        61.18 o                         
  -3   5   6         66.17         93.56        25.02 o                         
  -2   5   6       1181.93       1060.41        46.02 o                         
  -1   5   6        659.44        667.14        35.87 o                         
   0   5   6        465.64        450.53        28.94 o                         
   1   5   6       1027.66        976.81        41.27 o                         
   2   5   6       2194.06       2185.32        61.80 o                         
   3   5   6      48325.19      47537.80       387.90 o                         
   4   5   6      19189.82      18751.05       200.46 o                         
   5   5   6         85.50        122.52        19.57 o                         
   6   5   6       1006.11       1007.69        38.85 o                         
   7   5   6       2265.83       2173.63        64.89 o                         
   8   5   6        206.95        242.71        29.82 o                         
   9   5   6         30.18         67.90        40.60 o                         
  10   5   6        794.79        977.56        93.25 o                         
  11   5   6       4107.56       4381.97       331.06 o                         
  -6   6   6       2637.31       2438.42       340.83 o                         
  -5   6   6       1243.90       1192.99       120.41 o                         
  -4   6   6        208.48        198.52        62.03 o                         
  -3   6   6        159.61        158.05        27.48 o                         
  -2   6   6       9641.90       9670.84       152.62 o                         
  -1   6   6       7173.27       6906.40       133.01 o                         
   0   6   6       2087.32       2140.81        72.34 o                         
   1   6   6        344.62        343.48        30.85 o                         
   2   6   6       1331.73       1316.45        45.37 o                         
   3   6   6       6006.43       6126.51       122.42 o                         
   4   6   6       2342.43       2235.82        62.18 o                         
   5   6   6        779.64        797.46        40.06 o                         
   6   6   6      13643.50      12994.92       160.59 o                         
   7   6   6      30697.96      29987.20       284.17 o                         
   8   6   6        743.21        660.43        40.52 o                         
   9   6   6        628.52        584.01        44.97 o                         
  10   6   6        120.34        104.04        58.72 o                         
  11   6   6        718.74        717.52       111.42 o                         
  12   6   6        699.20        741.35       266.59 o                         
  -5   7   6         26.58        179.84        97.03 o                         
  -4   7   6        628.06        352.12        94.78 o                         
  -3   7   6       3244.43       3119.87       174.29 o                         
  -2   7   6      11684.83      11751.07       185.15 o                         
  -1   7   6       2787.30       2826.66        88.81 o                         
   0   7   6        152.23        136.15        27.95 o                         
   1   7   6        481.85        582.41        38.75 o                         
   2   7   6      11168.92      11062.85       170.15 o                         
   3   7   6        896.58        907.03        48.45 o                         
   4   7   6       1787.54       1853.00        64.66 o                         
   5   7   6         12.10         47.75        29.21 o                         
   6   7   6       7617.05       7866.30       136.48 o                         
   7   7   6      21034.05      20354.23       241.60 o                         
   8   7   6       3556.51       3418.65        98.21 o                         
   9   7   6         63.97        108.18        31.34 o                         
  10   7   6       7960.44       8035.49       270.69 o                         
  11   7   6       4756.92       4793.43       218.14 o                         
  12   7   6        133.38         -8.92       100.12 o                         
  -4   8   6          3.71        -23.13        78.72 o                         
  -3   8   6       2656.53       2555.29       170.55 o                         
  -2   8   6       5027.56       5101.61       127.01 o                         
  -1   8   6        188.41        177.34        37.06 o                         
   0   8   6       2096.29       2157.27        81.13 o                         
   1   8   6       6890.09       6619.71       123.22 o                         
   2   8   6      17460.31      17158.86       211.89 o                         
   3   8   6       4035.75       4183.36       101.21 o                         
   4   8   6         52.02         35.97        24.09 o                         
   5   8   6        922.84       1034.69        59.45 o                         
   6   8   6      10937.86      10614.44       178.26 o                         
   7   8   6       1334.66       1458.19        67.43 o                         
   8   8   6        110.95         63.72        32.30 o                         
   9   8   6        294.44        279.09        37.26 o                         
  10   8   6      13254.97      13028.06       421.08 o                         
  11   8   6       9577.65       9599.65       316.71 o                         
  -3   9   6       1345.01       1493.28       233.77 o                         
  -2   9   6       1277.74       1242.55       145.39 o                         
  -1   9   6         19.39         14.81        38.31 o                         
   0   9   6       1576.90       1599.00        77.08 o                         
   1   9   6      12710.72      13017.52       182.82 o                         
   2   9   6       8221.09       8364.95       147.13 o                         
   3   9   6        897.93        992.86        52.73 o                         
   4   9   6        455.41        427.08        38.79 o                         
   5   9   6       6245.37       6100.99       131.17 o                         
   6   9   6      11422.43      11296.69       190.59 o                         
   7   9   6        293.84        272.03        36.17 o                         
   8   9   6        120.05        185.78        37.30 o                         
   9   9   6       2459.89       2385.11        91.01 o                         
  10   9   6       7107.52       7035.15       154.53 o                         
  11   9   6        918.44        932.79       118.03 o                         
  12   9   6         61.04       -192.11       192.11 o                         
  -1  10   6        129.83        241.62        40.88 o                         
   0  10   6         19.43         36.33        38.33 o                         
   1  10   6       4750.99       4859.71       133.38 o                         
   2  10   6       2232.72       2298.42        79.83 o                         
   3  10   6       1588.46       1643.09        69.97 o                         
   4  10   6       6289.68       6301.00       133.22 o                         
   5  10   6      15114.18      15372.08       225.87 o                         
   6  10   6       4386.24       4392.17       123.15 o                         
   7  10   6          0.17        104.78        37.87 o                         
   8  10   6         17.93         78.61        38.55 o                         
   9  10   6       2518.64       2418.80        98.24 o                         
  10  10   6       4741.70       4581.25       129.00 o                         
   0  11   6       1948.44       2130.86       111.42 o                         
   1  11   6       1407.42       1458.42        83.03 o                         
   2  11   6         28.92         96.39        38.03 o                         
   3  11   6        306.28        204.01        39.67 o                         
   4  11   6       1510.95       1530.59        72.94 o                         
   5  11   6      12240.54      12125.44       218.64 o                         
   6  11   6        773.22        717.57        54.74 o                         
   7  11   6       3758.02       3838.36       122.26 o                         
   8  11   6       3675.24       3635.42       120.98 o                         
   9  11   6       5125.97       5116.80       147.83 o                         
  10  11   6       1675.46       1834.48       102.77 o                         
   2  12   6        973.27        833.80       246.13 o                         
   3  12   6        440.62        462.51       226.05 o                         
   4  12   6        967.13       1129.34        74.26 o                         
   5  12   6       2209.59       2101.07        97.25 o                         
   6  12   6        256.63        330.22        54.17 o                         
   7  12   6        284.06        291.34        53.84 o                         
   8  12   6       5265.59       5430.63       314.95 o                         
   9  12   6       7539.04       7907.96       791.99 o                         
   6  13   6        399.14        263.64       211.37 o                         
   7  13   6         56.53        328.48       260.54 o                         
  -5 -11   7       2632.52       2653.69       779.32 o                         
  -8 -10   7         72.07       -190.81       297.75 o                         
  -7 -10   7        829.80        550.93       128.03 o                         
  -6 -10   7       5886.23       5998.53       183.43 o                         
  -5 -10   7        841.98        839.70        67.46 o                         
  -4 -10   7        357.07        335.11        75.87 o                         
  -3 -10   7       5169.75       5580.39       354.00 o                         
  -2 -10   7       8185.03       8624.56       377.16 o                         
  -1 -10   7       1622.82       1547.27       174.52 o                         
   0 -10   7        287.79         50.14       201.13 o                         
  -9  -9   7        755.88        947.06       408.36 o                         
  -8  -9   7       2327.05       2369.06        96.89 o                         
  -7  -9   7       1861.82       1756.64        79.77 o                         
  -6  -9   7        200.04        222.86        42.11 o                         
  -5  -9   7         12.96         75.15        40.51 o                         
  -4  -9   7        107.23        108.24        38.62 o                         
  -3  -9   7       6098.11       5991.68       141.56 o                         
  -2  -9   7      11181.92      11583.31       207.82 o                         
  -1  -9   7        461.95        478.94        52.30 o                         
   0  -9   7        536.68        427.04        54.94 o                         
   1  -9   7       2814.32       2932.38       122.79 o                         
   2  -9   7       2489.37       2445.76       335.07 o                         
  -9  -8   7        186.29        224.83       153.40 o                         
  -8  -8   7       6792.60       6647.93       140.84 o                         
  -7  -8   7      16881.81      16661.65       229.91 o                         
  -6  -8   7        333.02        292.43        38.71 o                         
  -5  -8   7        706.47        711.36        48.25 o                         
  -4  -8   7         40.67        146.31        37.81 o                         
  -3  -8   7        246.78        260.91        36.57 o                         
  -2  -8   7       1212.11       1245.28        63.68 o                         
  -1  -8   7        276.90        308.23        39.51 o                         
   0  -8   7       1115.74       1184.54        66.56 o                         
   1  -8   7      14009.82      14450.78       225.29 o                         
   2  -8   7       5382.09       5391.43       137.20 o                         
   3  -8   7         49.43         62.68        41.23 o                         
 -10  -7   7        629.57        918.79       259.09 o                         
  -9  -7   7         61.65        -21.96        77.26 o                         
  -8  -7   7       1427.00       1421.32        64.72 o                         
  -7  -7   7       5465.87       5690.41       126.15 o                         
  -6  -7   7        197.19        182.94        31.72 o                         
  -5  -7   7       2954.78       2893.91        95.00 o                         
  -4  -7   7      11931.21      11639.70       170.36 o                         
  -3  -7   7       6704.02       6655.96       128.98 o                         
  -2  -7   7        709.24        716.24        51.11 o                         
  -1  -7   7        214.36        197.72        30.89 o                         
   0  -7   7        704.90        715.60        48.17 o                         
   1  -7   7       3026.43       2965.71        99.24 o                         
   2  -7   7       2666.71       2767.46       100.34 o                         
   3  -7   7         88.16        148.36        36.53 o                         
   4  -7   7       3307.25       3319.56       298.04 o                         
 -10  -6   7        373.01        371.39       138.59 o                         
  -9  -6   7        350.21        508.70       107.98 o                         
  -8  -6   7        997.44       1075.57       122.66 o                         
  -7  -6   7          3.47         61.69        27.02 o                         
  -6  -6   7        997.17       1034.04        56.78 o                         
  -5  -6   7        424.43        416.68        40.03 o                         
  -4  -6   7      10902.10      11181.43       159.22 o                         
  -3  -6   7      12020.13      11968.36       157.79 o                         
  -2  -6   7         42.01         39.65        25.81 o                         
  -1  -6   7       1933.90       2036.85        67.50 o                         
   0  -6   7       2263.57       2368.10        70.62 o                         
   1  -6   7         22.40         57.46        28.88 o                         
   2  -6   7        116.33        103.77        35.36 o                         
   3  -6   7        479.47        458.57        44.32 o                         
   4  -6   7        931.19        954.06        58.95 o                         
   5  -6   7       6336.59       5811.07       356.83 o                         
   6  -6   7        655.62        711.97       320.67 o                         
 -10  -5   7       1012.43        899.39       177.46 o                         
  -9  -5   7        679.84        941.32       129.96 o                         
  -8  -5   7       4357.59       4588.05       253.75 o                         
  -7  -5   7          9.69         33.45        25.37 o                         
  -6  -5   7        136.14        116.83        28.55 o                         
  -5  -5   7        101.53         73.06        23.36 o                         
  -4  -5   7       2163.03       2158.70        62.78 o                         
  -3  -5   7         18.72         31.78        22.57 o                         
  -2  -5   7       2207.88       2200.90        63.70 o                         
  -1  -5   7       6824.18       6844.21       113.34 o                         
   0  -5   7      18883.21      18447.50       199.18 o                         
   1  -5   7       4426.80       4208.05        89.86 o                         
   2  -5   7       1893.78       1843.25        63.72 o                         
   3  -5   7         12.73         26.26        29.80 o                         
   4  -5   7         68.17        137.23        33.48 o                         
   5  -5   7         31.50        -35.23        84.92 o                         
   6  -5   7         34.46         88.41        79.51 o                         
 -10  -4   7       2476.06       1828.90       218.79 o                         
  -9  -4   7       2341.89       2198.67       173.91 o                         
  -8  -4   7         28.54          1.35        64.37 o                         
  -7  -4   7       2320.82       2348.80        72.04 o                         
  -6  -4   7         47.72         49.32        23.46 o                         
  -5  -4   7        408.33        410.61        33.15 o                         
  -4  -4   7       3096.35       2961.00        63.67 o                         
  -3  -4   7       1149.30       1085.04        42.62 o                         
  -2  -4   7       4219.44       4205.65        84.36 o                         
  -1  -4   7       1742.34       1755.59        57.77 o                         
   0  -4   7       2149.25       2241.57        65.79 o                         
   1  -4   7        429.07        484.00        32.95 o                         
   2  -4   7       4567.31       4411.28        90.64 o                         
   3  -4   7       4430.30       4311.15        93.83 o                         
   4  -4   7       4027.53       4057.81       102.27 o                         
   5  -4   7        236.79        162.42        32.22 o                         
   6  -4   7        516.70        500.90       129.24 o                         
   7  -4   7        108.32         76.53        98.00 o                         
 -10  -3   7         17.90         -4.41       127.89 o                         
  -9  -3   7        998.60        824.00       119.42 o                         
  -8  -3   7       1606.72       1812.54       135.62 o                         
  -7  -3   7      12379.14      12677.44       356.40 o                         
  -6  -3   7       4573.89       4549.41        91.51 o                         
  -5  -3   7        823.62        791.39        37.61 o                         
  -4  -3   7         35.78         59.60        18.15 o                         
  -3  -3   7        802.61        823.74        33.53 o                         
  -2  -3   7       2463.88       2488.98        65.47 o                         
  -1  -3   7        444.08        489.40        32.73 o                         
   0  -3   7        696.37        671.08        37.97 o                         
   1  -3   7      17174.59      16700.62       187.66 o                         
   2  -3   7       6404.69       6196.94       103.61 o                         
   3  -3   7       2591.29       2532.54        72.47 o                         
   4  -3   7       1970.82       2008.33        67.21 o                         
   5  -3   7        649.14        726.54        46.62 o                         
   6  -3   7       1438.12       1600.64       157.70 o                         
   7  -3   7        497.55        381.25        95.96 o                         
   8  -3   7        182.31        -12.50       164.66 o                         
 -10  -2   7        468.66        113.09       119.28 o                         
  -9  -2   7          2.23         96.25        85.23 o                         
  -8  -2   7         20.90         28.18        63.01 o                         
  -7  -2   7        500.43        532.63        84.48 o                         
  -6  -2   7       1827.46       1851.85        52.80 o                         
  -5  -2   7        858.80        938.40        40.32 o                         
  -4  -2   7      17817.05      17287.57       206.92 o                         
  -3  -2   7      22101.50      21295.39       273.93 o                         
  -2  -2   7         37.05         86.41        16.85 o                         
  -1  -2   7         95.19        109.67        22.46 o                         
   0  -2   7          1.51          4.82        18.24 o                         
   1  -2   7        439.29        381.98        27.16 o                         
   2  -2   7         95.63        126.39        21.81 o                         
   3  -2   7       2192.26       2031.04        68.91 o                         
   4  -2   7       2008.99       1884.02        63.33 o                         
   5  -2   7      15528.39      14697.61       192.11 o                         
   6  -2   7       3322.02       3307.72        89.98 o                         
   7  -2   7       1242.88       1253.29       178.59 o                         
   8  -2   7        386.47        381.23       112.11 o                         
   9  -2   7        507.43        645.33       243.75 o                         
 -10  -1   7        121.31         43.88       161.01 o                         
  -9  -1   7        808.82        927.52       230.19 o                         
  -8  -1   7       2939.27       3002.23       194.08 o                         
  -7  -1   7        345.73        249.09        67.03 o                         
  -6  -1   7        682.84        613.72        38.71 o                         
  -5  -1   7        565.43        658.50        33.93 o                         
  -4  -1   7       8511.07       8440.34       130.70 o                         
  -3  -1   7      18087.69      18107.54       214.70 o                         
  -2  -1   7       7995.75       8191.53       124.99 o                         
  -1  -1   7       2184.20       2171.37        50.24 o                         
   0  -1   7      35513.86      33245.93       269.04 o                         
   1  -1   7        683.18        603.55        33.67 o                         
   2  -1   7       4449.71       4309.21        83.03 o                         
   3  -1   7        587.14        584.86        32.02 o                         
   4  -1   7        465.15        424.89        31.10 o                         
   5  -1   7       7536.45       7122.07       125.31 o                         
   6  -1   7       2988.13       2938.45        83.33 o                         
   7  -1   7        965.86        944.84       105.08 o                         
   8  -1   7       2615.44       2853.59       228.51 o                         
   9  -1   7       3871.60       3751.74       233.70 o                         
  -9   0   7       2617.50       2231.24       282.22 o                         
  -8   0   7       6589.82       7174.33       379.35 o                         
  -7   0   7        308.10        317.81        80.55 o                         
  -6   0   7         79.92         96.16        46.96 o                         
  -5   0   7       3385.66       3292.42        70.58 o                         
  -4   0   7       1887.46       1936.19        51.94 o                         
  -3   0   7       1440.80       1435.72        50.90 o                         
  -2   0   7        128.71        164.39        20.98 o                         
  -1   0   7       2929.64       3000.57        70.98 o                         
   0   0   7      65099.15      66836.05       699.95 o                         
   1   0   7      30538.44      29574.74       281.71 o                         
   2   0   7        842.24        760.18        39.37 o                         
   3   0   7       3651.04       3638.18        71.22 o                         
   4   0   7       4482.34       4277.46        77.87 o                         
   5   0   7        934.45        885.53        42.98 o                         
   6   0   7         51.75         89.27        24.21 o                         
   7   0   7       1599.65       1537.69        62.27 o                         
   8   0   7       4905.38       4935.81       291.29 o                         
   9   0   7      10375.79      10248.31       458.61 o                         
  10   0   7       1497.82       1598.26       392.14 o                         
  -9   1   7       3226.14       2264.98       575.17 o                         
  -8   1   7       1029.28       1136.68       152.44 o                         
  -7   1   7          0.68         11.21        86.17 o                         
  -6   1   7        208.66        261.23        67.94 o                         
  -5   1   7      12749.08      12646.17       141.04 o                         
  -4   1   7       8434.70       8264.18       114.81 o                         
  -3   1   7        278.39        235.60        25.16 o                         
  -2   1   7       2178.36       2120.71        49.99 o                         
  -1   1   7       5386.01       5198.36        82.69 o                         
   0   1   7       6811.90       6614.45        88.96 o                         
   1   1   7       4506.23       4678.64        90.62 o                         
   2   1   7        537.59        464.70        35.57 o                         
   3   1   7      23914.59      24867.86       209.14 o                         
   4   1   7      62932.80      64844.69       518.30 o                         
   5   1   7       4520.49       4445.40        91.56 o                         
   6   1   7        279.30        277.24        29.83 o                         
   7   1   7        618.40        577.47        38.99 o                         
   8   1   7       1097.93       1099.38        90.19 o                         
   9   1   7        801.53        837.68       106.14 o                         
  10   1   7       2063.37       1840.86       236.09 o                         
  -9   2   7       1441.78       1235.40       294.83 o                         
  -8   2   7         35.96         26.72        93.65 o                         
  -7   2   7        865.71        789.60       150.88 o                         
  -6   2   7       6997.59       7006.88       259.91 o                         
  -5   2   7      15593.42      15702.41       279.56 o                         
  -4   2   7       3891.13       3912.84        82.85 o                         
  -3   2   7         33.36         32.13        17.53 o                         
  -2   2   7       2021.46       1979.04        51.19 o                         
  -1   2   7      27148.20      26464.97       223.85 o                         
   0   2   7       2498.67       2320.75        54.58 o                         
   1   2   7       4641.27       4638.01        88.59 o                         
   2   2   7       1435.99       1464.49        60.07 o                         
   3   2   7      20919.48      21764.32       243.25 o                         
   4   2   7      31134.13      31322.97       276.85 o                         
   5   2   7       6657.29       6904.26       120.48 o                         
   6   2   7         20.57         45.34        20.72 o                         
   7   2   7      16784.15      17584.36       229.80 o                         
   8   2   7      10378.00      10714.68       256.34 o                         
   9   2   7        162.78        163.91        59.09 o                         
  10   2   7         40.48         77.66        71.84 o                         
  11   2   7          4.73        -78.03       144.06 o                         
  -8   3   7          0.14        -99.67       126.96 o                         
  -7   3   7         11.74        -28.81       122.73 o                         
  -6   3   7       3160.57       3281.80       238.64 o                         
  -5   3   7       7347.59       7423.61       194.50 o                         
  -4   3   7        214.92        211.48        25.02 o                         
  -3   3   7       9018.06       8234.48       123.42 o                         
  -2   3   7      15023.95      14232.46       170.75 o                         
  -1   3   7      22809.88      21175.13       207.35 o                         
   0   3   7       3588.05       3443.07        69.68 o                         
   1   3   7         62.05         76.57        20.71 o                         
   2   3   7       3979.68       3848.34        88.58 o                         
   3   3   7      16144.75      15050.32       194.15 o                         
   4   3   7        968.02        938.15        40.19 o                         
   5   3   7         69.11         66.92        17.94 o                         
   6   3   7       2903.17       3019.39        72.23 o                         
   7   3   7      22148.18      22566.92       263.28 o                         
   8   3   7      21215.41      22843.03       296.78 o                         
   9   3   7       1127.70       1347.62        95.73 o                         
  10   3   7        214.88        106.36        68.22 o                         
  11   3   7       2799.64       2521.02       222.79 o                         
  -7   4   7        369.85        256.65       131.60 o                         
  -6   4   7       1450.47       1842.23       172.30 o                         
  -5   4   7        944.66       1036.26       124.84 o                         
  -4   4   7          0.03         53.95        31.47 o                         
  -3   4   7       1229.43       1121.10        51.73 o                         
  -2   4   7      27254.54      25936.02       289.57 o                         
  -1   4   7      14791.18      14030.82       165.64 o                         
   0   4   7        889.83        878.93        37.89 o                         
   1   4   7       2775.28       2716.19        68.30 o                         
   2   4   7       7263.68       7057.62       116.14 o                         
   3   4   7      22206.07      20742.66       231.15 o                         
   4   4   7       3182.05       3175.73        74.41 o                         
   5   4   7         16.81         33.38        16.35 o                         
   6   4   7       4322.07       4118.25        87.41 o                         
   7   4   7      18944.14      18608.82       245.62 o                         
   8   4   7       1109.65       1192.55        53.50 o                         
   9   4   7          9.76         49.01        45.92 o                         
  10   4   7       1079.87       1162.92       115.81 o                         
  11   4   7      10221.25      11167.05       463.80 o                         
  -6   5   7       3262.65       3578.34       248.70 o                         
  -5   5   7         46.12         54.51        50.91 o                         
  -4   5   7        184.92        135.99        53.93 o                         
  -3   5   7         14.52         31.09        26.26 o                         
  -2   5   7       6384.11       6176.66       112.82 o                         
  -1   5   7       5149.56       5054.04        95.80 o                         
   0   5   7       1741.68       1733.54        54.25 o                         
   1   5   7      18722.70      18176.83       182.54 o                         
   2   5   7      46315.20      44471.01       368.71 o                         
   3   5   7      13162.74      13013.54       164.33 o                         
   4   5   7        239.96        257.02        27.98 o                         
   5   5   7        442.16        436.94        28.48 o                         
   6   5   7       3938.65       3851.13        80.17 o                         
   7   5   7      11292.08      10958.92       179.42 o                         
   8   5   7        417.89        478.86        38.63 o                         
   9   5   7        241.69        363.27        47.44 o                         
  10   5   7       5038.82       4938.20       209.55 o                         
  11   5   7       5543.63       5410.90       296.34 o                         
  -6   6   7       1867.24       2067.44       408.86 o                         
  -5   6   7        466.05        397.03       159.79 o                         
  -4   6   7       4662.08       4699.75       213.39 o                         
  -3   6   7       5434.61       5482.17       121.91 o                         
  -2   6   7       2158.90       2095.24        75.56 o                         
  -1   6   7          0.40         16.49        23.23 o                         
   0   6   7        826.43        826.17        40.67 o                         
   1   6   7        889.70        881.57        38.30 o                         
   2   6   7      32971.95      31724.76       273.76 o                         
   3   6   7       1921.48       1811.23        61.99 o                         
   4   6   7       8022.44       7645.11       126.68 o                         
   5   6   7      13958.58      13124.94       146.58 o                         
   6   6   7      16721.77      16131.68       186.77 o                         
   7   6   7       2939.25       2940.97        79.78 o                         
   8   6   7        840.63        863.65        47.22 o                         
   9   6   7        807.78        815.91        57.50 o                         
  10   6   7       4510.14       4718.10       231.40 o                         
  11   6   7       5137.12       5754.41       291.10 o                         
  12   6   7          0.75       -176.28       176.28 o                         
  -5   7   7        963.17       1174.84       203.12 o                         
  -4   7   7       2043.55       2132.55       154.57 o                         
  -3   7   7       7901.37       8491.02       351.91 o                         
  -2   7   7       2248.70       2371.09        81.99 o                         
  -1   7   7       2308.15       2307.89        79.37 o                         
   0   7   7       1252.28       1266.67        57.72 o                         
   1   7   7       2056.30       2121.35        74.46 o                         
   2   7   7       3462.30       3456.36        84.86 o                         
   3   7   7        535.66        480.70        30.34 o                         
   4   7   7         16.84         77.62        28.47 o                         
   5   7   7      17679.16      17388.23       213.49 o                         
   6   7   7      30422.33      29660.81       278.44 o                         
   7   7   7        459.74        397.80        38.36 o                         
   8   7   7       3119.60       3098.12        93.52 o                         
   9   7   7        526.11        549.20        47.89 o                         
  10   7   7       2365.70       2043.24       138.76 o                         
  11   7   7       1318.75       1331.01       150.94 o                         
  12   7   7        379.20        593.35       169.89 o                         
  -4   8   7        261.18        229.48       167.28 o                         
  -3   8   7       1268.36       1362.02       129.31 o                         
  -2   8   7          3.24         -4.28        36.78 o                         
  -1   8   7       3267.61       3301.86        98.43 o                         
   0   8   7       6379.76       6554.63       145.73 o                         
   1   8   7      11380.05      11649.50       187.85 o                         
   2   8   7        214.12        219.50        33.40 o                         
   3   8   7       1024.19       1128.15        60.51 o                         
   4   8   7        144.78        135.42        34.54 o                         
   5   8   7       1726.16       1685.91        71.76 o                         
   6   8   7       3388.79       3379.81       101.52 o                         
   7   8   7         13.05         74.73        29.66 o                         
   8   8   7       4062.62       3976.27       108.93 o                         
   9   8   7      12262.77      12012.15       205.77 o                         
  10   8   7       3624.71       3908.40       179.54 o                         
  11   8   7        626.52        615.23        93.08 o                         
  -3   9   7        405.51         50.07       145.02 o                         
  -2   9   7       1226.00       1185.08       134.44 o                         
  -1   9   7        992.41        935.07        63.46 o                         
   0   9   7       1672.73       1750.29        81.16 o                         
   1   9   7       3369.81       3488.90       108.19 o                         
   2   9   7        354.79        372.56        39.08 o                         
   3   9   7       3033.02       3124.40       100.72 o                         
   4   9   7       3086.94       3344.82       112.72 o                         
   5   9   7       2722.01       2724.20        98.96 o                         
   6   9   7          4.94         22.59        31.80 o                         
   7   9   7         16.27         56.86        38.26 o                         
   8   9   7        414.44        437.26        44.71 o                         
   9   9   7       4010.95       3976.13       118.75 o                         
  10   9   7       2252.36       2253.20        89.65 o                         
  11   9   7       1636.01       1539.76       161.27 o                         
  12   9   7       1562.99       1165.86       318.18 o                         
  -1  10   7        278.26        246.20        45.26 o                         
   0  10   7       1161.29       1132.57        71.69 o                         
   1  10   7         11.14         48.66        34.76 o                         
   2  10   7       2841.49       2877.80       102.94 o                         
   3  10   7       3018.95       3084.42       103.17 o                         
   4  10   7       2116.60       2244.71        91.68 o                         
   5  10   7       3686.01       3835.85       120.15 o                         
   6  10   7        426.21        471.97        48.00 o                         
   7  10   7        868.09        826.03        64.78 o                         
   8  10   7        190.46        189.77        43.40 o                         
   9  10   7        652.46        669.38        59.59 o                         
  10  10   7         14.47        -35.69        39.09 o                         
   0  11   7       1260.31       1317.45        95.40 o                         
   1  11   7         74.03        187.63        47.38 o                         
   2  11   7       1491.14       1581.55        84.40 o                         
   3  11   7        586.20        579.13        53.91 o                         
   4  11   7       1020.94       1211.68        74.26 o                         
   5  11   7        669.81        670.85        62.73 o                         
   6  11   7       4348.65       4108.61       138.60 o                         
   7  11   7        767.25        954.30        69.56 o                         
   8  11   7       1470.99       1739.78        89.07 o                         
   9  11   7        980.67        973.13        65.22 o                         
  10  11   7        636.12        555.53        63.73 o                         
   2  12   7        237.21        274.52       188.24 o                         
   3  12   7        168.68        125.82       184.61 o                         
   4  12   7       1063.31       1065.89       258.38 o                         
   5  12   7        826.89        845.32       114.36 o                         
   6  12   7       3652.23       3771.57       214.05 o                         
   7  12   7        590.66        548.43       117.84 o                         
   8  12   7         73.59        -78.61       112.01 o                         
   9  12   7        364.10        558.52       270.46 o                         
   6  13   7        229.11        566.84       246.22 o                         
  -5 -10   8       2432.39       2326.17       459.98 o                         
  -4 -10   8       1130.25       1076.57       289.56 o                         
  -3 -10   8       5001.66       3909.27       533.86 o                         
  -2 -10   8        684.33        497.97       232.46 o                         
  -1 -10   8        655.68       1068.49       284.83 o                         
  -8  -9   8         35.99         17.73        39.97 o                         
  -7  -9   8        537.17        589.97        56.15 o                         
  -6  -9   8        687.82        557.38        53.66 o                         
  -5  -9   8        680.06        576.68        53.70 o                         
  -4  -9   8        865.75        918.46        67.26 o                         
  -3  -9   8        605.49        530.53        53.68 o                         
  -2  -9   8       1042.02       1155.06        71.97 o                         
  -1  -9   8       2260.70       2265.69       102.45 o                         
   0  -9   8       1833.63       1862.64       109.75 o                         
  -9  -8   8       1943.25       2150.19       343.51 o                         
  -8  -8   8        437.49        493.81        48.77 o                         
  -7  -8   8        755.79        785.77        55.04 o                         
  -6  -8   8        533.34        520.47        48.25 o                         
  -5  -8   8        619.96        697.79        51.46 o                         
  -4  -8   8        373.36        321.01        42.06 o                         
  -3  -8   8         95.65        129.62        37.53 o                         
  -2  -8   8       5511.16       5411.00       134.26 o                         
  -1  -8   8       5214.30       5216.87       143.80 o                         
   0  -8   8       1165.98        984.98        66.97 o                         
   1  -8   8        465.30        569.27        52.99 o                         
   2  -8   8        894.74       1045.23        69.55 o                         
   3  -8   8        802.27        753.42        64.10 o                         
 -10  -7   8         78.83        153.15       173.89 o                         
  -9  -7   8        757.75        605.97       166.05 o                         
  -8  -7   8        300.92        326.74       105.67 o                         
  -7  -7   8       7061.83       7040.16       146.39 o                         
  -6  -7   8      11304.80      10863.28       195.80 o                         
  -5  -7   8        149.82        140.74        35.61 o                         
  -4  -7   8         36.01         64.52        33.37 o                         
  -3  -7   8        251.22        267.41        33.76 o                         
  -2  -7   8        240.88        187.06        32.59 o                         
  -1  -7   8         43.26        101.73        33.93 o                         
   0  -7   8       1450.16       1436.46        70.25 o                         
   1  -7   8        825.99        879.90        57.55 o                         
   2  -7   8       9642.11       9543.01       192.54 o                         
   3  -7   8       3689.42       3466.62       111.62 o                         
   4  -7   8        558.91        536.72       149.31 o                         
 -10  -6   8        108.88        239.05       165.32 o                         
  -9  -6   8        462.82        714.04       119.97 o                         
  -8  -6   8         31.15         62.62        74.89 o                         
  -7  -6   8       3170.10       3245.15        93.82 o                         
  -6  -6   8       6687.23       6738.20       144.98 o                         
  -5  -6   8       4857.05       4718.22       120.51 o                         
  -4  -6   8        523.47        556.70        39.18 o                         
  -3  -6   8      16536.08      16191.51       191.77 o                         
  -2  -6   8       3732.98       3693.33        88.43 o                         
  -1  -6   8       1575.94       1559.41        61.14 o                         
   0  -6   8         76.71         89.98        29.73 o                         
   1  -6   8        371.14        368.71        37.53 o                         
   2  -6   8       4519.63       4378.85       125.09 o                         
   3  -6   8       2866.05       2712.91       102.48 o                         
   4  -6   8       1079.19       1114.42        69.57 o                         
   5  -6   8       2448.77       2280.58       332.58 o                         
 -10  -5   8        266.31        204.39       193.38 o                         
  -9  -5   8         42.55         90.30        83.53 o                         
  -8  -5   8       2513.07       2889.18       189.30 o                         
  -7  -5   8       2388.60       2377.69        80.52 o                         
  -6  -5   8        883.48        859.43        50.97 o                         
  -5  -5   8         57.68         81.68        28.48 o                         
  -4  -5   8       1543.81       1680.05        63.11 o                         
  -3  -5   8      35942.86      35399.53       311.34 o                         
  -2  -5   8      20565.45      20202.29       220.33 o                         
  -1  -5   8        438.90        389.25        34.03 o                         
   0  -5   8       3007.23       2948.47        77.47 o                         
   1  -5   8       7989.55       7668.13       143.36 o                         
   2  -5   8         94.41        185.73        32.46 o                         
   3  -5   8        191.07        273.30        38.25 o                         
   4  -5   8        425.25        417.01        45.49 o                         
   5  -5   8       2767.56       2793.45       212.70 o                         
   6  -5   8       8094.90       7628.17       612.05 o                         
 -10  -4   8         72.23        180.55       112.30 o                         
  -9  -4   8        610.94        702.28       150.80 o                         
  -8  -4   8       6076.59       6586.76       261.35 o                         
  -7  -4   8       5863.66       6000.78       122.72 o                         
  -6  -4   8        202.31        227.64        28.43 o                         
  -5  -4   8       1028.45       1011.13        49.39 o                         
  -4  -4   8       6610.43       6228.91       109.70 o                         
  -3  -4   8       4378.90       4366.85        84.46 o                         
  -2  -4   8         66.51         84.29        23.11 o                         
  -1  -4   8        617.04        584.61        37.43 o                         
   0  -4   8      17022.02      16222.34       189.09 o                         
   1  -4   8      36803.22      35029.02       309.80 o                         
   2  -4   8       4961.88       4887.43       113.46 o                         
   3  -4   8        552.10        438.68        46.25 o                         
   4  -4   8        653.58        727.04        48.75 o                         
   5  -4   8       1081.92       1126.93        61.62 o                         
   6  -4   8        294.99        346.85        91.93 o                         
   7  -4   8       1037.34        907.64       255.93 o                         
 -10  -3   8        710.53       1159.68       440.08 o                         
  -9  -3   8       3042.32       3656.10       252.81 o                         
  -8  -3   8      11748.38      11816.16       349.67 o                         
  -7  -3   8        728.38        748.80       101.97 o                         
  -6  -3   8          1.30          7.41        22.54 o                         
  -5  -3   8        484.63        497.16        32.47 o                         
  -4  -3   8      13510.95      12952.45       166.58 o                         
  -3  -3   8       2789.85       2596.98        60.41 o                         
  -2  -3   8       1902.21       1819.03        58.35 o                         
  -1  -3   8       2126.10       2104.63        86.57 o                         
   0  -3   8      12674.22      11812.38       164.60 o                         
   1  -3   8      22604.49      21684.33       225.00 o                         
   2  -3   8       3985.52       3914.23        86.74 o                         
   3  -3   8        281.55        228.72        32.64 o                         
   4  -3   8      12183.52      11673.68       183.14 o                         
   5  -3   8      11004.15      10700.77       180.37 o                         
   6  -3   8         28.77         21.50        89.78 o                         
   7  -3   8         99.74        -50.53        77.63 o                         
   8  -3   8         82.53        -51.50       195.59 o                         
 -10  -2   8        173.76        406.27       298.43 o                         
  -9  -2   8       2282.19       2516.60       222.84 o                         
  -8  -2   8       6488.19       6826.74       258.34 o                         
  -7  -2   8          6.69         92.86        86.12 o                         
  -6  -2   8       4096.30       4142.13        85.82 o                         
  -5  -2   8      14378.03      14119.86       234.85 o                         
  -4  -2   8      20051.36      19771.79       319.91 o                         
  -3  -2   8       2780.08       2905.39        78.86 o                         
  -2  -2   8        386.68        334.91        26.19 o                         
  -1  -2   8       1141.06       1062.37        38.95 o                         
   0  -2   8      17046.61      15615.47       169.19 o                         
   1  -2   8       1267.52       1271.14        53.07 o                         
   2  -2   8        471.89        377.73        37.27 o                         
   3  -2   8       3147.87       2884.89        75.29 o                         
   4  -2   8      23648.83      21944.57       243.99 o                         
   5  -2   8      16482.85      16167.87       219.87 o                         
   6  -2   8       2971.14       2690.66        87.38 o                         
   7  -2   8        101.99        228.76        95.50 o                         
   8  -2   8       2779.73       2606.15       218.18 o                         
  -9  -1   8       1628.99       1631.79       247.72 o                         
  -8  -1   8        416.51        272.57       115.14 o                         
  -7  -1   8          7.01         38.22        70.83 o                         
  -6  -1   8        876.90       1139.66       102.33 o                         
  -5  -1   8      26025.96      25668.45       381.08 o                         
  -4  -1   8      20749.52      20418.45       318.75 o                         
  -3  -1   8       3000.43       2947.76        73.72 o                         
  -2  -1   8       3668.15       3554.15        79.64 o                         
  -1  -1   8       9461.92       8861.52       130.35 o                         
   0  -1   8      15659.23      14329.32       172.26 o                         
   1  -1   8       3881.63       3803.05        80.34 o                         
   2  -1   8        470.86        471.69        32.07 o                         
   3  -1   8       4550.02       4337.80        88.94 o                         
   4  -1   8      16686.23      15504.15       205.82 o                         
   5  -1   8       2729.92       2587.36        79.85 o                         
   6  -1   8         67.04         81.35        30.39 o                         
   7  -1   8       1543.94       1553.83       158.08 o                         
   8  -1   8      10232.47      10021.74       405.68 o                         
   9  -1   8       3797.03       4039.47       316.17 o                         
  -9   0   8       3651.98       2966.94       915.37 o                         
  -8   0   8        327.61        309.86       188.97 o                         
  -7   0   8        406.67        361.38        78.02 o                         
  -6   0   8         12.40         97.18        61.01 o                         
  -5   0   8       4306.10       4355.42        88.87 o                         
  -4   0   8       2393.67       2159.23        65.52 o                         
  -3   0   8        585.43        524.57        41.26 o                         
  -2   0   8      19817.75      19553.23       194.47 o                         
  -1   0   8      59978.70      59451.27       764.96 o                         
   0   0   8      17803.24      18365.82       259.88 o                         
   1   0   8       1791.28       1891.22        77.08 o                         
   2   0   8        677.04        704.47        38.77 o                         
   3   0   8       2599.10       2491.24        68.85 o                         
   4   0   8      14452.57      13796.81       197.02 o                         
   5   0   8       1774.22       1637.95        71.53 o                         
   6   0   8        843.67        777.95        44.86 o                         
   7   0   8       8742.14       8378.54       180.08 o                         
   8   0   8       8249.88       8371.51       331.31 o                         
   9   0   8       1049.67       1016.80       149.58 o                         
  10   0   8          0.31        -81.08       205.89 o                         
  -9   1   8       1522.39       1758.18       478.94 o                         
  -8   1   8        328.94        330.15       112.40 o                         
  -7   1   8       4927.47       4954.35       226.38 o                         
  -6   1   8       6528.96       6265.43       241.85 o                         
  -5   1   8       2581.06       2478.54        65.98 o                         
  -4   1   8        295.31        282.33        25.74 o                         
  -3   1   8        842.64        770.86        37.83 o                         
  -2   1   8        371.72        395.29        31.93 o                         
  -1   1   8      30768.19      30139.51       273.02 o                         
   0   1   8       3317.88       3234.29        78.64 o                         
   1   1   8       9688.94       9964.62       167.44 o                         
   2   1   8      31024.03      32227.32       292.04 o                         
   3   1   8      24904.50      25577.60       253.95 o                         
   4   1   8       1989.78       2181.82        62.22 o                         
   5   1   8         92.56         54.09        22.14 o                         
   6   1   8       1901.21       1877.68        68.86 o                         
   7   1   8       3166.90       3010.85        88.52 o                         
   8   1   8       6571.13       6978.16       266.29 o                         
   9   1   8        129.98        191.96        71.41 o                         
  10   1   8       1223.80       1270.49       191.76 o                         
  -8   2   8       1307.61       1595.50       202.18 o                         
  -7   2   8       1298.54       1260.64       184.25 o                         
  -6   2   8       8067.74       8226.98       292.78 o                         
  -5   2   8       3017.31       3320.52       161.70 o                         
  -4   2   8       4333.17       4224.84        93.62 o                         
  -3   2   8       2058.83       2013.77        61.50 o                         
  -2   2   8       1084.22       1073.61        40.52 o                         
  -1   2   8       1165.23       1085.10        42.18 o                         
   0   2   8        148.19        160.09        18.45 o                         
   1   2   8         80.26        101.79        23.21 o                         
   2   2   8      16780.17      16745.14       208.92 o                         
   3   2   8      46559.45      48921.00       474.76 o                         
   4   2   8         50.09         53.16        25.17 o                         
   5   2   8      10135.88      10407.68       160.25 o                         
   6   2   8        342.82        284.86        32.27 o                         
   7   2   8       2276.76       2395.83        86.42 o                         
   8   2   8        544.73        594.43        67.21 o                         
   9   2   8        868.64        813.65       100.53 o                         
  10   2   8         12.07         87.74        75.42 o                         
  11   2   8       3787.53       4253.93       610.48 o                         
  -8   3   8        546.14        445.61       148.81 o                         
  -7   3   8        301.17        411.73       129.66 o                         
  -6   3   8       1060.13       1232.73       140.11 o                         
  -5   3   8        204.29        192.20        61.64 o                         
  -4   3   8       2654.18       2474.78        74.02 o                         
  -3   3   8       6927.18       6430.80       120.79 o                         
  -2   3   8      11619.70      11038.98       148.21 o                         
  -1   3   8       3401.66       3228.16        92.35 o                         
   0   3   8       1939.57       1876.25        55.64 o                         
   1   3   8       1662.95       1531.31        54.08 o                         
   2   3   8        241.00        229.78        26.65 o                         
   3   3   8       4752.08       4599.39       112.91 o                         
   4   3   8        177.69        127.11        27.02 o                         
   5   3   8       3307.12       3389.21        85.33 o                         
   6   3   8      30857.36      30784.27       293.55 o                         
   7   3   8       6529.55       6994.39       137.46 o                         
   8   3   8       1583.94       1634.75        76.33 o                         
   9   3   8         12.45         57.49        47.01 o                         
  10   3   8        406.46        424.26       126.60 o                         
  11   3   8        828.50       1070.88       160.67 o                         
  -7   4   8        788.75        830.10       160.06 o                         
  -6   4   8        932.02       1085.55       162.88 o                         
  -5   4   8       1632.72       1520.37       165.90 o                         
  -4   4   8       2281.48       2549.41       113.36 o                         
  -3   4   8        886.09       1018.14        54.02 o                         
  -2   4   8       7695.37       7470.82       139.79 o                         
  -1   4   8       1318.16       1407.47        55.79 o                         
   0   4   8       5988.38       5597.72       111.11 o                         
   1   4   8       4790.02       4548.02        89.58 o                         
   2   4   8      10725.37      10300.03       154.39 o                         
   3   4   8         26.81         31.85        20.44 o                         
   4   4   8        217.90        227.72        29.09 o                         
   5   4   8        976.30        945.08        38.85 o                         
   6   4   8       3297.34       3302.10        82.87 o                         
   7   4   8       3052.12       3158.79        86.84 o                         
   8   4   8       3017.88       3115.53        89.51 o                         
   9   4   8       4567.89       5095.08       171.73 o                         
  10   4   8       3447.74       3366.36       172.49 o                         
  11   4   8         54.19        -69.08       128.38 o                         
  -6   5   8         43.14         95.21        82.65 o                         
  -5   5   8        435.83        625.98       104.30 o                         
  -4   5   8         76.42        126.34        60.91 o                         
  -3   5   8       1898.30       1847.59        74.53 o                         
  -2   5   8          1.03         56.18        22.68 o                         
  -1   5   8      11500.64      11078.80       155.93 o                         
   0   5   8       4582.86       4319.74        90.40 o                         
   1   5   8       4539.77       4319.34        94.10 o                         
   2   5   8       3160.95       2932.07        79.83 o                         
   3   5   8       1341.14       1343.61        54.54 o                         
   4   5   8       1862.26       1758.18        61.72 o                         
   5   5   8        193.95        193.73        30.91 o                         
   6   5   8        562.19        547.55        33.09 o                         
   7   5   8        866.29        847.04        57.11 o                         
   8   5   8        208.21        283.15        36.56 o                         
   9   5   8        621.47        588.08        47.26 o                         
  10   5   8       5259.99       5406.22       235.34 o                         
  11   5   8         15.67        153.22        88.29 o                         
  -6   6   8       3173.54       3661.80       523.98 o                         
  -5   6   8       1600.04       1775.08       171.64 o                         
  -4   6   8          6.39         55.32        58.02 o                         
  -3   6   8       1086.74       1007.25        64.65 o                         
  -2   6   8        166.43        131.57        31.00 o                         
  -1   6   8       1466.26       1449.32        59.61 o                         
   0   6   8       1219.36       1241.62        49.98 o                         
   1   6   8        862.04        856.50        40.55 o                         
   2   6   8       3211.74       3214.49        75.91 o                         
   3   6   8      17846.65      17649.00       215.66 o                         
   4   6   8       1187.34       1056.11        52.16 o                         
   5   6   8       2457.01       2391.50        68.83 o                         
   6   6   8       1260.35       1215.82        51.81 o                         
   7   6   8       1255.67       1172.32        55.19 o                         
   8   6   8        344.09        346.62        37.10 o                         
   9   6   8          7.48        -22.92        36.22 o                         
  10   6   8          8.25         62.69        65.28 o                         
  11   6   8       1078.21       1035.91       141.36 o                         
  12   6   8       1644.80       1894.99       377.71 o                         
  -5   7   8       1556.84       1691.72       362.81 o                         
  -4   7   8         93.12        249.17        72.99 o                         
  -3   7   8        247.39        284.37        94.38 o                         
  -2   7   8       3723.24       3813.95       107.28 o                         
  -1   7   8         60.72         56.17        29.43 o                         
   0   7   8         19.09         12.51        26.06 o                         
   1   7   8       1871.91       1913.36        67.01 o                         
   2   7   8       2033.60       2015.89        72.04 o                         
   3   7   8      11879.70      11600.07       161.31 o                         
   4   7   8       2086.11       2064.05        72.62 o                         
   5   7   8        291.38        260.80        28.99 o                         
   6   7   8       4711.13       4738.09       104.47 o                         
   7   7   8       5044.39       4780.24       117.50 o                         
   8   7   8         18.37         32.64        32.55 o                         
   9   7   8        910.61        831.63        55.12 o                         
  10   7   8          6.84         34.87        58.78 o                         
  11   7   8       2286.89       2163.95       168.60 o                         
  12   7   8        278.46         99.30       158.22 o                         
  -4   8   8        152.13        555.37       220.25 o                         
  -3   8   8       1428.36       1455.97       150.21 o                         
  -2   8   8       8440.10       8662.32       205.52 o                         
  -1   8   8       1985.40       1992.74        82.57 o                         
   0   8   8        337.48        381.99        43.26 o                         
   1   8   8        271.13        317.00        37.95 o                         
   2   8   8        539.15        490.37        42.53 o                         
   3   8   8         35.81         22.49        33.43 o                         
   4   8   8         64.92         66.85        31.23 o                         
   5   8   8         21.53         73.71        28.11 o                         
   6   8   8      14457.67      13912.75       200.03 o                         
   7   8   8      10686.36      10455.92       180.36 o                         
   8   8   8         56.28         87.87        34.98 o                         
   9   8   8        248.49        151.09        39.13 o                         
  10   8   8        909.96        736.60        59.86 o                         
  11   8   8        514.78        347.30        85.38 o                         
  -3   9   8        686.00        354.63       184.45 o                         
  -2   9   8       1751.29       1928.68       171.98 o                         
  -1   9   8        260.94        272.90        39.93 o                         
   0   9   8         51.23         82.36        38.26 o                         
   1   9   8       6358.93       6465.58       155.88 o                         
   2   9   8      11308.14      11008.37       189.91 o                         
   3   9   8        236.71        245.67        38.58 o                         
   4   9   8         30.40         31.48        40.25 o                         
   5   9   8        271.44        211.78        37.00 o                         
   6   9   8       1701.39       1662.87        78.10 o                         
   7   9   8       2209.18       2179.75        86.97 o                         
   8   9   8        395.03        335.66        43.87 o                         
   9   9   8       1791.79       1806.39        84.44 o                         
  10   9   8      11708.79      11048.68       207.16 o                         
  11   9   8       2804.52       3020.82       252.52 o                         
  -1  10   8        156.36        443.13       164.95 o                         
   0  10   8        317.19        330.13        55.45 o                         
   1  10   8       5176.18       5007.04       151.76 o                         
   2  10   8       4879.62       4949.68       138.67 o                         
   3  10   8        509.12        407.52        43.54 o                         
   4  10   8       1547.15       1645.76        86.19 o                         
   5  10   8       6644.52       6573.57       171.81 o                         
   6  10   8       2976.95       2905.06       111.37 o                         
   7  10   8        350.07        435.86        50.25 o                         
   8  10   8        166.48         87.77        37.50 o                         
   9  10   8        332.84        308.47        44.02 o                         
  10  10   8       9056.34       8913.34       189.89 o                         
   0  11   8        861.75        908.61        76.60 o                         
   1  11   8       2479.16       2579.97       119.45 o                         
   2  11   8        162.43        266.14        46.49 o                         
   3  11   8        585.74        673.53        62.12 o                         
   4  11   8       1496.79       1555.58        88.36 o                         
   5  11   8      11419.96      11294.97       240.43 o                         
   6  11   8       4501.74       4422.48       151.89 o                         
   7  11   8        122.34        147.05        47.78 o                         
   8  11   8        505.81        472.74        49.88 o                         
   9  11   8       2632.06       2695.92       116.81 o                         
  10  11   8        795.15        666.35        66.58 o                         
   2  12   8          1.93        304.07       188.42 o                         
   3  12   8        510.95        650.82       249.91 o                         
   4  12   8       2086.12       1743.32       376.90 o                         
   5  12   8       4089.88       3958.18       300.53 o                         
   6  12   8        186.57        130.29        98.85 o                         
   7  12   8        134.68         11.08       129.23 o                         
   8  12   8       3062.60       2963.27       487.83 o                         
  -5 -10   9       6373.36       6888.30       788.55 o                         
  -3 -10   9       1059.70        565.98       210.20 o                         
  -8  -9   9        268.41        237.64       197.49 o                         
  -7  -9   9       2343.78       2357.50       115.30 o                         
  -6  -9   9       1814.53       1988.36       103.97 o                         
  -5  -9   9        150.00        196.07        49.47 o                         
  -4  -9   9        126.24        176.98        46.02 o                         
  -3  -9   9       4284.38       4491.19       155.64 o                         
  -2  -9   9      13172.53      13051.32       535.63 o                         
  -1  -9   9       2161.48       2175.39       225.19 o                         
   0  -9   9          7.65        -65.55       106.45 o                         
  -8  -8   9        287.54        106.33       106.60 o                         
  -7  -8   9       4580.35       4318.68       126.87 o                         
  -6  -8   9       1786.82       1756.74        83.19 o                         
  -5  -8   9        147.46        144.72        41.48 o                         
  -4  -8   9       1460.72       1367.96        78.89 o                         
  -3  -8   9       7014.70       6656.42       176.71 o                         
  -2  -8   9       5913.40       5704.90       154.45 o                         
  -1  -8   9       2042.61       1965.91        96.40 o                         
   0  -8   9         48.04        102.09        43.57 o                         
   1  -8   9       4250.42       4250.28       144.07 o                         
   2  -8   9       5145.94       4925.53       167.37 o                         
  -8  -7   9       6992.95       6906.56       332.93 o                         
  -7  -7   9       6842.09       6491.72       146.45 o                         
  -6  -7   9        585.78        549.69        61.60 o                         
  -5  -7   9         37.44         32.84        37.55 o                         
  -4  -7   9        147.29        145.81        38.45 o                         
  -3  -7   9       6645.03       6476.10       138.68 o                         
  -2  -7   9        838.22        899.10        54.51 o                         
  -1  -7   9        358.12        356.29        43.65 o                         
   0  -7   9       2266.89       2192.05        89.99 o                         
   1  -7   9      11481.09      11572.50       242.99 o                         
   2  -7   9       6681.20       6783.78       173.22 o                         
   3  -7   9       1881.08       1830.22       103.64 o                         
  -9  -6   9        183.67        160.06       172.34 o                         
  -8  -6   9      10070.45      10255.01       430.11 o                         
  -7  -6   9       8426.86       8286.97       171.79 o                         
  -6  -6   9        831.03        818.78        56.65 o                         
  -5  -6   9       2604.06       2746.34        96.52 o                         
  -4  -6   9       6790.16       6646.40       135.97 o                         
  -3  -6   9       4684.76       4890.48       109.74 o                         
  -2  -6   9        661.97        699.53        42.87 o                         
  -1  -6   9        485.71        524.18        43.87 o                         
   0  -6   9       2032.63       2004.81        77.39 o                         
   1  -6   9       9252.55       9027.39       167.77 o                         
   2  -6   9        752.50        742.04        56.07 o                         
   3  -6   9        290.94        270.66        40.69 o                         
   4  -6   9       1627.98       1742.64        88.25 o                         
   5  -6   9       5919.94       5551.11       706.91 o                         
 -10  -5   9        521.33        310.92       209.02 o                         
  -9  -5   9         13.00         39.60       102.43 o                         
  -8  -5   9       1259.19       1111.64       179.38 o                         
  -7  -5   9        490.68        545.44        62.93 o                         
  -6  -5   9         60.05         55.92        30.42 o                         
  -5  -5   9       7773.03       7490.55       141.56 o                         
  -4  -5   9      29557.86      28441.76       298.57 o                         
  -3  -5   9       4082.20       3984.07        94.16 o                         
  -2  -5   9       1817.07       1886.80        62.98 o                         
  -1  -5   9          9.45        100.81        27.33 o                         
   0  -5   9        281.65        279.51        34.71 o                         
   1  -5   9       3963.12       4048.89       108.59 o                         
   2  -5   9        428.03        507.94        45.83 o                         
   3  -5   9        103.28        126.51        38.00 o                         
   4  -5   9       5861.30       5822.37       142.13 o                         
   5  -5   9       5744.81       5784.19       311.65 o                         
   6  -5   9        197.03        423.89       246.13 o                         
 -10  -4   9       1615.74       1529.44       215.68 o                         
  -9  -4   9       4992.87       5298.51       307.17 o                         
  -8  -4   9        713.07        638.73        93.09 o                         
  -7  -4   9        289.05        347.44        76.36 o                         
  -6  -4   9        214.11        229.90        30.84 o                         
  -5  -4   9         16.59          9.05        25.26 o                         
  -4  -4   9       8733.59       8373.47       145.23 o                         
  -3  -4   9       1866.73       1849.57        57.72 o                         
  -2  -4   9       2856.58       2767.97        75.18 o                         
  -1  -4   9      13482.22      13023.89       173.33 o                         
   0  -4   9      20442.00      19909.82       229.36 o                         
   1  -4   9         16.23        108.58        28.27 o                         
   2  -4   9        245.01        206.87        33.03 o                         
   3  -4   9       2442.57       2396.38        87.65 o                         
   4  -4   9       1435.42       1275.76        65.93 o                         
   5  -4   9       3321.91       3109.66       104.02 o                         
   6  -4   9         15.71        199.79        85.83 o                         
   7  -4   9       1697.33       1566.17       396.55 o                         
 -10  -3   9        662.72        808.83       243.94 o                         
  -9  -3   9       3494.38       3804.47       240.79 o                         
  -8  -3   9       2253.04       2276.84       182.51 o                         
  -7  -3   9       1870.66       1959.65       144.88 o                         
  -6  -3   9       1351.41       1342.92        59.03 o                         
  -5  -3   9       1305.38       1376.05        59.30 o                         
  -4  -3   9        238.04        248.24        30.94 o                         
  -3  -3   9         55.25         93.39        21.25 o                         
  -2  -3   9        497.51        402.73        36.45 o                         
  -1  -3   9      10160.10      10146.06       152.07 o                         
   0  -3   9      25737.55      24373.99       260.79 o                         
   1  -3   9        124.28        112.76        29.30 o                         
   2  -3   9       7434.01       7169.28       133.41 o                         
   3  -3   9       2911.22       2711.17        87.27 o                         
   4  -3   9        963.62        971.73        55.44 o                         
   5  -3   9         35.52         74.74        31.10 o                         
   6  -3   9        483.96        642.58       123.92 o                         
   7  -3   9         81.29         11.02        93.91 o                         
   8  -3   9       2783.37       1995.56       463.51 o                         
  -9  -2   9        692.53        462.39       140.80 o                         
  -8  -2   9        815.87        808.37       102.43 o                         
  -7  -2   9       2301.61       2500.37       198.64 o                         
  -6  -2   9       4091.88       4047.81       107.86 o                         
  -5  -2   9      11358.54      11351.62       251.93 o                         
  -4  -2   9        277.23        309.93        34.10 o                         
  -3  -2   9       1123.01       1084.68        55.30 o                         
  -2  -2   9        208.45        191.29        26.83 o                         
  -1  -2   9         38.87         80.12        17.61 o                         
   0  -2   9        238.09        252.02        26.27 o                         
   1  -2   9        424.04        353.38        32.14 o                         
   2  -2   9       3734.30       3484.95        93.78 o                         
   3  -2   9      22403.53      20506.90       245.94 o                         
   4  -2   9       8858.92       8637.66       160.16 o                         
   5  -2   9       3109.11       2934.63        95.72 o                         
   6  -2   9        310.17        376.04        40.42 o                         
   7  -2   9        282.94        158.38       115.87 o                         
   8  -2   9        334.04        359.47       125.60 o                         
  -9  -1   9        176.48        302.65       213.45 o                         
  -8  -1   9       1532.86       1642.89       173.45 o                         
  -7  -1   9       1796.18       2219.79       187.39 o                         
  -6  -1   9       1203.12       1290.20       112.73 o                         
  -5  -1   9        466.52        418.08        36.98 o                         
  -4  -1   9       2040.56       1985.18        66.43 o                         
  -3  -1   9       4599.47       4534.66       120.67 o                         
  -2  -1   9       2762.32       2744.93        69.97 o                         
  -1  -1   9       7707.43       7470.36       112.87 o                         
   0  -1   9        220.36        237.01        24.74 o                         
   1  -1   9        967.35        904.55        41.05 o                         
   2  -1   9       1089.81        965.23        48.23 o                         
   3  -1   9       1696.08       1637.55        63.48 o                         
   4  -1   9        762.49        673.88        45.87 o                         
   5  -1   9       3875.11       3604.69        95.88 o                         
   6  -1   9       6612.03       6249.25       146.42 o                         
   7  -1   9       4974.30       5287.85       284.26 o                         
   8  -1   9         60.89         49.37        76.52 o                         
   9  -1   9       1202.25       1128.77       286.96 o                         
  -9   0   9         32.77        245.82       281.14 o                         
  -8   0   9        121.45        225.41       122.49 o                         
  -7   0   9         42.79        -10.11        99.02 o                         
  -6   0   9       1073.71       1123.05       117.30 o                         
  -5   0   9         66.51         66.19        25.55 o                         
  -4   0   9      11100.41      10447.04       164.04 o                         
  -3   0   9       4800.67       4588.05       131.36 o                         
  -2   0   9       2512.42       2605.26        67.49 o                         
  -1   0   9        986.10        986.32        49.80 o                         
   0   0   9       2952.40       3099.18        93.54 o                         
   1   0   9       1911.75       2022.15        78.23 o                         
   2   0   9         81.77         59.73        25.89 o                         
   3   0   9        688.48        656.22        44.85 o                         
   4   0   9       5541.60       5207.33       114.51 o                         
   5   0   9       2047.62       1964.61        72.75 o                         
   6   0   9        279.99        292.28        35.54 o                         
   7   0   9       4116.39       4094.42       119.14 o                         
   8   0   9         56.35        173.39        95.93 o                         
   9   0   9       3116.16       3479.42       268.63 o                         
  10   0   9        925.60        946.15       287.55 o                         
  -8   1   9       1753.48       2047.46       328.69 o                         
  -7   1   9          9.09         -4.39        66.59 o                         
  -6   1   9        153.24        113.39        67.86 o                         
  -5   1   9        104.73        126.32        31.57 o                         
  -4   1   9        756.67        734.27        49.66 o                         
  -3   1   9        701.67        726.52        49.85 o                         
  -2   1   9       1185.70       1234.70        60.29 o                         
  -1   1   9       8663.61       8688.55       143.29 o                         
   0   1   9      32159.47      33072.78       343.37 o                         
   1   1   9       1185.86       1270.70        69.83 o                         
   2   1   9       1453.94       1576.00        56.01 o                         
   3   1   9        391.50        378.41        32.35 o                         
   4   1   9       2247.62       2439.12        72.06 o                         
   5   1   9         62.47         86.84        32.89 o                         
   6   1   9         47.69         48.60        30.48 o                         
   7   1   9        123.04         63.75        28.81 o                         
   8   1   9       4555.77       4905.85       243.37 o                         
   9   1   9       1890.30       1950.55       153.94 o                         
  10   1   9       1250.95       1461.72       246.42 o                         
  -8   2   9       1525.26       1803.23       216.99 o                         
  -7   2   9        137.18        172.77       122.50 o                         
  -6   2   9        779.55        773.02       174.51 o                         
  -5   2   9       5885.49       5883.37       232.74 o                         
  -4   2   9         30.27         10.57        28.78 o                         
  -3   2   9       1821.72       1751.23        60.43 o                         
  -2   2   9       3177.90       3227.69        85.94 o                         
  -1   2   9       2598.50       2568.80        66.92 o                         
   0   2   9      16110.54      16075.92       183.14 o                         
   1   2   9       3009.69       2978.05        61.73 o                         
   2   2   9        164.60        138.55        24.79 o                         
   3   2   9      17030.76      18207.52       224.04 o                         
   4   2   9       9078.02       9592.41       161.60 o                         
   5   2   9         21.85         50.43        24.31 o                         
   6   2   9        878.91        967.96        55.80 o                         
   7   2   9        229.06        277.47        40.96 o                         
   8   2   9       2967.56       3061.70       109.13 o                         
   9   2   9        783.93        879.69       107.25 o                         
  10   2   9        124.03         69.05        79.84 o                         
  11   2   9        102.35        214.55       195.99 o                         
  -7   3   9         63.56        237.84       111.47 o                         
  -6   3   9       1690.67       1509.78       156.16 o                         
  -5   3   9      12811.51      13309.19       474.91 o                         
  -4   3   9       2067.97       2068.64        73.70 o                         
  -3   3   9        158.31        148.72        27.49 o                         
  -2   3   9       2383.24       2212.96        74.21 o                         
  -1   3   9       2269.79       2373.31        69.15 o                         
   0   3   9        957.98        922.11        41.97 o                         
   1   3   9        244.68        253.72        26.68 o                         
   2   3   9        145.04        171.95        24.28 o                         
   3   3   9      33791.23      33074.40       344.24 o                         
   4   3   9      31280.31      31310.49       387.49 o                         
   5   3   9        258.22        315.89        31.94 o                         
   6   3   9        822.60        916.09        52.42 o                         
   7   3   9       5300.09       5598.73       127.08 o                         
   8   3   9        852.85       1078.30        64.48 o                         
   9   3   9         91.37        152.65        50.04 o                         
  10   3   9        959.63       1000.45       133.75 o                         
  11   3   9        823.95       1089.70       320.64 o                         
  -7   4   9        124.65        -31.53       258.75 o                         
  -6   4   9       1788.88       1997.75       198.02 o                         
  -5   4   9       1651.15       1746.27       200.47 o                         
  -4   4   9        269.97        349.50        60.07 o                         
  -3   4   9        188.78        190.72        31.31 o                         
  -2   4   9      17434.34      16606.21       273.52 o                         
  -1   4   9      26207.70      24955.84       296.32 o                         
   0   4   9         25.44         38.61        32.61 o                         
   1   4   9       1156.80       1078.72        52.52 o                         
   2   4   9        293.30        299.78        32.77 o                         
   3   4   9       4333.10       4046.91        99.75 o                         
   4   4   9       1677.95       1739.81        70.10 o                         
   5   4   9        591.57        608.85        37.38 o                         
   6   4   9       4253.60       4296.39        97.47 o                         
   7   4   9      34522.99      34448.21       347.58 o                         
   8   4   9       8001.93       8182.29       157.59 o                         
   9   4   9        229.34        286.52        63.13 o                         
  10   4   9         64.83         89.41        61.17 o                         
  11   4   9        241.54        391.90       132.08 o                         
  -6   5   9       1995.39       2648.43       365.84 o                         
  -5   5   9        183.65        337.14       109.00 o                         
  -4   5   9        597.13        714.34       102.53 o                         
  -3   5   9       1937.31       1869.74        78.73 o                         
  -2   5   9       9229.80       8716.83       163.23 o                         
  -1   5   9       7626.48       7277.32       135.22 o                         
   0   5   9        218.43        189.21        29.82 o                         
   1   5   9       2185.23       2100.68        67.78 o                         
   2   5   9      24169.11      23140.65       269.56 o                         
   3   5   9       5043.24       4754.51       107.13 o                         
   4   5   9       2546.69       2439.18        66.76 o                         
   5   5   9        103.41        105.39        30.74 o                         
   6   5   9       1391.88       1404.08        71.17 o                         
   7   5   9      16654.64      16076.24       289.25 o                         
   8   5   9       6811.09       6756.90       140.97 o                         
   9   5   9          0.98         18.93        33.17 o                         
  10   5   9       5398.63       5340.91       237.04 o                         
  11   5   9       8938.26       9307.21       406.98 o                         
  -5   6   9         33.50         39.00       117.34 o                         
  -4   6   9         19.97        -32.19        72.32 o                         
  -3   6   9       1295.76       1495.54       110.67 o                         
  -2   6   9       5459.17       5494.34       130.38 o                         
  -1   6   9         43.29         42.10        25.85 o                         
   0   6   9       2026.05       2015.62        68.34 o                         
   1   6   9       5618.84       5234.74       115.62 o                         
   2   6   9      25286.04      24045.72       255.47 o                         
   3   6   9      12937.25      12391.78       180.05 o                         
   4   6   9          1.38         35.85        29.47 o                         
   5   6   9       1558.98       1449.71        57.88 o                         
   6   6   9       7558.60       7213.64       139.36 o                         
   7   6   9       1220.23       1227.16        59.01 o                         
   8   6   9        151.92        166.80        35.46 o                         
   9   6   9         40.19         52.28        37.19 o                         
  10   6   9       5501.62       5794.50       361.21 o                         
  11   6   9      14174.74      15036.09       486.99 o                         
  -4   7   9        565.70        962.42       148.28 o                         
  -3   7   9       1862.39       1971.82       168.12 o                         
  -2   7   9       3957.80       4006.58       115.83 o                         
  -1   7   9          3.51         13.91        32.40 o                         
   0   7   9        609.78        540.94        45.30 o                         
   1   7   9       6580.45       6396.29       135.69 o                         
   2   7   9      10724.80      10189.87       180.25 o                         
   3   7   9         34.66         48.29        26.08 o                         
   4   7   9       1574.42       1540.55        66.38 o                         
   5   7   9       6580.26       6058.90       129.53 o                         
   6   7   9      21207.93      20320.18       254.53 o                         
   7   7   9       4160.80       3870.48       112.52 o                         
   8   7   9        192.10        230.13        39.66 o                         
   9   7   9        119.27        176.32        55.28 o                         
  10   7   9       3122.87       3243.96       178.15 o                         
  11   7   9       1325.32       1403.60       168.74 o                         
  -3   8   9       4741.01       5313.07       445.72 o                         
  -2   8   9        144.80        179.91        70.46 o                         
  -1   8   9        348.42        361.37        44.42 o                         
   0   8   9         16.36         67.48        34.82 o                         
   1   8   9       3482.14       3536.74       102.13 o                         
   2   8   9       5916.74       5831.56       131.16 o                         
   3   8   9        222.16        221.56        35.06 o                         
   4   8   9       2907.79       2812.60        96.62 o                         
   5   8   9      11467.98      11230.30       187.12 o                         
   6   8   9      11480.66      11276.69       195.77 o                         
   7   8   9        205.42        205.61        37.13 o                         
   8   8   9         36.87         44.40        36.09 o                         
   9   8   9       2824.79       2655.04       103.98 o                         
  10   8   9       7933.73       7718.56       191.13 o                         
  11   8   9        360.60        265.04       102.16 o                         
  -2   9   9        153.08         18.12       120.48 o                         
  -1   9   9       3665.34       3876.14       125.14 o                         
   0   9   9       3817.67       3837.89       121.99 o                         
   1   9   9       4440.11       4437.58       129.63 o                         
   2   9   9        904.83        928.44        60.83 o                         
   3   9   9         21.22         51.40        36.04 o                         
   4   9   9         18.86         55.94        33.61 o                         
   5   9   9      11817.43      11634.93       206.26 o                         
   6   9   9       5540.79       5209.68       133.72 o                         
   7   9   9       2371.41       2424.82        91.80 o                         
   8   9   9       3478.27       3294.90       109.35 o                         
   9   9   9       6995.72       6569.45       163.64 o                         
  10   9   9       4378.46       4403.20       137.39 o                         
  11   9   9        283.37        223.90       139.27 o                         
  -1  10   9       1006.69        624.48       245.89 o                         
   0  10   9       4881.73       5042.55       142.79 o                         
   1  10   9       3700.98       3774.31       126.42 o                         
   2  10   9       1900.33       1871.21        86.98 o                         
   3  10   9       2007.71       2154.27        94.34 o                         
   4  10   9       1061.07        975.47        64.84 o                         
   5  10   9       3423.85       3536.54       121.89 o                         
   6  10   9        714.22        552.63        55.85 o                         
   7  10   9          5.43         66.37        36.62 o                         
   8  10   9       2615.75       2564.63       102.20 o                         
   9  10   9       9538.80       9298.71       193.72 o                         
  10  10   9        214.86        257.18        49.98 o                         
   0  11   9        949.82        886.84        79.14 o                         
   1  11   9        483.81        550.91        62.35 o                         
   2  11   9       1555.95       1641.09        89.66 o                         
   3  11   9       3311.95       3603.60       127.43 o                         
   4  11   9       6202.78       6031.94       166.15 o                         
   5  11   9       1137.34       1147.63        75.94 o                         
   6  11   9        820.31        870.92        65.48 o                         
   7  11   9         14.24         96.56        43.82 o                         
   8  11   9         74.91         43.54        46.17 o                         
   9  11   9       3266.04       3322.32       142.14 o                         
  10  11   9        459.52        332.02        73.67 o                         
   3  12   9        391.37        536.73       164.21 o                         
   4  12   9       2656.42       2454.82       292.90 o                         
   5  12   9        103.76         96.13        97.80 o                         
   6  12   9       3509.47       3827.89       372.28 o                         
   7  12   9       2475.26       2887.50       250.31 o                         
   8  12   9       1563.25       1359.80       364.86 o                         
  -5  -9  10        943.03        791.19       315.16 o                         
  -4  -9  10       6090.25       5869.20       483.27 o                         
  -3  -9  10       5926.51       6632.52       557.39 o                         
  -2  -9  10          9.45        159.53       208.58 o                         
  -1  -9  10        173.14        465.83       227.29 o                         
  -7  -8  10          2.12         60.44        43.28 o                         
  -6  -8  10        627.48        569.62        53.36 o                         
  -5  -8  10          9.15         68.12        45.55 o                         
  -4  -8  10       1640.36       1494.03        87.07 o                         
  -3  -8  10       6417.39       6402.73       172.58 o                         
  -2  -8  10          1.53         89.11        62.71 o                         
  -1  -8  10       3050.86       2894.14       122.23 o                         
   0  -8  10       2743.18       2710.08       124.83 o                         
   1  -8  10        443.21        484.89       137.41 o                         
   2  -8  10         59.53         33.72       146.31 o                         
  -8  -7  10       2816.68       2242.40       331.85 o                         
  -7  -7  10         60.33         81.98        39.27 o                         
  -6  -7  10        767.85        762.40        60.68 o                         
  -5  -7  10         13.85         33.01        43.49 o                         
  -4  -7  10         25.01        137.21        40.91 o                         
  -3  -7  10         27.70         70.02        41.74 o                         
  -2  -7  10        898.22        839.24        57.96 o                         
  -1  -7  10       1320.32       1314.35        79.65 o                         
   0  -7  10       8611.23       8654.92       228.95 o                         
   1  -7  10       3164.98       3212.09       120.55 o                         
   2  -7  10       1487.95       1439.75        85.36 o                         
   3  -7  10       1113.88       1017.99        89.27 o                         
  -8  -6  10         18.37        244.23       100.82 o                         
  -7  -6  10       2291.28       2209.01        92.90 o                         
  -6  -6  10       1812.49       1824.61        85.33 o                         
  -5  -6  10        933.97        881.39        58.18 o                         
  -4  -6  10       2112.68       2256.60        87.73 o                         
  -3  -6  10        484.74        548.98        47.62 o                         
  -2  -6  10        711.48        660.54        45.83 o                         
  -1  -6  10         68.25        131.88        33.54 o                         
   0  -6  10        164.74        190.39        36.81 o                         
   1  -6  10          7.68         76.31        38.31 o                         
   2  -6  10       2375.77       2346.74        98.66 o                         
   3  -6  10       3574.25       3528.42       131.40 o                         
   4  -6  10       3133.67       2899.15       128.56 o                         
  -9  -5  10        238.35        121.60       216.34 o                         
  -8  -5  10          6.67        -33.85        79.13 o                         
  -7  -5  10       5932.91       5669.52       171.11 o                         
  -6  -5  10       3348.55       3141.73        95.89 o                         
  -5  -5  10        370.57        277.56        48.46 o                         
  -4  -5  10          2.30         46.86        31.44 o                         
  -3  -5  10       1419.66       1371.37        65.88 o                         
  -2  -5  10        194.67        184.41        30.12 o                         
  -1  -5  10        298.67        339.58        38.16 o                         
   0  -5  10         17.82         82.75        33.51 o                         
   1  -5  10       2510.89       2464.59        95.67 o                         
   2  -5  10       2039.42       1963.52        84.55 o                         
   3  -5  10        798.79        762.09        65.05 o                         
   4  -5  10       1210.59       1050.41        66.41 o                         
   5  -5  10         31.68        121.15       258.76 o                         
  -9  -4  10          6.71        -85.11       278.21 o                         
  -8  -4  10        115.89         63.67        90.94 o                         
  -7  -4  10        136.83        123.89        68.61 o                         
  -6  -4  10        305.88        301.57        44.68 o                         
  -5  -4  10        917.68        876.98        53.09 o                         
  -4  -4  10       4760.23       4750.70       113.59 o                         
  -3  -4  10      19663.15      18421.44       226.18 o                         
  -2  -4  10       3909.38       3643.13        94.50 o                         
  -1  -4  10        289.52        258.94        33.57 o                         
   0  -4  10        204.45        182.50        31.72 o                         
   1  -4  10       1078.98       1122.79        57.55 o                         
   2  -4  10        179.13        169.93        37.38 o                         
   3  -4  10         73.45         73.41        35.85 o                         
   4  -4  10        195.51        232.91        38.86 o                         
   5  -4  10       5502.62       5175.03       141.74 o                         
   6  -4  10       2751.35       2468.63       326.92 o                         
  -9  -3  10        894.75       1110.10       245.67 o                         
  -8  -3  10       5046.18       5913.78       375.97 o                         
  -7  -3  10        198.02        218.49        77.93 o                         
  -6  -3  10       1120.50       1167.98        57.01 o                         
  -5  -3  10        171.95        147.46        29.46 o                         
  -4  -3  10       1065.70       1048.55        51.63 o                         
  -3  -3  10      11326.30      11013.00       180.87 o                         
  -2  -3  10       4395.75       4198.19       104.13 o                         
  -1  -3  10        687.01        752.66        43.14 o                         
   0  -3  10      16657.19      15983.61       215.79 o                         
   1  -3  10      15236.91      13812.96       203.15 o                         
   2  -3  10         74.31         42.63        33.22 o                         
   3  -3  10        202.16        222.55        38.87 o                         
   4  -3  10          1.58        -31.77        31.77 o                         
   5  -3  10       1902.49       1663.89        78.34 o                         
   6  -3  10       1121.58       1096.54       145.19 o                         
   7  -3  10        454.84        184.96       111.73 o                         
  -9  -2  10       1840.19       2246.21       371.26 o                         
  -8  -2  10       7382.74       7751.81       300.01 o                         
  -7  -2  10       2709.73       3139.14       273.49 o                         
  -6  -2  10        177.16        166.20        35.78 o                         
  -5  -2  10       2778.71       2733.00        81.26 o                         
  -4  -2  10       3805.17       3868.52       118.21 o                         
  -3  -2  10       1146.60       1212.43        59.26 o                         
  -2  -2  10        320.04        252.39        25.11 o                         
  -1  -2  10        164.69        132.38        29.29 o                         
   0  -2  10      28468.46      25829.71       343.16 o                         
   1  -2  10      26681.59      24354.64       328.40 o                         
   2  -2  10       1217.99       1224.40        61.14 o                         
   3  -2  10       2476.70       2399.48        85.46 o                         
   4  -2  10       6868.31       6398.67       149.52 o                         
   5  -2  10       1190.51       1145.65        67.42 o                         
   6  -2  10          5.74         10.16        33.75 o                         
   7  -2  10        628.31        554.89       139.57 o                         
   8  -2  10        547.98        606.49       187.75 o                         
  -9  -1  10        856.59        394.60       240.57 o                         
  -8  -1  10       1045.32       1067.48       267.10 o                         
  -7  -1  10         16.24        165.49       104.21 o                         
  -6  -1  10        336.01        430.92       105.30 o                         
  -5  -1  10      10635.09      10885.19       224.10 o                         
  -4  -1  10      20237.21      20049.38       416.73 o                         
  -3  -1  10        247.50        292.90        33.55 o                         
  -2  -1  10       1458.11       1480.39        61.23 o                         
  -1  -1  10       1762.05       1686.45        61.46 o                         
   0  -1  10       2798.69       2663.38        83.86 o                         
   1  -1  10        598.74        600.45        45.56 o                         
   2  -1  10        982.07        915.93        50.13 o                         
   3  -1  10       4680.29       4434.76       108.13 o                         
   4  -1  10      40846.29      37538.90       744.63 o                         
   5  -1  10      11702.14      10686.81       176.81 o                         
   6  -1  10        108.13         79.80        33.41 o                         
   7  -1  10        344.24        297.30       142.58 o                         
   8  -1  10        542.65        415.71       146.23 o                         
  -8   0  10        438.66        652.58       208.94 o                         
  -7   0  10        794.99        529.46       127.27 o                         
  -6   0  10       1207.32        974.54       127.92 o                         
  -5   0  10       9351.12       9009.33       153.00 o                         
  -4   0  10       7085.04       6924.06       145.60 o                         
  -3   0  10        494.17        548.10        44.51 o                         
  -2   0  10       2109.13       2037.10        72.28 o                         
  -1   0  10      24243.48      24145.77       336.81 o                         
   0   0  10       8055.12       8080.75       165.25 o                         
   1   0  10       2170.50       2278.48        81.20 o                         
   2   0  10        408.29        412.31        33.28 o                         
   3   0  10       2000.15       2112.49        71.28 o                         
   4   0  10      13948.90      13967.67       204.90 o                         
   5   0  10       5695.63       5592.61       131.40 o                         
   6   0  10        455.37        431.20        54.39 o                         
   7   0  10       8200.44       7810.36       200.74 o                         
   8   0  10      12179.61      12090.12       498.02 o                         
   9   0  10        411.69        268.38       124.57 o                         
  -8   1  10          3.09        152.40       141.22 o                         
  -7   1  10          2.44         37.52        70.99 o                         
  -6   1  10       1385.20       1548.84       145.88 o                         
  -5   1  10       6938.61       6774.85       261.05 o                         
  -4   1  10        106.66        101.36        29.02 o                         
  -3   1  10       3646.23       3569.96       106.44 o                         
  -2   1  10       8448.48       8330.32       175.77 o                         
  -1   1  10      30804.08      31541.34       489.40 o                         
   0   1  10      13712.05      13965.20       200.47 o                         
   1   1  10        823.14        953.59        57.79 o                         
   2   1  10       1431.11       1472.30        59.99 o                         
   3   1  10       9749.41      10207.34       217.31 o                         
   4   1  10        922.89       1029.26        66.40 o                         
   5   1  10         86.46        153.40        39.48 o                         
   6   1  10        101.81        145.15        38.36 o                         
   7   1  10       6473.69       6380.62       146.68 o                         
   8   1  10      17790.72      18022.51       459.30 o                         
   9   1  10       2594.57       2342.78       194.06 o                         
  10   1  10         76.15        230.61       232.84 o                         
  -8   2  10        916.41       1014.74       391.34 o                         
  -7   2  10        805.63        757.94       120.73 o                         
  -6   2  10       2149.43       2369.80       164.15 o                         
  -5   2  10       2950.66       2721.97       209.62 o                         
  -4   2  10        243.51        214.45        34.37 o                         
  -3   2  10        429.59        367.72        40.63 o                         
  -2   2  10       9315.77       8924.99       161.15 o                         
  -1   2  10      15799.94      14911.17       208.81 o                         
   0   2  10        131.35        138.15        22.97 o                         
   1   2  10       4622.36       4463.14        91.46 o                         
   2   2  10      10621.95      10924.36       177.25 o                         
   3   2  10      31757.46      33498.26       339.19 o                         
   4   2  10       9025.70       9769.64       168.66 o                         
   5   2  10        215.17        273.34        34.02 o                         
   6   2  10       1057.23       1211.31        66.40 o                         
   7   2  10       5220.67       5525.54       141.44 o                         
   8   2  10       1614.51       1793.69        75.55 o                         
   9   2  10        506.75        550.22        97.86 o                         
  10   2  10        175.87         88.64        94.98 o                         
  -7   3  10       4429.46       4496.54       307.37 o                         
  -6   3  10       6533.87       7017.13       294.44 o                         
  -5   3  10        237.26        234.64        86.09 o                         
  -4   3  10        982.17       1124.07        65.75 o                         
  -3   3  10         40.36         22.09        30.09 o                         
  -2   3  10       4960.62       4702.58       118.93 o                         
  -1   3  10       7306.02       6981.58       145.07 o                         
   0   3  10        105.96        147.68        22.63 o                         
   1   3  10       5704.61       5445.57       108.66 o                         
   2   3  10      27472.57      27078.69       303.94 o                         
   3   3  10      17167.91      16896.29       221.84 o                         
   4   3  10          3.53         96.78        32.40 o                         
   5   3  10         98.28        116.41        29.92 o                         
   6   3  10       4019.55       4249.74       110.78 o                         
   7   3  10      11188.80      11898.08       194.10 o                         
   8   3  10        935.90       1061.26        63.52 o                         
   9   3  10        182.03        250.88        53.42 o                         
  10   3  10        472.18        375.13       165.23 o                         
  11   3  10       3277.94       3148.59       290.25 o                         
  -6   4  10       2758.08       2954.82       258.82 o                         
  -5   4  10         87.55        193.91        71.65 o                         
  -4   4  10       8016.21       7915.43       287.52 o                         
  -3   4  10       7142.79       7093.97       152.10 o                         
  -2   4  10       4961.15       5001.74       122.80 o                         
  -1   4  10         51.61         20.26        31.38 o                         
   0   4  10        185.54        155.93        36.45 o                         
   1   4  10         83.87         82.33        26.35 o                         
   2   4  10      12000.27      11324.32       186.35 o                         
   3   4  10       7385.78       7030.23       153.09 o                         
   4   4  10       2214.05       2235.98        88.06 o                         
   5   4  10      12884.81      12663.52       194.25 o                         
   6   4  10      11733.67      11743.29       171.09 o                         
   7   4  10       7188.69       7401.50       149.27 o                         
   8   4  10        265.57        274.79        40.13 o                         
   9   4  10        410.93        328.48        61.11 o                         
  10   4  10       1124.34       1223.85       120.41 o                         
  11   4  10       2779.63       2917.60       274.16 o                         
  -6   5  10         90.41        -53.02       191.14 o                         
  -5   5  10        263.40         76.90        93.02 o                         
  -4   5  10        498.41        655.10       118.18 o                         
  -3   5  10       7312.22       7066.84       156.28 o                         
  -2   5  10       5196.93       5037.59       128.32 o                         
  -1   5  10       1808.48       1690.14        77.38 o                         
   0   5  10       5009.15       4954.25       131.52 o                         
   1   5  10        716.87        713.49        43.01 o                         
   2   5  10       3319.40       3085.22        94.89 o                         
   3   5  10       2102.03       1988.76        88.28 o                         
   4   5  10        501.71        523.89        47.18 o                         
   5   5  10       1922.44       1786.66        71.86 o                         
   6   5  10      22796.10      22098.01       327.15 o                         
   7   5  10        303.34        280.13        39.26 o                         
   8   5  10       4458.34       4386.78       120.88 o                         
   9   5  10       1221.05       1331.53        77.44 o                         
  10   5  10       2512.56       2814.01       177.34 o                         
  11   5  10       1367.39       1745.99       222.42 o                         
  -5   6  10        648.31        531.13       296.86 o                         
  -4   6  10         95.01        130.31       154.66 o                         
  -3   6  10        792.06        912.54       121.02 o                         
  -2   6  10        584.40        686.59        57.88 o                         
  -1   6  10       2035.33       1957.99        73.89 o                         
   0   6  10       6865.98       6630.62       142.98 o                         
   1   6  10      13962.91      12946.39       199.88 o                         
   2   6  10       4057.05       3899.18       106.85 o                         
   3   6  10       2962.81       2849.67        93.23 o                         
   4   6  10         89.62         90.94        31.50 o                         
   5   6  10        101.88         39.68        31.25 o                         
   6   6  10       4612.54       4331.52       125.31 o                         
   7   6  10        839.16        739.92        54.11 o                         
   8   6  10        803.01        823.19        58.44 o                         
   9   6  10       6596.84       6416.87       165.39 o                         
  10   6  10       4086.08       4115.27       241.08 o                         
  11   6  10        284.26        665.47       156.27 o                         
  -4   7  10       1031.44        913.50       344.55 o                         
  -3   7  10        816.68       1244.44       139.89 o                         
  -2   7  10        258.55        227.53        41.10 o                         
  -1   7  10        574.66        461.88        48.26 o                         
   0   7  10         54.35         12.74        32.65 o                         
   1   7  10       4778.54       4570.06       123.91 o                         
   2   7  10          0.35        113.54        36.68 o                         
   3   7  10       6812.44       6423.68       148.23 o                         
   4   7  10       6221.93       5776.65       133.22 o                         
   5   7  10       4876.80       4642.33       117.54 o                         
   6   7  10        173.20        164.49        34.48 o                         
   7   7  10        135.03         72.28        39.05 o                         
   8   7  10       1491.70       1498.81        82.31 o                         
   9   7  10        634.11        496.98        54.70 o                         
  10   7  10       4106.54       4187.85       225.28 o                         
  11   7  10        235.37        281.19       138.90 o                         
  -3   8  10         87.42        -46.92       121.80 o                         
  -2   8  10        643.45        560.84       106.36 o                         
  -1   8  10        672.03        682.31        59.97 o                         
   0   8  10        943.62        939.78        60.74 o                         
   1   8  10        494.50        511.52        44.70 o                         
   2   8  10       1547.73       1507.64        73.56 o                         
   3   8  10       1305.37       1353.09        70.03 o                         
   4   8  10       1924.38       1796.57        80.51 o                         
   5   8  10       6179.56       5903.03       135.18 o                         
   6   8  10       1281.16       1292.63        70.24 o                         
   7   8  10       4420.38       4251.31       124.76 o                         
   8   8  10        274.78        275.77        42.28 o                         
   9   8  10        203.49        133.31        44.53 o                         
  10   8  10          5.28        -42.50        45.94 o                         
  11   8  10         11.99         64.04       134.31 o                         
  -2   9  10       2756.66       2409.01       306.84 o                         
  -1   9  10        434.12        536.73        53.35 o                         
   0   9  10        875.85       1065.70        70.70 o                         
   1   9  10        113.44        169.79        37.98 o                         
   2   9  10       1336.56       1322.60        74.09 o                         
   3   9  10        693.53        745.46        55.36 o                         
   4   9  10        302.15        330.57        44.56 o                         
   5   9  10        280.37        340.80        44.77 o                         
   6   9  10       4086.28       3901.06       126.70 o                         
   7   9  10       2654.49       2611.08       101.63 o                         
   8   9  10       1744.94       1698.63        83.69 o                         
   9   9  10        980.24        887.38        65.74 o                         
  10   9  10       1343.56       1045.64        82.27 o                         
  11   9  10        682.68        470.31       160.12 o                         
   0  10  10        101.86        164.61        46.96 o                         
   1  10  10       2010.30       2077.20        95.70 o                         
   2  10  10       1117.77       1084.68        73.26 o                         
   3  10  10        133.03        110.01        37.71 o                         
   4  10  10        652.49        782.13        60.87 o                         
   5  10  10         97.31         65.98        39.17 o                         
   6  10  10       2926.62       2789.55       111.02 o                         
   7  10  10        162.96        162.18        43.57 o                         
   8  10  10          5.51         49.15        42.71 o                         
   9  10  10        354.60        328.27        48.83 o                         
  10  10  10       3539.64       3083.44       140.57 o                         
   1  11  10       4173.06       4062.80       155.88 o                         
   2  11  10       3076.06       3203.37       128.45 o                         
   3  11  10        134.70        153.79        46.47 o                         
   4  11  10         12.51        -20.94        43.99 o                         
   5  11  10        528.27        527.76        60.29 o                         
   6  11  10        599.53        507.34        61.75 o                         
   7  11  10        247.65        232.50        50.75 o                         
   8  11  10        233.32        213.48        54.40 o                         
   9  11  10       1942.47       1377.34       289.51 o                         
   3  12  10         12.54        185.03       206.86 o                         
   4  12  10       2563.35       2116.13       400.45 o                         
   5  12  10       6725.00       7257.22       516.58 o                         
   6  12  10        390.62        458.69       160.55 o                         
   7  12  10        112.94        433.21       371.19 o                         
   8  12  10         82.20        -99.59       169.06 o                         
  -6  -8  11       1818.08       1619.10       213.16 o                         
  -5  -8  11       1581.03       1609.41        98.68 o                         
  -4  -8  11         12.74         23.91        43.90 o                         
  -3  -8  11       7868.97       7754.17       330.23 o                         
  -2  -8  11       7360.64       7265.86       370.41 o                         
  -1  -8  11        169.00        336.24       275.45 o                         
   0  -8  11          3.10         72.54       112.43 o                         
   1  -8  11         10.18        -29.13       178.35 o                         
  -7  -7  11       2078.96       2009.43       106.72 o                         
  -6  -7  11        241.90        202.52        46.65 o                         
  -5  -7  11         68.07        132.44        47.59 o                         
  -4  -7  11          5.07         71.62        46.16 o                         
  -3  -7  11       7976.65       7619.41       177.44 o                         
  -2  -7  11      12843.61      12429.05       223.14 o                         
  -1  -7  11        909.66        889.09        67.27 o                         
   0  -7  11        828.09        850.24        67.06 o                         
   1  -7  11       5168.48       5109.04       153.42 o                         
   2  -7  11        859.91        615.16       105.04 o                         
  -8  -6  11       4192.28       4619.92       816.75 o                         
  -7  -6  11       8457.32       8353.28       187.97 o                         
  -6  -6  11        344.70        287.88        43.27 o                         
  -5  -6  11        450.15        413.15        46.55 o                         
  -4  -6  11       1699.00       1671.67        80.41 o                         
  -3  -6  11       1579.84       1596.24        74.98 o                         
  -2  -6  11         62.40        110.04        38.99 o                         
  -1  -6  11        448.20        478.90        49.51 o                         
   0  -6  11       1619.69       1704.79        80.15 o                         
   1  -6  11      19149.73      18510.13       284.23 o                         
   2  -6  11       8893.99       8526.30       190.77 o                         
   3  -6  11         15.76         75.83        45.06 o                         
   4  -6  11        123.67         86.16        60.64 o                         
  -8  -5  11       4599.39       5394.19       918.40 o                         
  -7  -5  11       2831.65       2988.69       249.12 o                         
  -6  -5  11        227.58        176.50        40.10 o                         
  -5  -5  11        679.56        679.81        53.15 o                         
  -4  -5  11       9072.43       8512.87       169.80 o                         
  -3  -5  11       7278.12       6852.94       156.09 o                         
  -2  -5  11        373.64        350.91        42.26 o                         
  -1  -5  11        345.58        337.45        46.38 o                         
   0  -5  11       1541.21       1489.42        75.34 o                         
   1  -5  11       6877.25       6687.69       163.34 o                         
   2  -5  11       3029.53       2966.50       109.35 o                         
   3  -5  11        559.19        509.83        50.12 o                         
   4  -5  11       4973.19       4868.19       143.42 o                         
  -8  -4  11       4175.57       4549.65       278.13 o                         
  -7  -4  11        105.80        192.29        87.32 o                         
  -6  -4  11       2180.31       2100.59        82.21 o                         
  -5  -4  11       5318.99       5111.37       131.05 o                         
  -4  -4  11      19460.63      18465.52       253.94 o                         
  -3  -4  11       7603.97       7216.56       154.07 o                         
  -2  -4  11         99.22         77.55        34.56 o                         
  -1  -4  11        419.27        428.70        41.57 o                         
   0  -4  11       8567.81       7863.14       155.88 o                         
   1  -4  11       1293.98       1125.16        66.56 o                         
   2  -4  11        515.20        499.62        48.93 o                         
   3  -4  11         98.01        142.87        40.57 o                         
   4  -4  11       4014.13       3802.20       123.37 o                         
   5  -4  11      10817.61      10176.06       217.00 o                         
  -9  -3  11       1029.86        506.08       230.83 o                         
  -8  -3  11       1477.32       1500.50       153.61 o                         
  -7  -3  11         11.58         52.85        95.58 o                         
  -6  -3  11         19.55         10.49        28.28 o                         
  -5  -3  11       5963.77       5937.34       166.37 o                         
  -4  -3  11      10664.26      10635.24       188.61 o                         
  -3  -3  11        299.39        281.39        40.73 o                         
  -2  -3  11       3328.07       3255.03       111.26 o                         
  -1  -3  11       9742.12       9320.14       198.67 o                         
   0  -3  11      13849.46      12571.23       211.71 o                         
   1  -3  11       4926.53       4484.33       120.66 o                         
   2  -3  11         48.41         41.96        37.62 o                         
   3  -3  11        264.63        213.24        46.36 o                         
   4  -3  11       3890.52       3495.17       115.30 o                         
   5  -3  11        838.66        804.62        61.54 o                         
   6  -3  11          8.40         13.93       100.24 o                         
  -8  -2  11          3.76        109.47       140.34 o                         
  -7  -2  11       1126.05       1301.35       169.50 o                         
  -6  -2  11         12.13         84.07        88.45 o                         
  -5  -2  11       1560.02       1452.89        71.77 o                         
  -4  -2  11       3531.32       3249.21       136.02 o                         
  -3  -2  11          2.56        -15.37        32.39 o                         
  -2  -2  11       3021.66       2781.77        91.84 o                         
  -1  -2  11      17669.46      16912.72       269.16 o                         
   0  -2  11      14702.53      14134.49       215.72 o                         
   1  -2  11        560.30        557.62        44.81 o                         
   2  -2  11         47.37         32.09        35.19 o                         
   3  -2  11       1444.11       1402.85        71.61 o                         
   4  -2  11       7664.59       7115.29       165.01 o                         
   5  -2  11        830.96        656.16        54.97 o                         
   6  -2  11         46.88         11.79        41.77 o                         
   7  -2  11        937.19        975.34       165.91 o                         
  -8  -1  11          8.11        -64.50       158.98 o                         
  -7  -1  11       3527.76       4125.95       411.99 o                         
  -6  -1  11       6445.65       6904.23       422.99 o                         
  -5  -1  11       4886.68       4951.37       131.54 o                         
  -4  -1  11          0.10         16.34        27.97 o                         
  -3  -1  11         32.49         47.02        30.31 o                         
  -2  -1  11       1020.62        926.01        56.25 o                         
  -1  -1  11       7377.15       7282.26       157.77 o                         
   0  -1  11       5792.12       5581.43       126.88 o                         
   1  -1  11       1886.10       2110.60        81.31 o                         
   2  -1  11      12153.17      11876.46       191.99 o                         
   3  -1  11      17007.31      16126.80       297.95 o                         
   4  -1  11       3456.46       3329.21        99.04 o                         
   5  -1  11        249.45        203.83        38.49 o                         
   6  -1  11        583.72        530.42        63.82 o                         
   7  -1  11        390.78        678.49       142.03 o                         
   8  -1  11       2060.30       2274.57       304.93 o                         
  -8   0  11        389.07        164.62       190.32 o                         
  -7   0  11        382.39        227.31       111.54 o                         
  -6   0  11       5578.43       5581.61       288.53 o                         
  -5   0  11       7022.81       6956.42       151.90 o                         
  -4   0  11       3192.85       3100.09        96.80 o                         
  -3   0  11       5093.80       4995.33       123.69 o                         
  -2   0  11       1497.00       1473.20        70.42 o                         
  -1   0  11       1401.68       1387.51        72.21 o                         
   0   0  11        658.64        665.24        46.94 o                         
   1   0  11       1482.94       1618.69        72.28 o                         
   2   0  11        708.19        749.10        51.81 o                         
   3   0  11      17053.19      17424.07       222.19 o                         
   4   0  11       1349.48       1392.96        68.98 o                         
   5   0  11       7077.02       6860.88       152.57 o                         
   6   0  11       3089.76       2813.51       112.32 o                         
   7   0  11       2277.41       2044.82        93.26 o                         
   8   0  11        864.14       1037.95       161.33 o                         
   9   0  11        401.41        465.15       196.76 o                         
  -8   1  11        635.52        953.33       430.64 o                         
  -7   1  11         93.85        175.89        94.11 o                         
  -6   1  11        466.75        656.30        99.91 o                         
  -5   1  11         16.98        -43.72        62.92 o                         
  -4   1  11       2099.58       1965.25        77.69 o                         
  -3   1  11       5215.32       5088.57       127.81 o                         
  -2   1  11      14726.85      15113.49       255.86 o                         
  -1   1  11       4731.13       4939.47       142.87 o                         
   0   1  11       5443.13       5558.50       132.17 o                         
   1   1  11         32.55         67.57        36.12 o                         
   2   1  11        487.44        620.37        51.55 o                         
   3   1  11       3107.34       3407.85       110.83 o                         
   4   1  11       1146.45       1295.48        82.18 o                         
   5   1  11       1168.40       1369.63        75.21 o                         
   6   1  11       9598.15       9900.19       201.03 o                         
   7   1  11       6565.32       6718.64       157.97 o                         
   8   1  11        318.53        352.49        84.78 o                         
   9   1  11       1829.48       1934.79       184.00 o                         
  10   1  11         15.24        161.61       171.33 o                         
  -7   2  11        692.27        851.74       129.12 o                         
  -6   2  11        958.13        900.36       127.45 o                         
  -5   2  11        461.50        324.04        77.14 o                         
  -4   2  11        688.16        711.68        53.24 o                         
  -3   2  11         27.68         37.49        33.89 o                         
  -2   2  11       2101.19       2112.87        83.58 o                         
  -1   2  11        211.63        295.95        38.58 o                         
   0   2  11       8284.47       8569.62       168.15 o                         
   1   2  11      10223.41      10501.09       183.62 o                         
   2   2  11       6456.46       6493.64       133.56 o                         
   3   2  11         10.36         96.58        34.38 o                         
   4   2  11       1948.27       2206.47        77.48 o                         
   5   2  11       1589.77       1614.00        80.85 o                         
   6   2  11         19.60        111.83        38.53 o                         
   7   2  11       3160.52       3487.60       111.01 o                         
   8   2  11        979.17        970.22        63.84 o                         
   9   2  11       4519.43       4506.25       277.84 o                         
  10   2  11       3275.55       3769.51       526.87 o                         
  -7   3  11        123.77          6.67       125.80 o                         
  -6   3  11          4.20        189.26       101.21 o                         
  -5   3  11       1263.04       1618.24       154.41 o                         
  -4   3  11        439.14        326.76        92.19 o                         
  -3   3  11        476.72        502.51        44.93 o                         
  -2   3  11        114.29         77.52        32.57 o                         
  -1   3  11       3804.00       3709.73       110.24 o                         
   0   3  11       2882.64       2816.87        94.51 o                         
   1   3  11        735.97        721.60        47.89 o                         
   2   3  11       4664.34       4537.98       112.56 o                         
   3   3  11       1698.61       1845.26        68.42 o                         
   4   3  11       9875.78      10759.99       224.41 o                         
   5   3  11         60.55        140.01        30.31 o                         
   6   3  11        173.02        237.94        45.26 o                         
   7   3  11        426.91        482.74        51.57 o                         
   8   3  11        205.02        223.72        41.69 o                         
   9   3  11         99.56        212.18        65.10 o                         
  10   3  11       1498.73       1591.43       413.06 o                         
  -6   4  11       1816.66       1869.04       263.13 o                         
  -5   4  11       3484.73       3674.98       218.48 o                         
  -4   4  11        239.70        194.05        65.49 o                         
  -3   4  11         25.51         -2.21        38.90 o                         
  -2   4  11       1059.48        927.79        61.44 o                         
  -1   4  11       1256.89       1292.42        74.77 o                         
   0   4  11        260.13        145.34        32.66 o                         
   1   4  11         23.13         70.80        32.14 o                         
   2   4  11        835.39        897.17        57.34 o                         
   3   4  11      12672.63      12592.13       198.27 o                         
   4   4  11       3317.93       3348.26       105.69 o                         
   5   4  11       3972.93       4001.84       107.54 o                         
   6   4  11        924.00        992.96        55.43 o                         
   7   4  11       2236.90       2442.95        93.13 o                         
   8   4  11       1216.05       1203.49        69.91 o                         
   9   4  11        255.68        346.95        64.76 o                         
  10   4  11          0.88         84.32        74.54 o                         
  11   4  11        165.08        190.86       152.97 o                         
  -5   5  11       2782.82       3205.85       274.02 o                         
  -4   5  11         56.55          4.74        67.91 o                         
  -3   5  11         18.03          1.79        35.69 o                         
  -2   5  11       5307.56       4964.64       139.60 o                         
  -1   5  11       2864.99       2976.39       112.34 o                         
   0   5  11         37.58          2.39        34.32 o                         
   1   5  11       2216.85       2107.34        91.06 o                         
   2   5  11         10.88         63.38        35.06 o                         
   3   5  11       7115.97       6966.79       152.48 o                         
   4   5  11        944.26        965.91        61.09 o                         
   5   5  11        252.32        224.77        38.51 o                         
   6   5  11       2914.91       2865.12        92.59 o                         
   7   5  11       9953.23       9738.37       191.60 o                         
   8   5  11       1646.45       1791.56        84.54 o                         
   9   5  11        718.42        618.36        54.44 o                         
  10   5  11         59.87        -64.06        76.67 o                         
  11   5  11       1731.69       1940.20       382.99 o                         
  -4   6  11         68.20        -86.58        86.58 o                         
  -3   6  11        267.57        151.92        88.07 o                         
  -2   6  11      11505.83      10585.14       227.47 o                         
  -1   6  11       5870.17       5866.17       145.32 o                         
   0   6  11        103.11        124.28        34.82 o                         
   1   6  11       1334.98       1235.46        70.11 o                         
   2   6  11       2497.65       2261.12        83.74 o                         
   3   6  11        883.06        823.14        53.27 o                         
   4   6  11         65.39         62.36        33.64 o                         
   5   6  11        397.69        333.98        42.83 o                         
   6   6  11       5500.52       5248.76       143.17 o                         
   7   6  11      11049.53      10539.60       203.48 o                         
   8   6  11        549.88        563.37        49.13 o                         
   9   6  11         52.33         51.08        40.76 o                         
  10   6  11       1369.05       1418.77       158.03 o                         
  11   6  11       1974.72       2107.50       233.49 o                         
  -4   7  11         47.71        434.69       265.07 o                         
  -3   7  11        213.63        319.07       142.52 o                         
  -2   7  11       1569.75       1566.70        92.49 o                         
  -1   7  11        461.08        422.17        51.71 o                         
   0   7  11         37.41        100.33        42.21 o                         
   1   7  11       6197.00       5887.34       159.11 o                         
   2   7  11      22175.52      20629.92       282.07 o                         
   3   7  11        956.56        833.48        59.53 o                         
   4   7  11        871.09        783.31        63.15 o                         
   5   7  11          6.30         25.74        34.74 o                         
   6   7  11       1089.96       1087.18        63.75 o                         
   7   7  11       2562.66       2340.64       102.15 o                         
   8   7  11        554.56        488.73        53.78 o                         
   9   7  11        548.92        591.93        62.43 o                         
  10   7  11       9407.39       9239.39       339.33 o                         
  11   7  11       6104.09       5946.11       397.03 o                         
  -3   8  11       2542.50       3236.99       596.15 o                         
  -2   8  11        740.65        774.77       121.36 o                         
  -1   8  11        215.25        161.15        44.44 o                         
   0   8  11         84.82         46.99        40.36 o                         
   1   8  11       2423.27       2441.02       100.55 o                         
   2   8  11       9369.68       9016.44       189.91 o                         
   3   8  11       1215.90       1235.70        73.24 o                         
   4   8  11       2121.75       1909.89        88.91 o                         
   5   8  11       9572.91       8999.93       184.72 o                         
   6   8  11       8881.38       8335.71       185.16 o                         
   7   8  11         78.47         59.89        41.02 o                         
   8   8  11          0.80        -38.84        38.84 o                         
   9   8  11         15.04         31.81        44.74 o                         
  10   8  11       4325.46       4012.92       152.49 o                         
  11   8  11       3514.69       3512.93       399.72 o                         
  -2   9  11        728.91       1014.56       225.43 o                         
  -1   9  11        324.30        169.10        56.70 o                         
   0   9  11        763.45        665.97        59.79 o                         
   1   9  11       2417.33       2410.21       104.20 o                         
   2   9  11        388.50        406.62        50.87 o                         
   3   9  11        587.15        662.95        55.23 o                         
   4   9  11        755.28        874.47        64.71 o                         
   5   9  11      10279.43       9814.99       203.93 o                         
   6   9  11      11461.51      10968.17       221.83 o                         
   7   9  11         50.60         66.93        39.36 o                         
   8   9  11       1928.64       1917.10        93.63 o                         
   9   9  11       2419.87       2147.86       114.07 o                         
  10   9  11       1211.42        881.37       115.51 o                         
  11   9  11        114.28       -264.89       264.89 o                         
   0  10  11       1615.46       1721.88       120.18 o                         
   1  10  11       4958.74       5269.67       163.98 o                         
   2  10  11        132.33        218.79        47.99 o                         
   3  10  11        202.05        143.89        45.53 o                         
   4  10  11        473.63        472.43        53.09 o                         
   5  10  11       3373.64       3401.26       129.41 o                         
   6  10  11       1218.07       1049.26        71.90 o                         
   7  10  11        118.50        176.49        49.09 o                         
   8  10  11       1708.46       1689.90        93.48 o                         
   9  10  11       9949.40       9055.87       240.71 o                         
  10  10  11       4938.91       4585.68       181.08 o                         
   1  11  11        910.11        715.80       283.08 o                         
   2  11  11         22.53        -87.18       129.22 o                         
   3  11  11        571.42        490.51        55.51 o                         
   4  11  11       2195.45       2224.50       105.94 o                         
   5  11  11       5020.75       4834.49       155.23 o                         
   6  11  11         39.04         70.50        43.28 o                         
   7  11  11        509.46        396.25        62.68 o                         
   8  11  11       1431.32       1623.13       283.00 o                         
   9  11  11       6020.94       5902.91       825.17 o                         
   4  12  11       2933.52       3117.20       347.26 o                         
   5  12  11       1173.21        808.29       155.65 o                         
   7  12  11         76.14        184.61       233.75 o                         
  -5  -8  12       1386.74       1841.54       366.70 o                         
  -4  -8  12       3527.22       3742.97       382.69 o                         
  -3  -8  12       4671.53       4770.68       373.97 o                         
  -2  -8  12        824.03       1005.73       243.12 o                         
  -1  -8  12        134.15        104.89       139.58 o                         
   0  -8  12        189.40        252.57       261.19 o                         
  -7  -7  12        973.55        787.79        80.01 o                         
  -6  -7  12         39.69         14.29        52.78 o                         
  -5  -7  12       1149.64       1164.17        86.05 o                         
  -4  -7  12       8459.12       8085.54       194.99 o                         
  -3  -7  12       4378.39       4290.20       138.85 o                         
  -2  -7  12        176.95        160.88        47.16 o                         
  -1  -7  12        452.11        503.66        76.99 o                         
   0  -7  12        482.55        300.30       203.33 o                         
   1  -7  12       2020.86       1614.09       265.75 o                         
   2  -7  12        253.52        551.14       267.91 o                         
  -7  -6  12         82.35        238.96       268.61 o                         
  -6  -6  12        141.75        117.49        42.76 o                         
  -5  -6  12        523.31        480.97        52.11 o                         
  -4  -6  12       1696.99       1500.67        82.00 o                         
  -3  -6  12       1633.75       1594.91        77.72 o                         
  -2  -6  12        756.15        709.56        60.99 o                         
  -1  -6  12       6280.31       5782.16       158.50 o                         
   0  -6  12       9913.69       9643.36       194.88 o                         
   1  -6  12       1147.49       1128.07        79.40 o                         
   2  -6  12          4.92        -17.71        43.45 o                         
   3  -6  12        202.75        157.48        80.60 o                         
  -8  -5  12       2233.16       3162.96       677.03 o                         
  -7  -5  12       1128.76       1296.71       178.92 o                         
  -6  -5  12       2790.46       2720.81        99.08 o                         
  -5  -5  12       1884.92       1788.46        84.27 o                         
  -4  -5  12        256.92        184.99        40.89 o                         
  -3  -5  12         41.27         49.81        40.88 o                         
  -2  -5  12        442.97        378.17        47.79 o                         
  -1  -5  12         93.36         93.75        37.75 o                         
   0  -5  12       7300.61       7087.01       172.55 o                         
   1  -5  12        296.67        325.37        50.62 o                         
   2  -5  12       4866.13       4600.75       141.24 o                         
   3  -5  12       3937.25       3664.41       128.62 o                         
   4  -5  12       1841.30       1782.31       100.28 o                         
  -8  -4  12        248.90        389.99       265.31 o                         
  -7  -4  12       1330.95       1510.81       153.80 o                         
  -6  -4  12       2125.17       2068.75        86.98 o                         
  -5  -4  12       6822.57       6813.66       158.71 o                         
  -4  -4  12        814.60        886.42        59.93 o                         
  -3  -4  12       3931.74       3606.64       113.69 o                         
  -2  -4  12        248.26        201.97        41.73 o                         
  -1  -4  12        656.83        527.86        47.01 o                         
   0  -4  12        184.52        125.64        36.91 o                         
   1  -4  12          3.50         43.56        38.10 o                         
   2  -4  12        273.60        271.17        44.46 o                         
   3  -4  12       5047.77       4888.55       144.27 o                         
   4  -4  12       4775.08       4550.32       145.22 o                         
   5  -4  12        675.59        557.55        74.04 o                         
  -8  -3  12        208.23        238.56       167.15 o                         
  -7  -3  12        622.82        584.87       122.74 o                         
  -6  -3  12         25.33         17.51        41.81 o                         
  -5  -3  12        134.59        117.50        41.98 o                         
  -4  -3  12        821.17        863.69        61.31 o                         
  -3  -3  12       3776.78       3626.62       115.82 o                         
  -2  -3  12       3228.31       3090.32       112.14 o                         
  -1  -3  12       6226.56       5869.72       158.16 o                         
   0  -3  12        517.15        386.10        50.59 o                         
   1  -3  12        968.18        810.23        58.02 o                         
   2  -3  12       1301.92       1270.58        73.03 o                         
   3  -3  12         32.15          9.12        41.60 o                         
   4  -3  12        605.07        556.69        54.83 o                         
   5  -3  12        737.67        618.64        59.08 o                         
   6  -3  12       4173.98       4418.98       689.01 o                         
  -8  -2  12        858.77        508.78       171.67 o                         
  -7  -2  12         93.66        151.11       105.97 o                         
  -6  -2  12        298.07        425.94       122.79 o                         
  -5  -2  12         84.74         99.11        39.02 o                         
  -4  -2  12       3487.38       3625.83       129.35 o                         
  -3  -2  12       2150.30       2096.90        88.59 o                         
  -2  -2  12        904.56        973.36        58.38 o                         
  -1  -2  12       1209.58       1119.22        67.55 o                         
   0  -2  12       1410.68       1368.58        74.72 o                         
   1  -2  12       6097.79       5780.88       136.10 o                         
   2  -2  12       1064.92        930.36        59.68 o                         
   3  -2  12        141.33        119.61        44.29 o                         
   4  -2  12        832.28        808.57        64.80 o                         
   5  -2  12        736.38        544.04        60.55 o                         
   6  -2  12         60.32         57.91        40.05 o                         
   7  -2  12        656.48       1033.47       405.69 o                         
  -8  -1  12       3577.56       4911.19       850.88 o                         
  -7  -1  12        204.57        236.46       113.84 o                         
  -6  -1  12         60.78        189.60       111.53 o                         
  -5  -1  12          2.51         20.25        34.43 o                         
  -4  -1  12        450.49        351.83        40.12 o                         
  -3  -1  12        282.38        272.77        43.76 o                         
  -2  -1  12        136.29         93.78        37.34 o                         
  -1  -1  12       2668.21       2854.42        98.97 o                         
   0  -1  12      14863.52      14989.45       243.95 o                         
   1  -1  12       6040.38       6011.07       140.80 o                         
   2  -1  12       1886.62       1853.91        79.31 o                         
   3  -1  12        833.62        860.53        58.04 o                         
   4  -1  12       3504.13       3378.73       111.30 o                         
   5  -1  12       1461.85       1348.73        72.84 o                         
   6  -1  12         56.24         45.84        50.86 o                         
   7  -1  12          0.67         23.67        97.77 o                         
  -8   0  12       1804.02       2779.88       695.47 o                         
  -7   0  12        247.39        205.02       115.41 o                         
  -6   0  12        997.69       1002.34       152.92 o                         
  -5   0  12       7107.40       7682.20       293.74 o                         
  -4   0  12       3254.97       3427.53       141.62 o                         
  -3   0  12        317.78        324.18        39.82 o                         
  -2   0  12        727.24        763.88        56.17 o                         
  -1   0  12         11.98         40.48        38.25 o                         
   0   0  12       6594.63       6898.43       170.21 o                         
   1   0  12       1449.70       1600.64        73.60 o                         
   2   0  12        157.92        189.11        38.23 o                         
   3   0  12       7013.11       7474.13       158.82 o                         
   4   0  12      15397.81      15860.91       236.23 o                         
   5   0  12       2702.97       2638.23       100.20 o                         
   6   0  12        648.47        634.67        58.08 o                         
   7   0  12        100.27         65.74        52.98 o                         
   8   0  12       2433.67       2336.94       237.68 o                         
  -7   1  12          1.00         66.53       104.43 o                         
  -6   1  12        422.21        203.41        99.18 o                         
  -5   1  12       8981.61       9889.53       362.17 o                         
  -4   1  12       6109.80       6019.07       141.64 o                         
  -3   1  12         82.40         95.58        36.91 o                         
  -2   1  12       2919.52       3059.31       110.35 o                         
  -1   1  12       5485.53       5757.55       173.78 o                         
   0   1  12        692.74        716.94        60.37 o                         
   1   1  12        112.15        200.19        39.14 o                         
   2   1  12        916.68       1040.56        73.42 o                         
   3   1  12       9490.66      10208.95       199.84 o                         
   4   1  12      20264.90      22042.68       301.97 o                         
   5   1  12       1129.46       1295.41        77.45 o                         
   6   1  12        455.22        393.88        49.06 o                         
   7   1  12       3885.52       4008.27       135.50 o                         
   8   1  12       3765.83       3541.52       208.25 o                         
   9   1  12        413.06        418.72       166.74 o                         
  -7   2  12        264.60        734.82       289.75 o                         
  -6   2  12        310.84        415.26       129.48 o                         
  -5   2  12       1332.67        928.37       140.08 o                         
  -4   2  12        170.13        123.08        31.84 o                         
  -3   2  12         13.71         70.38        37.56 o                         
  -2   2  12       8553.92       8529.83       186.14 o                         
  -1   2  12      32106.64      32670.47       420.99 o                         
   0   2  12       2025.88       2170.25        84.54 o                         
   1   2  12       1644.04       1651.92        75.89 o                         
   2   2  12        656.09        805.56        61.63 o                         
   3   2  12       1742.89       1894.26        84.94 o                         
   4   2  12        568.17        646.74        53.00 o                         
   5   2  12        362.23        405.36        56.41 o                         
   6   2  12        486.33        680.91        65.38 o                         
   7   2  12      18683.15      19872.58       292.62 o                         
   8   2  12       9768.48      10132.87       212.56 o                         
   9   2  12         56.20         24.69        76.57 o                         
  -6   3  12       3037.39       3348.23       249.96 o                         
  -5   3  12       1012.08       1063.22       139.19 o                         
  -4   3  12       1148.03       1132.11       127.17 o                         
  -3   3  12         72.32         30.56        36.54 o                         
  -2   3  12       3443.39       3302.66       113.67 o                         
  -1   3  12      10938.68      10515.70       206.54 o                         
   0   3  12       1101.36       1219.65        72.92 o                         
   1   3  12       1399.81       1378.09        83.42 o                         
   2   3  12      19170.62      19570.94       265.91 o                         
   3   3  12      16069.02      16673.28       254.53 o                         
   4   3  12         17.51         74.78        38.31 o                         
   5   3  12         85.48        101.37        39.42 o                         
   6   3  12        343.70        420.48        48.17 o                         
   7   3  12       4308.98       4472.42       141.68 o                         
   8   3  12       5313.86       5960.67       163.29 o                         
   9   3  12        254.76        311.55        82.21 o                         
  10   3  12       2114.94       1824.70       260.47 o                         
  -6   4  12       3012.33       1898.00       415.30 o                         
  -5   4  12        417.27        430.95       100.86 o                         
  -4   4  12         29.05         37.05        74.88 o                         
  -3   4  12       1161.29       1272.31        75.04 o                         
  -2   4  12       4808.85       4667.14       141.48 o                         
  -1   4  12        328.56        300.56        41.85 o                         
   0   4  12        730.09        800.72        55.93 o                         
   1   4  12       1253.85       1217.68        60.91 o                         
   2   4  12      19373.32      18724.60       236.08 o                         
   3   4  12      23406.21      23227.12       299.43 o                         
   4   4  12        350.65        343.67        47.25 o                         
   5   4  12       2281.85       2267.24        90.27 o                         
   6   4  12       8081.32       8309.95       166.65 o                         
   7   4  12       2463.24       2604.12       101.91 o                         
   8   4  12         16.77         34.98        36.74 o                         
   9   4  12        753.64        746.90       101.12 o                         
  10   4  12        667.46        658.99       140.94 o                         
  -4   5  12       1223.24       1394.71       161.09 o                         
  -3   5  12       4137.05       4141.20       222.72 o                         
  -2   5  12       8514.99       8402.81       198.93 o                         
  -1   5  12        556.12        504.17        53.05 o                         
   0   5  12        328.56        278.43        42.47 o                         
   1   5  12       1854.76       1857.94        89.40 o                         
   2   5  12       8664.86       8403.92       167.16 o                         
   3   5  12        902.52        884.26        58.12 o                         
   4   5  12        998.74        975.98        61.94 o                         
   5   5  12       2981.74       2868.97        91.81 o                         
   6   5  12      22535.17      22188.23       285.28 o                         
   7   5  12      10745.85      10737.58       208.09 o                         
   8   5  12         87.05        204.93        42.36 o                         
   9   5  12        551.40        566.73        56.67 o                         
  10   5  12        558.66        568.60       119.71 o                         
  -4   6  12       2927.02       3258.85       585.99 o                         
  -3   6  12       4502.84       5132.15       323.50 o                         
  -2   6  12       1013.79        960.74        73.31 o                         
  -1   6  12        766.95        734.33        66.59 o                         
   0   6  12        535.66        584.46        57.19 o                         
   1   6  12       4859.92       4551.52       139.71 o                         
   2   6  12       7004.28       6731.77       163.87 o                         
   3   6  12          5.89          0.17        40.53 o                         
   4   6  12        554.19        488.60        49.33 o                         
   5   6  12       4667.65       4543.05       126.93 o                         
   6   6  12      10590.37       9763.48       202.70 o                         
   7   6  12       1868.66       1767.92        85.66 o                         
   8   6  12        206.14        175.56        41.23 o                         
   9   6  12       2279.48       2342.11       115.12 o                         
  10   6  12       8222.41       9080.38       406.64 o                         
  11   6  12       1326.53       1731.51       368.97 o                         
  -3   7  12       2713.98       3294.31       596.24 o                         
  -2   7  12        160.32        257.80       116.23 o                         
  -1   7  12       3616.76       3457.74       147.90 o                         
   0   7  12       5036.59       4523.58       149.26 o                         
   1   7  12       5410.13       5420.35       159.88 o                         
   2   7  12       1731.18       1663.98        84.81 o                         
   3   7  12         16.32         67.07        37.30 o                         
   4   7  12         30.01        109.03        39.26 o                         
   5   7  12       4546.79       4279.72       134.97 o                         
   6   7  12       5663.73       5342.40       151.63 o                         
   7   7  12        517.93        506.78        60.63 o                         
   8   7  12       1916.69       1929.36        97.68 o                         
   9   7  12       3494.62       3128.91       133.09 o                         
  10   7  12       6787.01       6737.79       404.25 o                         
  -1   8  12        389.97        284.59        56.39 o                         
   0   8  12       3025.33       2981.34       126.09 o                         
   1   8  12       5098.84       4909.62       151.42 o                         
   2   8  12        261.94        263.12        44.81 o                         
   3   8  12       5359.16       5113.21       143.27 o                         
   4   8  12       1549.43       1481.11        79.82 o                         
   5   8  12       3303.98       2990.34       114.79 o                         
   6   8  12       2668.53       2438.19       104.66 o                         
   7   8  12        152.22        147.29        44.28 o                         
   8   8  12         56.31          1.38        46.79 o                         
   9   8  12       4729.88       4604.45       157.10 o                         
  10   8  12       1043.57        843.01        79.93 o                         
  11   8  12        794.76        304.89       173.99 o                         
  -1   9  12         51.07        401.62       236.21 o                         
   0   9  12        254.48        248.28        53.90 o                         
   1   9  12       1692.90       1698.21        94.22 o                         
   2   9  12        211.63        161.73        41.71 o                         
   3   9  12       2801.05       2788.56       109.85 o                         
   4   9  12       5368.38       5190.92       153.57 o                         
   5   9  12       2835.56       2621.82       116.67 o                         
   6   9  12        843.63        838.13        69.93 o                         
   7   9  12        377.37        296.23        67.02 o                         
   8   9  12          8.82         37.58        43.32 o                         
   9   9  12       3042.23       2940.63       127.56 o                         
  10   9  12       1206.75       1180.40       114.67 o                         
   0  10  12        948.46        774.23        78.16 o                         
   1  10  12         27.67         71.56        60.42 o                         
   2  10  12        425.03        327.67        57.66 o                         
   3  10  12         24.31          5.41        47.33 o                         
   4  10  12       2320.86       2423.87       107.22 o                         
   5  10  12       2046.39       1849.23        99.41 o                         
   6  10  12       3244.38       3194.23       127.63 o                         
   7  10  12       4133.98       3897.65       141.92 o                         
   8  10  12       1970.82       1775.84        97.96 o                         
   9  10  12        342.62        285.59        68.78 o                         
   2  11  12       1594.07       1798.52       413.46 o                         
   3  11  12        408.65        368.44       106.96 o                         
   4  11  12        463.22        432.71        97.48 o                         
   5  11  12         79.58        225.36       116.92 o                         
   6  11  12        473.25        580.79       114.55 o                         
   7  11  12        657.69        410.74       120.23 o                         
   8  11  12       2613.36       1513.53       432.44 o                         
   9  11  12         22.61        -38.79       207.32 o                         
   5  12  12        992.72       1049.45       211.98 o                         
  -4  -7  13         34.05         47.97       122.43 o                         
  -3  -7  13       1319.72       2020.43       247.77 o                         
  -2  -7  13       2488.14       2685.37       281.43 o                         
  -1  -7  13        930.84        772.50       139.78 o                         
   0  -7  13        154.93       -130.77       220.78 o                         
  -6  -6  13         40.22         39.43        53.21 o                         
  -5  -6  13         23.23         64.03        43.61 o                         
  -4  -6  13        957.68        946.64        68.18 o                         
  -3  -6  13       9067.13       8773.58       195.45 o                         
  -2  -6  13       3440.11       3298.40       120.03 o                         
  -1  -6  13        783.51        636.19        59.36 o                         
   0  -6  13         21.12        110.28        46.67 o                         
   1  -6  13       1690.71       1605.44       138.12 o                         
   2  -6  13       1391.36       1256.88       251.39 o                         
  -7  -5  13       2051.64       2420.37       591.34 o                         
  -6  -5  13        155.88        182.11        48.84 o                         
  -5  -5  13         32.73         50.65        41.16 o                         
  -4  -5  13         86.93         61.86        58.37 o                         
  -3  -5  13       2162.40       2122.50        96.14 o                         
  -2  -5  13       1333.74       1297.08        75.76 o                         
  -1  -5  13         43.57         64.85        45.14 o                         
   0  -5  13       5385.12       5181.23       154.84 o                         
   1  -5  13      10780.84      10101.74       231.25 o                         
   2  -5  13       1677.57       1637.63        95.48 o                         
   3  -5  13        235.13        230.21        51.06 o                         
   4  -5  13          2.56        347.16       252.78 o                         
  -7  -4  13       3487.82       4176.16       563.74 o                         
  -6  -4  13         60.69         41.99        37.75 o                         
  -5  -4  13       2377.20       2201.23        95.48 o                         
  -4  -4  13       3833.77       3695.30       122.94 o                         
  -3  -4  13         83.76        124.14        40.83 o                         
  -2  -4  13         56.79          9.32        42.57 o                         
  -1  -4  13        104.83        110.49        42.18 o                         
   0  -4  13       3187.60       2982.49       113.98 o                         
   1  -4  13      11693.03      10632.76       275.53 o                         
   2  -4  13       2487.45       2146.62       120.05 o                         
   3  -4  13        548.75        420.26        49.36 o                         
   4  -4  13       3121.22       2856.85       117.48 o                         
   5  -4  13       2824.68       2284.95       123.87 o                         
  -7  -3  13         25.30        -53.80       195.22 o                         
  -6  -3  13          3.16       -106.51       106.51 o                         
  -5  -3  13       4066.31       4028.43       172.92 o                         
  -4  -3  13      17542.18      17149.03       415.82 o                         
  -3  -3  13       4187.43       3991.10       135.56 o                         
  -2  -3  13        685.94        601.19        55.82 o                         
  -1  -3  13        700.83        665.09        61.26 o                         
   0  -3  13        964.20        885.49        68.10 o                         
   1  -3  13        370.83        284.93        53.92 o                         
   2  -3  13        408.45        319.17        51.28 o                         
   3  -3  13        167.81        131.07        44.82 o                         
   4  -3  13      14587.08      13716.59       359.93 o                         
   5  -3  13      10611.58      10071.23       300.40 o                         
  -7  -2  13        420.54       -107.40       189.95 o                         
  -6  -2  13        526.58        744.76       154.74 o                         
  -5  -2  13       2160.82       2250.94       108.55 o                         
  -4  -2  13       7326.10       7347.09       212.73 o                         
  -3  -2  13       1346.65       1503.17        80.70 o                         
  -2  -2  13       1646.73       1737.36       111.50 o                         
  -1  -2  13      13460.96      13034.31       241.52 o                         
   0  -2  13      19392.35      18962.47       326.74 o                         
   1  -2  13        100.68         77.92        43.06 o                         
   2  -2  13        364.79        277.09        45.60 o                         
   3  -2  13          6.01         46.06        41.36 o                         
   4  -2  13       1970.04       1825.90        96.32 o                         
   5  -2  13       3515.65       3264.94       138.90 o                         
   6  -2  13        789.61        656.83        69.25 o                         
  -7  -1  13         82.77        161.95       178.02 o                         
  -6  -1  13        703.34        746.90       144.30 o                         
  -5  -1  13       4385.24       4399.80       140.59 o                         
  -4  -1  13        271.22        239.54        42.07 o                         
  -3  -1  13       1745.63       1777.15        83.25 o                         
  -2  -1  13       1142.15       1103.75        67.07 o                         
  -1  -1  13      16441.02      16814.33       277.46 o                         
   0  -1  13      15314.74      15459.77       253.87 o                         
   1  -1  13        648.11        645.64        56.88 o                         
   2  -1  13       2488.04       2417.46        97.80 o                         
   3  -1  13       7640.21       7912.79       174.53 o                         
   4  -1  13       2816.26       2677.43       107.17 o                         
   5  -1  13         38.67         86.19        43.26 o                         
   6  -1  13        217.04         96.55        49.43 o                         
   7  -1  13        289.10        308.16       162.15 o                         
  -7   0  13       1687.04       2151.17       315.10 o                         
  -6   0  13       2201.74       2723.09       250.98 o                         
  -5   0  13       4855.82       5288.68       269.51 o                         
  -4   0  13        699.25        810.36        57.10 o                         
  -3   0  13         54.95         87.74        35.48 o                         
  -2   0  13       1897.43       1970.92        87.82 o                         
  -1   0  13       7112.86       7608.37       172.22 o                         
   0   0  13        416.54        442.85        51.59 o                         
   1   0  13       1233.56       1331.45        80.34 o                         
   2   0  13       3709.02       3983.19       125.14 o                         
   3   0  13      20593.90      21886.26       290.31 o                         
   4   0  13      11344.20      11882.85       208.05 o                         
   5   0  13          1.51         29.96        38.29 o                         
   6   0  13        507.46        497.27        57.78 o                         
   7   0  13        990.01        953.03        75.45 o                         
   8   0  13        475.43        779.41       236.08 o                         
  -7   1  13       1494.75       1181.44       398.16 o                         
  -6   1  13       4768.84       4928.15       324.58 o                         
  -5   1  13       1088.89       1028.86       125.79 o                         
  -4   1  13        775.06        767.45        57.51 o                         
  -3   1  13        722.79        834.87        61.88 o                         
  -2   1  13       2966.41       3095.49       111.50 o                         
  -1   1  13       6213.42       6642.79       179.27 o                         
   0   1  13        130.76        161.62        44.46 o                         
   1   1  13        928.44       1105.28        82.49 o                         
   2   1  13       5661.59       6090.84       163.19 o                         
   3   1  13      10569.45      11524.19       226.80 o                         
   4   1  13        313.00        343.33        48.73 o                         
   5   1  13         86.26        227.22        48.96 o                         
   6   1  13       2696.21       2909.15       113.86 o                         
   7   1  13       8397.95       8857.96       207.98 o                         
   8   1  13       1476.19       1666.33       200.14 o                         
   9   1  13         48.09        -45.94       163.03 o                         
  -6   2  13       2554.11       2833.60       332.37 o                         
  -5   2  13        339.81        236.06        94.53 o                         
  -4   2  13       4297.18       4324.90       199.02 o                         
  -3   2  13       6974.53       7267.87       179.28 o                         
  -2   2  13       6954.16       7321.65       183.70 o                         
  -1   2  13        766.92        965.33        68.74 o                         
   0   2  13         92.46        101.29        37.64 o                         
   1   2  13        471.73        458.53        59.12 o                         
   2   2  13       2846.85       2986.12       131.62 o                         
   3   2  13       4960.68       5308.97       158.67 o                         
   4   2  13        165.28        234.88        40.63 o                         
   5   2  13       2414.52       2717.97       120.48 o                         
   6   2  13       5500.95       5810.99       173.42 o                         
   7   2  13       6727.57       7246.85       182.52 o                         
   8   2  13        367.89        394.21        54.26 o                         
   9   2  13          9.67         36.16       150.28 o                         
  -6   3  13        290.65        514.94       135.46 o                         
  -5   3  13          4.93         34.38        79.20 o                         
  -4   3  13        204.01         14.08       121.65 o                         
  -3   3  13       2457.88       2553.88       108.34 o                         
  -2   3  13       6567.96       6455.24       164.61 o                         
  -1   3  13        206.73        226.32        45.66 o                         
   0   3  13       9958.22      10059.62       252.43 o                         
   1   3  13       2960.70       3024.15       113.53 o                         
   2   3  13       3439.92       3459.31       118.05 o                         
   3   3  13       2850.56       2753.90       113.09 o                         
   4   3  13       1681.59       1762.64        86.81 o                         
   5   3  13         32.17         43.80        38.75 o                         
   6   3  13       6729.00       7120.40       191.28 o                         
   7   3  13       1620.10       1755.89        93.72 o                         
   8   3  13       1143.75       1231.67        80.53 o                         
   9   3  13       1774.16       1668.06       154.58 o                         
  10   3  13       1577.20        716.08       274.21 o                         
  -5   4  13       1145.33        984.06       162.94 o                         
  -4   4  13        171.62        233.52        91.46 o                         
  -3   4  13        282.49        274.77        46.63 o                         
  -2   4  13       1015.74       1033.27        72.28 o                         
  -1   4  13        286.23        249.94        43.30 o                         
   0   4  13       3326.62       3146.06       117.24 o                         
   1   4  13      10464.61      10667.76       214.60 o                         
   2   4  13       3982.50       3935.18       125.41 o                         
   3   4  13       3394.73       3394.39       112.68 o                         
   4   4  13       1333.77       1395.05        81.15 o                         
   5   4  13         17.93         37.84        38.87 o                         
   6   4  13       1858.07       1913.62        88.14 o                         
   7   4  13       1648.92       1793.71        89.64 o                         
   8   4  13        159.56        167.02        45.99 o                         
   9   4  13       1669.87       1608.26       138.47 o                         
  10   4  13       3266.73       3462.21       283.52 o                         
  -4   5  13       1280.00       1177.38       177.15 o                         
  -3   5  13        879.47        783.11       129.19 o                         
  -2   5  13        161.25         81.16        44.59 o                         
  -1   5  13        632.88        601.05        67.38 o                         
   0   5  13         72.19         79.71        42.25 o                         
   1   5  13        764.90        811.71        63.56 o                         
   2   5  13       1113.20       1093.69        74.15 o                         
   3   5  13       3556.70       3496.15       114.20 o                         
   4   5  13      10901.88      10798.04       201.88 o                         
   5   5  13       2770.46       2859.72       112.61 o                         
   6   5  13        348.70        367.50        47.28 o                         
   7   5  13        850.09        852.53        66.16 o                         
   8   5  13        503.26        434.67        53.20 o                         
   9   5  13         83.07         90.97        41.05 o                         
  10   5  13       1896.49       1992.94       260.71 o                         
  -3   6  13         53.87        118.92       102.63 o                         
  -2   6  13        790.03        905.16        77.99 o                         
  -1   6  13       2242.71       2290.74       116.37 o                         
   0   6  13        205.22        247.44        51.21 o                         
   1   6  13        208.87        200.61        48.16 o                         
   2   6  13        134.78        113.80        53.08 o                         
   3   6  13        674.45        540.57        60.06 o                         
   4   6  13        102.43         71.86        37.72 o                         
   5   6  13       4469.99       4154.29       138.55 o                         
   6   6  13        206.14        258.27        45.24 o                         
   7   6  13       8356.61       8204.68       193.64 o                         
   8   6  13       1710.07       1600.71        88.14 o                         
   9   6  13         81.70         75.89        46.81 o                         
  10   6  13          1.99          7.71       127.50 o                         
  -2   7  13       3155.39       2972.11       292.01 o                         
  -1   7  13       1325.22       1292.55       104.61 o                         
   0   7  13        507.95        497.39        65.58 o                         
   1   7  13        711.30        753.03        72.02 o                         
   2   7  13       1929.61       1856.51        98.19 o                         
   3   7  13        883.22        748.81        69.81 o                         
   4   7  13         97.81         44.90        44.07 o                         
   5   7  13          1.87         44.62        44.13 o                         
   6   7  13       1165.42       1135.62        79.47 o                         
   7   7  13       2323.46       2270.97       118.26 o                         
   8   7  13       1591.42       1551.09        93.73 o                         
   9   7  13        665.04        658.68        71.62 o                         
  10   7  13       1433.08       1787.39       275.17 o                         
  -1   8  13        100.13        106.79        57.75 o                         
   0   8  13         26.26         80.47        57.48 o                         
   1   8  13       2362.31       2185.26       122.01 o                         
   2   8  13       4365.62       4395.56       152.06 o                         
   3   8  13        775.35        733.63        60.94 o                         
   4   8  13        632.45        607.53        61.75 o                         
   5   8  13         37.07        -20.42        48.93 o                         
   6   8  13       2733.11       2542.83       131.44 o                         
   7   8  13        212.11        183.04        56.53 o                         
   8   8  13         65.42        115.99        50.74 o                         
   9   8  13          0.68          4.95        50.07 o                         
  10   8  13       2140.46       1879.00       128.05 o                         
   0   9  13          4.21         74.11        64.32 o                         
   1   9  13       3559.53       3284.41       140.60 o                         
   2   9  13       3963.13       3704.71       134.23 o                         
   3   9  13          2.95          6.74        44.15 o                         
   4   9  13         87.62         27.07        45.49 o                         
   5   9  13       2196.02       1972.45       104.15 o                         
   6   9  13       2456.29       2183.01       116.70 o                         
   7   9  13        347.12        246.89        68.63 o                         
   8   9  13        151.32        109.91        57.89 o                         
   9   9  13        607.60        387.86        79.25 o                         
  10   9  13       3336.76       3047.77       178.79 o                         
   1  10  13       1041.91        958.78       171.77 o                         
   2  10  13       1144.23       1128.75        86.33 o                         
   3  10  13         52.39        -53.89        53.89 o                         
   4  10  13       2168.83       1910.00        98.58 o                         
   5  10  13       8749.94       8505.37       220.30 o                         
   6  10  13       2702.24       2498.15       124.37 o                         
   7  10  13        146.96        144.14        53.12 o                         
   8  10  13          5.53        151.51       204.42 o                         
   3  11  13         35.02         51.51       103.10 o                         
   4  11  13        313.17         21.81       194.33 o                         
   5  11  13       3638.21       4019.35       264.36 o                         
   6  11  13        930.93        714.95       171.91 o                         
   7  11  13        449.42        259.63       209.69 o                         
  -3  -7  14       7402.22       6499.84       874.56 o                         
  -5  -6  14        804.22       1126.34       397.40 o                         
  -4  -6  14       5285.85       5209.42       403.96 o                         
  -3  -6  14       6178.93       6475.82       340.28 o                         
  -2  -6  14        151.18        130.81       101.14 o
[truncated: 61,806 more chars]
