# Supplementary material for: Crystal structures of trans-di­bromido­bis­(4-picoline)gold(III) tetra­bromido­aurate(III) nitro­methane monosolvate, bis­(2-picolinium) tetra­bromido­aurate(III) bromide, and five salts of the type picolinium or lutidinium tetra­halogenidoaurate(III)
Source: Acta Crystallogr E Crystallogr Commun. 2025 Oct 24;81(Pt 11):1028–39. doi: 10.1107/S2056989025008801 (PMC12589831; doi:10.1107/S2056989025008801)
Supplement: Supplementary file 5 [file e-81-01028-4sup5.hkl]

data_4                                                                          
_shelx_title ' Wien in P2(1)/c'                                                 
_shelx_refln_list_code          4                                               
_shelx_F_calc_maximum      636.15                                               
_exptl_crystal_F_000      1080.00                                               
_reflns_d_resolution_high  0.7500                                               
                                                                                
loop_                                                                           
 _space_group_symop_operation_xyz                                               
 'x, y, z'                                                                      
 '-x, y+1/2, -z+1/2'                                                            
 '-x, -y, -z'                                                                   
 'x, -y-1/2, z-1/2'                                                             
                                                                                
_cell_length_a     8.1918                                                       
_cell_length_b     9.3458                                                       
_cell_length_c    16.1449                                                       
_cell_angle_alpha  90.000                                                       
_cell_angle_beta  102.949                                                       
_cell_angle_gamma  90.000                                                       
                                                                                
_shelx_F_squared_multiplier     1.000                                           
                                                                                
loop_                                                                           
 _refln_index_h                                                                 
 _refln_index_k                                                                 
 _refln_index_l                                                                 
 _refln_F_squared_calc                                                          
 _refln_F_squared_meas                                                          
 _refln_F_squared_sigma                                                         
 _refln_observed_status                                                         
   1   0   0       2948.72       2771.87       159.39 o                         
   2   0   0      22617.07      22858.03       369.75 o                         
   3   0   0      15492.90      15659.45       280.75 o                         
   4   0   0      11097.15      11457.12       315.74 o                         
   5   0   0        919.31        862.31       139.12 o                         
   6   0   0      16883.81      16560.53       531.55 o                         
   7   0   0      25263.21      25478.08       819.56 o                         
   8   0   0      25225.80      25610.49       862.25 o                         
   9   0   0       1893.23       1460.90       313.30 o                         
  10   0   0       9437.82       9861.84       724.16 o                         
   2   1   0      13920.46      14987.60       151.69 o                         
   3   1   0       7631.53       7636.92       136.38 o                         
   4   1   0      15676.99      15694.12       243.73 o                         
   5   1   0      11818.43      11243.41       259.32 o                         
   6   1   0       1934.49       1865.42       129.51 o                         
   7   1   0       3321.94       3562.71       227.59 o                         
   8   1   0        156.13        134.75       134.17 o                         
   9   1   0          4.53       -236.25       237.07 o                         
  10   1   0          0.20       -153.94       179.85 o                         
   0   2   0     171358.62     177198.41       836.01 o                         
   1   2   0       4552.65       4854.38        82.70 o                         
   2   2   0     185245.67     184734.58       837.20 o                         
   3   2   0        155.72        140.80        53.82 o                         
   4   2   0       9160.57       9170.29       203.29 o                         
   5   2   0         88.39         73.10        63.13 o                         
   6   2   0       4803.80       4642.73       188.76 o                         
   7   2   0        354.23        209.28       114.76 o                         
   8   2   0      26806.99      27643.15       674.84 o                         
   9   2   0       4563.98       5075.68       397.66 o                         
  10   2   0      15667.85      16297.79       761.49 o                         
   1   3   0       2497.39       2645.60        76.15 o                         
   2   3   0       8835.90       9464.83       187.77 o                         
   3   3   0         45.22         27.64        55.45 o                         
   4   3   0       1484.50       1603.10        99.29 o                         
   5   3   0       2851.51       2969.19       138.76 o                         
   6   3   0        133.52        171.36        69.98 o                         
   7   3   0       1280.10       1086.38       138.07 o                         
   8   3   0        115.12        143.74       153.40 o                         
   9   3   0        171.53        174.16       204.85 o                         
  10   3   0        261.91        186.25       233.80 o                         
   0   4   0     186515.69     188248.42      1373.80 o                         
   1   4   0        130.50        295.90        55.84 o                         
   2   4   0      94698.02      95571.07       698.92 o                         
   3   4   0       7082.66       6915.29       189.37 o                         
   4   4   0        980.28        986.61       110.20 o                         
   5   4   0       1331.95       1209.24        96.73 o                         
   6   4   0      25396.23      25161.04       445.29 o                         
   7   4   0       3620.32       3314.30       231.19 o                         
   8   4   0      13747.04      13852.40       517.17 o                         
   9   4   0        119.40        506.02       215.18 o                         
  10   4   0       9950.73       9040.90       628.10 o                         
   1   5   0      11928.73      12607.82       244.86 o                         
   2   5   0        494.86        519.37        69.83 o                         
   3   5   0        638.84        604.41        85.22 o                         
   4   5   0        118.46        242.25        76.93 o                         
   5   5   0        740.77        707.71       100.85 o                         
   6   5   0        378.33        286.16        93.95 o                         
   7   5   0        625.02        600.09       147.13 o                         
   8   5   0       2883.69       2994.00       298.59 o                         
   9   5   0          9.11       -267.85       267.85 o                         
   0   6   0     178780.73     181147.22      1810.22 o                         
   1   6   0         80.64         12.60        70.81 o                         
   2   6   0      24375.91      24281.89       437.23 o                         
   3   6   0          8.32         81.74        83.28 o                         
   4   6   0      15694.40      15732.13       371.99 o                         
   5   6   0       1488.80       1402.11       132.86 o                         
   6   6   0       4932.88       5004.66       256.93 o                         
   7   6   0       5777.72       6082.22       325.23 o                         
   8   6   0      17642.97      18886.60       876.84 o                         
   9   6   0         23.38         55.27       390.90 o                         
   1   7   0       1880.81       1830.02       131.81 o                         
   2   7   0        170.11        126.11       117.36 o                         
   3   7   0       5310.90       5344.56       258.22 o                         
   4   7   0       4365.73       4435.89       246.49 o                         
   5   7   0        473.77        605.96       147.57 o                         
   6   7   0       3031.15       2876.12       305.77 o                         
   7   7   0         50.36         22.69       208.94 o                         
   8   7   0          0.87        522.92       264.85 o                         
   0   8   0      49906.23      51552.64      1027.82 o                         
   1   8   0        177.64        302.56       115.75 o                         
   2   8   0      42690.14      42830.86       696.94 o                         
   3   8   0       1089.43        998.90       148.98 o                         
   4   8   0       3622.86       3893.33       251.89 o                         
   5   8   0          0.67         82.87       164.01 o                         
   6   8   0       5444.69       5424.28       352.58 o                         
   7   8   0        168.71        152.72       183.31 o                         
   8   8   0      15497.96      15546.37       779.65 o                         
   1   9   0        496.88        216.32       144.12 o                         
   2   9   0       5557.80       5653.94       299.34 o                         
   3   9   0        654.35        547.09       148.19 o                         
   4   9   0         55.76        -40.60       151.61 o                         
   5   9   0        764.08        451.76       172.28 o                         
   6   9   0        130.20        365.69       175.81 o                         
   7   9   0        210.36         76.78       244.34 o                         
   0  10   0      45692.32      47591.88      1537.36 o                         
   1  10   0        970.03       1003.28       166.69 o                         
   2  10   0      16706.57      16945.31       539.17 o                         
   3  10   0       3173.67       3346.43       253.20 o                         
   4  10   0       1290.15       1087.77       184.44 o                         
   5  10   0         15.42         30.43       240.85 o                         
   6  10   0      12368.58      12082.70       627.54 o                         
   1  11   0       4312.63       4614.93       335.97 o                         
   2  11   0         27.03         19.59       193.79 o                         
   3  11   0          0.74         90.83       159.85 o                         
   4  11   0       1132.35       1338.32       203.62 o                         
   5  11   0         35.80        -39.67       221.65 o                         
   0  12   0      16550.66      15711.45       985.96 o                         
   1  12   0         45.40        358.19       206.35 o                         
   2  12   0       8391.84       8733.17       487.87 o                         
 -10   1   1        418.79         67.68       180.66 o                         
  -9   1   1      19264.78      20848.14       711.47 o                         
  -8   1   1       2084.05       2022.62       215.89 o                         
  -7   1   1       7005.57       6970.40       300.80 o                         
  -6   1   1       1491.05       1380.17       127.64 o                         
  -5   1   1      18555.91      18399.92       368.00 o                         
  -4   1   1      14910.11      14589.36       232.68 o                         
  -3   1   1      86475.93      85497.58       477.37 o                         
  -2   1   1          3.08        110.43        31.23 o                         
  -1   1   1     190723.16     190376.64       615.77 o                         
   0   1   1        626.47        696.21        37.75 o                         
   1   1   1     119197.15     119593.75       468.98 o                         
   2   1   1        327.74        331.86        37.26 o                         
   3   1   1        490.15        615.55        53.42 o                         
   4   1   1          8.75         -8.27        40.81 o                         
   5   1   1      36441.75      35861.14       445.85 o                         
   6   1   1       8965.03       9122.88       275.65 o                         
   7   1   1      38735.58      38654.85       674.01 o                         
   8   1   1         85.33        291.21       150.97 o                         
   9   1   1      20853.19      21504.36       775.41 o                         
  10   1   1       1680.20       1497.90       246.73 o                         
 -10   2   1       1550.55       1900.22       286.72 o                         
  -9   2   1         53.19       -123.20       175.19 o                         
  -8   2   1       2748.83       2824.61       243.59 o                         
  -7   2   1         32.97         90.06       132.23 o                         
  -6   2   1        787.47        726.30       111.32 o                         
  -5   2   1          0.73         39.76        66.54 o                         
  -4   2   1        593.49        636.75        69.66 o                         
  -3   2   1       8631.54       8921.55       172.18 o                         
  -2   2   1        360.80        358.26        43.82 o                         
  -1   2   1      26022.34      28096.62       182.75 o                         
   0   2   1        773.71        823.35        37.43 o                         
   1   2   1      13539.55      14420.51       153.13 o                         
   2   2   1       2030.55       2070.48        68.82 o                         
   3   2   1       5685.15       5740.08       135.30 o                         
   4   2   1        188.78        145.72        60.64 o                         
   5   2   1        333.71        317.09        86.72 o                         
   6   2   1       2967.70       2969.75       168.50 o                         
   7   2   1        100.61        -52.22       106.25 o                         
   8   2   1       1965.01       1737.08       190.33 o                         
   9   2   1        135.37         50.59       171.04 o                         
  10   2   1        781.65        712.28       232.59 o                         
 -10   3   1       1576.99       1686.31       333.91 o                         
  -9   3   1      16435.55      16553.93       835.17 o                         
  -8   3   1       6088.90       5785.01       325.65 o                         
  -7   3   1      11948.48      11760.66       418.68 o                         
  -6   3   1       7115.99       7099.78       242.51 o                         
  -5   3   1        538.04        472.39        72.52 o                         
  -4   3   1         62.27         40.30        49.48 o                         
  -3   3   1     161475.30     157911.03       872.30 o                         
  -2   3   1       1609.44       1781.77        85.56 o                         
  -1   3   1     182025.55     187232.80       774.80 o                         
   0   3   1       2601.36       2692.16        75.74 o                         
   1   3   1      23833.69      24361.40       280.82 o                         
   2   3   1      16068.69      16183.46       250.75 o                         
   3   3   1      29351.70      29057.28       387.79 o                         
   4   3   1      14422.62      14570.99       257.51 o                         
   5   3   1       5547.45       5580.12       170.77 o                         
   6   3   1          0.13         23.23        72.35 o                         
   7   3   1      55181.16      53078.83       796.80 o                         
   8   3   1        559.19        719.63       225.04 o                         
   9   3   1      13473.99      13743.46       622.84 o                         
  10   3   1        511.51        565.18       226.32 o                         
 -10   4   1        889.14        579.73       313.26 o                         
  -9   4   1        196.38        281.12       224.08 o                         
  -8   4   1       2905.49       2871.06       272.79 o                         
  -7   4   1        431.71        373.55       130.57 o                         
  -6   4   1       3230.91       3264.19       182.03 o                         
  -5   4   1        127.11        124.23        53.65 o                         
  -4   4   1       1873.65       1760.43        96.17 o                         
  -3   4   1        817.79        769.67        73.65 o                         
  -2   4   1       1529.77       1666.08        84.99 o                         
  -1   4   1      19268.13      20043.27       246.71 o                         
   0   4   1        836.39        795.44        57.88 o                         
   1   4   1      42305.24      44214.44       422.81 o                         
   2   4   1          7.03          4.02        54.45 o                         
   3   4   1       1860.20       1952.70       108.34 o                         
   4   4   1        134.63        159.05        83.63 o                         
   5   4   1       1521.84       1511.15       116.88 o                         
   6   4   1       1897.20       1488.85       147.50 o                         
   7   4   1          1.27         -4.60       116.11 o                         
   8   4   1       6168.14       6432.87       398.62 o                         
   9   4   1          1.70         30.99       262.33 o                         
  -9   5   1      12019.01      12901.72       674.52 o                         
  -8   5   1        910.24        760.38       188.00 o                         
  -7   5   1       6009.19       5835.17       307.43 o                         
  -6   5   1       2146.57       2008.52       161.47 o                         
  -5   5   1      22239.45      22309.49       384.03 o                         
  -4   5   1      14727.67      14508.08       303.07 o                         
  -3   5   1      24422.31      24192.54       397.09 o                         
  -2   5   1         17.45         57.20        64.86 o                         
  -1   5   1     175032.62     178841.02      1073.39 o                         
   0   5   1       2103.93       2121.67       118.88 o                         
   1   5   1      64623.40      65879.02       592.21 o                         
   2   5   1       1346.92       1245.84        97.76 o                         
   3   5   1        790.00        803.99        95.64 o                         
   4   5   1       2032.73       2098.07       134.35 o                         
   5   5   1      31132.60      30793.82       494.46 o                         
   6   5   1      13602.44      13528.24       401.29 o                         
   7   5   1      36823.65      37594.90       821.53 o                         
   8   5   1          4.16         33.27       158.61 o                         
   9   5   1       9393.67       8390.43       651.79 o                         
  -9   6   1        136.77        303.15       304.57 o                         
  -8   6   1       1514.80       1336.38       251.53 o                         
  -7   6   1       1810.13       1882.62       217.51 o                         
  -6   6   1        258.81        225.45       153.31 o                         
  -5   6   1       5617.14       5369.52       238.58 o                         
  -4   6   1        315.47        231.06        95.87 o                         
  -3   6   1       2004.40       2094.09       154.10 o                         
  -2   6   1       3808.62       3801.52       162.14 o                         
  -1   6   1       8735.97       9254.80       237.97 o                         
   0   6   1        744.11        655.82        97.63 o                         
   1   6   1         87.92         62.98        62.16 o                         
   2   6   1       8832.12       8418.43       208.21 o                         
   3   6   1          1.69        -18.36        91.25 o                         
   4   6   1        807.97        736.43       101.78 o                         
   5   6   1        876.54       1211.67       127.02 o                         
   6   6   1        810.92        576.21       144.80 o                         
   7   6   1       3778.48       3330.10       280.04 o                         
   8   6   1        409.28        360.35       236.44 o                         
   9   6   1          8.05        340.02       438.41 o                         
  -8   7   1       1600.43       1314.15       254.22 o                         
  -7   7   1       3135.10       3516.08       353.06 o                         
  -6   7   1       1362.96        871.54       174.66 o                         
  -5   7   1       4416.21       4473.28       278.39 o                         
  -4   7   1       1468.68       1348.79       138.76 o                         
  -3   7   1      68110.33      68864.54       830.59 o                         
  -2   7   1       3024.21       3012.15       165.06 o                         
  -1   7   1      59060.46      60543.94       764.58 o                         
   0   7   1       7171.93       7076.11       245.53 o                         
   1   7   1      20047.00      20459.44       401.80 o                         
   2   7   1        552.28        718.76       119.91 o                         
   3   7   1      13967.17      14387.31       385.45 o                         
   4   7   1        611.41        587.17       126.28 o                         
   5   7   1      12401.24      12135.88       433.28 o                         
   6   7   1        328.35        146.55       181.03 o                         
   7   7   1      12614.35      11938.75       516.32 o                         
   8   7   1         14.79        313.42       199.79 o                         
  -8   8   1         37.93        -18.77       410.95 o                         
  -7   8   1       1358.48       1375.12       235.55 o                         
  -6   8   1         77.89         44.26       166.49 o                         
  -5   8   1       1403.07       1476.99       195.55 o                         
  -4   8   1       6654.98       6793.18       312.01 o                         
  -3   8   1       3791.24       4150.13       246.08 o                         
  -2   8   1       1315.73       1124.05       189.83 o                         
  -1   8   1         57.64         83.94       114.82 o                         
   0   8   1       3036.45       3020.75       190.17 o                         
   1   8   1       1961.93       2115.40       195.80 o                         
   2   8   1        979.08        944.58       138.79 o                         
   3   8   1       2896.37       2883.46       206.81 o                         
   4   8   1       3504.81       3449.83       236.08 o                         
   5   8   1       6481.68       6745.31       371.09 o                         
   6   8   1        908.55        659.85       156.49 o                         
   7   8   1         63.92         67.58       188.72 o                         
   8   8   1        259.48        399.36       297.13 o                         
  -7   9   1      12087.73      12366.11       721.87 o                         
  -6   9   1          9.98        -89.14       172.14 o                         
  -5   9   1       3947.46       3453.73       287.29 o                         
  -4   9   1        382.36        514.78       169.68 o                         
  -3   9   1      20332.83      20323.46       591.02 o                         
  -2   9   1       3061.70       3116.46       234.91 o                         
  -1   9   1      47442.69      47852.25       837.24 o                         
   0   9   1       8410.54       8418.79       358.18 o                         
   1   9   1      23792.12      24356.66       610.83 o                         
   2   9   1       5680.24       5758.43       301.87 o                         
   3   9   1       2438.21       2203.87       211.88 o                         
   4   9   1         85.77        146.79       138.23 o                         
   5   9   1       7183.25       7810.42       402.88 o                         
   6   9   1       1602.54       1739.66       240.50 o                         
   7   9   1      24278.15      24521.88      1014.68 o                         
  -6  10   1       1467.31       1789.05       281.54 o                         
  -5  10   1       2645.38       1978.26       258.54 o                         
  -4  10   1        159.76        291.81       160.26 o                         
  -3  10   1          0.84        -28.41       153.78 o                         
  -2  10   1       1373.44        989.74       163.39 o                         
  -1  10   1          3.72       -157.47       157.47 o                         
   0  10   1        640.94        456.94       181.37 o                         
   1  10   1       2851.27       3172.01       247.45 o                         
   2  10   1       3813.68       3534.47       261.28 o                         
   3  10   1        535.04        529.51       157.60 o                         
   4  10   1        808.01        623.70       168.56 o                         
   5  10   1        122.54        154.29       165.46 o                         
   6  10   1         11.02         42.28       310.19 o                         
  -5  11   1       5225.72       4988.12       416.46 o                         
  -4  11   1        723.31       1107.25       255.17 o                         
  -3  11   1      14388.38      14345.33       558.52 o                         
  -2  11   1       1455.35       1231.69       233.06 o                         
  -1  11   1      25897.29      26992.45       783.97 o                         
   0  11   1        418.41        361.68       202.48 o                         
   1  11   1       9611.78       9769.62       474.96 o                         
   2  11   1         33.19         96.06       176.62 o                         
   3  11   1       3228.12       2996.45       271.89 o                         
   4  11   1         39.05        136.70       163.90 o                         
  -2  12   1        156.54         87.55       179.13 o                         
  -1  12   1        204.13        338.25       198.08 o                         
   0  12   1         71.57        384.58       188.08 o                         
   1  12   1       1188.53       1628.66       234.15 o                         
   2  12   1        197.33        390.32       217.58 o                         
 -10   0   2       8251.06       8497.22       837.01 o                         
  -9   0   2        638.20        712.58       284.09 o                         
  -8   0   2       3910.85       4320.68       409.41 o                         
  -7   0   2       1076.03       1382.69       216.43 o                         
  -6   0   2      28965.68      29248.49       692.01 o                         
  -5   0   2       5815.60       6509.75       268.36 o                         
  -4   0   2     155802.47     154026.59      1214.08 o                         
  -3   0   2        991.41       1238.28        84.26 o                         
  -2   0   2     156551.06     154572.98      1202.83 o                         
  -1   0   2        578.81        745.30        59.50 o                         
   0   0   2     135259.11     116242.46      6656.03 o                         
   1   0   2        350.46        516.20        68.50 o                         
   2   0   2      11186.70      11998.88       230.31 o                         
   3   0   2        641.08        656.35        73.11 o                         
   4   0   2      34389.39      33610.58       446.30 o                         
   5   0   2       2627.90       2956.78       189.78 o                         
   6   0   2      86689.66      87696.30      1453.89 o                         
   7   0   2       5365.25       5753.56       366.07 o                         
   8   0   2      21996.51      22196.43       921.70 o                         
   9   0   2      13808.70      13388.79       795.37 o                         
  10   0   2       3185.89       3290.24       633.83 o                         
 -10   1   2          5.23        234.11       264.64 o                         
  -9   1   2         14.43       -165.16       180.47 o                         
  -8   1   2          1.30        -16.15       156.10 o                         
  -7   1   2       4880.87       5035.73       257.32 o                         
  -6   1   2       2200.36       2086.92       168.17 o                         
  -5   1   2      10193.99       9357.23       197.82 o                         
  -4   1   2      18085.46      18128.60       265.18 o                         
  -3   1   2       3911.36       4000.33        99.31 o                         
  -2   1   2      18041.17      18862.65       168.03 o                         
  -1   1   2        224.90        274.60        31.24 o                         
   0   1   2       1774.12       1871.70        46.83 o                         
   1   1   2        165.43        325.03        41.87 o                         
   2   1   2      21139.29      22094.65       210.39 o                         
   3   1   2       8790.36       8930.71       167.73 o                         
   4   1   2       8415.13       8791.08       184.61 o                         
   5   1   2      12269.44      11817.78       220.48 o                         
   6   1   2       1004.90        966.10       115.44 o                         
   7   1   2       1976.23       1986.24       163.77 o                         
   8   1   2         15.17         50.16       146.25 o                         
   9   1   2        191.08        148.23       199.52 o                         
  10   1   2         12.28        -99.38       246.10 o                         
 -10   2   2      11130.12      11768.08       878.17 o                         
  -9   2   2       9329.14      10154.38       500.98 o                         
  -8   2   2      11244.53      11524.51       456.34 o                         
  -7   2   2       6084.58       6232.67       287.16 o                         
  -6   2   2       8063.74       7869.82       240.67 o                         
  -5   2   2       5798.66       5670.06       193.55 o                         
  -4   2   2     111328.85     110187.77       807.03 o                         
  -3   2   2       2229.76       2347.13        97.07 o                         
  -2   2   2     343717.31     338602.75      1456.87 o                         
  -1   2   2         71.63        111.01        31.99 o                         
   0   2   2        852.96        916.72        45.37 o                         
   1   2   2       3889.19       4435.11        93.89 o                         
   2   2   2      12728.83      12450.80       176.68 o                         
   3   2   2       7114.66       7055.02       136.53 o                         
   4   2   2      42785.07      40879.49       397.00 o                         
   5   2   2       6952.09       6827.81       181.77 o                         
   6   2   2      40704.55      39747.74       618.47 o                         
   7   2   2       4698.44       5318.37       279.71 o                         
   8   2   2      24285.91      26612.49       786.21 o                         
   9   2   2         26.75        256.31       201.53 o                         
  10   2   2       7659.73       7637.13       531.96 o                         
 -10   3   2        613.17        613.90       251.37 o                         
  -9   3   2         49.73       -183.11       183.11 o                         
  -8   3   2        576.78        603.75       149.54 o                         
  -7   3   2        206.89         71.32       127.48 o                         
  -6   3   2        622.87        614.53        93.13 o                         
  -5   3   2       2580.08       2411.46       133.31 o                         
  -4   3   2       3096.71       3203.38       138.25 o                         
  -3   3   2         60.33        146.38        53.99 o                         
  -2   3   2       1737.49       1961.28        84.23 o                         
  -1   3   2       8138.09       8519.07       129.08 o                         
   0   3   2        119.33        194.62        38.58 o                         
   1   3   2       2671.96       2673.45       102.72 o                         
   2   3   2       5212.69       5392.89       115.08 o                         
   3   3   2        562.27        629.82        69.34 o                         
   4   3   2       5082.12       5241.76       165.93 o                         
   5   3   2        784.86        638.79        87.50 o                         
   6   3   2        671.01        783.90       134.13 o                         
   7   3   2        328.36        355.22       151.77 o                         
   8   3   2       1017.55        984.89       209.70 o                         
   9   3   2         73.40        164.14       267.15 o                         
  10   3   2         62.21        380.89       280.54 o                         
 -10   4   2       6959.82       7224.97       605.77 o                         
  -9   4   2       1372.89       1467.49       254.36 o                         
  -8   4   2       5043.39       4769.00       331.16 o                         
  -7   4   2        762.68        707.07       138.83 o                         
  -6   4   2      28109.87      28119.26       520.19 o                         
  -5   4   2        316.78        231.69        91.81 o                         
  -4   4   2      61170.29      59150.30       521.91 o                         
  -3   4   2       6090.21       5993.32       145.67 o                         
  -2   4   2     136956.12     136353.52       783.58 o                         
  -1   4   2       1953.06       2111.45        86.67 o                         
   0   4   2      45935.94      46912.09       418.37 o                         
   1   4   2       2396.21       2322.88       121.75 o                         
   2   4   2       4877.84       4832.89       171.46 o                         
   3   4   2       1409.46       1580.16       100.98 o                         
   4   4   2      13293.46      13601.71       281.13 o                         
   5   4   2       5223.00       5462.19       212.87 o                         
   6   4   2      62359.57      61703.27       838.22 o                         
   7   4   2         10.74        -68.93       139.58 o                         
   8   4   2      18182.78      18567.08       664.56 o                         
   9   4   2       1771.97       1760.68       353.22 o                         
  -9   5   2         40.50        272.38       215.93 o                         
  -8   5   2       1666.09       1887.15       236.06 o                         
  -7   5   2        200.47        362.12       131.97 o                         
  -6   5   2       3127.13       3699.65       193.84 o                         
  -5   5   2       1497.12       1423.41       116.30 o                         
  -4   5   2         30.41         17.54        51.10 o                         
  -3   5   2       4119.28       3853.85       149.28 o                         
  -2   5   2        769.81        768.58        81.55 o                         
  -1   5   2       3770.14       3679.28       135.82 o                         
   0   5   2       1499.72       1352.34        76.88 o                         
   1   5   2       8878.84       8820.20       199.38 o                         
   2   5   2         20.46         79.60        76.83 o                         
   3   5   2       2991.06       3134.91       166.11 o                         
   4   5   2       2899.27       2925.89       151.44 o                         
   5   5   2        147.73        193.66        83.82 o                         
   6   5   2        296.38        421.74       128.76 o                         
   7   5   2         35.12        164.83       150.41 o                         
   8   5   2       1178.80       1352.35       246.71 o                         
   9   5   2        301.52        419.13       248.48 o                         
  -9   6   2         42.64         92.21       327.30 o                         
  -8   6   2       7127.79       7061.62       455.44 o                         
  -7   6   2         23.29         24.57       128.64 o                         
  -6   6   2       5425.62       5157.41       243.13 o                         
  -5   6   2       6384.98       6330.91       243.91 o                         
  -4   6   2      85321.04      84046.76       951.18 o                         
  -3   6   2       1959.02       2080.35       124.83 o                         
  -2   6   2      58690.54      60564.24       660.48 o                         
  -1   6   2         25.68         94.30        90.91 o                         
   0   6   2      44910.92      44743.20       511.86 o                         
   1   6   2       1421.11       1485.07        90.48 o                         
   2   6   2        140.84        233.60        92.15 o                         
   3   6   2       2069.52       2050.13       147.07 o                         
   4   6   2      38891.54      38202.36       625.91 o                         
   5   6   2        157.47        161.55        91.15 o                         
   6   6   2      27342.14      27828.88       636.67 o                         
   7   6   2        676.61        563.93       191.87 o                         
   8   6   2      14838.59      14464.38       735.54 o                         
   9   6   2       3299.42       3416.48       779.71 o                         
  -8   7   2        427.86       1348.35       294.27 o                         
  -7   7   2       1274.94       1134.18       217.96 o                         
  -6   7   2        108.62        -52.95       126.68 o                         
  -5   7   2         82.76         56.67       134.46 o                         
  -4   7   2       3084.06       2969.16       206.25 o                         
  -3   7   2        537.54        420.61       120.50 o                         
  -2   7   2       3714.72       3644.76       187.79 o                         
  -1   7   2       3127.57       3098.28       187.66 o                         
   0   7   2       2532.66       2787.57       177.32 o                         
   1   7   2        476.42        647.79        98.88 o                         
   2   7   2        949.58        908.24       109.85 o                         
   3   7   2        928.78        989.37       108.63 o                         
   4   7   2         30.81        -88.89       115.91 o                         
   5   7   2       2494.31       2717.07       236.27 o                         
   6   7   2       2562.64       2306.38       241.22 o                         
   7   7   2         37.80        220.10       171.29 o                         
   8   7   2        465.55        478.88       286.20 o                         
  -8   8   2       6023.52       5925.99       517.22 o                         
  -7   8   2       2085.53       1541.19       332.84 o                         
  -6   8   2       5887.88       5745.44       423.87 o                         
  -5   8   2        622.90        789.51       150.89 o                         
  -4   8   2      30279.31      30095.00       667.94 o                         
  -3   8   2        823.95        937.70       142.43 o                         
  -2   8   2      84349.83      84378.39      1007.63 o                         
  -1   8   2        245.82        272.08       115.34 o                         
   0   8   2       3089.17       3282.51       209.14 o                         
   1   8   2       1611.93       1708.06       172.15 o                         
   2   8   2       8512.08       8671.93       341.34 o                         
   3   8   2         27.59         11.87       119.55 o                         
   4   8   2      15973.41      16641.08       461.93 o                         
   5   8   2       3172.94       3008.18       234.69 o                         
   6   8   2      22433.21      22726.18       667.44 o                         
   7   8   2        601.63        848.47       223.03 o                         
  -7   9   2         36.93        -72.33       239.06 o                         
  -6   9   2       1544.21       1329.00       298.13 o                         
  -5   9   2       1015.89        768.96       256.20 o                         
  -4   9   2        379.31        443.39       170.73 o                         
  -3   9   2         63.86         72.29       150.81 o                         
  -2   9   2         56.37        232.17       146.68 o                         
  -1   9   2       1079.52       1176.57       181.77 o                         
   0   9   2       1356.22       1502.64       177.95 o                         
   1   9   2         16.96        262.96       143.59 o                         
   2   9   2       1041.93       1237.76       159.20 o                         
   3   9   2        210.60        469.32       155.65 o                         
   4   9   2       4894.31       5095.83       290.35 o                         
   5   9   2          7.31        149.45       169.74 o                         
   6   9   2        304.85        406.85       181.24 o                         
   7   9   2        242.90        551.35       262.27 o                         
  -6  10   2      10975.43      10164.20       587.30 o                         
  -5  10   2          1.97        -27.02       155.31 o                         
  -4  10   2      14053.48      13697.43       532.71 o                         
  -3  10   2        176.50         -1.31       164.87 o                         
  -2  10   2      27751.83      28611.57       734.89 o                         
  -1  10   2        604.23        642.40       169.73 o                         
   0  10   2      14786.35      14916.15       573.99 o                         
   1  10   2          0.99         27.31       155.51 o                         
   2  10   2       3820.11       4164.30       296.86 o                         
   3  10   2       1298.89       1149.09       180.23 o                         
   4  10   2       5810.36       6059.63       366.61 o                         
   5  10   2       1468.71       1503.53       235.87 o                         
   6  10   2      23276.06      22351.02       847.80 o                         
  -5  11   2         96.68       -197.67       210.02 o                         
  -4  11   2        622.27        781.69       208.76 o                         
  -3  11   2        898.99        792.95       195.58 o                         
  -2  11   2       1654.59       1965.57       229.38 o                         
  -1  11   2        945.44        758.53       183.06 o                         
   0  11   2       1523.62       1243.24       193.86 o                         
   1  11   2       2961.29       3161.24       290.97 o                         
   2  11   2        470.98        392.04       166.41 o                         
   3  11   2        228.63        200.93       153.91 o                         
   4  11   2        443.97        518.54       180.59 o                         
  -2  12   2      14608.10      14955.52       660.17 o                         
  -1  12   2          0.30       -199.81       199.81 o                         
   0  12   2       6462.77       6250.98       427.05 o                         
   1  12   2       1781.46       1391.40       322.63 o                         
   2  12   2       1825.30       1912.80       250.89 o                         
 -10   1   3        818.42       1022.47       284.37 o                         
  -9   1   3       7634.97       8322.19       416.93 o                         
  -8   1   3       2449.83       2858.19       260.85 o                         
  -7   1   3      11172.36      11849.74       379.33 o                         
  -6   1   3       1533.73       1523.03       120.00 o                         
  -5   1   3     121240.01     119869.45       864.29 o                         
  -4   1   3       1049.97        900.42        65.36 o                         
  -3   1   3      85389.70      82640.60       493.67 o                         
  -2   1   3      14455.50      14904.43       151.59 o                         
  -1   1   3      61883.83      63038.57       319.74 o                         
   0   1   3        391.95        562.70        40.04 o                         
   1   1   3      12582.32      12659.83       137.15 o                         
   2   1   3       7244.33       7386.95       136.52 o                         
   3   1   3      53530.07      53145.97       475.26 o                         
   4   1   3        575.87        467.84        73.39 o                         
   5   1   3     109058.35     105703.62       913.43 o                         
   6   1   3         29.05          1.18        77.27 o                         
   7   1   3      22535.78      23287.78       644.55 o                         
   8   1   3       2888.77       2977.97       253.08 o                         
   9   1   3       5492.17       5914.38       489.23 o                         
  10   1   3          8.22        184.20       304.90 o                         
 -10   2   3        866.04        721.27       197.43 o                         
  -9   2   3          0.14        170.18       177.92 o                         
  -8   2   3       3497.23       3693.50       285.64 o                         
  -7   2   3         25.02         77.06       136.53 o                         
  -6   2   3        819.79        681.97       105.07 o                         
  -5   2   3        369.55        445.86        54.20 o                         
  -4   2   3        240.36        161.02        64.87 o                         
  -3   2   3       5353.11       5313.05       145.49 o                         
  -2   2   3        304.95        266.67        50.69 o                         
  -1   2   3      32846.11      34206.70       247.83 o                         
   0   2   3         25.42         86.32        34.84 o                         
   1   2   3      16613.31      17322.97       187.60 o                         
   2   2   3         10.65         74.74        39.99 o                         
   3   2   3        823.50        931.63        80.49 o                         
   4   2   3         16.95         31.16        56.90 o                         
   5   2   3        152.56        108.38        73.68 o                         
   6   2   3       2685.24       2621.07       170.67 o                         
   7   2   3          0.47         19.72       124.88 o                         
   8   2   3       3005.15       3066.10       300.86 o                         
   9   2   3          4.79        231.60       233.80 o                         
  10   2   3        493.51        504.78       291.81 o                         
 -10   3   3        836.81        897.35       239.36 o                         
  -9   3   3       3393.92       3591.08       313.82 o                         
  -8   3   3         12.43         39.85       159.11 o                         
  -7   3   3      25611.95      25092.18       598.72 o                         
  -6   3   3      19071.98      18810.33       402.75 o                         
  -5   3   3      41510.09      39984.08       562.29 o                         
  -4   3   3      14358.08      14356.79       246.84 o                         
  -3   3   3     196493.77     193670.86      1037.70 o                         
  -2   3   3          9.16         56.40        49.99 o                         
  -1   3   3       8049.07       8300.87       131.69 o                         
   0   3   3        157.77        267.70        48.83 o                         
   1   3   3        440.51        484.11        69.09 o                         
   2   3   3       1076.23       1100.70        59.66 o                         
   3   3   3     122304.58     121639.50       784.98 o                         
   4   3   3      20416.90      19819.89       316.73 o                         
   5   3   3      60143.05      60228.93       752.73 o                         
   6   3   3       9033.13       8963.81       323.59 o                         
   7   3   3      22229.20      22429.55       639.21 o                         
   8   3   3       1680.09       1484.17       208.77 o                         
   9   3   3       3744.01       3579.72       365.14 o                         
 -10   4   3       2999.30       2967.77       393.33 o                         
  -9   4   3          5.08        157.87       195.78 o                         
  -8   4   3       2048.51       1597.87       212.78 o                         
  -7   4   3       1512.40       1407.50       180.66 o                         
  -6   4   3       1387.96       1274.86       120.82 o                         
  -5   4   3         43.56        168.87        74.77 o                         
  -4   4   3          2.07         -2.86        59.75 o                         
  -3   4   3      16202.41      15824.33       270.25 o                         
  -2   4   3       2833.74       2660.45       103.32 o                         
  -1   4   3      14301.84      14613.94       209.73 o                         
   0   4   3       2082.12       2366.55        97.53 o                         
   1   4   3      11244.05      11504.48       247.96 o                         
   2   4   3       4101.94       3995.55       140.28 o                         
   3   4   3       4967.26       4804.77       139.28 o                         
   4   4   3        443.81        445.32        63.94 o                         
   5   4   3       1142.87       1153.87       101.30 o                         
   6   4   3       1697.64       1293.22       136.34 o                         
   7   4   3        344.61        241.66       159.55 o                         
   8   4   3       2148.48       1908.59       241.98 o                         
   9   4   3        213.78        279.09       273.72 o                         
  -9   5   3       2757.03       2043.78       312.91 o                         
  -8   5   3       3283.27       3459.78       291.28 o                         
  -7   5   3       9928.24      10107.79       365.71 o                         
  -6   5   3         38.85         87.96       101.30 o                         
  -5   5   3      98156.66      96875.91       852.95 o                         
  -4   5   3         70.40        168.28        49.38 o                         
  -3   5   3      38928.18      37985.12       426.31 o                         
  -2   5   3        437.38        397.91        68.30 o                         
  -1   5   3      20001.51      20345.58       301.99 o                         
   0   5   3        139.91        151.95        57.25 o                         
   1   5   3      23536.91      23698.83       402.82 o                         
   2   5   3       3138.99       3025.08       122.70 o                         
   3   5   3      16605.36      16576.51       331.73 o                         
   4   5   3        663.66        617.24       124.83 o                         
   5   5   3      82331.70      81164.03       906.92 o                         
   6   5   3        550.87        546.05       128.75 o                         
   7   5   3      17087.38      17275.62       609.70 o                         
   8   5   3       1926.68       2136.57       312.09 o                         
   9   5   3       2906.22       2600.74       370.20 o                         
  -9   6   3        482.70        239.96       311.18 o                         
  -8   6   3       2551.31       2540.30       278.97 o                         
  -7   6   3        864.79        639.72       151.91 o                         
  -6   6   3         66.58         57.54       101.40 o                         
  -5   6   3       2369.14       2490.76       170.04 o                         
  -4   6   3       4322.98       4091.84       202.04 o                         
  -3   6   3        509.86        501.65        73.86 o                         
  -2   6   3         12.68         32.74        76.09 o                         
  -1   6   3      14585.27      14916.11       332.51 o                         
   0   6   3        162.04        212.55        59.25 o                         
   1   6   3       5857.90       5761.75       178.18 o                         
   2   6   3       1860.61       1688.61       120.93 o                         
   3   6   3       4024.65       3900.34       174.51 o                         
   4   6   3       2723.48       2806.04       162.19 o                         
   5   6   3       1164.69       1008.00       134.84 o                         
   6   6   3       1262.51        804.45       139.89 o                         
   7   6   3        298.33        338.78       151.86 o                         
   8   6   3       2238.32       2083.31       322.19 o                         
  -9   7   3      10207.03      10265.39      1195.11 o                         
  -8   7   3        406.23        352.20       222.03 o                         
  -7   7   3       5230.74       5465.01       440.91 o                         
  -6   7   3       4052.01       4242.59       292.28 o                         
  -5   7   3      29445.08      29191.71       589.65 o                         
  -4   7   3         96.58        290.44       125.91 o                         
  -3   7   3      74691.05      73324.35       801.03 o                         
  -2   7   3      10857.43      11140.94       330.42 o                         
  -1   7   3      12740.99      12689.65       327.76 o                         
   0   7   3       9215.83       9377.62       261.23 o                         
   1   7   3        699.14        702.70       111.50 o                         
   2   7   3       1962.80       1996.21       135.38 o                         
   3   7   3      48476.07      47736.34       680.63 o                         
   4   7   3       2701.79       2700.87       189.24 o                         
   5   7   3      39658.48      39400.50       798.58 o                         
   6   7   3       1277.18       1223.63       184.01 o                         
   7   7   3       5806.62       5950.86       420.90 o                         
   8   7   3       1379.91        877.67       250.23 o                         
  -8   8   3        492.26        573.15       305.22 o                         
  -7   8   3       3312.82       3183.08       441.86 o                         
  -6   8   3        370.85        426.98       176.70 o                         
  -5   8   3       2882.72       2799.55       224.21 o                         
  -4   8   3       1815.85       1854.44       186.62 o                         
  -3   8   3         21.89        107.94       123.46 o                         
  -2   8   3       8614.93       8640.78       329.32 o                         
  -1   8   3       1017.28        869.86       128.97 o                         
   0   8   3        230.73        450.56       129.42 o                         
   1   8   3        484.93        556.63       130.19 o                         
   2   8   3       6203.44       6034.80       278.42 o                         
   3   8   3        118.51         88.92       114.75 o                         
   4   8   3        262.21        144.07       116.78 o                         
   5   8   3       6469.42       6503.46       335.04 o                         
   6   8   3         41.27         34.24       169.31 o                         
   7   8   3       1107.45        846.01       264.74 o                         
  -7   9   3      12106.54      12295.54       727.62 o                         
  -6   9   3        392.39        816.69       218.36 o                         
  -5   9   3      21899.61      22513.67       692.27 o                         
  -4   9   3       1392.50       1180.46       195.26 o                         
  -3   9   3      24286.55      24184.20       656.65 o                         
  -2   9   3       1861.42       2118.30       206.98 o                         
  -1   9   3      12009.81      12079.12       440.78 o                         
   0   9   3       4164.99       3984.73       251.84 o                         
   1   9   3       7449.20       7171.09       344.97 o                         
   2   9   3       1437.25       1403.33       180.29 o                         
   3   9   3      16569.78      16993.62       530.89 o                         
   4   9   3        751.42        658.67       162.90 o                         
   5   9   3      17658.06      17501.43       652.63 o                         
   6   9   3          5.57         76.23       167.73 o                         
  -6  10   3        770.02        623.41       347.31 o                         
  -5  10   3       1354.02       1428.06       262.28 o                         
  -4  10   3       2995.38       3384.47       285.56 o                         
  -3  10   3       2921.33       2879.11       261.83 o                         
  -2  10   3          1.48         28.93       159.96 o                         
  -1  10   3        537.52        437.05       173.57 o                         
   0  10   3          7.41        -53.32       159.76 o                         
   1  10   3          0.07       -116.58       168.12 o                         
   2  10   3        312.13        226.50       145.88 o                         
   3  10   3       4576.46       4498.81       297.13 o                         
   4  10   3       2405.05       1899.86       227.45 o                         
   5  10   3        226.81        457.97       192.61 o                         
  -5  11   3      16117.79      15753.41       677.37 o                         
  -4  11   3        349.16        572.55       204.12 o                         
  -3  11   3      18937.92      19443.46       640.06 o                         
  -2  11   3       1179.41        776.55       232.41 o                         
  -1  11   3       5804.66       6058.15       382.17 o                         
   0  11   3       2877.42       2735.27       259.95 o                         
   1  11   3       3398.62       3377.02       318.86 o                         
   2  11   3        347.54        362.73       185.58 o                         
   3  11   3      12572.70      12439.97       527.03 o                         
   4  11   3        687.66        546.84       195.33 o                         
  -2  12   3        368.44        508.61       203.55 o                         
  -1  12   3        634.32        838.08       237.93 o                         
   0  12   3        121.02       -146.67       177.54 o                         
   1  12   3        324.29        -36.31       229.45 o                         
   2  12   3        382.19        237.38       171.38 o                         
 -10   0   4       4758.85       4802.95       500.84 o                         
  -9   0   4      14556.94      15744.33       783.00 o                         
  -8   0   4      16503.83      17676.25       970.27 o                         
  -7   0   4        218.79        176.64       152.76 o                         
  -6   0   4      89948.87      90669.34      1780.20 o                         
  -5   0   4       2813.86       2600.13       226.61 o                         
  -4   0   4     134850.58     133351.09      1293.90 o                         
  -3   0   4       1104.68       1093.52        85.98 o                         
  -2   0   4      48984.00      51987.41       593.23 o                         
  -1   0   4          9.23        154.55        80.24 o                         
   0   0   4     105772.10     103790.39      1545.96 o                         
   1   0   4       9327.90       9158.61       225.76 o                         
   2   0   4      54848.25      53859.78       564.55 o                         
   3   0   4       1354.31       1422.81       255.13 o                         
   4   0   4     117713.97     115648.10      1485.95 o                         
   5   0   4      10571.01      10316.40       360.28 o                         
   6   0   4      31773.91      30442.82       834.24 o                         
   7   0   4        808.61        569.30       248.73 o                         
   8   0   4       7015.91       7315.14       577.18 o                         
   9   0   4       1068.38       1036.14       281.55 o                         
  10   0   4       3590.44       3889.42       625.87 o                         
 -10   1   4         48.68        270.69       188.55 o                         
  -9   1   4         94.99        123.25       227.48 o                         
  -8   1   4         57.28         81.89       152.65 o                         
  -7   1   4       5420.17       5403.28       247.03 o                         
  -6   1   4       4483.71       4509.82       171.76 o                         
  -5   1   4       9383.83       8901.00       197.04 o                         
  -4   1   4      12724.84      12564.60       189.73 o                         
  -3   1   4       1829.61       1713.31        73.75 o                         
  -2   1   4       7903.74       8386.90       170.44 o                         
  -1   1   4         41.38        310.09        50.81 o                         
   0   1   4       1582.10       1775.65        64.11 o                         
   1   1   4       1499.70       1652.15        63.91 o                         
   2   1   4      21341.08      21812.29       306.00 o                         
   3   1   4      10111.08      10080.61       224.37 o                         
   4   1   4       7567.33       7438.79       225.83 o                         
   5   1   4      10070.54      10156.83       258.24 o                         
   6   1   4         29.43          0.09       111.93 o                         
   7   1   4       1649.61       2055.66       240.51 o                         
   8   1   4         81.12        123.93       165.52 o                         
   9   1   4        414.49        -44.62       242.99 o                         
 -10   2   4       7202.64       8385.92       491.92 o                         
  -9   2   4          0.79        113.35       182.41 o                         
  -8   2   4      25751.61      26750.88       720.74 o                         
  -7   2   4       6916.87       7090.07       312.29 o                         
  -6   2   4      51746.51      49183.21       633.53 o                         
  -5   2   4        125.21        132.02        53.23 o                         
  -4   2   4      67767.20      66306.63       558.27 o                         
  -3   2   4      12000.51      11665.22       213.37 o                         
  -2   2   4      37286.14      37563.47       312.93 o                         
  -1   2   4          0.76        177.10        45.54 o                         
   0   2   4       6558.01       7384.74       115.99 o                         
   1   2   4       2389.14       2403.27        75.55 o                         
   2   2   4     133816.53     131938.89       695.52 o                         
   3   2   4       6522.71       6618.49       172.43 o                         
   4   2   4     126854.02     122299.65       965.69 o                         
   5   2   4        196.34        213.15        71.28 o                         
   6   2   4      17129.23      17228.67       453.52 o                         
   7   2   4      11789.13      11865.01       500.47 o                         
   8   2   4       4783.41       5226.20       396.58 o                         
   9   2   4       3161.47       3290.03       478.41 o                         
 -10   3   4        239.73        226.12       244.36 o                         
  -9   3   4        158.73        416.12       187.31 o                         
  -8   3   4        718.98        413.69       239.54 o                         
  -7   3   4        912.04        982.43       155.53 o                         
  -6   3   4        105.42        194.51        97.59 o                         
  -5   3   4        498.48        457.20        76.38 o                         
  -4   3   4       7231.15       7198.46       201.06 o                         
  -3   3   4         36.31        118.79        71.83 o                         
  -2   3   4       1521.56       1641.20        88.80 o                         
  -1   3   4       3069.05       3077.54        85.17 o                         
   0   3   4       2756.46       2901.73       109.64 o                         
   1   3   4       2661.41       2924.84       123.03 o                         
   2   3   4       1422.31       1327.28        68.49 o                         
   3   3   4       1821.91       1798.89        86.13 o                         
   4   3   4       1364.67       1343.28        97.58 o                         
   5   3   4       3162.21       3128.85       154.49 o                         
   6   3   4          3.45       -110.38       110.38 o                         
   7   3   4          0.63         -4.09       197.16 o                         
   8   3   4        778.66        869.38       239.41 o                         
   9   3   4         80.93        204.32       246.31 o                         
 -10   4   4       6358.19       6544.86       461.19 o                         
  -9   4   4       2225.48       2712.01       285.23 o                         
  -8   4   4       8809.94       8512.47       438.60 o                         
  -7   4   4       2220.09       2641.51       207.29 o                         
  -6   4   4      81168.85      79775.38       847.83 o                         
  -5   4   4       3410.65       3456.30       123.71 o                         
  -4   4   4      40790.69      40628.73       551.59 o                         
  -3   4   4         72.07         83.54        78.45 o                         
  -2   4   4      12538.87      12431.04       206.06 o                         
  -1   4   4         65.22        135.87        50.86 o                         
   0   4   4       4622.04       4727.70       139.19 o                         
   1   4   4       1574.28       1556.51       115.56 o                         
   2   4   4      94367.20      94296.21       772.44 o                         
   3   4   4        683.86        704.30        65.13 o                         
   4   4   4      51788.20      50761.78       523.12 o                         
   5   4   4         91.56        109.17        83.35 o                         
   6   4   4      38874.96      39125.38       706.57 o                         
   7   4   4       1269.10       1133.88       202.48 o                         
   8   4   4       3503.84       2653.48       296.33 o                         
   9   4   4        177.92        435.99       354.68 o                         
 -10   5   4        668.80        192.69       293.66 o                         
  -9   5   4        622.19        645.22       183.08 o                         
  -8   5   4        594.60        394.85       162.79 o                         
  -7   5   4         19.70         40.51       145.11 o                         
  -6   5   4        313.49        556.83       121.34 o                         
  -5   5   4          2.76        -13.36        71.12 o                         
  -4   5   4       1062.23       1098.18       108.41 o                         
  -3   5   4       5956.20       5802.14       168.39 o                         
  -2   5   4        540.18        603.55        69.34 o                         
  -1   5   4      11630.90      11503.10       228.99 o                         
   0   5   4        379.36        418.63        61.49 o                         
   1   5   4       2839.94       2724.86       142.81 o                         
   2   5   4       2508.41       2233.23       128.08 o                         
   3   5   4       2782.95       2633.30       107.39 o                         
   4   5   4        749.41        744.81       111.93 o                         
   5   5   4        964.29       1114.49       133.50 o                         
   6   5   4       3211.82       2942.98       226.79 o                         
   7   5   4         26.78        103.17       156.77 o                         
   8   5   4        575.05        527.79       279.35 o                         
   9   5   4        320.28        313.51       270.83 o                         
  -9   6   4       3077.75       2983.76       397.98 o                         
  -8   6   4      13252.87      13860.64       607.07 o                         
  -7   6   4          0.49        489.11       150.02 o                         
  -6   6   4      28175.23      28033.41       607.66 o                         
  -5   6   4         15.63        256.72       103.88 o                         
  -4   6   4      68340.38      67915.72       756.70 o                         
  -3   6   4       3777.54       3924.36       161.53 o                         
  -2   6   4        381.06        384.64        86.10 o                         
  -1   6   4        664.90        526.93        69.86 o                         
   0   6   4      21454.84      21211.64       334.43 o                         
   1   6   4        232.33        266.89        82.97 o                         
   2   6   4      31113.66      31503.79       470.19 o                         
   3   6   4       4091.61       3851.38       168.70 o                         
   4   6   4      81254.91      80505.34       953.85 o                         
   5   6   4       3046.82       3070.34       207.45 o                         
   6   6   4      10705.63      10662.00       435.45 o                         
   7   6   4        153.55         74.53       177.65 o                         
   8   6   4       4295.40       4443.86       603.18 o                         
  -9   7   4         86.95        167.97       308.27 o                         
  -8   7   4       1472.01       1531.73       241.70 o                         
  -7   7   4        546.43        524.53       191.98 o                         
  -6   7   4       2307.20       2485.59       233.48 o                         
  -5   7   4       2812.41       2834.85       216.40 o                         
  -4   7   4          3.41        297.35       129.05 o                         
  -3   7   4        921.10        907.43       119.25 o                         
  -2   7   4       1340.81       1142.36       132.30 o                         
  -1   7   4       1876.22       1623.37       154.47 o                         
   0   7   4        520.90        597.82        93.12 o                         
   1   7   4       5479.77       5815.02       270.42 o                         
   2   7   4       6939.80       7117.93       258.34 o                         
   3   7   4        657.26        746.31       117.91 o                         
   4   7   4       1168.93       1134.33       140.82 o                         
   5   7   4        374.96        270.92       140.97 o                         
   6   7   4         60.89       -145.28       145.28 o                         
   7   7   4       1034.16        987.96       210.52 o                         
   8   7   4        512.40        732.76       266.68 o                         
  -8   8   4      10659.06       9915.40       698.14 o                         
  -7   8   4       1279.07       1549.03       350.87 o                         
  -6   8   4      23564.75      23066.09       687.57 o                         
  -5   8   4       1561.97       1581.52       205.81 o                         
  -4   8   4      24091.60      23604.97       567.60 o                         
  -3   8   4        236.96        231.49       116.82 o                         
  -2   8   4      12399.46      12804.24       406.15 o                         
  -1   8   4        416.28        344.11       125.17 o                         
   0   8   4       1162.77        791.92       163.15 o                         
   1   8   4         45.48        140.22       110.13 o                         
   2   8   4      46444.12      47238.35       738.35 o                         
   3   8   4       1186.55       1003.35       122.91 o                         
   4   8   4      38891.75      38186.01       772.07 o                         
   5   8   4          0.48        139.36       143.71 o                         
   6   8   4       7165.48       6984.67       452.97 o                         
   7   8   4       3195.35       2899.50       337.09 o                         
  -7   9   4         55.39        125.88       268.79 o                         
  -6   9   4         75.43       -146.25       212.25 o                         
  -5   9   4        103.81        281.12       175.69 o                         
  -4   9   4       5920.49       6485.52       363.84 o                         
  -3   9   4         41.89        185.19       153.57 o                         
  -2   9   4         58.01       -126.76       138.57 o                         
  -1   9   4        840.38        875.50       175.16 o                         
   0   9   4       2038.88       2079.24       185.68 o                         
   1   9   4       1198.06       1085.29       153.16 o                         
   2   9   4        257.12        378.39       135.94 o                         
   3   9   4        807.00        707.77       160.98 o                         
   4   9   4        474.95        329.60       158.09 o                         
   5   9   4        526.09        587.26       183.78 o                         
   6   9   4        279.57        257.94       205.46 o                         
  -6  10   4      24187.33      25564.03       998.17 o                         
  -5  10   4       2217.00       1866.62       273.89 o                         
  -4  10   4      14183.80      14520.64       581.88 o                         
  -3  10   4        160.24        174.15       142.15 o                         
  -2  10   4       3562.11       3621.80       266.78 o                         
  -1  10   4        575.74        429.82       152.84 o                         
   0  10   4       7610.68       7537.68       366.77 o                         
   1  10   4        655.93        598.93       147.54 o                         
   2  10   4      24094.82      25136.64       670.87 o                         
   3  10   4         11.23         54.97       150.25 o                         
   4  10   4      12978.71      12954.03       558.89 o                         
   5  10   4          4.94        -21.39       270.67 o                         
  -5  11   4        170.06         61.00       204.22 o                         
  -4  11   4         34.88        203.79       174.95 o                         
  -3  11   4       2226.76       2185.20       244.39 o                         
  -2  11   4       1052.32       1012.27       180.92 o                         
  -1  11   4       4214.30       4147.79       314.94 o                         
   0  11   4        120.78        113.64       157.04 o                         
   1  11   4        580.32        512.35       175.00 o                         
   2  11   4       3773.03       3977.99       293.42 o                         
   3  11   4        377.61        208.90       197.90 o                         
   4  11   4         20.08        323.75       197.98 o                         
  -2  12   4       4709.70       5090.24       357.83 o                         
  -1  12   4        672.91        315.49       175.71 o                         
   0  12   4       3482.93       4000.52       359.84 o                         
   1  12   4       1087.37        867.04       223.03 o                         
 -10   1   5       1463.19       1543.73       300.31 o                         
  -9   1   5      15787.60      17342.68       629.56 o                         
  -8   1   5       2693.12       2654.11       222.79 o                         
  -7   1   5      43890.93      44489.82       715.14 o                         
  -6   1   5       8598.31       8607.84       251.90 o                         
  -5   1   5      63978.55      60897.78       527.22 o                         
  -4   1   5       3018.06       2984.41       116.61 o                         
  -3   1   5       9732.36      10078.35       186.60 o                         
  -2   1   5         60.56        148.62        58.58 o                         
  -1   1   5      17573.23      17607.33       229.09 o                         
   0   1   5       2635.84       2852.14        94.45 o                         
   1   1   5     187149.94     188320.38       923.57 o                         
   2   1   5        326.11        450.75        57.21 o                         
   3   1   5     102456.45      99208.18       813.26 o                         
   4   1   5       7260.53       7355.70       243.02 o                         
   5   1   5      26364.86      26509.75       511.56 o                         
   6   1   5         69.93        332.83       155.07 o                         
   7   1   5       2480.95       2656.32       272.79 o                         
   8   1   5        854.29        658.03       188.01 o                         
   9   1   5      10165.41      10598.55       555.11 o                         
 -10   2   5       1129.65       1232.79       221.09 o                         
  -9   2   5         19.98        210.41       182.58 o                         
  -8   2   5       1644.04       1828.14       198.94 o                         
  -7   2   5        102.30        311.39       131.10 o                         
  -6   2   5       1532.65       1330.98        88.62 o                         
  -5   2   5       1845.99       1838.26        97.47 o                         
  -4   2   5         68.10         99.94        33.15 o                         
  -3   2   5       6420.52       6564.99       187.41 o                         
  -2   2   5        389.05        327.24        58.14 o                         
  -1   2   5      13582.29      13407.56       206.28 o                         
   0   2   5       1638.77       1712.39        77.32 o                         
   1   2   5      16383.30      16637.71       221.52 o                         
   2   2   5         63.29        101.30        42.82 o                         
   3   2   5       1146.27       1090.04        71.10 o                         
   4   2   5        861.02        899.41        73.83 o                         
   5   2   5         41.14          2.92       117.93 o                         
   6   2   5       1843.47       2100.07       202.27 o                         
   7   2   5         89.06        232.83       173.51 o                         
   8   2   5       2265.11       2001.05       266.35 o                         
   9   2   5        267.71        667.60       299.85 o                         
 -10   3   5       1018.84       1136.49       243.76 o                         
  -9   3   5      12006.69      12267.97       544.68 o                         
  -8   3   5         87.50        151.59       159.15 o                         
  -7   3   5      65469.93      64598.48       951.62 o                         
  -6   3   5         39.70         90.03        71.90 o                         
  -5   3   5      14215.43      13742.04       269.45 o                         
  -4   3   5      11512.28      11536.18       265.34 o                         
  -3   3   5      24326.17      23245.82       343.87 o                         
  -2   3   5       3109.89       3175.59       127.11 o                         
  -1   3   5      26101.37      26044.25       317.38 o                         
   0   3   5       2051.73       2080.76        94.44 o                         
   1   3   5      77914.66      77469.05       573.06 o                         
   2   3   5       4923.32       4915.01       142.68 o                         
   3   3   5     176386.55     173420.98      1040.89 o                         
   4   3   5       1014.27        987.77        90.65 o                         
   5   3   5       4817.61       4824.49       196.40 o                         
   6   3   5       7094.09       8079.42       348.71 o                         
   7   3   5       5906.38       6138.82       422.60 o                         
   8   3   5       1217.72       1038.59       274.34 o                         
   9   3   5       6886.18       7156.19       532.70 o                         
 -10   4   5       2316.24       2485.24       288.49 o                         
  -9   4   5         92.01       -129.54       162.03 o                         
  -8   4   5       3254.95       3071.87       262.28 o                         
  -7   4   5        184.25        280.60       144.39 o                         
  -6   4   5          0.10         20.38       103.07 o                         
  -5   4   5        751.76        848.20       101.90 o                         
  -4   4   5        197.05        332.44       103.41 o                         
  -3   4   5      10072.57      10457.05       282.23 o                         
  -2   4   5         68.01         58.34        56.70 o                         
  -1   4   5      36365.09      37193.94       343.27 o                         
   0   4   5         47.66        219.73        67.51 o                         
   1   4   5       5439.67       5087.70       182.62 o                         
   2   4   5       2527.77       2449.67       129.15 o                         
   3   4   5         89.14        115.54        52.12 o                         
   4   4   5        173.62        243.84        77.39 o                         
   5   4   5         50.73        142.39        83.87 o                         
   6   4   5       6822.98       7149.40       344.54 o                         
   7   4   5        109.57        343.39       217.55 o                         
   8   4   5       2399.98       2222.98       322.17 o                         
   9   4   5          1.39       -219.81       259.36 o                         
  -9   5   5       9487.27       9525.83       564.29 o                         
  -8   5   5       2418.08       2179.73       240.37 o                         
  -7   5   5      28230.98      26904.82       645.80 o                         
  -6   5   5      12389.68      12179.14       386.61 o                         
  -5   5   5      65660.72      65653.98       870.92 o                         
  -4   5   5         74.81         55.17        99.76 o                         
  -3   5   5        182.12        289.78        70.14 o                         
  -2   5   5       2198.36       2159.37       111.31 o                         
  -1   5   5      20624.38      20748.74       295.64 o                         
   0   5   5        833.75        810.05       100.29 o                         
   1   5   5     137177.92     134877.62      1077.94 o                         
   2   5   5       2367.76       2176.68       147.84 o                         
   3   5   5      42199.37      42081.68       524.58 o                         
   4   5   5      13501.78      13616.74       331.31 o                         
   5   5   5      14899.31      14356.13       439.20 o                         
   6   5   5        108.87        281.55       155.38 o                         
   7   5   5       6327.72       6630.09       435.27 o                         
   8   5   5        954.82       1191.37       297.30 o                         
  -9   6   5        350.77        665.99       221.07 o                         
  -8   6   5        300.67        354.59       204.47 o                         
  -7   6   5       3635.99       3884.48       276.99 o                         
  -6   6   5         73.75         40.94       125.41 o                         
  -5   6   5         16.40         14.40        99.76 o                         
  -4   6   5       4417.48       4183.38       212.55 o                         
  -3   6   5        435.26        431.40        93.73 o                         
  -2   6   5       2541.54       2509.79       131.64 o                         
  -1   6   5        949.50       1046.02        88.08 o                         
   0   6   5       5178.71       5333.80       211.44 o                         
   1   6   5       5379.17       5611.78       230.20 o                         
   2   6   5       2008.58       2177.64       158.25 o                         
   3   6   5        720.72        684.71       110.08 o                         
   4   6   5         84.81        171.28       111.74 o                         
   5   6   5       5293.51       4905.61       291.99 o                         
   6   6   5         31.86         28.80       159.87 o                         
   7   6   5        274.98        106.19       181.42 o                         
   8   6   5       1638.32       1280.38       497.65 o                         
  -9   7   5      13973.77      13248.84       895.51 o                         
  -8   7   5         13.60       -213.52       213.52 o                         
  -7   7   5      20475.96      20107.24       721.07 o                         
  -6   7   5        344.61        293.19       142.02 o                         
  -5   7   5      14925.32      15766.21       479.43 o                         
  -4   7   5        541.33        469.90       132.89 o                         
  -3   7   5      18126.79      17964.26       425.67 o                         
  -2   7   5       2297.42       2069.70       156.54 o                         
  -1   7   5       8996.60       8758.08       287.51 o                         
   0   7   5       6937.30       7047.32       254.88 o                         
   1   7   5      35094.72      35412.41       609.42 o                         
   2   7   5       1022.39        961.25       122.96 o                         
   3   7   5      66878.51      65290.29       841.11 o                         
   4   7   5         18.12        266.11       122.93 o                         
   5   7   5      13476.25      13127.91       494.60 o                         
   6   7   5       1993.37       1582.07       239.39 o                         
   7   7   5        396.52        516.75       223.09 o                         
  -8   8   5         93.59        147.24       260.34 o                         
  -7   8   5        984.92        954.94       233.88 o                         
  -6   8   5       2463.59       2726.44       261.35 o                         
  -5   8   5       6003.21       6290.07       380.35 o                         
  -4   8   5       1356.40       1112.52       160.76 o                         
  -3   8   5          7.84         41.41       131.46 o                         
  -2   8   5         13.98         27.08       122.88 o                         
  -1   8   5       2534.11       2886.77       190.21 o                         
   0   8   5          0.13        121.24       120.96 o                         
   1   8   5       2432.33       2492.87       201.37 o                         
   2   8   5       5028.83       5026.86       262.34 o                         
   3   8   5       2429.15       2605.17       195.02 o                         
   4   8   5       2536.81       2699.29       242.92 o                         
   5   8   5        781.92        925.38       183.64 o                         
   6   8   5        286.55        383.02       227.79 o                         
   7   8   5        577.37        855.40       294.40 o                         
  -7   9   5      22898.92      23770.48      1174.78 o                         
  -6   9   5       1369.54        865.00       219.60 o                         
  -5   9   5      15957.45      15843.00       609.83 o                         
  -4   9   5       2405.78       2473.70       236.72 o                         
  -3   9   5       3864.21       4215.45       283.85 o                         
  -2   9   5       8171.86       8244.35       384.40 o                         
  -1   9   5       7342.21       7654.38       326.47 o                         
   0   9   5       4640.46       4624.81       264.15 o                         
   1   9   5      40217.56      41238.66       797.30 o                         
   2   9   5        301.73        403.46       129.63 o                         
   3   9   5      26687.02      27771.91       679.48 o                         
   4   9   5        258.88        190.26       158.20 o                         
   5   9   5       3638.09       3121.60       313.03 o                         
   6   9   5        370.34        267.91       220.46 o                         
  -6  10   5         38.41        -29.91       223.31 o                         
  -5  10   5          3.37         91.23       182.32 o                         
  -4  10   5       2168.23       2205.16       271.88 o                         
  -3  10   5        897.63        882.91       182.23 o                         
  -2  10   5       2049.79       2058.99       225.34 o                         
  -1  10   5       1893.78       1928.41       200.50 o                         
   0  10   5       1653.30       1466.49       172.37 o                         
   1  10   5        186.86        474.04       153.29 o                         
   2  10   5        701.20        608.48       143.55 o                         
   3  10   5        925.20        978.82       199.74 o                         
   4  10   5        232.54        391.26       226.66 o                         
   5  10   5       2108.87       1947.15       293.22 o                         
  -4  11   5          0.13        272.15       195.12 o                         
  -3  11   5       3854.83       4114.70       317.37 o                         
  -2  11   5         10.31        -44.43       152.39 o                         
  -1  11   5       6460.38       7017.79       382.16 o                         
   0  11   5        748.19        721.59       205.40 o                         
   1  11   5      17472.77      17294.79       634.44 o                         
   2  11   5       1122.29       1124.89       234.84 o                         
   3  11   5      15751.17      15873.12       672.44 o                         
  -2  12   5          7.05       -165.13       183.40 o                         
  -1  12   5        882.96        855.12       199.73 o                         
   0  12   5        526.17        786.40       219.02 o                         
 -10   0   6      13580.71      13649.31       857.85 o                         
  -9   0   6       5719.33       5932.62       487.35 o                         
  -8   0   6      23037.19      24077.71       904.36 o                         
  -7   0   6      12059.41      12895.84       542.44 o                         
  -6   0   6      30793.74      29721.26       650.75 o                         
  -5   0   6       1814.04       1792.63       138.84 o                         
  -4   0   6       8882.81       8304.27       273.52 o                         
  -3   0   6       1850.06       1649.72       104.69 o                         
  -2   0   6       2182.59       2223.17       117.02 o                         
  -1   0   6        682.54        786.34       161.78 o                         
   0   0   6     404681.31     392855.72      3330.88 o                         
   1   0   6      10495.04      10378.29       216.79 o                         
   2   0   6      85952.36      85317.22       903.88 o                         
   3   0   6       8310.20       8317.08       305.50 o                         
   4   0   6       8641.24       8359.10       322.63 o                         
   5   0   6       7309.72       7561.92       502.99 o                         
   6   0   6       9018.80       9966.93       685.18 o                         
   7   0   6      17077.01      19605.97      1033.82 o                         
   8   0   6      16356.48      18365.01      1346.21 o                         
   9   0   6        139.74         95.83       306.52 o                         
 -10   1   6         11.56       -144.99       172.48 o                         
  -9   1   6        436.50        257.90       168.30 o                         
  -8   1   6         96.61        400.81       140.90 o                         
  -7   1   6       4819.72       4706.65       245.45 o                         
  -6   1   6       6349.36       6273.36       233.99 o                         
  -5   1   6       6544.73       6402.23       184.78 o                         
  -4   1   6      16531.78      16935.21       300.43 o                         
  -3   1   6        667.75        654.09        71.71 o                         
  -2   1   6       3010.53       3236.99       128.83 o                         
  -1   1   6        354.93        557.70        89.99 o                         
   0   1   6       4126.62       4407.66       129.19 o                         
   1   1   6       1886.49       2009.51        91.08 o                         
   2   1   6      11729.30      11746.03       203.68 o                         
   3   1   6      12381.67      11938.30       271.58 o                         
   4   1   6       5207.80       5208.69       215.16 o                         
   5   1   6       6467.11       7185.64       319.88 o                         
   6   1   6         38.68        -43.34       150.29 o                         
   7   1   6        442.56        286.28       167.25 o                         
   8   1   6         96.60        168.43       179.09 o                         
   9   1   6        349.21        550.99       306.12 o                         
 -10   2   6      11705.22      12369.87       567.35 o                         
  -9   2   6       1394.00       1794.03       233.05 o                         
  -8   2   6      40677.07      41065.66       868.45 o                         
  -7   2   6       1042.13       1138.19       160.64 o                         
  -6   2   6      16019.14      15388.09       338.07 o                         
  -5   2   6        549.07        433.87        73.55 o                         
  -4   2   6        494.87        533.40        84.51 o                         
  -3   2   6        376.01        370.41        65.93 o                         
  -2   2   6      89382.91      90859.13       693.39 o                         
  -1   2   6        113.96        193.66        49.72 o                         
   0   2   6      90746.70      91033.77       624.76 o                         
   1   2   6       2290.35       2354.58       105.30 o                         
   2   2   6     138370.89     136225.08       841.83 o                         
   3   2   6        139.71        104.36        55.81 o                         
   4   2   6      25813.96      24839.23       446.21 o                         
   5   2   6         29.88         16.56       108.10 o                         
   6   2   6       1751.86       1719.44       197.30 o                         
   7   2   6        127.66        104.84       199.76 o                         
   8   2   6      11176.36      10913.29       581.32 o                         
   9   2   6       3863.13       4688.44       449.83 o                         
 -10   3   6        337.00        202.77       174.27 o                         
  -9   3   6          0.37        187.75       227.87 o                         
  -8   3   6         15.25         12.74       161.25 o                         
  -7   3   6       1682.27       1711.40       184.24 o                         
  -6   3   6        235.65         50.39        73.25 o                         
  -5   3   6        502.19        599.74        88.32 o                         
  -4   3   6       3081.73       3079.20       148.34 o                         
  -3   3   6       2686.75       2698.73       125.50 o                         
  -2   3   6       3928.60       4092.00       143.95 o                         
  -1   3   6       2866.64       2898.51       133.60 o                         
   0   3   6       3073.13       3143.40       109.58 o                         
   1   3   6        444.26        492.25        52.81 o                         
   2   3   6       6207.54       6138.88       168.22 o                         
   3   3   6        148.23        210.41        58.92 o                         
   4   3   6         25.85         82.48        96.69 o                         
   5   3   6       2436.04       2292.68       160.86 o                         
   6   3   6        696.96        814.90       142.16 o                         
   7   3   6         26.17        427.11       194.44 o                         
   8   3   6        170.90        255.49       197.51 o                         
   9   3   6        604.71        705.94       254.87 o                         
 -10   4   6       9339.02       9938.43       502.97 o                         
  -9   4   6        134.60        351.55       194.97 o                         
  -8   4   6      17472.37      17926.85       549.09 o                         
  -7   4   6       1435.94       1317.26       166.92 o                         
  -6   4   6      37435.84      37579.41       645.82 o                         
  -5   4   6       9139.00       8832.76       265.06 o                         
  -4   4   6       1980.80       1932.79       143.16 o                         
  -3   4   6       6611.54       6553.01       222.79 o                         
  -2   4   6      17912.57      17506.61       290.63 o                         
  -1   4   6       1057.16       1140.28        85.98 o                         
   0   4   6     135555.30     134623.92       958.73 o                         
   1   4   6       4232.36       4239.02       167.25 o                         
   2   4   6     113829.04     113025.85       903.15 o                         
   3   4   6       3921.80       3717.62       147.54 o                         
   4   4   6       5687.05       5949.72       233.30 o                         
   5   4   6        502.61        409.98       109.68 o                         
   6   4   6       7184.75       7394.88       357.42 o                         
   7   4   6       1802.60       1218.00       219.20 o                         
   8   4   6      11521.78      12219.51       736.63 o                         
  -9   5   6          0.03       -169.94       169.94 o                         
  -8   5   6       2481.36       2353.20       217.86 o                         
  -7   5   6        525.66        670.31       148.24 o                         
  -6   5   6         93.02         36.47       132.75 o                         
  -5   5   6        914.17        892.35       132.15 o                         
  -4   5   6          0.09         12.72       105.37 o                         
  -3   5   6       1022.00       1273.14       124.87 o                         
  -2   5   6       1423.40       1463.26        92.68 o                         
  -1   5   6       9658.59       9591.13       235.60 o                         
   0   5   6        708.09        849.71       101.34 o                         
   1   5   6       4792.08       4570.46       189.57 o                         
   2   5   6        414.82        495.22        90.99 o                         
   3   5   6          6.55        145.82        82.39 o                         
   4   5   6        123.66        358.79       108.32 o                         
   5   5   6        299.59        456.57       152.01 o                         
   6   5   6       1219.04       1291.30       194.22 o                         
   7   5   6         64.70        187.44       236.66 o                         
   8   5   6       2065.72       1789.29       301.80 o                         
  -9   6   6        712.63        630.43       209.83 o                         
  -8   6   6      22444.68      22662.66       691.79 o                         
  -7   6   6       5129.19       5268.29       328.29 o                         
  -6   6   6       9396.88       9850.99       374.22 o                         
  -5   6   6         62.29        -11.36       103.45 o                         
  -4   6   6      13321.94      13561.47       368.18 o                         
  -3   6   6          0.46         19.71       105.47 o                         
  -2   6   6       6943.87       6877.11       193.47 o                         
  -1   6   6        387.15        352.14        87.13 o                         
   0   6   6     122847.22     122094.51      1030.21 o                         
   1   6   6          1.67          4.83        83.40 o                         
   2   6   6      38163.41      37386.14       602.45 o                         
   3   6   6         33.98         51.62        91.17 o                         
   4   6   6      18060.80      18796.40       471.59 o                         
   5   6   6       3137.92       3652.65       264.89 o                         
   6   6   6       2196.16       1992.09       240.74 o                         
   7   6   6       3075.65       3169.98       366.74 o                         
   8   6   6       9621.92       9347.75       745.20 o                         
  -8   7   6        101.41        372.23       237.06 o                         
  -7   7   6          0.24        321.39       195.76 o                         
  -6   7   6       3869.57       3834.71       278.30 o                         
  -5   7   6        284.71        200.34       145.43 o                         
  -4   7   6       2584.89       2304.07       194.17 o                         
  -3   7   6       2396.36       2194.97       178.28 o                         
  -2   7   6        717.68        582.45       106.92 o                         
  -1   7   6        156.79        338.09       102.57 o                         
   0   7   6        308.69        448.90       116.92 o                         
   1   7   6       1653.56       1565.55       163.63 o                         
   2   7   6          2.41         39.43       113.98 o                         
   3   7   6       4087.91       4497.51       241.01 o                         
   4   7   6       3359.33       2981.85       245.43 o                         
   5   7   6         21.85        108.45       166.39 o                         
   6   7   6        635.07        513.41       205.47 o                         
   7   7   6         27.85        215.61       309.08 o                         
  -8   8   6      16981.87      16751.81       842.25 o                         
  -7   8   6        468.22        586.82       201.78 o                         
  -6   8   6      11555.91      11046.31       496.24 o                         
  -5   8   6         93.31        407.13       158.67 o                         
  -4   8   6       1180.52        960.46       166.21 o                         
  -3   8   6        754.58        780.71       141.61 o                         
  -2   8   6      30793.68      31289.68       587.24 o                         
  -1   8   6         76.51        104.66       123.08 o                         
   0   8   6      33485.68      32516.11       629.67 o                         
   1   8   6         86.12        185.43       131.07 o                         
   2   8   6      44780.82      45081.65       771.91 o                         
   3   8   6        721.78        630.23       145.87 o                         
   4   8   6       6396.30       6878.20       343.33 o                         
   5   8   6          2.15       -183.85       183.85 o                         
   6   8   6       3180.22       3080.56       324.06 o                         
  -7   9   6        652.59        253.34       260.55 o                         
  -6   9   6          1.80         99.23       187.15 o                         
  -5   9   6        139.10         86.03       206.89 o                         
  -4   9   6        338.13        264.14       145.70 o                         
  -3   9   6        824.52        636.02       151.40 o                         
  -2   9   6       2954.34       3079.15       246.91 o                         
  -1   9   6          1.99        -56.33       126.76 o                         
   0   9   6       2004.22       2243.17       202.98 o                         
   1   9   6         24.06         22.80       132.09 o                         
   2   9   6       3354.19       3356.94       238.34 o                         
   3   9   6          9.20        -48.66       158.34 o                         
   4   9   6         99.73        319.05       171.26 o                         
   5   9   6       1464.34       1233.85       304.79 o                         
   6   9   6        136.05        228.61       265.79 o                         
  -6  10   6      15633.70      15602.45       701.22 o                         
  -5  10   6        924.95       1362.16       246.94 o                         
  -4  10   6       2616.73       1711.02       231.59 o                         
  -3  10   6       2646.44       3024.99       273.87 o                         
  -2  10   6       6345.35       5836.58       351.02 o                         
  -1  10   6         74.37        201.06       152.27 o                         
   0  10   6      33736.83      33610.97       763.35 o                         
   1  10   6       2821.70       3066.44       250.38 o                         
   2  10   6      26509.79      26554.88       669.91 o                         
   3  10   6       1268.04       1164.63       215.72 o                         
   4  10   6       1403.39       1143.70       305.54 o                         
  -4  11   6        493.62        576.34       193.75 o                         
  -3  11   6        171.51        394.48       197.28 o                         
  -2  11   6        577.26        949.55       198.00 o                         
  -1  11   6       3876.27       4203.41       323.63 o                         
   0  11   6         69.08        111.29       178.72 o                         
   1  11   6        903.00       1091.53       195.80 o                         
   2  11   6         45.09        136.09       196.08 o                         
   3  11   6        423.51         65.73       203.55 o                         
 -10   1   7         27.73       -129.96       193.05 o                         
  -9   1   7      25560.12      27544.20       771.39 o                         
  -8   1   7       2247.77       2075.39       202.20 o                         
  -7   1   7      10497.44      10385.73       320.84 o                         
  -6   1   7       5261.52       5147.03       225.89 o                         
  -5   1   7      18227.66      18286.99       358.93 o                         
  -4   1   7      13347.90      13080.20       271.63 o                         
  -3   1   7      24423.70      23973.74       312.54 o                         
  -2   1   7        493.24        494.44        89.55 o                         
  -1   1   7     175541.69     172068.28      1316.63 o                         
   0   1   7       1411.95       1545.20       106.14 o                         
   1   1   7     125265.77     122149.88       875.45 o                         
   2   1   7       1444.98       1367.44        94.41 o                         
   3   1   7       2474.43       2244.79        85.01 o                         
   4   1   7       1467.03       1598.18       154.69 o                         
   5   1   7       6884.44       7705.65       307.62 o                         
   6   1   7       5377.80       5412.64       346.61 o                         
   7   1   7      21219.36      21769.19       741.95 o                         
   8   1   7       1136.25        737.14       290.01 o                         
   9   1   7      16113.81      17680.42       800.60 o                         
 -10   2   7       1628.07       1611.11       230.35 o                         
  -9   2   7         18.59        214.44       183.36 o                         
  -8   2   7       1163.76       1052.02       179.72 o                         
  -7   2   7         85.65        -71.95       128.64 o                         
  -6   2   7        103.63         64.42        85.35 o                         
  -5   2   7        956.42        891.87        71.09 o                         
  -4   2   7        141.42        138.63        64.37 o                         
  -3   2   7      14445.65      14123.56       267.84 o                         
  -2   2   7         73.61        222.54        70.89 o                         
  -1   2   7      12268.85      12399.02       226.90 o                         
   0   2   7        204.58        319.73        84.69 o                         
   1   2   7       4673.58       4779.69       140.46 o                         
   2   2   7        398.97        350.07        62.70 o                         
   3   2   7       1226.07       1185.13       131.59 o                         
   4   2   7       1075.09       1022.41        98.28 o                         
   5   2   7          0.82        165.63       118.43 o                         
   6   2   7       2489.80       2765.89       237.16 o                         
   7   2   7         56.73        102.29       186.33 o                         
   8   2   7       1251.13       1299.73       246.19 o                         
   9   2   7        157.72        451.53       250.11 o                         
 -10   3   7          1.08        133.63       234.08 o                         
  -9   3   7      15786.44      15533.62       560.01 o                         
  -8   3   7      10492.91      10915.93       425.90 o                         
  -7   3   7      26770.80      26321.30       609.60 o                         
  -6   3   7       2512.96       2440.85       175.96 o                         
  -5   3   7        119.60        259.94        82.89 o                         
  -4   3   7          0.14        -87.33        87.33 o                         
  -3   3   7      84146.24      84057.19       845.27 o                         
  -2   3   7       3021.06       3020.56       142.74 o                         
  -1   3   7     143763.25     143693.78      1006.05 o                         
   0   3   7       1429.90       1546.72       122.22 o                         
   1   3   7      43261.63      42238.91       434.17 o                         
   2   3   7      13766.97      13534.36       242.03 o                         
   3   3   7      18371.09      17921.46       316.74 o                         
   4   3   7       8318.05       8269.46       266.00 o                         
   5   3   7       3276.39       3364.76       212.74 o                         
   6   3   7        184.04        384.21       131.92 o                         
   7   3   7      21639.22      22438.68       828.45 o                         
   8   3   7        769.66        944.45       271.24 o                         
 -10   4   7       1326.58       1122.00       196.60 o                         
  -9   4   7        649.53        651.03       174.73 o                         
  -8   4   7       2654.36       2405.36       248.44 o                         
  -7   4   7         27.98       -110.36       142.20 o                         
  -6   4   7        301.64        288.70       116.48 o                         
  -5   4   7       1366.03       1350.44       141.12 o                         
  -4   4   7       2079.29       1991.55       151.16 o                         
  -3   4   7       4222.25       4523.64       185.58 o                         
  -2   4   7        612.63        708.14        90.81 o                         
  -1   4   7      20383.12      20923.67       348.44 o                         
   0   4   7       2642.42       2696.25       131.97 o                         
   1   4   7      11449.01      11254.78       208.25 o                         
   2   4   7        218.15        164.35        87.86 o                         
   3   4   7         66.44        139.12        70.23 o                         
   4   4   7          2.12        -52.37        95.54 o                         
   5   4   7        599.80        600.47       139.83 o                         
   6   4   7       2832.76       2741.64       274.50 o                         
   7   4   7        313.69        559.12       209.03 o                         
   8   4   7       3009.64       3724.71       429.73 o                         
  -9   5   7      14142.26      13137.74       532.85 o                         
  -8   5   7        497.09        707.33       167.27 o                         
  -7   5   7       6646.39       6690.72       332.81 o                         
  -6   5   7       3451.05       3449.02       238.95 o                         
  -5   5   7      21638.40      21546.41       481.01 o                         
  -4   5   7       3905.72       3821.11       223.15 o                         
  -3   5   7      13911.04      13700.07       352.68 o                         
  -2   5   7       2210.92       2121.03       111.77 o                         
  -1   5   7      91829.27      90301.48       813.83 o                         
   0   5   7        237.86        258.12        76.62 o                         
   1   5   7     101231.59     100977.44      1016.43 o                         
   2   5   7        232.18        261.06       118.79 o                         
   3   5   7        131.83        289.39        83.39 o                         
   4   5   7       4364.46       4242.16       243.74 o                         
   5   5   7       8285.66       8859.93       411.42 o                         
   6   5   7       5519.06       5698.71       339.96 o                         
   7   5   7      20801.39      21722.34       906.43 o                         
   8   5   7       1586.72       1037.88       375.14 o                         
  -9   6   7         84.39        177.99       215.52 o                         
  -8   6   7        152.48        203.48       157.54 o                         
  -7   6   7       3719.53       4260.23       302.84 o                         
  -6   6   7        618.85        510.17       162.61 o                         
  -5   6   7       1271.43       1217.11       161.67 o                         
  -4   6   7         97.51        -68.05       105.85 o                         
  -3   6   7       6848.20       6815.62       268.38 o                         
  -2   6   7       1359.40       1298.88       127.28 o                         
  -1   6   7       3590.21       3584.82       180.08 o                         
   0   6   7       1044.81        907.53       103.37 o                         
   1   6   7         23.71         65.52       110.38 o                         
   2   6   7       6054.16       6221.88       251.23 o                         
   3   6   7        240.09        156.47        94.72 o                         
   4   6   7        244.24        211.19       111.82 o                         
   5   6   7       1039.22       1032.26       209.36 o                         
   6   6   7       1339.44       1150.06       263.44 o                         
   7   6   7       1004.75        822.09       283.06 o                         
  -8   7   7       3099.28       3708.20       338.68 o                         
  -7   7   7       9357.17       8986.93       458.55 o                         
  -6   7   7          2.16        257.70       180.24 o                         
  -5   7   7       1479.17       1374.19       180.12 o                         
  -4   7   7       5945.78       6438.24       296.12 o                         
  -3   7   7      29851.32      29512.81       598.86 o                         
  -2   7   7       3441.85       3426.94       193.40 o                         
  -1   7   7      70574.16      70962.88       837.34 o                         
   0   7   7       2309.87       2104.18       170.61 o                         
   1   7   7      23879.24      23942.81       565.16 o                         
   2   7   7         44.08         37.39       120.08 o                         
   3   7   7      10141.37       9955.75       380.89 o                         
   4   7   7        188.83         52.21       154.58 o                         
   5   7   7       7162.92       7341.39       500.71 o                         
   6   7   7        281.65        497.99       229.22 o                         
   7   7   7       6340.17       5408.57       427.33 o                         
  -8   8   7          2.32        351.65       213.34 o                         
  -7   8   7       1000.89       1049.49       224.17 o                         
  -6   8   7        631.54        607.51       241.30 o                         
  -5   8   7       1459.04       1515.71       205.95 o                         
  -4   8   7       9010.50       9161.82       388.75 o                         
  -3   8   7       2932.31       2715.49       220.74 o                         
  -2   8   7        120.16        127.84       117.31 o                         
  -1   8   7        424.93        510.46       117.64 o                         
   0   8   7       2311.69       2322.93       182.15 o                         
   1   8   7          6.67        -93.24       123.95 o                         
   2   8   7        781.68        538.12       127.12 o                         
   3   8   7       6790.82       6248.03       354.25 o                         
   4   8   7       1295.45       1237.41       211.00 o                         
   5   8   7       3313.60       3792.55       399.10 o                         
   6   8   7         20.84        475.51       218.05 o                         
  -7   9   7      12084.13      11784.74       662.98 o                         
  -6   9   7        111.09        385.76       281.01 o                         
  -5   9   7       5197.52       5067.22       363.70 o                         
  -4   9   7         32.58         94.45       162.05 o                         
  -3   9   7       8932.68       8146.76       395.07 o                         
  -2   9   7       5760.29       5894.89       335.14 o                         
  -1   9   7      35543.16      35922.79       750.20 o                         
   0   9   7       6406.23       6617.98       336.34 o                         
   1   9   7      31738.34      32241.08       717.33 o                         
   2   9   7       1152.58       1353.21       197.56 o                         
   3   9   7       4177.15       4038.07       332.88 o                         
   4   9   7        461.31        344.33       208.13 o                         
   5   9   7       1393.04        744.59       274.89 o                         
  -6  10   7       1370.22        833.26       230.03 o                         
  -5  10   7       1293.56       1370.57       228.35 o                         
  -4  10   7         49.23       -109.40       173.04 o                         
  -3  10   7        440.02        410.28       182.86 o                         
  -2  10   7       1091.50       1352.17       218.66 o                         
  -1  10   7        316.91          3.29       181.87 o                         
   0  10   7          6.88        286.87       155.23 o                         
   1  10   7       1794.68       2037.14       221.68 o                         
   2  10   7       2718.81       2499.01       291.04 o                         
   3  10   7        179.52         -5.70       193.88 o                         
   4  10   7         40.73        269.33       192.28 o                         
  -4  11   7        917.79        659.19       401.60 o                         
  -3  11   7       8878.69       8739.81       566.62 o                         
  -2  11   7        662.21        614.32       178.03 o                         
  -1  11   7      21202.00      21617.71       703.20 o                         
   0  11   7        115.31        340.88       247.30 o                         
   1  11   7      12160.64      13700.11       650.35 o                         
   2  11   7          4.63       -173.41       198.43 o                         
 -10   0   8      11766.55      11118.17       775.42 o                         
  -9   0   8         18.49         -0.34       292.24 o                         
  -8   0   8       5507.32       5582.87       507.38 o                         
  -7   0   8       1363.73       1094.46       197.24 o                         
  -6   0   8       7130.12       7085.42       387.16 o                         
  -5   0   8        123.73        104.70       117.00 o                         
  -4   0   8     132944.31     132255.42      1540.41 o                         
  -3   0   8       4893.73       5005.74       206.33 o                         
  -2   0   8      53825.93      54936.12      1127.67 o                         
  -1   0   8         66.79        114.16       207.60 o                         
   0   0   8     167331.11     169140.47      2619.29 o                         
   1   0   8        145.29        285.79       100.43 o                         
   2   0   8        441.61        377.99        73.77 o                         
   3   0   8         21.02         24.58        95.44 o                         
   4   0   8       7072.68       6547.47       268.56 o                         
   5   0   8         48.47        160.68       246.36 o                         
   6   0   8      34336.46      36132.38      1370.28 o                         
   7   0   8       7658.82       7666.99       628.64 o                         
   8   0   8      24270.95      25904.83      1815.66 o                         
 -10   1   8          7.77       -204.93       204.93 o                         
  -9   1   8        751.68        598.25       202.08 o                         
  -8   1   8        354.98        471.29       157.46 o                         
  -7   1   8       4981.93       4904.62       249.20 o                         
  -6   1   8       4933.69       5007.00       208.96 o                         
  -5   1   8       3113.21       3125.04       169.25 o                         
  -4   1   8      11109.23      11320.78       245.03 o                         
  -3   1   8        165.19        245.22        59.70 o                         
  -2   1   8       1475.71       1490.36       117.84 o                         
  -1   1   8          0.45         60.57        96.87 o                         
   0   1   8       7432.89       7661.95       193.45 o                         
   1   1   8       1994.62       1744.62        88.18 o                         
   2   1   8      10106.19       9953.28       218.19 o                         
   3   1   8      10941.37      10503.92       190.83 o                         
   4   1   8       1462.02       1390.15       142.54 o                         
   5   1   8       6459.73       6641.52       326.62 o                         
   6   1   8          0.16        202.12       174.36 o                         
   7   1   8         55.07        -29.37       229.38 o                         
   8   1   8         56.23       -206.11       206.11 o                         
 -10   2   8      10308.43      11073.77       528.98 o                         
  -9   2   8       8746.59       9981.92       468.30 o                         
  -8   2   8      16686.17      16018.10       522.82 o                         
  -7   2   8          2.14         99.39       121.00 o                         
  -6   2   8       3664.43       3747.39       206.93 o                         
  -5   2   8       7378.19       6955.62       181.43 o                         
  -4   2   8      36629.06      36247.20       464.35 o                         
  -3   2   8          0.28          1.79        51.51 o                         
  -2   2   8     264773.38     259603.06      1904.56 o                         
  -1   2   8       2469.43       2510.56       112.09 o                         
   0   2   8      26980.37      26618.16       414.86 o                         
   1   2   8       5850.60       5642.20       171.21 o                         
   2   2   8       5968.60       6070.35       164.51 o                         
   3   2   8        107.33        178.72        83.91 o                         
   4   2   8      15257.54      14284.36       407.41 o                         
   5   2   8       8754.12       8576.86       325.00 o                         
   6   2   8      25203.08      24736.61       737.04 o                         
   7   2   8       1176.74       1185.40       285.10 o                         
   8   2   8      15088.35      14987.54       718.09 o                         
 -10   3   8        596.97        888.55       220.80 o                         
  -9   3   8         48.91        276.70       175.61 o                         
  -8   3   8         48.21        -23.44       159.15 o                         
  -7   3   8        423.33        382.54       152.74 o                         
  -6   3   8       1701.76       1554.76       161.08 o                         
  -5   3   8        993.85        979.22        99.70 o                         
  -4   3   8       1622.57       1546.33       148.00 o                         
  -3   3   8       1147.10       1406.94       231.34 o                         
  -2   3   8        238.15        456.09        89.34 o                         
  -1   3   8       4527.03       4636.82       170.27 o                         
   0   3   8        245.61        304.99       105.61 o                         
   1   3   8        157.01        159.22        55.56 o                         
   2   3   8       4886.97       4834.33       170.73 o                         
   3   3   8       1688.90       1700.40       132.59 o                         
   4   3   8        957.36        917.77       143.50 o                         
   5   3   8        521.91        453.68       126.29 o                         
   6   3   8       1494.11       1383.80       306.71 o                         
   7   3   8         56.66        159.74       185.50 o                         
   8   3   8        131.39       -255.11       255.11 o                         
 -10   4   8      11757.31      11032.67       532.28 o                         
  -9   4   8       1869.05       1782.46       222.02 o                         
  -8   4   8       4565.62       4454.61       297.07 o                         
  -7   4   8         13.53       -134.43       134.43 o                         
  -6   4   8      15642.68      15117.20       441.58 o                         
  -5   4   8        586.20        626.98       148.05 o                         
  -4   4   8      28921.09      28763.72       546.74 o                         
  -3   4   8       3333.32       3099.60       197.29 o                         
  -2   4   8     124982.84     120544.02      1010.69 o                         
  -1   4   8        482.81        454.04        95.93 o                         
   0   4   8      51924.74      50334.02       541.91 o                         
   1   4   8       1990.53       2006.17       134.07 o                         
   2   4   8      11208.88      11287.24       268.17 o                         
   3   4   8       3120.12       3361.10       179.05 o                         
   4   4   8        653.78        866.51       133.19 o                         
   5   4   8       2368.65       2430.22       229.50 o                         
   6   4   8      35795.50      35875.07       872.81 o                         
   7   4   8        614.96        649.79       218.98 o                         
   8   4   8      16290.75      15017.24       790.89 o                         
  -9   5   8          3.00       -103.54       154.22 o                         
  -8   5   8       1108.08       1352.09       194.53 o                         
  -7   5   8        110.12        196.28       148.86 o                         
  -6   5   8       1028.53        964.40       165.74 o                         
  -5   5   8       2269.60       2701.75       244.09 o                         
  -4   5   8        672.00        799.01       139.95 o                         
  -3   5   8       4159.43       4585.37       226.42 o                         
  -2   5   8         15.75         95.38        74.04 o                         
  -1   5   8       3429.85       3426.16       157.86 o                         
   0   5   8       2210.47       2186.66       132.27 o                         
   1   5   8       6244.19       6159.84       214.63 o                         
   2   5   8        711.02        455.74       133.61 o                         
   3   5   8        881.03        860.28       114.70 o                         
   4   5   8       2481.76       2607.92       219.39 o                         
   5   5   8          3.15        143.76       160.77 o                         
   6   5   8         45.00        -79.39       168.82 o                         
   7   5   8        354.85        598.94       261.50 o                         
   8   5   8       1121.79        494.77       315.22 o                         
  -9   6   8        307.46        326.66       196.85 o                         
  -8   6   8      10088.32      10437.03       534.29 o                         
  -7   6   8        873.68       1089.90       200.46 o                         
  -6   6   8       2005.05       2133.45       233.07 o                         
  -5   6   8       5409.24       5479.10       285.23 o                         
  -4   6   8      50033.61      49751.87       755.86 o                         
  -3   6   8        104.91         83.50       106.77 o                         
  -2   6   8      51634.42      51344.73       757.09 o                         
  -1   6   8        468.50        479.73        98.92 o                         
   0   6   8      58356.23      58692.80       684.04 o                         
   1   6   8       1054.86        923.26       116.91 o                         
   2   6   8        269.29        305.67       108.24 o                         
   3   6   8        375.73        308.00       126.53 o                         
   4   6   8      13092.53      14120.71       546.77 o                         
   5   6   8        118.93         21.78       167.62 o                         
   6   6   8      16283.55      16237.86       680.03 o                         
   7   6   8       1307.26        996.82       251.67 o                         
  -8   7   8        467.25        305.91       224.27 o                         
  -7   7   8       1307.83       1080.06       225.01 o                         
  -6   7   8        158.05        462.02       155.82 o                         
  -5   7   8         44.98       -108.11       138.07 o                         
  -4   7   8       2792.11       2870.37       223.33 o                         
  -3   7   8       1509.96       1633.45       174.23 o                         
  -2   7   8        172.35        289.43       129.22 o                         
  -1   7   8       3507.94       3713.34       206.15 o                         
   0   7   8       3658.31       3651.23       211.62 o                         
   1   7   8        288.30        388.79       124.31 o                         
   2   7   8        165.07        320.83       143.51 o                         
   3   7   8       1496.13       1571.87       200.73 o                         
   4   7   8          3.54        -96.63       175.34 o                         
   5   7   8       1453.06       1757.19       295.72 o                         
   6   7   8       2203.88       2312.91       432.52 o                         
  -8   8   8       8391.83       8339.37       527.45 o                         
  -7   8   8        298.22        214.39       197.95 o                         
  -6   8   8       4515.90       4873.88       351.96 o                         
  -5   8   8        693.71        706.61       176.53 o                         
  -4   8   8      15614.65      15769.56       542.57 o                         
  -3   8   8         57.38        269.81       145.21 o                         
  -2   8   8      66722.49      66969.91       970.11 o                         
  -1   8   8       1215.53        943.33       138.18 o                         
   0   8   8      12951.78      12768.49       430.42 o                         
   1   8   8        978.37       1148.88       170.33 o                         
   2   8   8       4431.75       4799.74       292.75 o                         
   3   8   8        115.68        136.54       170.42 o                         
   4   8   8       7791.21       8329.65       489.88 o                         
   5   8   8       2410.03       2210.61       322.60 o                         
   6   8   8      12552.32      13001.36       677.29 o                         
  -7   9   8         59.50        -99.44       266.13 o                         
  -6   9   8       2366.67       2249.94       274.46 o                         
  -5   9   8        264.63        365.98       195.01 o                         
  -4   9   8        132.17         37.75       164.26 o                         
  -3   9   8        828.73        960.11       183.80 o                         
  -2   9   8         26.10        -34.05       160.79 o                         
  -1   9   8       1386.91       1121.83       180.83 o                         
   0   9   8        461.67        371.13       240.85 o                         
   1   9   8        584.76        424.38       137.01 o                         
   2   9   8       1332.40       1711.63       217.63 o                         
   3   9   8        176.14        135.76       164.66 o                         
   4   9   8       1031.41        834.56       220.86 o                         
   5   9   8          2.03        321.35       206.73 o                         
  -5  10   8         35.39         68.17       231.61 o                         
  -4  10   8      11530.40      11465.92       571.58 o                         
  -3  10   8        124.15        256.39       204.69 o                         
  -2  10   8      22305.89      21958.79       715.83 o                         
  -1  10   8         93.71        105.89       164.79 o                         
   0  10   8      16245.98      17109.58       648.05 o                         
   1  10   8        332.10        191.95       199.65 o                         
   2  10   8       5267.77       5314.02       432.15 o                         
   3  10   8       1066.99        764.80       202.68 o                         
   4  10   8       1386.65       1049.55       301.20 o                         
  -3  11   8       1668.92       1746.26       279.88 o                         
  -2  11   8         33.97         -4.50       175.33 o                         
  -1  11   8       1176.27       1056.50       231.21 o                         
   0  11   8       2258.19       2157.53       295.40 o                         
   1  11   8       1539.98       1106.11       243.59 o                         
   2  11   8          2.03         63.89       221.53 o                         
 -10   1   9       2229.90       2718.66       269.66 o                         
  -9   1   9       8848.92       9821.22       468.38 o                         
  -8   1   9        712.93        772.84       160.24 o                         
  -7   1   9       6118.49       5671.21       271.89 o                         
  -6   1   9       4232.70       4186.80       199.03 o                         
  -5   1   9      59741.15      60219.17       725.30 o                         
  -4   1   9       1007.03        950.71        95.70 o                         
  -3   1   9     107040.71     105795.27      1121.08 o                         
  -2   1   9       3992.59       3721.86       173.22 o                         
  -1   1   9      39763.05      38940.00       660.99 o                         
   0   1   9         58.05         56.69        93.89 o                         
   1   1   9       4384.56       4188.42       144.85 o                         
   2   1   9       2323.88       2123.98       102.66 o                         
   3   1   9       9065.96       9146.27       218.93 o                         
   4   1   9        161.54         57.50       200.94 o                         
   5   1   9      58876.63      58476.16      1174.44 o                         
   6   1   9        392.23        409.24       183.69 o                         
   7   1   9      21165.27      21437.00       772.30 o                         
   8   1   9       1588.91       1360.53       316.09 o                         
 -10   2   9       1033.33       1340.32       296.95 o                         
  -9   2   9         23.49        -33.14       187.03 o                         
  -8   2   9       1760.10       1967.93       203.69 o                         
  -7   2   9        100.08        333.15       133.34 o                         
  -6   2   9         21.71         42.89        98.53 o                         
  -5   2   9        517.30        480.67        82.37 o                         
  -4   2   9         19.46         59.77        75.81 o                         
  -3   2   9       6525.60       6762.74       192.57 o                         
  -2   2   9        461.76        482.41        78.58 o                         
  -1   2   9      14909.31      14535.29       279.40 o                         
   0   2   9        241.22        219.85        81.61 o                         
   1   2   9       3183.79       2941.00       132.75 o                         
   2   2   9          8.38         43.88       105.82 o                         
   3   2   9          9.13         65.19        64.23 o                         
   4   2   9        744.20        920.39       159.92 o                         
   5   2   9        228.89        279.39       152.02 o                         
   6   2   9       2594.72       2288.81       272.65 o                         
   7   2   9         97.70       -135.90       197.75 o                         
   8   2   9       1230.80       1428.62       262.75 o                         
 -10   3   9       1059.90       1036.18       231.22 o                         
  -9   3   9       4277.05       4313.64       299.85 o                         
  -8   3   9        558.30        624.45       157.89 o                         
  -7   3   9      21207.93      20730.64       577.10 o                         
  -6   3   9      13428.41      13245.33       378.61 o                         
  -5   3   9      20259.80      19683.50       424.34 o                         
  -4   3   9        368.87        413.76       116.44 o                         
  -3   3   9     122520.90     120390.57       935.21 o                         
  -2   3   9        163.87        231.68        70.02 o                         
  -1   3   9      44376.15      44718.03       539.05 o                         
   0   3   9       2232.57       1869.30       127.97 o                         
   1   3   9       1131.58       1158.29       106.09 o                         
   2   3   9       2113.29       2269.86       156.37 o                         
   3   3   9      38513.25      37291.47       600.74 o                         
   4   3   9      12337.66      12671.15       410.36 o                         
   5   3   9      34456.87      33614.39       727.07 o                         
   6   3   9        638.55        464.85       205.75 o                         
   7   3   9      21053.34      21103.50       844.52 o                         
   8   3   9       2393.50       2634.81       355.21 o                         
 -10   4   9       1812.10       1460.51       301.22 o                         
  -9   4   9        327.47        240.37       150.87 o                         
  -8   4   9        465.98        722.87       163.65 o                         
  -7   4   9       1359.98        937.95       149.96 o                         
  -6   4   9        368.03        324.38       134.48 o                         
  -5   4   9       1958.39       2259.24       209.03 o                         
  -4   4   9        528.33        546.09       128.36 o                         
  -3   4   9      12120.28      12410.35       377.71 o                         
  -2   4   9        452.89        300.13       106.80 o                         
  -1   4   9       7401.29       7315.34       240.12 o                         
   0   4   9       3125.83       3236.74       171.97 o                         
   1   4   9       3071.80       3098.40       165.28 o                         
   2   4   9        374.00        429.75       100.10 o                         
   3   4   9        128.81         81.90        97.20 o                         
   4   4   9       2366.05       2199.46       197.07 o                         
   5   4   9       1293.30       1016.36       157.45 o                         
   6   4   9       2436.18       2300.13       291.19 o                         
   7   4   9          7.57          9.66       217.43 o                         
   8   4   9       1169.85       1274.45       319.73 o                         
  -9   5   9       5608.18       5080.11       394.11 o                         
  -8   5   9       2258.74       2232.14       259.94 o                         
  -7   5   9       2711.92       2930.11       255.04 o                         
  -6   5   9        188.70        326.36       170.81 o                         
  -5   5   9      68945.25      67887.54      1107.62 o                         
  -4   5   9        157.60        378.95       169.99 o                         
  -3   5   9      43564.84      43399.58       641.11 o                         
  -2   5   9          1.64          0.90        84.31 o                         
  -1   5   9      21413.69      21551.78       413.55 o                         
   0   5   9          0.90         18.13       115.47 o                         
   1   5   9      13280.65      13620.48       388.86 o                         
   2   5   9       4787.13       4930.11       267.62 o                         
   3   5   9       6583.11       6946.27       309.70 o                         
   4   5   9        677.19        553.64       155.12 o                         
   5   5   9      32780.64      32459.65       785.78 o                         
   6   5   9        783.57        486.80       236.61 o                         
   7   5   9      19212.11      19459.83       849.39 o                         
  -9   6   9        644.89        353.63       207.53 o                         
  -8   6   9        778.71        530.25       203.16 o                         
  -7   6   9        508.97        632.09       175.95 o                         
  -6   6   9       2316.40       2329.14       255.50 o                         
  -5   6   9       1092.37        969.67       183.09 o                         
  -4   6   9       1826.82       1494.54       189.56 o                         
  -3   6   9        924.32       1079.47       152.08 o                         
  -2   6   9        813.40        831.69       126.36 o                         
  -1   6   9       8249.71       8073.56       280.45 o                         
   0   6   9        942.81        899.78       113.49 o                         
   1   6   9         18.44         -4.83       103.86 o                         
   2   6   9       1956.02       1876.61       207.37 o                         
   3   6   9       4512.57       4396.36       280.61 o                         
   4   6   9        243.57        441.12       186.96 o                         
   5   6   9        166.21        474.63       179.24 o                         
   6   6   9       1865.32       1884.03       333.45 o                         
   7   6   9         10.44        145.03       234.27 o                         
  -8   7   9         33.82       -128.02       199.25 o                         
  -7   7   9       6069.19       6251.83       384.69 o                         
  -6   7   9       3850.98       4013.91       301.30 o                         
  -5   7   9      12083.51      11634.44       453.30 o                         
  -4   7   9       1001.73        883.74       160.92 o                         
  -3   7   9      66104.23      66553.20       955.52 o                         
  -2   7   9      10360.76      10501.23       377.01 o                         
  -1   7   9      25990.39      27187.99       543.79 o                         
   0   7   9       2426.22       2538.78       194.01 o                         
   1   7   9        107.02        217.91       143.86 o                         
   2   7   9        174.24        103.93       145.61 o                         
   3   7   9      13038.35      13242.29       501.14 o                         
   4   7   9       3232.30       3723.36       381.20 o                         
   5   7   9      34149.18      35316.16      1121.46 o                         
   6   7   9         30.36         46.36       315.05 o                         
  -7   8   9       2849.29       3524.84       347.89 o                         
  -6   8   9        121.03        105.22       162.30 o                         
  -5   8   9         11.87        128.26       167.25 o                         
  -4   8   9       1056.32       1352.91       229.87 o                         
  -3   8   9        220.32        351.25       153.29 o                         
  -2   8   9       1210.33       1059.06       211.25 o                         
  -1   8   9        643.20        644.59       147.80 o                         
   0   8   9       2836.10       2898.87       218.92 o                         
   1   8   9        143.07        193.72       149.43 o                         
   2   8   9       2835.62       2764.80       248.20 o                         
   3   8   9        275.30        535.85       197.58 o                         
   4   8   9         33.06        -78.38       209.40 o                         
   5   8   9       4143.75       3974.98       471.01 o                         
  -6   9   9       1442.06        937.12       219.76 o                         
  -5   9   9      14642.44      14827.93       725.83 o                         
  -4   9   9       1395.76       1550.31       232.93 o                         
  -3   9   9      27257.54      27758.36       838.45 o                         
  -2   9   9       1341.37       1232.16       237.37 o                         
  -1   9   9      12116.41      11990.89       476.35 o                         
   0   9   9       2326.28       1905.22       230.60 o                         
   1   9   9       5248.00       5832.71       402.51 o                         
   2   9   9        737.71        639.61       186.38 o                         
   3   9   9       7937.24       8533.51       460.82 o                         
   4   9   9        282.72        539.91       235.47 o                         
  -5  10   9       1873.55       2292.04       325.88 o                         
  -4  10   9       1514.61       1318.83       254.64 o                         
  -3  10   9        558.12       -211.09       232.11 o                         
  -2  10   9        132.96        365.14       214.40 o                         
  -1  10   9        471.02          8.28       184.54 o                         
   0  10   9         46.01         99.77       246.26 o                         
   1  10   9        620.54        344.40       193.15 o                         
   2  10   9        637.94        511.80       201.71 o                         
   3  10   9       3269.06       2836.80       314.41 o                         
  -3  11   9      16200.24      16927.25       768.28 o                         
  -2  11   9       1748.42       1566.02       283.54 o                         
  -1  11   9       9482.64       9273.89       520.82 o                         
   0  11   9       1104.57       1585.43       273.78 o                         
   1  11   9       2138.47       2218.33       404.56 o                         
 -10   0  10       7721.83       7328.48       708.49 o                         
  -9   0  10       5079.35       5344.06       481.50 o                         
  -8   0  10       6018.44       6210.95       433.03 o                         
  -7   0  10        527.47        494.36       175.72 o                         
  -6   0  10      53743.82      54402.27      1038.03 o                         
  -5   0  10         11.74         15.62       117.98 o                         
  -4   0  10     132732.08     134907.39      1692.41 o                         
  -3   0  10       1087.83       1455.72       265.62 o                         
  -2   0  10        264.62        287.93       186.22 o                         
  -1   0  10       2520.94       2715.67       306.98 o                         
   0   0  10      26142.76      27054.45       971.24 o                         
   1   0  10       5330.15       5408.50       268.94 o                         
   2   0  10      24457.42      25127.31       666.74 o                         
   3   0  10       1525.21       1305.68       263.62 o                         
   4   0  10      48760.20      50235.71      1513.84 o                         
   5   0  10       5367.43       5226.29       488.31 o                         
   6   0  10      26424.28      28485.00      1197.56 o                         
   7   0  10        580.24        599.79       240.61 o                         
   8   0  10       6152.47       7001.50       645.26 o                         
 -10   1  10          5.42        409.43       224.22 o                         
  -9   1  10        736.24        511.03       166.28 o                         
  -8   1  10        842.93        950.32       213.98 o                         
  -7   1  10       4374.80       4426.92       233.97 o                         
  -6   1  10       6473.13       6614.88       273.70 o                         
  -5   1  10       2382.00       2233.27       147.48 o                         
  -4   1  10       7190.07       7057.45       177.76 o                         
  -3   1  10         55.02         52.97        91.18 o                         
  -2   1  10        410.41        293.08       127.94 o                         
  -1   1  10          9.71        266.72       113.99 o                         
   0   1  10       4985.09       4764.78       181.20 o                         
   1   1  10       4204.88       4110.96       151.68 o                         
   2   1  10       8524.54       8146.40       237.10 o                         
   3   1  10       7090.67       7056.48       249.38 o                         
   4   1  10        593.30        650.90       159.47 o                         
   5   1  10       3300.13       3647.87       303.74 o                         
   6   1  10         62.33        401.75       188.25 o                         
   7   1  10         15.86       -177.66       177.66 o                         
   8   1  10          0.04        262.00       245.65 o                         
 -10   2  10       4795.22       6079.60       484.49 o                         
  -9   2  10        305.86        222.50       215.79 o                         
  -8   2  10      15796.45      15806.31       523.90 o                         
  -7   2  10       3910.80       4163.39       254.09 o                         
  -6   2  10      42176.85      42807.52       667.85 o                         
  -5   2  10       1427.19       1475.15       152.71 o                         
  -4   2  10      53472.48      52820.19       721.41 o                         
  -3   2  10       4782.63       4956.37       171.72 o                         
  -2   2  10      58281.37      57481.76       711.49 o                         
  -1   2  10       1232.18       1220.56        90.94 o                         
   0   2  10        789.59        751.31        97.91 o                         
   1   2  10       3206.89       2985.01       142.71 o                         
   2   2  10      24086.34      24385.69       472.00 o                         
   3   2  10       1947.18       1861.16       175.66 o                         
   4   2  10      76967.26      79535.69      1019.96 o                         
   5   2  10       1397.94       1110.46       193.45 o                         
   6   2  10      21087.57      21571.94       757.16 o                         
   7   2  10       6404.40       6432.02       485.58 o                         
   8   2  10       1928.08       1501.06       261.50 o                         
 -10   3  10        199.97         58.05       206.83 o                         
  -9   3  10        489.46        346.18       152.01 o                         
  -8   3  10         52.59         62.45       154.60 o                         
  -7   3  10        341.91        369.50       151.70 o                         
  -6   3  10       1302.12       1452.94       231.13 o                         
  -5   3  10         84.42        151.84       109.62 o                         
  -4   3  10       3939.94       3458.90       180.92 o                         
  -3   3  10        727.76        677.50       106.62 o                         
  -2   3  10        151.46        139.68        77.40 o                         
  -1   3  10       2391.41       2419.72       140.91 o                         
   0   3  10       2166.38       2066.46       141.70 o                         
   1   3  10        191.70        315.34        73.68 o                         
   2   3  10         57.58         67.48       106.82 o                         
   3   3  10       2724.64       2776.07       210.16 o                         
   4   3  10        154.65        184.28       124.70 o                         
   5   3  10        578.43       1041.28       190.41 o                         
   6   3  10        520.27        189.69       197.74 o                         
   7   3  10        147.09        106.76       221.99 o                         
  -9   4  10        200.25        180.80       179.38 o                         
  -8   4  10       3609.76       3598.37       273.52 o                         
  -7   4  10       6084.36       5937.76       362.64 o                         
  -6   4  10      49671.64      48745.64      1082.68 o                         
  -5   4  10       1971.35       2279.70       237.43 o                         
  -4   4  10      64256.54      63769.97       877.61 o                         
  -3   4  10        579.71        541.64        88.62 o                         
  -2   4  10      14495.27      14489.88       393.55 o                         
  -1   4  10        266.60        243.55        89.81 o                         
   0   4  10       1232.72       1271.00       131.26 o                         
   1   4  10        365.64        350.67        99.55 o                         
   2   4  10      29864.76      29819.63       625.15 o                         
   3   4  10        257.55        343.17       111.89 o                         
   4   4  10      37291.93      37639.96       746.16 o                         
   5   4  10          1.92       -100.05       193.36 o                         
   6   4  10      24347.39      22594.92       820.15 o                         
   7   4  10        609.89       1532.31       279.42 o                         
  -9   5  10        439.90        688.39       207.10 o                         
  -8   5  10        327.39        360.82       190.40 o                         
  -7   5  10          4.10        110.08       208.10 o                         
  -6   5  10        397.74        444.39       150.17 o                         
  -5   5  10        159.91         72.09       165.08 o                         
  -4   5  10        569.90        577.79       149.53 o                         
  -3   5  10       5197.93       5174.06       290.27 o                         
  -2   5  10        954.05       1035.15       131.05 o                         
  -1   5  10       3590.58       3428.21       186.10 o                         
   0   5  10          5.19         -0.28        99.65 o                         
   1   5  10        479.24        508.31       141.12 o                         
   2   5  10       2008.94       1956.49       206.59 o                         
   3   5  10        767.08        787.53       129.77 o                         
   4   5  10       2003.75       1669.82       202.38 o                         
   5   5  10          5.62        -81.08       170.70 o                         
   6   5  10       1227.38        901.68       277.04 o                         
   7   5  10          0.07        339.93       393.09 o                         
  -9   6  10       1121.44       1464.35       281.86 o                         
  -8   6  10       9194.86       9240.28       534.21 o                         
  -7   6  10        260.30        753.22       192.90 o                         
  -6   6  10      16944.59      17450.45       631.95 o                         
  -5   6  10        685.45        730.03       171.18 o                         
  -4   6  10      65591.22      65437.65      1096.44 o                         
  -3   6  10       3844.48       3465.29       210.05 o                         
  -2   6  10       4964.05       5329.20       272.22 o                         
  -1   6  10         35.72          8.29       121.94 o                         
   0   6  10       8621.82       8785.79       365.17 o                         
   1   6  10        786.26        614.15       149.82 o                         
   2   6  10       8441.35       9140.60       419.19 o                         
   3   6  10       3112.85       3303.47       274.43 o                         
   4   6  10      46783.19      47393.60      1133.64 o                         
   5   6  10        562.22        715.80       248.54 o                         
   6   6  10      12433.51      12295.25       666.91 o                         
  -8   7  10       1825.30       1243.67       274.82 o                         
  -7   7  10        433.14        363.85       169.21 o                         
  -6   7  10       1353.63       1458.58       199.35 o                         
  -5   7  10        742.73        630.62       179.79 o                         
  -4   7  10         23.93        146.74       147.02 o                         
  -3   7  10          7.86        253.76       134.76 o                         
  -2   7  10       1490.88       1945.55       229.59 o                         
  -1   7  10       1783.81       1839.24       201.94 o                         
   0   7  10          1.37         10.83       118.27 o                         
   1   7  10       3322.34       3291.11       262.88 o                         
   2   7  10       4095.35       4245.15       311.81 o                         
   3   7  10        102.24        211.03       167.88 o                         
   4   7  10         19.02         32.03       227.81 o                         
   5   7  10        289.29        515.81       206.92 o                         
   6   7  10        101.75        591.68       289.30 o                         
  -7   8  10       1004.00        998.18       246.25 o                         
  -6   8  10      19225.60      19946.06       704.89 o                         
  -5   8  10         48.24         48.89       172.61 o                         
  -4   8  10      18335.95      18198.06       635.41 o                         
  -3   8  10        454.58        418.29       160.40 o                         
  -2   8  10      19829.30      20820.39       624.76 o                         
  -1   8  10         18.03         60.49       155.29 o                         
   0   8  10        582.70        575.06       160.45 o                         
   1   8  10        175.84        137.67       187.05 o                         
   2   8  10      15590.66      16140.33       593.35 o                         
   3   8  10        195.15        458.47       188.10 o                         
   4   8  10      24168.11      24675.59      1107.18 o                         
   5   8  10        522.98        459.89       274.84 o                         
  -6   9  10        477.11        443.32       229.83 o                         
  -5   9  10        136.21        189.80       207.38 o                         
  -4   9  10       1915.09       2588.67       414.86 o                         
  -3   9  10          2.41       -171.55       171.55 o                         
  -2   9  10        765.12        489.37       189.88 o                         
  -1   9  10        525.66        563.15       170.94 o                         
   0   9  10       1280.17       1243.82       219.04 o                         
   1   9  10         85.29        145.81       194.31 o                         
   2   9  10        280.38        462.61       226.83 o                         
   3   9  10       1665.81       1957.08       280.88 o                         
   4   9  10        571.90        598.47       282.59 o                         
  -5  10  10       1215.13       1257.96       268.47 o                         
  -4  10  10      17924.77      18282.04       791.67 o                         
  -3  10  10        189.77         23.77       199.17 o                         
  -2  10  10       4895.83       4789.60       378.38 o                         
  -1  10  10        981.21        560.18       225.97 o                         
   0  10  10       2587.57       2526.90       302.81 o                         
   1  10  10        259.33        323.69       192.04 o                         
   2  10  10      13308.51      13814.21       639.81 o                         
  -1  11  10       1215.85        842.28       213.57 o                         
 -10   1  11        443.40        494.73       255.10 o                         
  -9   1  11      11943.09      12357.27       623.23 o                         
  -8   1  11       5958.33       5745.48       385.31 o                         
  -7   1  11      24822.98      25773.81       552.59 o                         
  -6   1  11       3872.95       3956.33       210.95 o                         
  -5   1  11      70106.11      72336.62       887.08 o                         
  -4   1  11       2505.05       2483.62       107.06 o                         
  -3   1  11       9140.17       9236.43       371.28 o                         
  -2   1  11       1395.49       1649.00       210.98 o                         
  -1   1  11       1243.69       1095.28       150.56 o                         
   0   1  11       2281.87       2435.33       149.34 o                         
   1   1  11      56287.01      56089.22       727.54 o                         
   2   1  11       2506.89       2644.50       165.93 o                         
   3   1  11      71341.54      71947.11      1011.74 o                         
   4   1  11       2355.19       2475.95       241.72 o                         
   5   1  11      23360.32      23937.07       722.93 o                         
   6   1  11       1220.01       1529.66       256.88 o                         
   7   1  11       2520.11       2966.00       334.15 o                         
 -10   2  11        573.38        578.30       242.39 o                         
  -9   2  11        121.14        557.82       220.67 o                         
  -8   2  11        654.94        537.79       161.77 o                         
  -7   2  11         46.22         25.15       136.14 o                         
  -6   2  11        121.86        229.98       122.28 o                         
  -5   2  11       3174.90       2985.47       219.26 o                         
  -4   2  11        141.37        101.29        97.65 o                         
  -3   2  11       5019.40       4850.53       210.25 o                         
  -2   2  11         90.72        113.12        83.62 o                         
  -1   2  11       5685.69       5307.79       223.72 o                         
   0   2  11        770.33        826.70       105.13 o                         
   1   2  11       3716.77       3526.30       175.50 o                         
   2   2  11         29.27         41.44        97.68 o                         
   3   2  11          0.38         54.05       118.42 o                         
   4   2  11        920.72       1018.13       192.66 o                         
   5   2  11         58.11        120.74       166.60 o                         
   6   2  11       1263.07       1429.60       315.42 o                         
   7   2  11        135.26         10.86       287.09 o                         
 -10   3  11       1490.42       1257.54       292.50 o                         
  -9   3  11       6223.09       5699.80       424.47 o                         
  -8   3  11          3.86        367.73       152.00 o                         
  -7   3  11      50091.85      49442.22      1066.22 o                         
  -6   3  11        787.98        770.29       152.34 o                         
  -5   3  11      17593.74      17361.31       445.51 o                         
  -4   3  11       8079.03       7463.39       295.71 o                         
  -3   3  11      22089.78      21515.95       463.37 o                         
  -2   3  11         28.75        -36.84        57.35 o                         
  -1   3  11       7783.24       7658.83       253.41 o                         
   0   3  11       2592.26       2671.37       185.19 o                         
   1   3  11      20516.71      20020.64       387.57 o                         
   2   3  11       5440.80       5432.35       250.40 o                         
   3   3  11      84893.98      82061.24      1295.77 o                         
   4   3  11       1751.86       1750.58       198.97 o                         
   5   3  11      16407.94      16886.95       607.46 o                         
   6   3  11       3603.86       3292.69       339.37 o                         
   7   3  11       3335.15       4192.74       414.95 o                         
  -9   4  11         50.53        505.92       196.69 o                         
  -8   4  11        415.11         46.50       172.88 o                         
  -7   4  11         89.34        157.08       197.99 o                         
  -6   4  11        189.88        272.03       152.69 o                         
  -5   4  11        356.40        321.95       124.26 o                         
  -4   4  11         87.56         89.75       108.91 o                         
  -3   4  11      12216.33      11932.60       332.15 o                         
  -2   4  11        415.79        501.85       141.63 o                         
  -1   4  11      12545.44      12444.82       376.09 o                         
   0   4  11        581.50        715.57       122.84 o                         
   1   4  11        338.78        417.24       132.82 o                         
   2   4  11       1086.65        999.72       144.26 o                         
   3   4  11         19.61        145.40       124.89 o                         
   4   4  11        943.89        801.30       159.79 o                         
   5   4  11          1.58        -16.65       198.90 o                         
   6   4  11       3906.42       4146.09       371.77 o                         
   7   4  11         23.92        146.23       224.84 o                         
  -9   5  11       7969.38       8227.51       530.95 o                         
  -8   5  11       4036.99       4296.32       354.33 o                         
  -7   5  11      13950.35      13979.94       625.45 o                         
  -6   5  11       2197.79       2019.75       231.12 o                         
  -5   5  11      59397.50      59357.92      1195.93 o                         
  -4   5  11       3141.21       3079.46       268.38 o                         
  -3   5  11       4762.03       5245.73       290.27 o                         
  -2   5  11        397.71        313.33       122.58 o                         
  -1   5  11        889.69       1140.78       150.88 o                         
   0   5  11         55.46         34.60       117.51 o                         
   1   5  11      58392.26      58627.43      1085.32 o                         
   2   5  11       3312.80       3169.09       258.33 o                         
   3   5  11      34531.45      34792.84       700.22 o                         
   4   5  11       3897.99       3909.86       298.47 o                         
   5   5  11      13247.54      12496.58       588.29 o                         
   6   5  11        556.06        355.43       204.51 o                         
  -8   6  11        190.18        478.60       300.28 o                         
  -7   6  11        998.26        963.82       309.72 o                         
  -6   6  11         48.32        263.89       186.39 o                         
  -5   6  11        531.12        507.11       166.69 o                         
  -4   6  11       2673.91       2834.28       257.71 o                         
  -3   6  11        715.55        883.97       162.49 o                         
  -2   6  11         16.36        123.30       143.51 o                         
  -1   6  11        906.37       1096.99       176.21 o                         
   0   6  11       4757.83       4539.15       272.68 o                         
   1   6  11        903.14       1000.94       238.16 o                         
   2   6  11        195.18        283.32       183.54 o                         
   3   6  11       2682.32       2720.50       252.63 o                         
   4   6  11        170.13         59.30       210.31 o                         
   5   6  11       1479.91       1657.06       324.01 o                         
   6   6  11        252.57        291.07       218.65 o                         
  -8   7  11        347.01        516.26       207.49 o                         
  -7   7  11      18931.21      18754.65       770.22 o                         
  -6   7  11        601.61        477.24       189.51 o                         
  -5   7  11      16762.92      16736.17       685.54 o                         
  -4   7  11          0.10        147.87       175.78 o                         
  -3   7  11      12286.78      12210.56       495.94 o                         
  -2   7  11       3364.42       3328.64       306.36 o                         
  -1   7  11       5943.70       5905.23       334.76 o                         
   0   7  11       2670.58       2782.08       226.30 o                         
   1   7  11      11720.46      11250.89       506.52 o                         
   2   7  11         68.82        223.53       197.07 o                         
   3   7  11      39095.26      38347.65       991.50 o                         
   4   7  11        435.35        215.60       212.65 o                         
   5   7  11      16173.63      15873.43       815.41 o                         
  -7   8  11       2195.47       1841.70       323.48 o                         
  -6   8  11       3228.25       3930.43       375.38 o                         
  -5   8  11       2909.14       3174.47       353.15 o                         
  -4   8  11        552.61        219.11       192.17 o                         
  -3   8  11        455.07        283.06       191.12 o                         
  -2   8  11         62.06         -0.70       169.09 o                         
  -1   8  11        207.93        243.85       153.10 o                         
   0   8  11        381.63        578.12       188.60 o                         
   1   8  11       5284.17       5654.76       431.43 o                         
   2   8  11       2500.80       3259.99       301.19 o                         
   3   8  11       1226.76       1105.88       279.29 o                         
   4   8  11         39.85        213.37       304.62 o                         
  -6   9  11        253.99        302.54       288.91 o                         
  -5   9  11      20199.62      19912.67       860.13 o                         
  -4   9  11       4353.81       4735.44       438.32 o                         
  -3   9  11       5816.28       5514.57       402.10 o                         
  -2   9  11       4503.96       4979.33       376.79 o                         
  -1   9  11       1749.52       1904.40       244.25 o                         
   0   9  11        654.93        818.71       268.67 o                         
   1   9  11      18136.92      18554.05       789.27 o                         
   2   9  11         95.10        180.51       189.79 o                         
   3   9  11      23401.26      23196.07       926.01 o                         
  -4  10  11       1961.48       1326.23       296.43 o                         
  -3  10  11        613.65         93.14       223.91 o                         
  -2  10  11        264.13        169.07       201.09 o                         
  -1  10  11        510.33        384.01       205.28 o                         
   0  10  11       1320.10       1633.92       254.49 o                         
   1  10  11        153.90        161.14       258.83 o                         
   2  10  11        124.95        284.70       247.71 o                         
 -10   0  12      10352.72       9990.84       847.11 o                         
  -9   0  12       4467.20       4839.62       585.01 o                         
  -8   0  12      20108.47      20475.60       944.76 o                         
  -7   0  12        306.76        491.03       237.13 o                         
  -6   0  12      22404.17      22267.74       840.35 o                         
  -5   0  12       7742.90       8599.56       624.92 o                         
  -4   0  12      28744.44      28785.80       884.25 o                         
  -3   0  12        112.82        -46.15       211.11 o                         
  -2   0  12       1690.79       1551.56       277.07 o                         
  -1   0  12       2099.50       2064.13       230.81 o                         
   0   0  12     104328.16     108054.77      1952.25 o                         
   1   0  12       1891.09       1886.12       186.01 o                         
   2   0  12      71709.45      73004.65      1723.36 o                         
   3   0  12         20.50        126.51       217.87 o                         
   4   0  12      14998.32      15560.53       796.24 o                         
   5   0  12       7732.49       8273.24       603.85 o                         
   6   0  12       1697.57       2356.05       383.21 o                         
   7   0  12       5090.03       6411.27       628.51 o                         
 -10   1  12          0.05        386.72       281.63 o                         
  -9   1  12        946.11        738.80       218.75 o                         
  -8   1  12        753.09        962.71       213.81 o                         
  -7   1  12       2138.73       2388.00       238.34 o                         
  -6   1  12       5477.23       5081.52       310.81 o                         
  -5   1  12        983.04       1236.38       173.61 o                         
  -4   1  12       4386.32       4327.24       253.86 o                         
  -3   1  12          8.56        -28.79       140.17 o                         
  -2   1  12        116.12        -21.83       146.04 o                         
  -1   1  12          4.18         80.27       114.91 o                         
   0   1  12       4081.75       4153.65       197.95 o                         
   1   1  12       4299.08       4475.18       178.97 o                         
   2   1  12       4314.09       4189.73       237.77 o                         
   3   1  12       7759.79       7867.04       337.58 o                         
   4   1  12        316.14        454.42       164.89 o                         
   5   1  12       1529.97       1553.31       284.96 o                         
   6   1  12        157.92       -177.46       189.41 o                         
   7   1  12         14.60        -26.61       225.34 o                         
 -10   2  12       5522.20       6196.95       499.12 o                         
  -9   2  12         22.61         52.40       212.54 o                         
  -8   2  12      33833.91      34011.70       933.10 o                         
  -7   2  12        601.70        683.04       174.09 o                         
  -6   2  12      28029.28      26985.79       722.34 o                         
  -5   2  12        852.60        939.55       231.42 o                         
  -4   2  12        385.88        746.66       137.69 o                         
  -3   2  12          1.14         24.92       140.41 o                         
  -2   2  12      27754.51      26963.63       466.83 o                         
  -1   2  12        233.69        153.94       126.58 o                         
   0   2  12      34081.28      34244.98       614.49 o                         
   1   2  12        482.11        463.78       133.59 o                         
   2   2  12      69749.02      68757.38       951.82 o                         
   3   2  12        325.33        389.44       145.69 o                         
   4   2  12      25277.93      24961.48       685.75 o                         
   5   2  12        224.30        240.94       204.56 o                         
   6   2  12       1717.35       1393.51       243.03 o                         
   7   2  12        456.98        669.79       247.30 o                         
  -9   3  12        149.68         41.82       205.50 o                         
  -8   3  12         55.11        309.53       182.37 o                         
  -7   3  12       1159.67       1148.51       203.71 o                         
  -6   3  12        502.28        461.32       178.44 o                         
  -5   3  12         30.76       -130.33       190.66 o                         
  -4   3  12       1782.63       1754.71       191.30 o                         
  -3   3  12       2279.97       2195.50       180.91 o                         
  -2   3  12        228.65        344.32       107.70 o                         
  -1   3  12        166.24         47.79       140.35 o                         
   0   3  12       5237.58       5073.98       267.45 o                         
   1   3  12         37.36         46.32       108.89 o                         
   2   3  12       1107.80        930.05       138.41 o                         
   3   3  12        722.12        514.54       168.16 o                         
   4   3  12        305.45        264.84       167.01 o                         
   5   3  12        817.00        689.32       193.47 o                         
   6   3  12        216.85        637.30       346.39 o                         
   7   3  12        206.89        256.45       188.60 o                         
  -9   4  12       1031.07        761.90       205.32 o                         
  -8   4  12      13223.96      12263.71       707.44 o                         
  -7   4  12        226.72        337.48       262.78 o                         
  -6   4  12      38182.37      38617.39       919.61 o                         
  -5   4  12       6335.08       6403.49       389.56 o                         
  -4   4  12       3468.00       3568.13       297.75 o                         
  -3   4  12        810.70        818.49       170.89 o                         
  -2   4  12       4373.76       4207.42       233.97 o                         
  -1   4  12       3072.75       3250.57       209.62 o                         
   0   4  12      39536.53      39516.26       694.61 o                         
   1   4  12       5176.75       5047.74       298.73 o                         
   2   4  12      88656.85      88970.27      1181.43 o                         
   3   4  12        895.45        837.79       138.92 o                         
   4   4  12       7049.99       6283.50       350.83 o                         
   5   4  12        918.55        763.15       204.04 o                         
   6   4  12       2667.14       2521.86       309.73 o                         
  -9   5  12          1.82       -199.74       235.70 o                         
  -8   5  12        820.07        679.91       210.27 o                         
  -7   5  12        424.37        509.85       288.94 o                         
  -6   5  12        109.29        355.69       185.10 o                         
  -5   5  12        613.23        307.08       197.00 o                         
  -4   5  12         18.14       -120.31       159.36 o                         
  -3   5  12       1680.67       1645.14       185.86 o                         
  -2   5  12        873.72        995.71       151.63 o                         
  -1   5  12       6344.41       6404.06       301.55 o                         
   0   5  12       1508.32       1307.36       155.11 o                         
   1   5  12        894.67        664.51       174.03 o                         
   2   5  12         72.61        394.70       170.12 o                         
   3   5  12         18.25        -93.65       162.25 o                         
   4   5  12          7.74        174.62       192.35 o                         
   5   5  12        379.61        -66.63       181.69 o                         
   6   5  12       1230.59       1325.48       255.77 o                         
  -8   6  12      18321.32      18440.80       834.92 o                         
  -7   6  12       1929.48       1761.30       300.87 o                         
  -6   6  12      11994.22      12468.56       630.29 o                         
  -5   6  12        265.95        471.13       166.68 o                         
  -4   6  12      12410.11      12398.27       499.50 o                         
  -3   6  12         18.27         89.77       150.98 o                         
  -2   6  12       1118.41       1174.54       177.00 o                         
  -1   6  12        372.51        177.98       164.89 o                         
   0   6  12      47703.57      48428.99       950.62 o                         
   1   6  12          0.53        238.92       180.55 o                         
   2   6  12      31566.42      31550.38       822.63 o                         
   3   6  12        317.85        454.07       175.45 o                         
   4   6  12      16881.49      17239.40       751.76 o                         
   5   6  12       1809.96       1415.55       248.49 o                         
  -7   7  12          0.54       -147.53       286.18 o                         
  -6   7  12       1980.37       2380.78       303.73 o                         
  -5   7  12        683.28        998.11       229.45 o                         
  -4   7  12        131.89        196.24       171.96 o                         
  -3   7  12       1360.70       1396.02       218.49 o                         
  -2   7  12       1111.37        961.81       181.66 o                         
  -1   7  12         23.37         97.65       154.95 o                         
   0   7  12        455.26        415.46       186.24 o                         
   1   7  12       1981.55       1595.26       260.96 o                         
   2   7  12        568.68        576.24       206.12 o                         
   3   7  12       1712.60       1986.92       284.92 o                         
   4   7  12       1404.48       1148.89       248.56 o                         
   5   7  12          2.36        218.79       240.75 o                         
  -6   8  12      13617.97      14117.14       688.15 o                         
  -5   8  12       1058.36        754.68       234.17 o                         
  -4   8  12       2043.54       2125.21       292.10 o                         
  -3   8  12        592.84        428.73       218.40 o                         
  -2   8  12      10995.61      10612.12       517.65 o                         
  -1   8  12         36.81        207.23       192.01 o                         
   0   8  12      16620.16      16049.25       718.27 o                         
   1   8  12          6.28        389.72       222.54 o                         
   2   8  12      27503.56      28414.56       863.47 o                         
   3   8  12        108.46        -74.21       222.65 o                         
   4   8  12       9171.57       9597.29       641.31 o                         
  -5   9  12        303.21        240.02       258.90 o                         
  -4   9  12        805.83        873.58       252.63 o                         
  -3   9  12        942.07       1119.46       273.80 o                         
  -2   9  12        850.49        441.01       206.76 o                         
  -1   9  12        244.43        257.76       188.81 o                         
   0   9  12       2652.39       3299.99       363.77 o                         
   1   9  12          0.18        -19.68       201.82 o                         
   2   9  12        103.20        -61.56       191.31 o                         
  -3  10  12        392.10        407.74       246.51 o                         
  -2  10  12       2314.37       1804.45       301.62 o                         
  -1  10  12       1019.84        408.71       206.97 o                         
   0  10  12      13357.74      13418.59       715.38 o                         
  -9   1  13      18759.09      19734.40       799.57 o                         
  -8   1  13       1787.29       1372.14       223.82 o                         
  -7   1  13      13755.70      14620.16       538.41 o                         
  -6   1  13       4273.81       4629.29       365.63 o                         
  -5   1  13       8723.10       9464.92       449.99 o                         
  -4   1  13       1100.74       1460.13       180.26 o                         
  -3   1  13       7574.62       8230.35       393.07 o                         
  -2   1  13       1438.09       1402.79       181.85 o                         
  -1   1  13      64724.16      64588.82       735.70 o                         
   0   1  13        533.78        489.41       117.41 o                         
   1   1  13      90105.16      90480.74      1023.52 o                         
   2   1  13        176.19        403.52       141.94 o                         
   3   1  13       7089.17       7634.50       396.20 o                         
   4   1  13       1904.27       1829.97       216.62 o                         
   5   1  13       2189.71       2374.61       262.67 o                         
   6   1  13        962.32       1132.08       267.87 o                         
  -9   2  13          1.51        105.76       280.02 o                         
  -8   2  13        275.83        129.15       183.21 o                         
  -7   2  13          9.35        184.38       170.25 o                         
  -6   2  13         62.26        -51.50       195.16 o                         
  -5   2  13       1641.39       1335.11       186.22 o                         
  -4   2  13         98.20        130.43       113.68 o                         
  -3   2  13       7405.21       8241.21       391.13 o                         
  -2   2  13         45.30        202.64       165.79 o                         
  -1   2  13       3045.97       3195.05       223.53 o                         
   0   2  13        364.90        201.19       119.72 o                         
   1   2  13        741.90        626.26       118.12 o                         
   2   2  13          4.89        178.03       132.26 o                         
   3   2  13        238.33        295.13       139.87 o                         
   4   2  13       1571.86       1562.11       215.20 o                         
   5   2  13         27.67       -135.99       199.68 o                         
   6   2  13       1240.16       1386.55       384.98 o                         
  -9   3  13       9537.04       9611.94       536.67 o                         
  -8   3  13       5297.68       5568.88       421.99 o                         
  -7   3  13      29548.95      30776.26       822.87 o                         
  -6   3  13        309.16        510.20       191.06 o                         
  -5   3  13        545.86        473.42       175.44 o                         
  -4   3  13          1.39         16.92       144.67 o                         
  -3   3  13      14390.55      14017.87       418.50 o                         
  -2   3  13       2343.33       2124.21       200.06 o                         
  -1   3  13      76170.03      73495.87      1125.63 o                         
   0   3  13        608.02        410.84       171.23 o                         
   1   3  13      36040.52      34642.31       688.66 o                         
   2   3  13       5178.50       5137.78       269.30 o                         
   3   3  13      18213.49      18568.65       565.04 o                         
   4   3  13        831.16        937.81       179.62 o                         
   5   3  13       1450.45       1293.13       299.85 o                         
   6   3  13        254.10        578.51       434.30 o                         
  -9   4  13        625.18        196.13       288.10 o                         
  -8   4  13        772.95        812.02       240.97 o                         
  -7   4  13         33.20         51.95       219.90 o                         
  -6   4  13        160.87        -45.16       211.38 o                         
  -5   4  13       1405.16        864.91       196.92 o                         
  -4   4  13        681.46        643.97       158.26 o                         
  -3   4  13       3634.47       3416.55       267.52 o                         
  -2   4  13       1540.11       1250.05       162.62 o                         
  -1   4  13       7392.42       7557.19       322.04 o                         
   0   4  13       1026.15        693.01       145.81 o                         
   1   4  13        390.39        459.57       154.27 o                         
   2   4  13        100.77       -145.52       145.52 o                         
   3   4  13        855.87        619.64       151.93 o                         
   4   4  13        571.61        384.31       185.73 o                         
   5   4  13         59.04        114.40       269.02 o                         
   6   4  13       1877.04       2082.83       312.80 o                         
  -8   5  13         35.43        -68.19       221.58 o                         
  -7   5  13       5493.52       5213.62       472.95 o                         
  -6   5  13       3545.73       3837.31       369.66 o                         
  -5   5  13      17225.65      16264.64       678.95 o                         
  -4   5  13         43.04        -70.80       156.55 o                         
  -3   5  13       4886.25       5126.44       295.80 o                         
  -2   5  13       2059.99       1797.74       197.46 o                         
  -1   5  13      31448.01      30822.36       651.72 o                         
   0   5  13        653.72        770.58       183.20 o                         
   1   5  13      67730.02      66434.76      1182.25 o                         
   2   5  13       2152.66       2178.21       243.60 o                         
   3   5  13       5740.05       6681.39       471.36 o                         
   4   5  13       3546.66       3083.58       319.72 o                         
   5   5  13       1180.06        570.89       217.41 o                         
  -8   6  13        215.47        663.87       246.79 o                         
  -7   6  13       1988.69       1821.04       321.40 o                         
  -6   6  13        540.61        448.07       191.87 o                         
  -5   6  13         85.27        296.46       173.81 o                         
  -4   6  13          2.77        329.73       159.47 o                         
  -3   6  13       4843.53       4575.43       314.14 o                         
  -2   6  13          2.79        114.23       166.43 o                         
  -1   6  13        123.91         25.56       162.76 o                         
   0   6  13       2235.65       1954.58       242.88 o                         
   1   6  13        218.14        311.40       253.36 o                         
   2   6  13       1596.67       1978.55       253.03 o                         
   3   6  13        289.26         26.16       210.15 o                         
   4   6  13        976.67       1088.84       256.44 o                         
   5   6  13        317.37        642.99       240.94 o                         
  -7   7  13      14230.55      13154.80       824.06 o                         
  -6   7  13        776.43        523.42       335.91 o                         
  -5   7  13       1088.44        655.36       222.07 o                         
  -4   7  13       3757.69       3376.01       307.92 o                         
  -3   7  13       8226.97       7590.99       431.03 o                         
  -2   7  13        763.47        511.81       185.28 o                         
  -1   7  13      40818.92      39826.03       956.88 o                         
   0   7  13         39.76       -127.80       183.38 o                         
   1   7  13      23364.26      23542.99       777.53 o                         
   2   7  13        478.54       -132.65       182.45 o                         
   3   7  13       5565.26       5311.89       415.76 o                         
   4   7  13          0.53        258.88       262.21 o                         
  -6   8  13        966.85        945.92       276.11 o                         
  -5   8  13        198.20        623.94       238.26 o                         
  -4   8  13       2619.06       2671.84       309.55 o                         
  -3   8  13        394.00        386.94       183.52 o                         
  -2   8  13        563.01        348.70       187.38 o                         
  -1   8  13        957.48        678.03       200.75 o                         
   0   8  13       1408.99       1473.08       238.77 o                         
   1   8  13        366.01        167.05       226.96 o                         
   2   8  13        397.22        784.35       212.31 o                         
   3   8  13       3636.58       4055.74       425.63 o                         
  -5   9  13       4560.62       4439.79       448.38 o                         
  -4   9  13        213.34        352.74       291.93 o                         
  -3   9  13       4346.63       4206.42       363.72 o                         
  -2   9  13       4867.03       5921.61       482.02 o                         
  -1   9  13      15232.00      15787.66       719.81 o                         
   0   9  13       2355.18       1845.20       304.40 o                         
   1   9  13      24529.10      23988.07       943.82 o                         
   2   9  13         10.73        385.21       249.08 o                         
  -9   0  14         29.48       -104.25       286.50 o                         
  -8   0  14       7240.24       8438.21       642.24 o                         
  -7   0  14       2677.61       3347.80       557.38 o                         
  -6   0  14       2601.63       2916.54       385.50 o                         
  -5   0  14        170.52        166.35       348.90 o                         
  -4   0  14      47028.46      47871.71      1293.06 o                         
  -3   0  14        484.41         96.29       210.71 o                         
  -2   0  14      22083.28      22839.39       923.32 o                         
  -1   0  14       1863.45       1942.53       312.31 o                         
   0   0  14      84716.08      87608.34      2526.01 o                         
   1   0  14       1354.47       1623.67       266.02 o                         
   2   0  14       9025.72       9675.38       578.91 o                         
   3   0  14        219.36        223.02       274.32 o                         
   4   0  14        510.07        686.32       267.94 o                         
   5   0  14        796.69       1262.67       308.78 o                         
   6   0  14       9277.52       9114.92       737.71 o                         
  -9   1  14       1200.88        919.76       295.81 o                         
  -8   1  14       1095.85       1017.85       203.84 o                         
  -7   1  14       2100.11       2507.51       268.18 o                         
  -6   1  14       4265.08       4855.55       343.86 o                         
  -5   1  14        137.43        174.62       179.88 o                         
  -4   1  14       3265.69       3350.20       234.36 o                         
  -3   1  14         13.38         86.95       149.12 o                         
  -2   1  14        359.21        434.69       143.49 o                         
  -1   1  14        284.25        392.00       128.32 o                         
   0   1  14       4484.80       4642.62       335.70 o                         
   1   1  14       2818.17       3204.87       219.16 o                         
   2   1  14       1718.96       2022.80       207.40 o                         
   3   1  14       4858.90       5931.52       349.44 o                         
   4   1  14         29.43        -66.62       171.86 o                         
   5   1  14        910.75        858.47       187.72 o                         
   6   1  14         37.40          9.31       192.34 o                         
  -9   2  14       2964.08       3729.51       378.62 o                         
  -8   2  14      15322.87      15273.56       683.75 o                         
  -7   2  14       1941.74       1956.11       257.12 o                         
  -6   2  14       4789.16       4868.77       367.76 o                         
  -5   2  14       2788.45       2767.68       267.48 o                         
  -4   2  14       5056.49       5841.36       296.28 o                         
  -3   2  14       1250.02       1106.14       177.58 o                         
  -2   2  14     105300.31     105505.09      1317.71 o                         
  -1   2  14       3209.08       2890.98       259.85 o                         
   0   2  14      41395.82      42390.01       827.20 o                         
   1   2  14       1224.61        861.73       172.31 o                         
   2   2  14       4058.90       4114.54       265.22 o                         
   3   2  14        507.54        355.19       204.06 o                         
   4   2  14       3311.77       3134.48       281.60 o                         
   5   2  14       4035.83       4001.34       332.33 o                         
   6   2  14      11385.59      11656.00       656.41 o                         
  -9   3  14         59.07        495.41       257.03 o                         
  -8   3  14        155.83        489.23       212.89 o                         
  -7   3  14         49.99         76.78       212.17 o                         
  -6   3  14       1506.96       1769.83       275.96 o                         
  -5   3  14          7.83        -45.97       209.80 o                         
  -4   3  14        110.80        213.96       142.91 o                         
  -3   3  14       2106.69       2122.15       207.99 o                         
  -2   3  14         22.03         81.56       156.47 o                         
  -1   3  14        847.97        754.65       139.76 o                         
   0   3  14        346.62        314.07       144.20 o                         
   1   3  14        943.73       1221.69       183.80 o                         
   2   3  14       1174.34       1150.55       204.35 o                         
   3   3  14        675.14        586.39       167.37 o                         
   4   3  14        118.84         45.87       198.23 o                         
   5   3  14        112.49        162.14       218.18 o                         
   6   3  14        978.55        791.97       320.98 o                         
  -8   4  14       5580.65       5121.79       438.34 o                         
  -7   4  14         29.78       -229.49       230.49 o                         
  -6   4  14       6184.23       6218.70       460.58 o                         
  -5   4  14          3.95        -77.73       183.80 o                         
  -4   4  14      12803.89      12254.26       554.91 o                         
  -3   4  14       1753.61       1518.50       192.10 o                         
  -2   4  14      52657.14      51430.02      1098.46 o                         
  -1   4  14        120.72        265.62       142.57 o                         
   0   4  14      42046.86      41369.19       812.26 o                         
   1   4  14        416.47        361.37       180.70 o                         
   2   4  14      10136.47       9848.08       492.64 o                         
   3   4  14        614.32        471.47       184.30 o                         
   4   4  14        182.47        325.51       197.93 o                         
   5   4  14        184.06        637.68       224.38 o                         
  -8   5  14        644.18        455.62       250.37 o                         
  -7   5  14          0.20          9.35       250.15 o                         
  -6   5  14        329.74        343.55       205.04 o                         
  -5   5  14       1927.54       2199.57       295.44 o                         
  -4   5  14        738.54        919.14       223.23 o                         
  -3   5  14       1020.03        722.30       189.04 o                         
  -2   5  14        506.63        495.76       162.49 o                         
  -1   5  14       1375.62       1524.62       211.48 o                         
   0   5  14       1053.92       1627.41       234.83 o                         
   1   5  14       1571.51       1515.30       385.10 o                         
   2   5  14        717.67        793.37       171.61 o                         
   3   5  14          4.30        339.21       204.53 o                         
   4   5  14        606.66        782.43       265.32 o                         
   5   5  14         20.86        264.71       251.34 o                         
  -7   6  14       1955.39       1626.82       548.09 o                         
  -6   6  14       1216.77       1413.47       420.05 o                         
  -5   6  14       2639.75       2931.85       331.42 o                         
  -4   6  14      18258.46      17355.75       631.02 o                         
  -3   6  14        100.57         82.93       166.18 o                         
  -2   6  14      26208.85      25171.08       698.08 o                         
  -1   6  14        467.81        106.23       183.40 o                         
   0   6  14      45655.05      44095.38      1066.06 o                         
   1   6  14        259.95        106.56       171.99 o                         
   2   6  14       2035.87       1455.98       223.38 o                         
   3   6  14         44.57        -83.47       224.68 o                         
   4   6  14       3255.61       2914.69       386.95 o                         
  -7   7  14        235.73        412.52       282.43 o                         
  -6   7  14        328.72        696.49       327.75 o                         
  -5   7  14         67.70        -32.56       213.44 o                         
  -4   7  14       2035.99       1354.98       256.04 o                         
  -3   7  14       1507.50       1798.24       256.11 o                         
  -2   7  14        222.89        328.70       187.49 o                         
  -1   7  14       1493.36       2003.60       255.22 o                         
   0   7  14        905.22        790.56       204.55 o                         
   1   7  14         85.31       -136.18       236.13 o                         
   2   7  14        100.88        291.53       190.46 o                         
   3   7  14        857.30        757.83       227.30 o                         
  -5   8  14        406.41        233.06       220.82 o                         
  -4   8  14       3945.70       3665.53       373.90 o                         
  -3   8  14        702.07        633.62       202.03 o                         
  -2   8  14      33423.35      33657.04       986.79 o                         
  -1   8  14        663.80        412.01       250.23 o                         
   0   8  14      16923.38      17040.42       746.40 o                         
   1   8  14          0.76        162.76       284.10 o                         
   2   8  14       4672.59       5151.41       430.61 o                         
  -4   9  14        181.04        -10.10       265.44 o                         
  -3   9  14       1148.98       1054.50       259.47 o                         
  -2   9  14         37.72        381.84       234.08 o                         
  -1   9  14        191.67        534.21       253.22 o                         
   0   9  14         11.02       -231.88       231.88 o                         
  -9   1  15       9141.88       9586.82       611.49 o                         
  -8   1  15         28.96        -54.80       204.92 o                         
  -7   1  15       2346.42       2247.80       259.75 o                         
  -6   1  15       1002.38       1401.50       209.76 o                         
  -5   1  15      22521.20      23427.41       738.77 o                         
  -4   1  15       3144.65       3240.88       258.37 o                         
  -3   1  15      63054.24      64484.14      1121.75 o                         
  -2   1  15       1171.57        957.38       154.30 o                         
  -1   1  15      35614.91      36341.87       899.40 o                         
   0   1  15        185.39        419.11       166.82 o                         
   1   1  15       4320.74       5473.52       377.35 o                         
   2   1  15        896.69        714.98       217.92 o                         
   3   1  15       1870.07       1824.01       281.85 o                         
   4   1  15        252.09        365.70       204.83 o                         
   5   1  15      16813.77      16241.41       795.70 o                         
  -9   2  15          2.19        428.15       267.04 o                         
  -8   2  15        174.53         11.25       248.81 o                         
  -7   2  15        258.23        157.28       184.02 o                         
  -6   2  15         71.33        -87.52       201.86 o                         
  -5   2  15        974.10        914.24       199.33 o                         
  -4   2  15         36.94        -22.63       123.81 o                         
  -3   2  15       3861.12       4083.04       318.77 o                         
  -2   2  15        386.48        581.76       147.32 o                         
  -1   2  15       3388.74       3502.38       266.28 o                         
   0   2  15         64.40         55.08       152.46 o                         
   1   2  15        186.12        192.49       181.61 o                         
   2   2  15         18.50        188.45       176.94 o                         
   3   2  15         46.00         35.53       222.06 o                         
   4   2  15        622.85        957.89       242.13 o                         
   5   2  15        205.98        386.92       213.90 o                         
  -8   3  15       2457.10       2061.29       398.08 o                         
  -7   3  15      13855.48      14480.81       671.77 o                         
  -6   3  15       5212.88       5439.39       436.37 o                         
  -5   3  15       5933.02       5180.10       438.09 o                         
  -4   3  15        645.86        458.26       174.74 o                         
  -3   3  15      56131.85      54954.68      1045.69 o                         
  -2   3  15        194.60        -36.01       153.87 o                         
  -1   3  15      48863.79      48224.20       892.50 o                         
   0   3  15       4692.29       4570.67       319.05 o                         
   1   3  15        403.01        618.79       181.15 o                         
   2   3  15       3218.53       2854.57       289.50 o                         
   3   3  15       5048.10       4772.57       454.61 o                         
   4   3  15       4338.41       3941.38       392.29 o                         
   5   3  15      13343.18      14348.79       833.12 o                         
  -8   4  15         30.33         33.21       378.10 o                         
  -7   4  15         23.74        448.06       241.13 o                         
  -6   4  15        125.96         94.18       250.74 o                         
  -5   4  15       3574.12       3633.63       367.52 o                         
  -4   4  15         39.78        -32.69       258.10 o                         
  -3   4  15       5167.12       5204.03       321.42 o                         
  -2   4  15        164.57         92.80       148.66 o                         
  -1   4  15       2325.95       1960.11       205.28 o                         
   0   4  15       2007.88       1934.85       220.45 o                         
   1   4  15        636.10        574.97       233.63 o                         
   2   4  15         16.54         52.90       197.02 o                         
   3   4  15          2.58         -9.73       197.62 o                         
   4   4  15       1965.18       1947.45       425.45 o                         
   5   4  15        299.20       -175.43       325.19 o                         
  -8   5  15         53.99        319.17       254.42 o                         
  -7   5  15       1078.74        972.29       261.60 o                         
  -6   5  15        815.81        186.69       257.25 o                         
  -5   5  15      23860.37      24442.85       937.38 o                         
  -4   5  15        183.06         96.62       200.00 o                         
  -3   5  15      35672.61      34259.76       835.32 o                         
  -2   5  15         45.91         58.04       148.05 o                         
  -1   5  15      17028.97      16837.77       587.61 o                         
   0   5  15          7.40       -169.73       169.73 o                         
   1   5  15       9721.92       9230.22       525.86 o                         
   2   5  15       1788.69       2266.46       316.29 o                         
   3   5  15       2017.53       1901.52       334.58 o                         
   4   5  15         41.52        363.47       304.72 o                         
  -7   6  15        112.56       -195.74       502.99 o                         
  -6   6  15       1892.98       1827.71       405.36 o                         
  -5   6  15         62.90        358.63       331.90 o                         
  -4   6  15         64.67         32.57       189.42 o                         
  -3   6  15       1941.69       2248.64       282.94 o                         
  -2   6  15       1387.85       1071.22       196.84 o                         
  -1   6  15       1402.29       1113.41       190.71 o                         
   0   6  15        466.77        699.42       207.61 o                         
   1   6  15        916.20        442.33       215.25 o                         
   2   6  15        292.21         94.49       237.70 o                         
   3   6  15       1889.21       2240.05       355.52 o                         
  -6   7  15        473.43        516.49       394.23 o                         
  -5   7  15       4940.33       5452.33       460.75 o                         
  -4   7  15       3430.08       3672.32       352.74 o                         
  -3   7  15      30010.06      30231.93       861.54 o                         
  -2   7  15       4328.56       3735.28       315.16 o                         
  -1   7  15      27661.96      27396.29       810.32 o                         
   0   7  15         79.99        199.12       202.61 o                         
   1   7  15        703.11        559.89       320.37 o                         
   2   7  15        671.62        566.45       261.00 o                         
   3   7  15       2276.14       1795.34       356.24 o                         
  -5   8  15        103.84        763.75       254.74 o                         
  -4   8  15        520.96        545.21       232.44 o                         
  -3   8  15         14.45        205.58       221.90 o                         
  -2   8  15          0.96         68.94       196.81 o                         
  -1   8  15        857.68        968.94       254.36 o                         
   0   8  15       2176.72       1644.20       280.54 o                         
   1   8  15        376.80        748.38       347.40 o                         
  -8   0  16       3931.60       4828.19       559.61 o                         
  -7   0  16       2593.95       3261.56       466.77 o                         
  -6   0  16      12393.19      12630.36       782.16 o                         
  -5   0  16         95.50        -31.02       258.27 o                         
  -4   0  16      80827.52      81679.48      2094.41 o                         
  -3   0  16       1257.03       1326.70       285.65 o                         
  -2   0  16       6144.59       6027.98       511.14 o                         
  -1   0  16        162.12       -146.58       235.17 o                         
   0   0  16       6664.65       6644.25       540.68 o                         
   1   0  16        103.44        269.18       249.72 o                         
   2   0  16       4692.81       5095.18       557.33 o                         
   3   0  16       2122.40       2100.86       411.72 o                         
   4   0  16      20410.71      22427.00      1147.04 o                         
   5   0  16       1816.09       2420.53       473.80 o                         
  -8   1  16       1187.00       1681.63       293.58 o                         
  -7   1  16       1134.54       1344.58       287.03 o                         
  -6   1  16       2675.59       2835.31       296.61 o                         
  -5   1  16         53.41       -152.33       177.22 o                         
  -4   1  16       1094.62       1401.88       237.97 o                         
  -3   1  16        197.77        459.11       156.69 o                         
  -2   1  16        288.04        162.00       162.87 o                         
  -1   1  16        481.34        448.40       189.57 o                         
   0   1  16       3311.30       3760.03       299.07 o                         
   1   1  16       3595.50       3145.11       299.51 o                         
   2   1  16       1285.38       1376.06       251.02 o                         
   3   1  16       2808.48       3023.15       391.05 o                         
   4   1  16         59.92        201.15       204.58 o                         
   5   1  16        375.21        370.66       354.88 o                         
  -8   2  16       7447.98       8927.32       622.60 o                         
  -7   2  16       1004.75        637.10       380.81 o                         
  -6   2  16      21575.91      22843.50       877.75 o                         
  -5   2  16       1606.42       1882.58       289.46 o                         
  -4   2  16      24766.71      24064.78       812.53 o                         
  -3   2  16        600.48        674.86       206.31 o                         
  -2   2  16      43614.50      44206.85      1009.50 o                         
  -1   2  16       2125.01       2174.09       245.84 o                         
   0   2  16        578.76        336.01       186.92 o                         
   1   2  16        768.67        494.12       181.93 o                         
   2   2  16       2039.53       2159.73       387.21 o                         
   3   2  16          3.49       -170.80       209.41 o                         
   4   2  16      27089.47      30786.14      1048.19 o                         
   5   2  16       2000.55       1465.21       342.69 o                         
  -8   3  16          9.66        -64.38       255.52 o                         
  -7   3  16         10.04        420.38       228.44 o                         
  -6   3  16       1388.51       1281.44       337.58 o                         
  -5   3  16        194.10        309.01       209.68 o                         
  -4   3  16        428.86        451.29       177.63 o                         
  -3   3  16        332.11        491.03       147.57 o                         
  -2   3  16       1310.44       1262.67       198.32 o                         
  -1   3  16        486.89        471.25       178.14 o                         
   0   3  16        715.22        897.79       194.27 o                         
   1   3  16        222.12        318.53       303.55 o                         
   2   3  16          0.18        348.63       215.93 o                         
   3   3  16       1051.44        903.25       296.81 o                         
   4   3  16         10.71         55.12       210.54 o                         
  -8   4  16       1673.57       2128.84       358.36 o                         
  -7   4  16       2818.52       2569.98       395.66 o                         
  -6   4  16      20496.07      19403.49       836.50 o                         
  -5   4  16          9.99        183.62       223.31 o                         
  -4   4  16      38364.74      37556.66      1060.55 o                         
  -3   4  16       1507.16       1590.25       290.53 o                         
  -2   4  16      18864.91      17922.92       601.17 o                         
  -1   4  16        763.64        662.87       176.73 o                         
   0   4  16        362.13        551.81       201.75 o                         
   1   4  16        393.05        315.57       217.59 o                         
   2   4  16       8728.27       8620.90       530.69 o                         
   3   4  16        113.25        505.40       261.16 o                         
   4   4  16      14791.93      14661.71       931.38 o                         
  -7   5  16         15.45         92.84       296.31 o                         
  -6   5  16        190.65        492.88       260.35 o                         
  -5   5  16        677.85        440.01       270.83 o                         
  -4   5  16          8.07        148.55       195.61 o                         
  -3   5  16       3012.96       3030.44       281.56 o                         
  -2   5  16        732.62        859.09       200.33 o                         
  -1   5  16        561.11        327.56       171.86 o                         
   0   5  16         57.46       -174.13       237.86 o                         
   1   5  16        245.60        -47.40       249.48 o                         
   2   5  16        158.36        190.13       226.35 o                         
   3   5  16        218.78       -289.18       289.18 o                         
  -6   6  16       7061.00       7075.66       729.36 o                         
  -5   6  16       1009.37        274.09       300.24 o                         
  -4   6  16      36759.92      35673.04      1063.92 o                         
  -3   6  16       1658.30       1830.58       245.26 o                         
  -2   6  16      10063.20       9815.27       481.65 o                         
  -1   6  16        114.08        309.81       186.13 o                         
   0   6  16       4517.39       4009.48       472.15 o                         
   1   6  16        670.41        473.72       295.56 o                         
   2   6  16       1317.79        975.28       263.67 o                         
   3   6  16        892.14       1114.56       307.32 o                         
  -5   7  16         79.67        583.00       295.62 o                         
  -4   7  16          6.77         68.30       218.53 o                         
  -3   7  16          2.69         11.77       185.98 o                         
  -2   7  16        363.43        325.88       201.10 o                         
  -1   7  16       1557.02       1619.32       255.02 o                         
   0   7  16        469.39        464.95       230.04 o                         
   1   7  16       1077.15       1074.06       354.37 o                         
   2   7  16       1226.63        765.51       318.93 o                         
  -3   8  16         51.56          3.87       235.61 o                         
  -2   8  16      16569.69      16657.52       703.78 o                         
  -1   8  16        554.76        180.35       287.81 o                         
   0   8  16       1499.45       1113.70       293.82 o                         
  -8   1  17       2704.09       3500.85       407.50 o                         
  -7   1  17      11970.63      11729.53       614.83 o                         
  -6   1  17         10.79        220.56       234.63 o                         
  -5   1  17      42156.45      44205.93      1207.32 o                         
  -4   1  17       1512.71       2025.97       306.09 o                         
  -3   1  17      13734.55      14054.56       573.62 o                         
  -2   1  17       1150.99       1114.60       221.79 o                         
  -1   1  17        260.58        433.67       185.31 o                         
   0   1  17        287.28        539.32       205.72 o                         
   1   1  17      11562.54      11688.30       650.64 o                         
   2   1  17       1308.31       1190.64       256.96 o                         
   3   1  17      26114.12      26468.23       933.43 o                         
   4   1  17         20.49        -73.26       226.27 o                         
  -8   2  17        264.82        496.37       238.70 o                         
  -7   2  17        193.82        -91.33       208.57 o                         
  -6   2  17         14.39        105.37       263.88 o                         
  -5   2  17       1731.77       1870.46       287.76 o                         
  -4   2  17          0.66        594.50       211.63 o                         
  -3   2  17       2023.08       2193.28       262.14 o                         
  -2   2  17        326.26        256.77       161.60 o                         
  -1   2  17       1235.57       1672.27       303.35 o                         
   0   2  17        164.94         97.88       238.50 o                         
   1   2  17        535.25        858.07       276.38 o                         
   2   2  17        370.42        469.35       258.41 o                         
   3   2  17         31.09       -236.40       236.40 o                         
   4   2  17        628.76        227.52       300.37 o                         
  -7   3  17      23481.80      23745.58       942.13 o                         
  -6   3  17        783.37       1267.00       277.78 o                         
  -5   3  17      19222.64      20569.39       845.71 o                         
  -4   3  17       1782.86       1439.39       267.98 o                         
  -3   3  17      14859.84      15084.31       557.85 o                         
  -2   3  17        459.52        425.71       305.59 o                         
  -1   3  17       4598.95       4762.48       368.76 o                         
   0   3  17        985.07       1800.27       284.01 o                         
   1   3  17       2732.05       3106.48       384.52 o                         
   2   3  17       1169.14        800.89       265.08 o                         
   3   3  17      28114.81      27851.37      1017.34 o                         
   4   3  17        874.08       1069.06       380.12 o                         
  -7   4  17         11.29       -171.23       253.86 o                         
  -6   4  17        147.24        -14.71       220.95 o                         
  -5   4  17       1043.54        846.45       278.69 o                         
  -4   4  17        318.45        251.69       222.26 o                         
  -3   4  17       4333.12       4269.61       326.64 o                         
  -2   4  17        509.04        676.26       217.52 o                         
  -1   4  17       1108.47       1121.61       224.79 o                         
   0   4  17        167.22        478.19       235.81 o                         
   1   4  17        329.37        194.01       252.22 o                         
   2   4  17         23.52         79.43       246.66 o                         
   3   4  17         20.34         60.62       314.26 o                         
  -6   5  17         15.86        471.08       254.91 o                         
  -5   5  17      34848.28      36425.59      1366.74 o                         
  -4   5  17       2129.78       1925.69       263.09 o                         
  -3   5  17      12018.61      11390.45       587.58 o                         
  -2   5  17        456.93        346.25       190.23 o                         
  -1   5  17        127.21        120.74       239.70 o                         
   0   5  17       1176.18       1125.50       261.08 o                         
   1   5  17      11681.81      11868.61       680.75 o                         
   2   5  17       2555.53       1858.81       574.27 o                         
   3   5  17      19015.94      18067.70      1060.77 o                         
  -5   6  17        567.30        628.05       268.71 o                         
  -4   6  17        381.39        184.07       214.48 o                         
  -3   6  17        320.67        235.24       211.76 o                         
  -2   6  17        796.10        498.34       181.88 o                         
  -1   6  17        177.40        148.76       205.84 o                         
   0   6  17       1871.80       1691.37       323.60 o                         
   1   6  17         24.18         94.41       344.27 o                         
   2   6  17         71.25        -23.16       352.31 o                         
  -4   7  17         17.58        150.08       205.65 o                         
  -3   7  17       8239.91       8325.82       513.98 o                         
  -2   7  17       1458.96       1644.00       281.29 o                         
  -1   7  17       3873.07       3058.23       424.64 o                         
   0   7  17        102.62        134.66       308.89 o                         
  -7   0  18         26.55       1027.27       733.14 o                         
  -6   0  18      12466.43      13855.44       972.91 o                         
  -5   0  18       2431.21       2604.16       534.18 o                         
  -4   0  18      27237.08      28784.85      1537.23 o                         
  -3   0  18       1631.57        820.70       330.31 o                         
  -2   0  18        510.60        827.62       283.64 o                         
  -1   0  18       3429.55       4182.26       542.89 o                         
   0   0  18      15677.90      17326.66       901.19 o                         
   1   0  18        205.73        286.39       322.11 o                         
   2   0  18      39513.21      43816.69      1641.54 o                         
   3   0  18        827.42        656.76       329.34 o                         
  -7   1  18        425.07        486.61       328.28 o                         
  -6   1  18       2356.76       1821.60       330.91 o                         
  -5   1  18         21.63        347.03       206.75 o                         
  -4   1  18        256.16        724.85       281.06 o                         
  -3   1  18         19.37        225.22       205.13 o                         
  -2   1  18        721.63        645.05       218.23 o                         
  -1   1  18        291.47        796.34       219.09 o                         
   0   1  18       1252.52       1376.11       243.98 o                         
   1   1  18       2666.76       3167.59       350.71 o                         
   2   1  18        586.23        593.93       251.24 o                         
   3   1  18       1823.24       1605.84       315.99 o                         
  -7   2  18        108.95         55.90       190.11 o                         
  -6   2  18      24006.97      24379.71       941.79 o                         
  -5   2  18       1047.09        924.90       279.05 o                         
  -4   2  18       2032.15       1891.36       266.54 o                         
  -3   2  18         18.55        175.49       196.86 o                         
  -2   2  18       6544.46       7572.23       431.96 o                         
  -1   2  18        251.29        191.79       163.83 o                         
   0   2  18      10578.00      10372.89       586.03 o                         
   1   2  18         78.06        245.64       259.92 o                         
   2   2  18      27561.47      28129.85      1023.05 o                         
   3   2  18        266.39        537.31       262.90 o                         
  -7   3  18        101.69        178.92       212.06 o                         
  -6   3  18        295.44        149.99       266.53 o                         
  -5   3  18        555.41        620.47       220.61 o                         
  -4   3  18        628.93       -106.32       229.69 o                         
  -3   3  18        606.56        331.28       190.52 o                         
  -2   3  18         44.96        179.96       174.23 o                         
  -1   3  18         29.15        381.08       206.06 o                         
   0   3  18       1771.69       1338.07       257.95 o                         
   1   3  18        185.56         44.71       210.41 o                         
   2   3  18         41.45        -25.82       272.34 o                         
   3   3  18        442.84        665.92       281.12 o                         
  -6   4  18      20336.98      20764.37       959.35 o                         
  -5   4  18       3493.67       3543.03       413.27 o                         
  -4   4  18       6758.60       6877.12       549.03 o                         
  -3   4  18         13.03        122.31       169.25 o                         
  -2   4  18       1419.30       1128.71       274.68 o                         
  -1   4  18        801.96        957.47       284.34 o                         
   0   4  18       8413.71       7890.63       616.15 o                         
   1   4  18        595.69       1050.17       370.90 o                         
   2   4  18      37085.08      38161.11      1291.73 o                         
  -6   5  18         63.82        299.13       250.86 o                         
  -5   5  18        127.89         68.46       220.00 o                         
  -4   5  18        269.92        204.34       270.39 o                         
  -3   5  18       1209.58        804.08       355.47 o                         
  -2   5  18        363.71        343.73       202.95 o                         
  -1   5  18       1677.29       1290.88       244.13 o                         
   0   5  18        483.10        997.30       334.87 o                         
   1   5  18          3.32        530.02       304.62 o                         
  -4   6  18      10354.58      10193.57       643.35 o                         
  -3   6  18        112.41        478.96       216.57 o                         
  -2   6  18        376.02        151.54       219.99 o                         
  -1   6  18        139.02        442.19       205.68 o                         
   0   6  18      12282.23      11522.32       837.51 o                         
  -7   1  19      11437.28      11578.11       643.32 o                         
  -6   1  19       3068.59       3024.90       344.81 o                         
  -5   1  19       5769.08       5336.04       452.60 o                         
  -4   1  19          5.59        127.60       221.01 o                         
  -3   1  19       2131.51       2022.56       272.48 o                         
  -2   1  19         50.67        278.36       209.36 o                         
  -1   1  19      14919.04      15548.21       729.96 o                         
   0   1  19        560.33        564.89       202.05 o                         
   1   1  19      36067.04      37521.50      1080.70 o                         
   2   1  19        245.62        204.73       206.46 o                         
  -6   2  19         15.65         84.51       232.53 o                         
  -5   2  19       1095.92       1166.51       251.17 o                         
  -4   2  19         94.98        250.77       191.63 o                         
  -3   2  19       1966.58       1744.46       276.96 o                         
  -2   2  19         41.28        -26.72       182.71 o                         
  -1   2  19        275.54        839.75       229.97 o                         
   0   2  19        134.16        327.27       213.35 o                         
   1   2  19         65.30        507.34       269.10 o                         
   2   2  19         68.41        513.51       251.84 o                         
  -6   3  19        952.07        595.21       251.24 o                         
  -5   3  19       2543.39       2519.56       370.16 o                         
  -4   3  19        555.11        304.45       272.17 o                         
  -3   3  19       1458.60       1050.01       339.61 o                         
  -2   3  19       2349.28       2378.92       287.45 o                         
  -1   3  19      21402.51      21478.17      1064.12 o                         
   0   3  19       1148.99       1214.86       285.31 o                         
   1   3  19      21771.37      21985.82       980.51 o                         
   2   3  19       1411.21       1847.32       325.01 o                         
  -5   4  19       1295.00       1302.77       292.50 o                         
  -4   4  19          5.72         84.20       232.62 o                         
  -3   4  19       1790.81       2051.21       348.23 o                         
  -2   4  19       1292.46       1178.61       376.09 o                         
  -1   4  19       2048.12       2108.65       371.17 o                         
   0   4  19        104.90        536.54       282.98 o                         
   1   4  19         39.83        314.74       293.80 o                         
  -4   5  19        737.41        846.13       276.73 o                         
  -3   5  19       2640.34       2964.09       621.41 o                         
  -2   5  19        901.10        653.86       233.88 o                         
  -1   5  19       6487.25       5666.27       542.40 o                         
   0   5  19        640.79       -110.75       275.28 o                         
  -6   0  20       1610.54       1745.49       425.52 o                         
  -5   0  20         12.80        256.09       304.63 o                         
  -4   0  20      12923.83      14694.00      1017.81 o                         
  -3   0  20        356.66        325.40       468.11 o                         
  -2   0  20       9068.90       8888.21       800.39 o                         
  -1   0  20        516.34        351.06       354.22 o                         
   0   0  20      35984.54      37699.84      1383.63 o                         
   1   0  20         87.82        203.28       313.84 o                         
  -6   1  20       1312.03       1010.06       318.91 o                         
  -5   1  20         41.10        183.55       243.34 o                         
  -4   1  20        204.95        209.70       229.83 o                         
  -3   1  20          0.01        249.43       281.62 o                         
  -2   1  20       1014.81        938.94       249.79 o                         
  -1   1  20        550.47        670.78       200.94 o                         
   0   1  20       1042.99       1006.67       219.88 o                         
   1   1  20       1716.90       2174.04       309.64 o                         
  -5   2  20        154.32        -92.93       278.46 o                         
  -4   2  20        650.84        368.62       222.49 o                         
  -3   2  20       1739.75       2541.15       325.51 o                         
  -2   2  20      27795.54      28712.38      1045.31 o                         
  -1   2  20        689.87        615.55       294.53 o                         
   0   2  20      30271.69      31693.78      1100.69 o                         
   1   2  20          0.08        155.28       237.70 o                         
  -5   3  20         85.38        158.09       331.13 o                         
  -4   3  20         93.33        355.01       246.12 o                         
  -3   3  20        849.42       1070.29       358.02 o                         
  -2   3  20         11.79        450.39       335.24 o                         
  -1   3  20          0.19        466.67       292.54 o                         
   0   3  20        357.11        604.51       296.65 o                         
  -4   4  20       4359.94       4029.85       424.56 o                         
  -3   4  20         79.92        -48.05       247.44 o                         
  -2   4  20      17470.79      17060.22       886.26 o                         
  -1   4  20        324.62        193.51       265.33 o                         
  -4   1  21       1181.75       1273.28       306.76 o                         
  -3   1  21      21609.17      22173.06       987.14 o                         
  -2   1  21         14.82        142.10       252.37 o                         
  -1   1  21      20509.95      21024.84       804.69 o                         
  -3   2  21       1180.70        634.10       246.85 o                         
  -2   2  21        168.76        354.27       290.11 o                         
  -1   2  21        347.66        177.73       250.43 o                         
                                                                                
