# Supplementary material for: Crystal structures of trans-di­bromido­bis­(4-picoline)gold(III) tetra­bromido­aurate(III) nitro­methane monosolvate, bis­(2-picolinium) tetra­bromido­aurate(III) bromide, and five salts of the type picolinium or lutidinium tetra­halogenidoaurate(III)
Source: Acta Crystallogr E Crystallogr Commun. 2025 Oct 24;81(Pt 11):1028–39. doi: 10.1107/S2056989025008801 (PMC12589831; doi:10.1107/S2056989025008801)
Supplement: Supplementary file 6 [file e-81-01028-5sup6.hkl]

data_5                                                                          
_shelx_title ' paris_pgj_5 in P-1'                                              
_shelx_refln_list_code          4                                               
_shelx_F_calc_maximum      462.92                                               
_exptl_crystal_F_000      1000.00                                               
_reflns_d_resolution_high  0.7500                                               
                                                                                
loop_                                                                           
 _space_group_symop_operation_xyz                                               
 'x, y, z'                                                                      
 '-x, -y, -z'                                                                   
                                                                                
_cell_length_a     7.5336                                                       
_cell_length_b    12.4995                                                       
_cell_length_c    12.7424                                                       
_cell_angle_alpha  84.400                                                       
_cell_angle_beta   89.908                                                       
_cell_angle_gamma  86.012                                                       
                                                                                
_shelx_F_squared_multiplier     1.000                                           
                                                                                
loop_                                                                           
 _refln_index_h                                                                 
 _refln_index_k                                                                 
 _refln_index_l                                                                 
 _refln_F_squared_calc                                                          
 _refln_F_squared_meas                                                          
 _refln_F_squared_sigma                                                         
 _refln_observed_status                                                         
   0   0   2        319.68        461.90        51.20 o                         
   0   0   3        766.57        876.60        69.68 o                         
   0   0   4       2932.69       2790.82       598.11 o                         
   0   0  -5       3308.09       3458.78       159.20 o                         
   0   0   6       8545.00       8505.37       228.41 o                         
   0   0  -7      17384.53      17058.44       690.04 o                         
   0   0  -8        646.50        603.41       169.24 o                         
   0   0   9       8730.03       8371.74       317.82 o                         
   0   0  10      16791.05      16336.60       449.56 o                         
   0   0 -11       3108.27       3154.81       347.27 o                         
   0   0  12       3217.66       2916.66       424.21 o                         
   0   0 -13        469.90        404.42       551.87 o                         
   0   0  14      22423.49      21328.17       637.60 o                         
   0   0  15       6566.95       6619.97       587.18 o                         
   0   0 -16       6591.79       6350.41       602.56 o                         
   0  -1  16       3018.75       2796.03       569.63 o                         
   0  -1  15       1201.29       1213.04       547.96 o                         
   0   1 -14      12336.22      12148.62       610.76 o                         
   0  -1  13       5435.00       5286.18       547.32 o                         
   0   1 -12      16521.11      15917.43       518.24 o                         
   0   1 -11       9232.84       8773.37       424.52 o                         
   0  -1  10      13036.90      12543.87       427.92 o                         
   0  -1   9       5318.83       4848.98       288.32 o                         
   0  -1   8        496.79        523.48       139.07 o                         
   0   1  -7      26619.69      25587.17       592.85 o                         
   0   1  -6      25876.95      26180.47       292.58 o                         
   0  -1   5       9011.49       9186.96       206.07 o                         
   0  -1   4       6650.87       6970.24       598.28 o                         
   0  -1   3          2.92         38.70        71.53 o                         
   0   1  -2      56419.36      59661.34       182.11 o                         
   0   1  -1      15900.59      17637.79       136.88 o                         
   0  -1  -1      26985.84      29028.21       247.19 o                         
   0   1   2      18761.20      20373.84       106.66 o                         
   0   1   3       3851.92       4047.93        90.63 o                         
   0   1   4       2672.63       2542.52       875.65 o                         
   0  -1  -5       3133.22       3431.16       168.56 o                         
   0  -1  -6      10096.09      10379.26       228.80 o                         
   0  -1  -7      14553.27      13099.41       602.37 o                         
   0   1   8      43749.33      44244.41       384.97 o                         
   0  -1  -9       8244.50       7588.83       293.89 o                         
   0   1  10       5888.40       5726.65       334.82 o                         
   0  -1 -11        102.31        429.90       285.36 o                         
   0  -1 -12      10449.21      10456.40       445.25 o                         
   0  -1 -13       5309.23       4752.42       579.97 o                         
   0  -1 -14      10046.05       9813.32       580.05 o                         
   0  -1 -15       3577.00       3156.43       532.56 o                         
   0   1  16      15895.47      15369.40       692.76 o                         
   0  -2  16       3112.30       3262.94       593.98 o                         
   0   2 -15       1339.50       1308.45       556.70 o                         
   0   2 -14       2314.31       2013.88       525.41 o                         
   0   2 -13       3480.36       3391.71       533.75 o                         
   0  -2  12      30438.93      30336.69       607.31 o                         
   0   2 -11       7121.60       6545.27       438.94 o                         
   0  -2  10       4489.99       4105.43       337.36 o                         
   0  -2   9      12492.67      12400.54       340.97 o                         
   0   2  -8       1322.14       1222.29       155.07 o                         
   0   2  -7       3035.25       2920.96       361.92 o                         
   0   2  -6      16316.18      16681.10       273.86 o                         
   0   2  -5      12209.31      11814.64       253.65 o                         
   0  -2   4      14763.62      14927.16       361.82 o                         
   0  -2   3      64035.70      66021.68       267.69 o                         
   0   2  -2      33075.94      35714.07       193.20 o                         
   0   2  -1       6105.11       6266.10       144.12 o                         
   0   2   0       3533.40       3816.00       259.49 o                         
   0   2   1       5639.45       5737.80       177.08 o                         
   0  -2  -2      49432.13      54088.81       205.81 o                         
   0   2   3       3193.57       3669.04        95.33 o                         
   0   2   4       7827.27       7984.99       448.68 o                         
   0  -2  -5      10046.73      10246.00       234.57 o                         
   0   2   6      25345.29      25367.23       332.18 o                         
   0  -2  -7      31561.48      29900.57       471.15 o                         
   0  -2  -8       1890.74       1909.83       191.88 o                         
   0   2   9       9433.42       8950.75       301.71 o                         
   0  -2 -10      14938.21      15001.19       427.11 o                         
   0   2  11       2954.70       2883.86       325.53 o                         
   0  -2 -12       3831.20       3401.32       367.60 o                         
   0   2  13        414.27        377.70       476.66 o                         
   0   2  14       8420.98       7895.50       543.11 o                         
   0   2  15       3313.67       3015.39       567.16 o                         
   0  -2 -16      18346.70      18052.03       788.59 o                         
   0  -3  16       1231.95       1411.26       562.86 o                         
   0   3 -15        282.05        588.68       582.99 o                         
   0   3 -14       5700.35       6064.39       564.95 o                         
   0   3 -13        688.07       1024.17       603.45 o                         
   0   3 -12      16500.47      15799.52       539.19 o                         
   0  -3  11      19832.77      18823.32       577.30 o                         
   0  -3  10       9944.12       9688.02       399.06 o                         
   0   3  -9        168.46        572.99       278.73 o                         
   0   3  -8       5830.79       6081.30       227.00 o                         
   0   3  -7        409.22        723.95       302.92 o                         
   0   3  -6       6136.53       6099.01       250.95 o                         
   0  -3   5      28409.65      28235.14       381.52 o                         
   0   3  -4     211527.34     210678.88       821.90 o                         
   0  -3   3       3972.99       4637.36       152.83 o                         
   0   3  -2        109.53        142.72       109.93 o                         
   0  -3   1       3060.61       3411.03       212.99 o                         
   0  -3   0      12906.03      14971.26       455.35 o                         
   0  -3  -1       2918.90       3178.39       203.65 o                         
   0  -3  -2       6080.01       6082.42       139.03 o                         
   0   3   3      64040.59      67657.07       329.88 o                         
   0  -3  -4      13217.42      13874.89       330.33 o                         
   0  -3  -5      11124.41      11217.47       248.30 o                         
   0  -3  -6      19247.82      19371.02       276.01 o                         
   0  -3  -7       3620.00       3456.19       261.68 o                         
   0  -3  -8        633.87        618.64       205.38 o                         
   0  -3  -9       5166.67       5009.22       288.45 o                         
   0  -3 -10      13793.53      13566.75       413.18 o                         
   0   3  11       8455.23       8873.77       402.82 o                         
   0  -3 -12      15058.16      15486.24       469.35 o                         
   0   3  13       4701.55       4820.05       513.66 o                         
   0   3  14      21709.52      21486.31       604.92 o                         
   0   3  15       7757.11       7239.02       624.79 o                         
   0  -3 -16       6906.95       6107.43       669.69 o                         
   0   4 -16       4486.43       4287.01       689.38 o                         
   0   4 -15       5662.97       5913.40       672.62 o                         
   0   4 -14        766.11       1072.66       556.21 o                         
   0   4 -13       4084.62       4130.82       775.35 o                         
   0  -4  12       1740.58       1810.08       449.64 o                         
   0  -4  11      16160.58      15621.10       562.44 o                         
   0   4 -10      29437.54      29178.09       541.48 o                         
   0  -4   9       1923.61       1708.21       288.34 o                         
   0   4  -8       2980.45       2781.01       217.49 o                         
   0  -4   7        739.10        713.67       304.11 o                         
   0  -4   6      44411.85      45048.85       545.78 o                         
   0  -4   5      35621.77      35811.16       494.84 o                         
   0  -4   4       2010.73       2123.88       227.59 o                         
   0   4  -3      11759.63      11719.90       226.44 o                         
   0   4  -2       4162.59       3877.69       198.13 o                         
   0  -4   1        488.61        854.74       339.04 o                         
   0  -4   0        291.89        735.41       427.46 o                         
   0  -4  -1        471.19        708.22       292.52 o                         
   0  -4  -2       1626.87       1686.76       166.14 o                         
   0   4   3         11.47         68.42       158.19 o                         
   0  -4  -4     214297.19     215513.27       899.69 o                         
   0   4   5      24213.61      24572.87       386.46 o                         
   0   4   6       6193.54       6323.99       231.88 o                         
   0  -4  -7        351.44        428.95       261.38 o                         
   0  -4  -8      10366.35      10478.73       227.94 o                         
   0   4   9      13816.46      14332.15       354.37 o                         
   0  -4 -10       4841.35       5052.50       349.36 o                         
   0   4  11       6190.42       6088.05       386.26 o                         
   0  -4 -12      25841.10      26664.88       571.96 o                         
   0  -4 -13       3625.79       4034.90       541.76 o                         
   0  -4 -14      13106.00      12851.68       580.00 o                         
   0  -4 -15       1433.14       1745.70       533.50 o                         
   0  -4 -16       2645.18       2196.86       566.00 o                         
   0   5 -15       2823.17       3640.29       710.87 o                         
   0   5 -14       3159.85       3294.81       641.06 o                         
   0  -5  13         13.16        316.75       675.98 o                         
   0   5 -12       2494.24       2843.10       543.41 o                         
   0   5 -11       4362.62       4032.43       487.39 o                         
   0  -5  10      10650.99      10666.24       480.30 o                         
   0   5  -9       9758.58       9832.17       394.73 o                         
   0  -5   8      24636.59      24118.40       424.71 o                         
   0   5  -7      13593.42      13516.76       391.95 o                         
   0  -5   6      42242.98      44060.41       579.49 o                         
   0   5  -5       3853.44       3762.10       288.37 o                         
   0  -5   4       1428.42       1338.13       270.52 o                         
   0   5  -3       7573.12       7622.60       278.87 o                         
   0  -5   2      20556.98      20480.81       381.62 o                         
   0  -5   1        255.93        385.98       416.74 o                         
   0   5   0        333.84       1203.13       450.46 o                         
   0   5   1        286.38        243.60       365.90 o                         
   0  -5  -2      26558.27      28141.37       342.23 o                         
   0   5   3      13652.51      13267.42       259.19 o                         
   0   5   4       2353.09       2388.29       234.26 o                         
   0   5   5      37293.14      37151.61       538.76 o                         
   0   5   6      42044.40      42897.62       496.57 o                         
   0  -5  -7        881.93        890.67       265.00 o                         
   0   5   8       7031.39       7368.07       234.06 o                         
   0   5   9        164.48        343.95       311.30 o                         
   0  -5 -10       8646.04       8897.73       399.31 o                         
   0   5  11      17227.35      17510.22       548.32 o                         
   0  -5 -12      19690.35      20100.69       599.90 o                         
   0  -5 -13        723.53        886.12       529.17 o                         
   0  -5 -14       1956.14       1805.29       509.77 o                         
   0   5  15       1517.46       1190.10       562.75 o                         
   0   5  16       3130.98       3293.12       641.74 o                         
   0  -6  15       3200.64       3707.95       696.40 o                         
   0   6 -14       3091.21       3140.25       631.09 o                         
   0   6 -13       2327.53       2641.10       719.41 o                         
   0  -6  12       3974.25       4478.67       556.29 o                         
   0  -6  11       3193.13       3276.16       470.90 o                         
   0  -6  10       3783.86       3590.11       406.97 o                         
   0  -6   9       9193.96       9339.48       396.35 o                         
   0   6  -7       8440.12       8790.92       386.69 o                         
   0  -6   6      11298.39      11952.07       413.50 o                         
   0  -6   5       4317.59       4483.64       346.67 o                         
   0  -6   4      16122.75      16156.90       422.68 o                         
   0  -6   3         11.32        100.83       245.65 o                         
   0  -6   2        109.79        208.81       272.26 o                         
   0  -6   1      17284.12      15632.69       570.88 o                         
   0   6   0        864.62       1108.78       491.63 o                         
   0  -6  -1      16461.27      15237.23       572.20 o                         
   0   6   2       8982.97       8280.44       351.78 o                         
   0  -6  -3       7309.18       7535.27       284.51 o                         
   0  -6  -4       1207.53       1147.98       289.13 o                         
   0  -6  -5       3770.21       3717.58       317.06 o                         
   0   6   6      44452.08      46639.29       532.74 o                         
   0  -6  -7      11379.78      11366.28       360.15 o                         
   0   6   8      13610.57      13472.34       334.19 o                         
   0   6   9       1778.73       1419.17       346.18 o                         
   0  -6 -10      29862.32      30986.21       663.14 o                         
   0   6  11      19302.21      18835.23       636.14 o                         
   0   6  12       1612.43       1862.63       494.78 o                         
   0   6  13       4286.49       4735.83       584.62 o                         
   0  -6 -14       4868.00       4823.33       567.29 o                         
   0   6  15        274.06        873.36       575.72 o                         
   0  -6 -16       1354.05       1556.75       647.73 o                         
   0   7 -14      12660.64      12371.35       788.72 o                         
   0   7 -13        735.66       1155.73       686.48 o                         
   0  -7  12       2376.02       2576.84       543.89 o                         
   0  -7  11       3883.78       3517.48       497.92 o                         
   0   7 -10      14606.53      14561.74       598.93 o                         
   0   7  -9      14521.35      14475.91       494.93 o                         
   0  -7   7      15877.08      15768.08       474.20 o                         
   0  -7   6      17844.99      17014.34       536.60 o                         
   0  -7   5       1757.30       1893.62       386.57 o                         
   0   7  -4       9919.23      10014.88       442.96 o                         
   0  -7   3       1062.19       1085.56       311.16 o                         
   0  -7   2        283.82        222.50       289.28 o                         
   0  -7   1      10234.55       9932.58       539.06 o                         
   0  -7   0      73783.81      66702.96      2141.70 o                         
   0  -7  -1       8567.73       9142.84       611.40 o                         
   0  -7  -2          0.27         65.46       308.03 o                         
   0   7   3       1332.41       1364.67       272.56 o                         
   0   7   4      17705.18      17605.28       418.47 o                         
   0  -7  -5       5086.02       5078.17       349.64 o                         
   0  -7  -6      12763.85      13030.64       470.67 o                         
   0  -7  -7       9462.61       9499.54       373.94 o                         
   0   7   8       9866.09      10415.81       356.05 o                         
   0   7   9       8798.90       9113.96       406.81 o                         
   0  -7 -10      12059.49      12262.99       507.30 o                         
   0  -7 -11       5202.19       5308.48       452.11 o                         
   0  -7 -12       2769.79       2951.74       540.60 o                         
   0  -7 -13         11.57        476.05       635.57 o                         
   0   7  14        806.97       1323.81       536.09 o                         
   0   7  15       4761.39       4790.87       672.92 o                         
   0   7  16       3881.53       4859.90       728.55 o                         
   0  -8  13       1228.49       1320.85       750.97 o                         
   0  -8  12       9228.97       8792.47       650.39 o                         
   0  -8  11      10001.18       9374.44       667.63 o                         
   0  -8  10       6157.46       5793.28       528.57 o                         
   0  -8   9        466.77       1008.63       463.21 o                         
   0   8  -8       2710.25       2655.06       342.18 o                         
   0   8  -7      12947.83      13004.46       526.23 o                         
   0  -8   6      34103.05      33672.06       767.68 o                         
   0   8  -5       3424.51       3415.74       492.99 o                         
   0   8  -4       7566.75       7078.65       526.96 o                         
   0  -8   3        807.19        825.64       338.00 o                         
   0  -8   2      17616.30      15460.92       457.41 o                         
   0   8  -1      16135.40      18027.35       649.09 o                         
   0  -8   0       3276.33       4931.04       581.61 o                         
   0  -8  -1      16435.90      18885.97       735.68 o                         
   0   8   2       3650.68       3371.12       405.30 o                         
   0   8   3        297.90        326.21       311.21 o                         
   0   8   4      10088.49      10594.76       387.07 o                         
   0  -8  -5       1473.76       1721.79       307.62 o                         
   0   8   6      15062.18      15121.78       563.48 o                         
   0   8   7      14044.73      14769.67       530.83 o                         
   0  -8  -8      80390.48      77883.20      1133.21 o                         
   0  -8  -9       8027.25       8276.28       448.81 o                         
   0  -8 -10       3369.53       3157.24       437.45 o                         
   0  -8 -11       3389.24       3402.34       449.82 o                         
   0   8  12       4255.69       4349.43       554.64 o                         
   0  -8 -13       2520.71       2266.28       690.25 o                         
   0  -8 -14       2778.59       3359.04       565.01 o                         
   0   8  15       2407.51       3007.24       669.61 o                         
   0  -9  13       6624.47       6679.08       909.30 o                         
   0  -9  12      16247.20      17686.93       840.75 o                         
   0  -9  11       2116.30       2228.65       659.40 o                         
   0   9 -10       1322.43       1614.78       554.95 o                         
   0  -9   9       1207.07       1760.85       546.82 o                         
   0  -9   8       2304.84       1680.98       390.70 o                         
   0  -9   7       6602.32       7208.09       545.11 o                         
   0   9  -6       2732.39       2749.58       514.82 o                         
   0  -9   5      16157.23      16718.98       765.32 o                         
   0   9  -4       7505.91       6977.60       595.94 o                         
   0   9  -3        829.89        628.87       374.74 o                         
   0   9  -2       7855.38       7731.03       421.87 o                         
   0   9  -1      14827.75      16692.37       669.84 o                         
   0   9   0        481.64        735.20       575.79 o                         
   0   9   1      14740.75      16832.06       756.41 o                         
   0   9   2      15658.92      15677.96       564.49 o                         
   0  -9  -3       1165.46       1053.98       299.34 o                         
   0   9   4       7759.45       7107.06       435.92 o                         
   0  -9  -5       3141.11       3088.61       416.74 o                         
   0  -9  -6      35427.07      36997.12       834.02 o                         
   0   9   7      15155.09      14563.46       627.35 o                         
   0  -9  -8        579.54       1849.43      1604.39 o                         
   0   9   9      15900.21      15530.12       532.94 o                         
   0   9  10      13245.12      13201.55       602.30 o                         
   0   9  11       4090.65       3982.68       535.84 o                         
   0  -9 -12       2808.74       3017.19       561.37 o                         
   0   9  13        852.75       1373.55       724.46 o                         
   0   9  14       2746.73       3221.67       720.30 o                         
   0   9  15       2974.98       3298.51       733.94 o                         
   0 -10  12      12510.75      12794.17       850.35 o                         
   0  10 -11       2087.19       2155.13       736.23 o                         
   0  10 -10       3662.64       3326.12       737.24 o                         
   0 -10   9       1164.66       1541.59       633.50 o                         
   0  10  -8        826.88        896.72       434.27 o                         
   0  10  -7        613.04        691.33       576.19 o                         
   0  10  -6        329.87        160.34       574.81 o                         
   0 -10   5       5476.24       4996.62       645.43 o                         
   0 -10   4      39813.13      34648.05       932.33 o                         
   0  10  -3       6622.08       6386.21       462.41 o                         
   0 -10   2       1979.34       1944.44       396.89 o                         
   0  10  -1       3306.81       3782.34       535.68 o                         
   0 -10  -1       3947.72       4761.01       704.17 o                         
   0  10   2       2167.87       1850.94       459.43 o                         
   0  10   3        162.39        210.68       389.14 o                         
   0  10   4       7008.95       6267.46       503.47 o                         
   0 -10  -5      15137.97      16099.07       743.50 o                         
   0  10   6       3262.43       2694.78       508.51 o                         
   0 -10  -7       7885.56       8418.46       604.90 o                         
   0 -10  -8        512.28        514.96       372.89 o                         
   0  10   9        506.65        601.89       463.98 o                         
   0  10  10       6521.60       6370.81       550.87 o                         
   0 -10 -11       8618.73       8602.23       639.78 o                         
   0 -10 -12       8397.76       9580.65       674.37 o                         
   0  10  13       1333.34       1631.59       709.43 o                         
   0  10  14      13828.03      13381.47       827.69 o                         
   0  11 -11       6569.29       6847.28       925.70 o                         
   0  11 -10      14215.60      13670.29       986.57 o                         
   0  11  -9        263.46        875.62       779.09 o                         
   0  11  -8        188.56        450.42       524.93 o                         
   0  11  -7         87.05        312.65       717.70 o                         
   0  11  -6       6719.21       6102.50       707.40 o                         
   0 -11   5       5731.78       4781.82       664.54 o                         
   0 -11   4       3082.17       3053.10       580.11 o                         
   0 -11   3       8926.72       8711.41       506.95 o                         
   0 -11   1        503.17       1215.65       532.30 o                         
   0  11   0      15385.52      17059.29       861.54 o                         
   0 -11  -1        478.95       1422.63       673.58 o                         
   0  11   2      10146.67      14032.49      2032.75 o                         
   0 -11  -3      10813.16      10858.49       539.80 o                         
   0  11   4      38194.64      34972.71       878.13 o                         
   0 -11  -5       4616.06       4353.88       656.17 o                         
   0 -11  -6        362.81         31.88       566.36 o                         
   0 -11  -7        719.92        740.85       622.22 o                         
   0 -11  -8       4879.22       4295.87       499.66 o                         
   0 -11  -9       1225.45       1457.14       525.54 o                         
   0 -11 -10       1571.37       1945.94       551.63 o                         
   0  11  11       2178.60       2260.51       593.26 o                         
   0 -11 -12      15201.54      17242.76       802.98 o                         
   0  11  13       6053.48       6586.49       835.89 o                         
   0 -12  10       3207.35       3771.12      1001.85 o                         
   0  12  -9       6380.81       6559.53       956.35 o                         
   0 -12   8       2768.48       2429.44       603.27 o                         
   0  12  -7       1921.03       1723.30       791.09 o                         
   0 -12   6       1120.51        873.99       732.87 o                         
   0  12  -5       2667.66       3258.98       743.93 o                         
   0  12  -4       1072.35        997.05       638.53 o                         
   0 -12   3       3946.77       4514.54       483.40 o                         
   0  12  -1         90.41        209.76       548.23 o                         
   0  12   0      18912.57      20957.49      1036.56 o                         
   0  12   1         82.16        779.24       655.86 o                         
   0  12   2      32998.32      38512.23      3976.04 o                         
   0 -12  -3       6058.94       6624.63       576.81 o                         
   0  12   4       2990.52       2825.52       720.82 o                         
   0 -12  -5       6336.13       4620.75       702.45 o                         
   0 -12  -6       5743.88       5693.82       700.45 o                         
   0 -12  -7         98.20        298.87       714.73 o                         
   0 -12  -8       1073.23        949.94       523.49 o                         
   0  12   9       1333.82       1659.55       590.70 o                         
   0  12  10       3074.66       3694.10       666.47 o                         
   0 -12 -11       2034.40       2165.04       710.63 o                         
   0 -12 -12      14814.70      15011.81       850.07 o                         
   0  13  -9       2712.23       2904.39       960.05 o                         
   0  13  -8       4536.89       4341.98       664.93 o                         
   0 -13   7       1167.99       1765.87       773.30 o                         
   0 -13   6        168.31        573.81       768.69 o                         
   0  13  -5       1229.22       1280.01       738.41 o                         
   0  13  -4      12021.87      12848.14       789.93 o                         
   0  13  -3       1217.34       1467.44       493.25 o                         
   0  13  -2        894.74       1333.12       454.88 o                         
   0  13  -1       1354.60       2302.56       620.43 o                         
   0 -13   0      15889.86      17777.69       907.94 o                         
   0  13   1       1294.51       1773.74       690.34 o                         
   0 -13  -2       2973.86       3717.82       535.19 o                         
   0  13   3      10618.09      11802.84       661.48 o                         
   0  13   4        970.26       1311.95       757.50 o                         
   0 -13  -5       2363.88       2397.61       746.45 o                         
   0  13   6       1286.65       1100.92       760.04 o                         
   0 -13  -7       1613.72       1995.41       788.65 o                         
   0 -13  -8       1054.62       1196.12       579.80 o                         
   0  13   9        248.64        808.15       745.79 o                         
   0 -13 -10      15707.29      15438.18       970.05 o                         
   0 -13 -11       7049.60       6772.90       902.23 o                         
   0  14  -7       3523.88       4029.24       868.79 o                         
   0 -14   6       3520.64       4351.77       815.85 o                         
   0 -14   5       2125.80       2410.54       792.41 o                         
   0  14  -4       4834.31       5947.80       776.43 o                         
   0 -14   3         31.02        358.70       538.83 o                         
   0  14  -2        775.78       2620.50      2506.95 o                         
   0 -14   1       8225.65       9927.05       751.34 o                         
   0 -14   0      24199.01      27453.66      1141.96 o                         
   0 -14  -1       7763.66       9384.40       819.30 o                         
   0  14   2        696.28        970.88      2212.72 o                         
   0  14   3        693.57        228.21       552.83 o                         
   0  14   4      12234.70      13291.03       909.83 o                         
   0  14   5       1126.65       1049.72       760.53 o                         
   0 -14  -6        195.85        227.06       801.42 o                         
   0 -14  -7       1023.92        874.53       895.30 o                         
   0 -14  -8       1914.43       1302.82       697.42 o                         
   0 -14  -9       6909.90       6951.58       875.55 o                         
   0 -14 -10       3686.41       3788.18       875.06 o                         
   0 -15   4      16372.60       5359.36       951.34 o                         
   0  15  -3        806.31        950.54       566.03 o                         
   0  15  -2       9996.04      11581.72      2386.58 o                         
   0  15  -1       4139.44       5351.26       856.81 o                         
   0  15   0       2352.42       3189.33       790.35 o                         
   0  15   1       4651.19       5958.19       783.65 o                         
   0  15   2       9008.51       9765.75      1871.57 o                         
   0  15   3        862.90       1264.57       576.29 o                         
   0 -15  -4       4828.95       5227.34       840.76 o                         
   0  15   5       2358.77       2253.56       793.90 o                         
   0 -15  -6       2995.31       3433.91       865.33 o                         
   0  15   7       3839.63       4274.92       947.58 o                         
   0  15   8       5505.56       4502.44       778.87 o                         
   0  16  -2       3963.50       2948.44      1613.65 o                         
   0  16  -1       5330.20       6770.15       938.68 o                         
   0  16   0          6.42        591.18       834.28 o                         
   0  16   1       4725.22       5905.84       864.09 o                         
   0 -16  -2       2015.45       3096.30      1131.54 o                         
   0 -16  -3        173.76        599.79       638.03 o                         
   0 -16  -4       5015.89       6256.54       968.42 o                         
   0 -16  -5        334.42        721.39       928.92 o                         
   0 -16  -6      13694.48      18147.09      1490.90 o                         
   1 -16  -5       4544.69       5494.60       924.16 o                         
   1 -16  -4         39.59        375.27       652.92 o                         
  -1  16   3       3739.13       5775.55       870.67 o                         
  -1  16   2        719.54        797.14       799.26 o                         
   1 -16  -1       4526.44       5012.88       840.84 o                         
  -1  16   0      11217.69      13151.01       959.07 o                         
   1 -16   1        712.61        660.43       632.57 o                         
   1 -15  -8       1356.60       2343.59      1055.53 o                         
  -1  15   7       5785.93       5287.71       954.07 o                         
  -1  15   6         29.48        696.49       787.47 o                         
  -1  15   5       2237.31       3125.85       810.20 o                         
  -1  15   4        828.51       1007.45       626.96 o                         
   1 -15  -3       1399.34       2072.94       819.72 o                         
   1 -15  -2       1869.74       3006.61       745.92 o                         
  -1  15   1      18965.94      21268.94      1148.99 o                         
   1 -15   0       1281.25       1825.01       760.29 o                         
  -1  15  -1       1179.75       1973.14       566.06 o                         
  -1  15  -2        623.81       1857.53      1740.33 o                         
   1 -15   3       6624.10       8391.16       836.79 o                         
  -1  15  -4         71.28        794.79       812.48 o                         
   1 -15   5       1821.33       2672.08       933.74 o                         
  -1  14  10       3875.89       3912.43       912.62 o                         
   1 -14  -9       1106.43        851.16       727.65 o                         
   1 -14  -8       7177.72       6413.97      1011.38 o                         
  -1  14   7       7658.94       6616.86       884.67 o                         
   1 -14  -6       3434.37       2988.98       774.02 o                         
   1 -14  -5       4440.23       5516.07       778.50 o                         
  -1  14   4        298.09        577.20       539.34 o                         
  -1  14   3      11494.84      12328.33       763.39 o                         
  -1  14   2       8909.89      11114.37       881.95 o                         
  -1  14   1        159.10        164.79       705.72 o                         
   1 -14   0       1657.44       2278.12       714.88 o                         
  -1  14  -1       9036.03      10262.19       589.79 o                         
  -1  14  -3       2360.97       2642.84       784.84 o                         
   1 -14   4        516.58       1075.17       735.28 o                         
  -1  14  -5       4059.75       5096.07       885.56 o                         
   1 -14   6       1747.19       1915.82       973.09 o                         
  -1  14  -7       6982.03       6800.66       834.57 o                         
   1 -13 -11        615.41       1105.85       772.03 o                         
  -1  13  10       3579.61       3665.04       770.00 o                         
  -1  13   9       2071.10       1939.91       568.94 o                         
  -1  13   8       1239.80       1672.63       834.02 o                         
   1 -13  -7       8881.00       8670.72       839.24 o                         
   1 -13  -6       2517.03       1417.30       685.49 o                         
  -1  13   5      22021.42      19984.39       923.95 o                         
  -1  13   4       4118.32       4074.37       544.48 o                         
   1 -13  -3      11486.35      13156.81       789.51 o                         
   1 -13  -2       3426.19       4398.53       728.62 o                         
  -1  13   1       2439.61       2406.93       703.09 o                         
   1 -13   0       4837.50       5826.89       646.67 o                         
  -1  13  -1       3516.56       4105.07       483.82 o                         
  -1  13  -2        219.06        358.38       454.65 o                         
  -1  13  -3        325.42        840.42       661.77 o                         
  -1  13  -4        248.08        285.92       640.16 o                         
  -1  13  -5       9705.52       9412.55       847.54 o                         
   1 -13   6       2488.08       1827.60       855.01 o                         
   1 -13   7        276.87        368.00       615.58 o                         
  -1  13  -8       7291.34       6342.92       975.18 o                         
  -1  12  12        248.94        478.06       679.11 o                         
   1 -12 -11       6046.38       6710.75       760.07 o                         
  -1  12  10       2018.36       2274.55       620.96 o                         
  -1  12   9        161.22        360.64       488.49 o                         
   1 -12  -8        447.01        887.33       693.86 o                         
  -1  12   7       2929.89       2672.41       650.64 o                         
   1 -12  -6        408.44        166.97       616.11 o                         
  -1  12   5      40215.84      34800.29       950.47 o                         
   1 -12  -4      11425.64      10052.66       609.54 o                         
  -1  12   3       2668.86       3616.84       731.33 o                         
  -1  12   2       2291.61       2603.06       638.18 o                         
  -1  12   1      10911.36      12883.76       807.87 o                         
   1 -12   0        309.69        948.77       555.74 o                         
  -1  12  -1       1384.31       1816.95       430.09 o                         
  -1  12  -2         96.82        218.43       455.15 o                         
   1 -12   3      11327.93      12233.27       724.84 o                         
   1 -12   4       8652.27       9011.84       763.30 o                         
  -1  12  -5        266.83        -73.89       679.88 o                         
  -1  12  -6       2119.44       2179.32       768.59 o                         
  -1  12  -8        299.40        185.08       874.26 o                         
  -1  12  -9      10416.27       9905.10      1079.95 o                         
   1 -12  10       3332.56       3446.06       987.55 o                         
   1 -11 -13       2000.55       2277.66       707.87 o                         
   1 -11 -12       7347.61       7721.58       754.81 o                         
   1 -11 -11       9040.44       9760.12       744.56 o                         
   1 -11 -10       1787.28       1980.47       556.65 o                         
  -1  11   9        180.12         59.68       416.08 o                         
   1 -11  -8       4467.21       4947.21       634.73 o                         
   1 -11  -7      11579.25      11732.03       708.24 o                         
  -1  11   6       6117.99       6175.81       642.92 o                         
   1 -11  -5        812.57        705.82       570.08 o                         
  -1  11   4        510.45        831.81       444.12 o                         
   1 -11  -3      30448.71      34716.93      1090.99 o                         
  -1  11   2       2680.12       2937.51       678.77 o                         
  -1  11   1       8723.02       9266.26       687.89 o                         
  -1  11   0         41.62        559.89       538.43 o                         
  -1  11  -1       2832.04       3151.37       424.44 o                         
  -1  11  -2       1107.97       1285.17       427.14 o                         
   1 -11   3      19406.24      19367.91       765.97 o                         
   1 -11   4      10728.62       9580.53       736.95 o                         
   1 -11   5       3600.18       2903.23       689.32 o                         
   1 -11   6        116.67        311.94       706.01 o                         
   1 -11   8         42.86        226.91       770.53 o                         
   1 -11   9       1252.22       1488.16       726.32 o                         
  -1  11 -10       2051.99       3015.44       772.95 o                         
   1 -11  11      24315.46      26092.28      1078.15 o                         
   1 -10 -14       2033.18       2619.27       812.09 o                         
   1 -10 -13       4642.35       5241.25       679.14 o                         
  -1  10  12       2138.39       2298.91       616.30 o                         
   1 -10 -11       8991.53       9094.58       639.39 o                         
   1 -10 -10        700.05        877.16       502.61 o                         
  -1  10   9      12498.78      12388.74       501.77 o                         
  -1  10   8       9752.11      10330.83       618.99 o                         
  -1  10   7       6577.70       6927.08       641.07 o                         
   1 -10  -6       3019.97       3265.31       529.56 o                         
   1 -10  -5       5821.31       5699.60       506.01 o                         
  -1  10   4       3408.45       3230.56       378.53 o                         
   1 -10  -3      25522.32      26128.54       795.95 o                         
   1 -10  -2       7956.74       8434.74       702.71 o                         
   1 -10  -1      10227.55      11733.74       721.40 o                         
   1 -10   0        903.06       1448.79       513.54 o                         
  -1  10  -1      11055.34      11225.52       508.64 o                         
  -1  10  -2        102.92        364.21       395.88 o                         
   1 -10   3      10787.82       9586.39       617.54 o                         
  -1  10  -4       7034.14       5759.25       671.35 o                         
   1 -10   5      17709.51      17198.02       799.00 o                         
   1 -10   6       5047.94       4499.78       796.92 o                         
   1 -10   8       1163.97       1337.82       625.67 o                         
  -1  10  -9      14146.89      14389.87       833.29 o                         
   1 -10  10       7254.27       7911.68       736.80 o                         
  -1  10 -11      15647.49      17735.85       860.88 o                         
   1  -9 -14       3062.33       4098.34       775.15 o                         
  -1   9  13       7146.60       6751.42       706.94 o                         
   1  -9 -12       1112.21       1054.97       519.80 o                         
  -1   9  11       3987.35       3829.95       520.59 o                         
  -1   9  10        548.04        833.62       454.45 o                         
   1  -9  -9       6856.87       7429.99      1782.46 o                         
  -1   9   8      12591.02      12787.63       527.08 o                         
   1  -9  -7       1036.61        864.62       452.09 o                         
   1  -9  -6      12028.49      11617.76       586.71 o                         
   1  -9  -5      10768.30      10794.33       480.71 o                         
  -1   9   4        924.12       1169.03       323.52 o                         
  -1   9   3      17016.96      14937.89       575.33 o                         
   1  -9  -2      11230.71       9280.34       638.44 o                         
   1  -9  -1      39132.16      43347.16      1365.70 o                         
   1  -9   0       1828.37       2479.67       511.39 o                         
  -1   9  -1        571.47        802.25       370.35 o                         
   1  -9   2       7638.51       7043.96       435.15 o                         
   1  -9   3       1340.59       1454.24       544.78 o                         
  -1   9  -4       8195.63       6902.33       625.86 o                         
  -1   9  -5       7481.00       7291.71       585.67 o                         
  -1   9  -6        489.94       1034.35       816.08 o                         
  -1   9  -8       1878.51       2441.40       559.61 o                         
  -1   9  -9      21508.69      21448.65       841.17 o                         
  -1   9 -10       2472.02       3316.92       595.27 o                         
   1  -9  11       2352.93       2750.18       602.23 o                         
  -1   9 -12       4448.83       4755.81      1975.66 o                         
   1  -9  13       4324.16       8370.61       849.53 o                         
  -1   8  15       9910.43      10748.73       745.14 o                         
  -1   8  14       2977.10       2667.66       688.44 o                         
  -1   8  13       8618.62       8730.78       659.89 o                         
   1  -8 -12        938.54       1072.26       452.91 o                         
  -1   8  11      19451.15      19391.84       640.19 o                         
  -1   8  10       2396.86       2672.71       419.91 o                         
  -1   8   9      16667.92      16786.89      1024.90 o                         
   1  -8  -8       1544.80       1807.22       399.24 o                         
   1  -8  -7      36970.32      36015.01       809.08 o                         
  -1   8   6      14356.90      14726.00       552.01 o                         
  -1   8   5        900.19       1359.50       350.25 o                         
   1  -8  -4       1211.58       1340.72       261.44 o                         
   1  -8  -3       2968.08       3259.56       439.55 o                         
   1  -8  -2       1477.68       1485.62       489.21 o                         
  -1   8   1      45712.78      42822.20      2019.42 o                         
   1  -8   0      67344.77      76091.82      1148.33 o                         
   1  -8   1        844.24        775.43       333.85 o                         
   1  -8   2          1.38        -41.04       342.85 o                         
  -1   8  -3      16170.12      14696.07       598.77 o                         
   1  -8   4        515.93        565.07       353.11 o                         
   1  -8   5        556.15        670.18       467.09 o                         
   1  -8   6       9389.38       9526.24       545.80 o                         
   1  -8   8      12904.70      13138.46       576.96 o                         
   1  -8   9       2783.39       3156.72       492.22 o                         
   1  -8  10        654.68       1226.10       492.59 o                         
  -1   8 -11       3801.16       4350.56       572.24 o                         
  -1   8 -12       2260.54       2055.46      1463.13 o                         
   1  -8  13       5775.73       6465.15       741.06 o                         
  -1   7  15       5799.19       6050.24       666.98 o                         
  -1   7  14        817.20       1405.35       649.63 o                         
  -1   7  13      20023.72      20610.73       703.64 o                         
   1  -7 -12         72.45        258.95       427.42 o                         
  -1   7  11       7375.98       7863.86       507.07 o                         
  -1   7  10       4437.70       4346.05       401.52 o                         
   1  -7  -9      10772.89      12533.79      1273.39 o                         
  -1   7   8      10501.21      10326.05       426.35 o                         
   1  -7  -7      29267.93      29655.09       624.98 o                         
  -1   7   6       1375.18       1580.50       367.19 o                         
   1  -7  -5       3386.96       3770.81       313.21 o                         
   1  -7  -4       2176.87       2414.58       229.84 o                         
  -1   7   3       7900.38       8160.58       443.70 o                         
   1  -7  -2       5454.02       4643.24       424.82 o                         
  -1   7   1      14008.38      14567.75       864.45 o                         
   1  -7   0      21994.43      23632.49       611.66 o                         
   1  -7   1      51060.40      45616.30       699.22 o                         
  -1   7  -3      23669.89      23153.03       565.83 o                         
  -1   7  -4       4027.94       3258.90       275.16 o                         
  -1   7  -5      19509.05      19569.83       573.56 o                         
   1  -7   6      25995.10      26240.55       585.31 o                         
  -1   7  -8       8899.65       9006.06       473.78 o                         
   1  -7   9       1531.73       1392.67       385.32 o                         
   1  -7  10        346.31        795.80       446.84 o                         
   1  -7  11       3517.16       3852.10       489.59 o                         
  -1   7 -12       1226.83       1229.47      1447.73 o                         
   1  -7  13         48.76        474.06       633.26 o                         
  -1   7 -14       3548.47       3442.27       712.02 o                         
   1  -6 -16       1841.94       1784.34       665.98 o                         
   1  -6 -15        903.81       1035.34       607.93 o                         
  -1   6  14       1411.91       1657.74       605.46 o                         
  -1   6  13       6397.74       6489.97       565.51 o                         
  -1   6  12      12876.49      13366.34       609.05 o                         
  -1   6  11      10777.92      11275.09       571.90 o                         
  -1   6  10       9596.26       9744.75       422.94 o                         
   1  -6  -9      15837.29      15575.50       616.46 o                         
  -1   6   8       9298.56       9141.37       391.38 o                         
  -1   6   7      12348.24      12496.88       427.37 o                         
   1  -6  -6       6250.37       6113.79       348.82 o                         
   1  -6  -5      28226.59      27342.29       452.32 o                         
   1  -6  -4       4716.77       4690.15       189.34 o                         
   1  -6  -3       5870.80       5766.62       344.21 o                         
  -1   6   2      13805.77      13362.59       456.17 o                         
  -1   6   1       3215.81       2742.35       468.52 o                         
   1  -6   0      26487.30      29345.35       767.32 o                         
   1  -6   1       8352.06       8044.33       361.06 o                         
  -1   6  -2       7791.12       6894.16       294.01 o                         
   1  -6   3      39772.95      39867.28       585.24 o                         
  -1   6  -4        505.21        586.20       319.44 o                         
  -1   6  -5      46998.43      48161.06       706.28 o                         
   1  -6   6       5586.98       5791.54       392.62 o                         
   1  -6   8       1226.28       1334.45       360.45 o                         
  -1   6  -9      13533.27      13769.31       539.46 o                         
   1  -6  10        889.46       1200.67       420.90 o                         
  -1   6 -11       1558.90       1589.17       470.50 o                         
  -1   6 -12         15.03        382.13       645.85 o                         
  -1   6 -13       6651.10       6940.19       682.76 o                         
  -1   6 -14       2723.99       3184.97       745.70 o                         
  -1   6 -15       9646.90       9990.71       948.13 o                         
   1  -5 -16       3451.93       3953.58       653.98 o                         
  -1   5  15       4926.37       4845.22       588.83 o                         
  -1   5  14       1174.13       1385.06       542.30 o                         
  -1   5  13       7733.28       8274.91       538.68 o                         
  -1   5  12       1852.33       2029.04       394.18 o                         
  -1   5  11      45507.67      46234.92       747.28 o                         
   1  -5 -10       1754.90       1522.54       353.82 o                         
   1  -5  -9      27479.27      28027.75       833.40 o                         
   1  -5  -8        626.99       1030.66       311.03 o                         
   1  -5  -7       5838.53       5246.73       299.50 o                         
  -1   5   6       1028.71       1149.32       227.21 o                         
  -1   5   5      17352.30      17415.38       378.11 o                         
   1  -5  -4      51648.37      51690.72       374.26 o                         
  -1   5   3       2904.67       2644.11       319.19 o                         
  -1   5   2       9770.75      10041.59       360.22 o                         
  -1   5   1      25017.32      23838.60       680.91 o                         
  -1   5   0       1263.57       1372.80       345.33 o                         
  -1   5  -1       7660.20       7752.86       309.97 o                         
   1  -5   2         18.36         51.95       197.68 o                         
  -1   5  -3     109786.08     110989.21       800.79 o                         
   1  -5   4       7349.26       7311.59       369.48 o                         
   1  -5   5       8708.14       8604.71       345.02 o                         
   1  -5   6       6351.91       6386.12       417.00 o                         
  -1   5  -7       5868.28       6508.26      1384.98 o                         
  -1   5  -8      18314.63      17981.11       456.83 o                         
   1  -5   9       2650.03       2763.72       372.13 o                         
  -1   5 -10       4224.76       4586.10       437.85 o                         
  -1   5 -11       5260.64       5044.93       475.19 o                         
  -1   5 -12        385.25       1473.24      1329.77 o                         
   1  -5  13       9946.40       9980.00       624.17 o                         
  -1   5 -14       4468.67       5107.91       702.04 o                         
   1  -5  15       3308.60       3810.09       785.16 o                         
   1  -4 -16        114.36        356.67       582.13 o                         
  -1   4  15       3218.58       2848.10       547.72 o                         
   1  -4 -14       2923.88       2791.02       528.24 o                         
   1  -4 -13       7527.05       7261.11       477.99 o                         
  -1   4  12       5502.92       5540.71       433.03 o                         
   1  -4 -11      27977.01      28788.42       573.55 o                         
  -1   4  10       3853.89       3519.89       343.94 o                         
   1  -4  -9      12234.78      13034.93      1175.87 o                         
   1  -4  -8       1818.65       2073.08       263.53 o                         
  -1   4   7      14343.22      14750.46       302.58 o                         
   1  -4  -6       5302.58       5311.22       212.66 o                         
  -1   4   5       3960.42       3640.29       234.99 o                         
   1  -4  -4        609.77        807.69       128.98 o                         
  -1   4   3      49705.40      47960.64       681.79 o                         
  -1   4   2      15325.39      15614.13       318.73 o                         
  -1   4   1      13487.31      13025.27       400.86 o                         
   1  -4   0      23278.70      24071.41       519.99 o                         
   1  -4   1      15945.19      15757.89       295.26 o                         
  -1   4  -2      23209.55      22916.56       281.92 o                         
   1  -4   3      88660.38      89410.42       619.98 o                         
  -1   4  -4      54726.21      53208.95       642.88 o                         
  -1   4  -5       8516.96       8419.01       335.38 o                         
   1  -4   6       1492.93       1857.04       528.44 o                         
  -1   4  -7      12555.01      11624.09      1379.91 o                         
  -1   4  -8        946.23        849.09       274.34 o                         
  -1   4  -9       1402.55       1249.84       301.33 o                         
  -1   4 -10       6107.68       6128.70       413.78 o                         
   1  -4  11      13237.91      13060.04       496.36 o                         
  -1   4 -12       8292.38       8485.25      1189.82 o                         
   1  -4  13        794.32       1619.55       492.48 o                         
  -1   4 -14       1490.97       1741.52       561.88 o                         
   1  -4  15       5465.92       5210.18       686.03 o                         
   1  -3 -16       5813.10       5814.20       681.60 o                         
  -1   3  15       7352.20       6300.06       631.96 o                         
  -1   3  14      13171.24      12616.83       605.40 o                         
   1  -3 -13       4566.06       4772.24       453.70 o                         
  -1   3  12      16802.39      16535.94       511.80 o                         
  -1   3  11       4368.75       4498.08       352.61 o                         
  -1   3  10       6227.40       5891.96       350.08 o                         
  -1   3   8       7698.05       7951.53       284.69 o                         
   1  -3  -7       3998.34       4001.24       226.06 o                         
   1  -3  -6      32008.91      34159.14       375.59 o                         
  -1   3   5      24026.12      25345.67       550.92 o                         
   1  -3  -4       5656.51       5858.01       141.87 o                         
  -1   3   3      66769.61      57759.77      3240.68 o                         
  -1   3   2       5271.42       5028.54       144.53 o                         
  -1   3   1      21570.88      22837.49       321.13 o                         
  -1   3   0      13772.62      14854.10       259.78 o                         
  -1   3  -1      14008.18      13702.58       159.30 o                         
   1  -3   2         93.09        184.84       126.78 o                         
   1  -3   3      16551.71      17859.55       366.47 o                         
   1  -3   4       2528.15       2513.96       194.70 o                         
  -1   3  -5     112896.77     117127.15       676.47 o                         
   1  -3   6       9504.70       9629.41       705.16 o                         
   1  -3   7       9451.77       9831.12       256.87 o                         
   1  -3   8        851.22       1096.19       290.89 o                         
  -1   3  -9       7835.30       7897.87       367.24 o                         
  -1   3 -10      12862.58      13058.85       486.76 o                         
   1  -3  11      16025.29      16071.28       482.42 o                         
   1  -3  12       3291.57       3451.05      1193.82 o                         
  -1   3 -13       1600.78       1847.56       496.71 o                         
  -1   3 -14       1396.57       1825.10       553.17 o                         
  -1   3 -15       9656.78       9469.93       722.76 o                         
  -1   3 -16        431.48        559.88       653.32 o                         
  -1   2  16       2514.19       1834.33       575.43 o                         
   1  -2 -15      19323.35      17226.45       700.61 o                         
  -1   2  14        377.06        177.59       535.67 o                         
   1  -2 -13       9303.96       9150.93       494.00 o                         
   1  -2 -12       1726.70       1537.87       358.38 o                         
  -1   2  11       4687.55       4602.29       347.46 o                         
  -1   2  10       1421.64       1006.98       297.99 o                         
   1  -2  -9        427.86        449.81       175.02 o                         
  -1   2   8      54828.49      54290.19       456.86 o                         
   1  -2  -7       7009.78       6656.51       248.82 o                         
   1  -2  -6       7355.27       7699.24       255.27 o                         
  -1   2   5      69760.84      70085.85       779.68 o                         
   1  -2  -4        352.24        567.85        81.17 o                         
   1  -2  -3      17771.20      18416.70      1460.66 o                         
   1  -2  -2      13896.51      14247.71       141.70 o                         
   1  -2  -1      99335.29     107496.99       455.01 o                         
   1  -2   0      20382.63      21490.82       218.69 o                         
   1  -2   1         75.92        181.09        85.16 o                         
  -1   2  -2       2565.25       2833.33        99.65 o                         
  -1   2  -3      14688.13      14780.61       234.50 o                         
   1  -2   4      25373.64      26742.66       333.87 o                         
  -1   2  -5      15029.58      15660.26       253.53 o                         
   1  -2   6      14201.20      15070.93      1391.70 o                         
   1  -2   7       5330.43       5079.36       195.70 o                         
  -1   2  -8       3660.17       3795.50       286.90 o                         
  -1   2  -9      18237.00      18297.39       468.33 o                         
   1  -2  10      12971.47      12530.03       447.80 o                         
  -1   2 -11       8315.76       8090.24       388.17 o                         
  -1   2 -12      11069.46      10288.77      1789.98 o                         
  -1   2 -13      16681.00      16739.79       605.16 o                         
  -1   2 -14       2070.13       2028.45       523.00 o                         
  -1   2 -15       5851.51       5654.41       646.12 o                         
  -1   2 -16        762.46       1033.68       637.29 o                         
  -1   1  16       2329.76       2161.56       570.93 o                         
  -1   1  15      16481.56      15725.92       654.77 o                         
  -1   1  14       2258.58       2028.34       545.28 o                         
  -1   1  13       5818.81       5466.73       497.01 o                         
  -1   1  12       2326.52       1823.62       359.62 o                         
   1  -1 -11       1800.38       1662.89       314.18 o                         
   1  -1 -10       2599.43       2747.89       317.58 o                         
  -1   1   9       3290.60       3126.88       187.62 o                         
  -1   1   8       6555.63       6211.38       263.39 o                         
   1  -1  -7      68477.30      69631.59       531.05 o                         
   1  -1  -6       5950.03       6002.23       186.59 o                         
   1  -1  -5      39024.55      40218.65       649.77 o                         
  -1   1   4        873.50        925.83        85.03 o                         
   1  -1  -3      38600.27      40108.46      1365.92 o                         
   1  -1  -2      26676.16      28573.10       275.54 o                         
  -1   1   1      47189.62      50287.82       229.94 o                         
  -1   1   0      42931.13      36651.23      1216.90 o                         
   1  -1   1        816.89        812.79        62.15 o                         
  -1   1  -2       2886.97       2982.29        85.74 o                         
   1  -1   3      17080.54      17321.61       369.72 o                         
  -1   1  -4       2960.79       3380.06       191.36 o                         
  -1   1  -5        506.95        604.18       185.49 o                         
   1  -1   6       3409.02       3546.43      1164.92 o                         
   1  -1   7      24084.99      24522.45       334.59 o                         
  -1   1  -8        214.53        401.97       245.56 o                         
   1  -1   9       5713.05       5728.56       341.54 o                         
  -1   1 -10      11120.02      11025.00       432.29 o                         
  -1   1 -11      16869.91      16268.37       471.21 o                         
   1  -1  12      16348.16      16540.34      1504.12 o                         
  -1   1 -13       7795.35       7530.43       497.05 o                         
   1  -1  14        742.14        700.87       484.20 o                         
   1  -1  15      11954.46      11321.97       720.58 o                         
  -1   1 -16        936.65       1318.40       620.01 o                         
   1   0 -16       4877.01       4850.74       625.22 o                         
   1   0 -15       7330.35       6496.52       570.53 o                         
   1   0 -14        347.81        406.92       530.70 o                         
   1   0 -13      11016.85      10537.88       521.24 o                         
   1   0 -12       1581.30       1478.97       369.46 o                         
  -1   0  11       5555.66       5234.67       407.87 o                         
   1   0 -10       1522.69       1123.32       333.89 o                         
  -1   0   9       8332.98       8384.04       274.26 o                         
   1   0  -8       7279.87       6518.61       280.88 o                         
   1   0  -7      57775.88      58095.48       510.12 o                         
  -1   0   6       6988.76       7043.14       213.54 o                         
   1   0  -5      39850.03      42171.50       753.97 o                         
  -1   0   4         17.53         47.44        83.40 o                         
  -1   0   3      60585.67      68772.01      1252.13 o                         
   1   0  -2       9452.09       9220.43       212.16 o                         
  -1   0   1       3215.69       3321.77       100.86 o                         
  -1   0   0       2958.66       1875.62       898.92 o                         
  -1   0  -1      65713.72      69946.27       172.18 o                         
   1   0   2       1939.48       2229.14        79.55 o                         
   1   0   3       3960.02       4445.77       621.98 o                         
  -1   0  -4        726.83        805.75       153.63 o                         
  -1   0  -5       5722.19       5555.06       203.47 o                         
  -1   0  -6      16297.90      16513.09       276.95 o                         
   1   0   7      11146.65      10717.13       253.18 o                         
  -1   0  -8      49480.50      49123.64       519.26 o                         
  -1   0  -9      20311.73      20359.79       521.36 o                         
  -1   0 -10        744.01        815.90       333.14 o                         
  -1   0 -11      25583.88      24230.84       534.17 o                         
  -1   0 -12        334.55       1005.66      1156.15 o                         
  -1   0 -13        779.84        812.98       442.12 o                         
  -1   0 -14      10517.98       9997.92       591.96 o                         
   1   0  15       6903.44       6724.22       580.49 o                         
  -1   0 -16       3174.37       2584.91       679.33 o                         
   1   1 -16        119.17         58.20       594.41 o                         
   1   1 -15       3402.60       2855.85       563.47 o                         
   1   1 -14      11049.33      10513.42       652.47 o                         
   1   1 -13       3847.52       3381.93       447.10 o                         
   1   1 -12      19665.01      18732.02       562.02 o                         
   1   1 -11       4021.05       3941.97       384.26 o                         
   1   1 -10       7027.55       6314.98       334.80 o                         
  -1  -1   9       4267.57       4014.49       207.25 o                         
  -1  -1   8      46340.04      45836.56       522.12 o                         
  -1  -1   7       7427.94       7176.99       235.27 o                         
  -1  -1   6       8765.03       9127.39       252.69 o                         
   1   1  -5      76640.17      77950.37       888.50 o                         
  -1  -1   4         26.37         77.45        83.91 o                         
  -1  -1   3      34627.74      35771.36      1651.33 o                         
   1   1  -2      25016.85      26516.18       312.37 o                         
   1   1  -1      53315.68      55712.08       234.39 o                         
  -1  -1  -1       6610.14       7105.05        78.75 o                         
   1   1   2       8496.64       8846.90       104.52 o                         
  -1  -1  -3       3398.04       3850.74       511.03 o                         
  -1  -1  -4        625.20        841.20       157.68 o                         
  -1  -1  -5       6088.16       6069.91       224.44 o                         
  -1  -1  -6       2562.82       2713.63       143.34 o                         
  -1  -1  -7      12342.50      12475.21       232.15 o                         
   1   1   8         93.44        342.39       256.53 o                         
  -1  -1  -9      78384.45      78710.61       804.40 o                         
  -1  -1 -10         12.90        279.46       297.90 o                         
   1   1  11      30686.95      29055.25       524.52 o                         
  -1  -1 -12        202.34       -114.87       719.73 o                         
  -1  -1 -13      17961.60      17672.12       622.02 o                         
  -1  -1 -14       7201.40       6493.05       565.26 o                         
  -1  -1 -15       7635.11       7565.31       660.20 o                         
   1   1  16       2384.19       2365.66       622.29 o                         
  -1  -2  16       2892.19       2850.11       625.62 o                         
  -1  -2  15       4901.77       4430.17       588.43 o                         
   1   2 -14       3485.04       3663.73       564.44 o                         
   1   2 -13       6305.72       5783.68       489.67 o                         
   1   2 -12       5780.84       5729.52       473.45 o                         
  -1  -2  11      31932.27      31677.25       615.30 o                         
   1   2 -10       3319.49       3224.86       332.61 o                         
   1   2  -9      27357.93      30127.05      1498.50 o                         
   1   2  -8       8399.93       7894.42       276.33 o                         
   1   2  -7       4443.59       4410.17       223.27 o                         
   1   2  -6      31895.24      33664.65       378.52 o                         
   1   2  -5      21334.05      21760.86       483.12 o                         
   1   2  -4      50186.26      51757.98       305.91 o                         
  -1  -2   3      18345.41      20630.26      1063.46 o                         
   1   2  -2      11745.60      11939.95       155.27 o                         
  -1  -2   1      90481.76      96503.10       445.61 o                         
   1   2   0      19400.62      19799.64       239.85 o                         
   1   2   1        195.00        264.72        68.84 o                         
  -1  -2  -2        349.81        350.22        82.82 o                         
   1   2   3      19904.50      19507.92       519.56 o                         
   1   2   4       3042.78       3398.94       155.89 o                         
   1   2   5        468.85        712.11       195.67 o                         
  -1  -2  -7      25261.95      26072.22       275.87 o                         
  -1  -2  -8      50242.66      50492.74       509.36 o                         
   1   2   9      21728.63      21363.57       437.88 o                         
  -1  -2 -10        627.18        905.42       302.93 o                         
   1   2  11      24832.20      23969.70       485.29 o                         
  -1  -2 -12        399.45        608.50       924.71 o                         
  -1  -2 -13      19256.60      18876.32       530.16 o                         
  -1  -2 -14       6464.55       6356.54       555.06 o                         
  -1  -2 -15       8273.03       7731.47       665.70 o                         
   1   2  16       2274.36       1438.48       634.30 o                         
   1   3 -16       2194.92       2412.83       643.95 o                         
   1   3 -15        824.50       1326.60       572.01 o                         
  -1  -3  14       1394.70       1426.29       572.58 o                         
   1   3 -13       9233.44       8875.81       539.80 o                         
  -1  -3  12       1766.42       1835.99       424.46 o                         
   1   3 -11      38334.98      37353.64       682.49 o                         
  -1  -3  10       2088.64       1712.63       326.80 o                         
   1   3  -8       2159.19       2388.55       268.98 o                         
  -1  -3   7      13859.70      13872.63       280.20 o                         
  -1  -3   6       4582.41       4654.55       200.12 o                         
   1   3  -5       3805.45       3329.41       230.75 o                         
  -1  -3   4      13947.78      14349.42       221.10 o                         
  -1  -3   3      77859.60      75270.11      1206.23 o                         
   1   3  -2       5215.53       5033.45       158.48 o                         
  -1  -3   1      23428.34      24286.63       346.08 o                         
   1   3   0      13025.47      13742.06       232.08 o                         
  -1  -3  -1      14051.98      13777.79       148.29 o                         
  -1  -3  -2      11279.55      11243.54       141.63 o                         
   1   3   3      12539.59      12710.81       274.77 o                         
   1   3   4      25823.96      26954.45       293.17 o                         
  -1  -3  -5      14107.23      14805.61       271.27 o                         
   1   3   6      14099.26      14398.02      1296.36 o                         
  -1  -3  -7      13567.83      13385.33       271.37 o                         
   1   3   8        238.41        363.76       251.99 o                         
  -1  -3  -9       5055.45       5048.57       315.78 o                         
  -1  -3 -10       9360.98       9688.09       408.97 o                         
  -1  -3 -11      16609.83      16913.70       441.20 o                         
   1   3  12      13742.57      13322.57       786.72 o                         
   1   3  13        800.62        758.00       407.54 o                         
  -1  -3 -14      12552.21      11345.79       621.99 o                         
   1   3  15       7097.33       6605.59       617.51 o                         
  -1  -3 -16       3410.12       3229.32       660.14 o                         
  -1  -4  15       6376.08       5796.66       679.57 o                         
   1   4 -14       1558.28       2033.68       606.98 o                         
   1   4 -13       6869.76       6922.85       559.72 o                         
  -1  -4  12      10886.51      10345.56       564.31 o                         
   1   4 -11      10900.23      10950.54       498.27 o                         
   1   4 -10       9072.90       9098.73       426.08 o                         
  -1  -4   8        705.93        953.93       249.26 o                         
  -1  -4   7       4890.91       4524.59       251.84 o                         
   1   4  -6        868.09        840.57       212.82 o                         
   1   4  -5      20673.27      19926.35       339.02 o                         
   1   4  -4      19015.10      18787.49       276.77 o                         
   1   4  -3      41664.66      39560.33       648.73 o                         
   1   4  -2      16444.65      16070.64       357.42 o                         
  -1  -4   1      13478.98      13619.22       378.24 o                         
  -1  -4   0      22963.58      22830.41       404.03 o                         
   1   4   1      19762.03      19634.95       231.36 o                         
   1   4   2      22243.66      21239.33       235.78 o                         
  -1  -4  -3      15840.57      17110.04       345.58 o                         
  -1  -4  -4       2899.28       2896.23       209.66 o                         
  -1  -4  -5     111422.48     116235.59       719.01 o                         
   1   4   6      10135.41       9261.22       747.88 o                         
   1   4   7       8059.58       8447.74       210.32 o                         
   1   4   8       3365.16       3684.14       300.86 o                         
  -1  -4  -9      17161.35      17824.04       467.53 o                         
   1   4  10      14949.87      14734.80       435.07 o                         
   1   4  11       7974.11       7549.10       427.29 o                         
   1   4  12      13213.23      13461.72       626.93 o                         
  -1  -4 -13       6833.97       6495.14       491.00 o                         
  -1  -4 -14        623.36        863.73       476.51 o                         
  -1  -4 -15      13197.85      13288.56       736.74 o                         
   1   4  16        990.95       1181.55       617.89 o                         
   1   5 -15      11414.22      10429.78       759.65 o                         
  -1  -5  14        973.79       1456.81       656.64 o                         
   1   5 -13      17964.40      17856.34       730.46 o                         
   1   5 -12         64.30        309.97       505.35 o                         
  -1  -5  11       8809.87       8521.36       540.11 o                         
  -1  -5  10       4001.25       3382.75       410.05 o                         
  -1  -5   8      11083.82      10667.06       361.51 o                         
   1   5  -7      12302.79      12609.96       362.35 o                         
  -1  -5   6       7344.12       7220.53       328.16 o                         
  -1  -5   5      24032.06      22842.75       399.72 o                         
   1   5  -4       1240.79       1104.99       179.14 o                         
   1   5  -3       2466.73       1730.80       467.08 o                         
   1   5  -2       8185.00       7778.74       393.42 o                         
   1   5  -1      28381.88      23426.61       712.45 o                         
   1   5   0       1338.88       1489.73       348.24 o                         
   1   5   1       4119.70       4089.99       206.52 o                         
  -1  -5  -2       5147.26       5624.43       196.48 o                         
   1   5   3      95374.31      95739.22       580.10 o                         
   1   5   4      53152.59      54633.09       612.36 o                         
   1   5   5       9864.81       9951.77       276.00 o                         
  -1  -5  -6       1680.77       2103.01       303.28 o                         
  -1  -5  -7       5798.33       5675.99       230.66 o                         
   1   5   8        849.28        691.65       289.98 o                         
   1   5   9       8341.60       8578.83       307.66 o                         
   1   5  10      11962.31      12854.58       498.92 o                         
  -1  -5 -11      16096.48      16348.41       501.29 o                         
  -1  -5 -12       2985.26       3415.62       536.12 o                         
   1   5  13      16344.70      16634.22       588.62 o                         
  -1  -5 -14       1934.16       1715.24       508.98 o                         
   1   5  15       5962.59       6265.54       643.66 o                         
   1   5  16        903.56       1168.11       628.62 o                         
  -1  -6  14       2753.87       2844.75       610.23 o                         
  -1  -6  13       9213.69       9490.84       642.96 o                         
  -1  -6  12        806.44       1009.25       497.24 o                         
  -1  -6  11      18605.84      18209.53       686.04 o                         
  -1  -6  10       2666.40       2747.11       439.79 o                         
   1   6  -9       9104.06      10457.28      1728.50 o                         
   1   6  -8      11803.02      11161.25       387.72 o                         
  -1  -6   7      33399.50      32515.71       617.37 o                         
   1   6  -6       1347.41       1590.40       337.10 o                         
  -1  -6   5       3677.95       3855.68       351.80 o                         
  -1  -6   4         61.04        124.33       223.40 o                         
   1   6  -3       5785.43       5221.12       390.41 o                         
  -1  -6   2      13850.03      12549.45       497.19 o                         
   1   6  -1       2810.86       2293.60       430.73 o                         
   1   6   0      29725.94      28569.77       614.68 o                         
   1   6   1      14382.57      13170.11       384.84 o                         
   1   6   2       5867.71       5584.90       240.37 o                         
  -1  -6  -3     103860.95     106004.20       647.40 o                         
  -1  -6  -4       6881.25       6868.11       252.36 o                         
   1   6   5       7776.06       7864.77       320.38 o                         
  -1  -6  -6       5460.01       5571.70       340.70 o                         
  -1  -6  -8        813.71        923.26       312.53 o                         
  -1  -6  -9       1539.31       1615.52       344.67 o                         
   1   6  10       6995.13       7676.58       442.13 o                         
  -1  -6 -11      13605.92      13875.21       532.09 o                         
  -1  -6 -12       9244.63       9353.25       590.06 o                         
   1   6  13       1911.63       2186.85       501.71 o                         
   1   6  14       1185.33       1155.93       513.41 o                         
  -1  -6 -15       9545.33       9446.11       708.32 o                         
  -1  -6 -16        371.44        953.16       645.87 o                         
  -1  -7  14       3544.07       3191.38       672.51 o                         
   1   7 -13       8477.91       8538.40       654.82 o                         
  -1  -7  12        988.14       1067.49       521.82 o                         
   1   7 -11       3756.75       3909.13       566.11 o                         
  -1  -7  10        467.62        901.77       457.64 o                         
  -1  -7   8       1553.66       1711.62       390.24 o                         
   1   7  -7      30952.92      30880.00       673.24 o                         
   1   7  -6      14508.49      13776.29       546.02 o                         
   1   7  -5        962.89       1484.11       386.37 o                         
  -1  -7   4        227.84        256.12       278.77 o                         
   1   7  -3       7306.35       6813.27       477.67 o                         
   1   7  -2       6106.20       5634.06       468.34 o                         
  -1  -7   1      13727.92      12796.11       721.72 o                         
  -1  -7   0      24103.45      25209.41       615.29 o                         
   1   7   1      49483.78      43606.91       645.11 o                         
   1   7   2          1.44         67.44       212.63 o                         
   1   7   3      41697.84      42441.55       596.29 o                         
   1   7   4        519.02        700.58       283.96 o                         
  -1  -7  -5      46813.28      48347.84       737.67 o                         
  -1  -7  -6       6673.05       6847.65       429.83 o                         
  -1  -7  -7       5073.41       5521.38      1442.38 o                         
  -1  -7  -8      18497.94      19022.12       480.19 o                         
  -1  -7  -9       2223.12       2318.32       381.68 o                         
  -1  -7 -10       4608.82       4742.91       435.86 o                         
   1   7  11       6172.01       6195.20       528.71 o                         
   1   7  12        458.89        806.57       634.20 o                         
  -1  -7 -13        714.29       1391.54       514.64 o                         
  -1  -7 -14       1254.69       1789.60       554.44 o                         
   1   7  15       5895.49       6157.43       706.94 o                         
   1   8 -14       1920.94       2208.97       730.11 o                         
  -1  -8  13       3974.58       4053.23       681.00 o                         
   1   8 -12       2404.07       2103.76       590.88 o                         
  -1  -8  11       9833.25      10535.80       694.00 o                         
   1   8 -10        835.99       1122.41       549.60 o                         
  -1  -8   8      12289.11      12672.08       533.75 o                         
  -1  -8   7       1237.91       1567.08       448.06 o                         
   1   8  -6      10182.59      10171.48       551.61 o                         
   1   8  -5      10988.94      10242.62       522.30 o                         
   1   8  -4        164.55        148.87       322.61 o                         
   1   8  -3       2523.31       3145.76       645.20 o                         
   1   8  -2       1507.18       1188.86       478.41 o                         
   1   8  -1      50767.31      47205.98      1677.80 o                         
   1   8   0      63667.37      67155.50       915.05 o                         
   1   8   1       1904.45       1840.91       332.67 o                         
   1   8   2        379.50        212.84       909.79 o                         
  -1  -8  -3      23127.79      23350.33       544.50 o                         
   1   8   4       4096.51       4363.58       394.74 o                         
  -1  -8  -5      20280.29      20330.50       487.39 o                         
   1   8   6      26418.54      26884.39       619.24 o                         
   1   8   7       7784.61       8211.55       605.40 o                         
   1   8   8       1036.67       1228.71       364.92 o                         
   1   8   9      13364.38      13490.04       540.21 o                         
  -1  -8 -10        745.37        685.14       435.02 o                         
   1   8  11       1507.42       1499.81       485.70 o                         
  -1  -8 -12         15.33        -18.13       676.14 o                         
  -1  -8 -13       9947.07       9993.13       656.99 o                         
   1   8  14       5322.51       5844.57       646.09 o                         
  -1  -8 -15       3658.66       4178.46       670.51 o                         
   1   9 -13       1701.73       2277.53       759.93 o                         
   1   9 -12       8774.54       8057.03       837.31 o                         
   1   9 -11      10571.44      10978.33       762.48 o                         
   1   9 -10       1803.53       2115.01       614.44 o                         
   1   9  -9       2593.68       2751.21       416.58 o                         
   1   9  -8       8682.00       7914.22       578.07 o                         
   1   9  -7       7636.36       6681.36       592.64 o                         
  -1  -9   6       2592.94       2802.67       530.06 o                         
   1   9  -5       5026.86       4515.99       535.30 o                         
   1   9  -4       9158.85       7624.96       417.61 o                         
   1   9  -3      17159.22      15492.36       699.95 o                         
   1   9  -2      12994.68      11970.21       641.58 o                         
  -1  -9   1      34903.43      34666.50      1396.63 o                         
   1   9   0       1588.92       1839.64       514.46 o                         
   1   9   1        471.52        452.44       356.16 o                         
  -1  -9  -2        868.20        750.10       318.02 o                         
   1   9   3      16418.68      15085.09       540.57 o                         
   1   9   4        614.52        651.83       386.29 o                         
   1   9   5        518.28        713.91       462.31 o                         
  -1  -9  -6      11073.77      11953.90       656.78 o                         
   1   9   7      49122.94      48326.71      1014.86 o                         
   1   9   8       9080.48       9596.18       482.87 o                         
   1   9   9       1565.90       1697.83       423.71 o                         
   1   9  10        300.96        545.90       481.35 o                         
   1   9  11       3715.45       3908.52       520.82 o                         
   1   9  12       1444.53       2479.68       675.62 o                         
   1   9  13       7643.35       7823.48       688.42 o                         
   1   9  14       2367.96       2601.63       664.24 o                         
   1   9  15       8213.46       8709.32       798.86 o                         
  -1 -10  12        294.94       1045.25       813.52 o                         
  -1 -10  11       5427.78       6835.57       834.56 o                         
   1  10 -10       2202.41       3234.09       760.59 o                         
   1  10  -9       1779.40       1424.19       447.51 o                         
  -1 -10   8       4136.74       4089.60       639.72 o                         
   1  10  -7      10519.09      10026.21       772.20 o                         
   1  10  -6       7259.68       6709.83       666.18 o                         
   1  10  -5        907.12        601.86       525.12 o                         
   1  10  -4       9667.75       7851.43       449.50 o                         
   1  10  -3      27871.30      29246.44       887.16 o                         
   1  10  -2       6967.98       7323.17       618.54 o                         
  -1 -10   1      10955.20      12244.65       740.90 o                         
   1  10   0       1071.12       1793.22       603.71 o                         
   1  10   1       9540.99       9574.86       530.74 o                         
   1  10   2       4818.02       4572.93       449.58 o                         
  -1 -10  -3       1170.37       1329.99       521.78 o                         
   1  10   4       9105.38       8521.74       567.00 o                         
  -1 -10  -5       7182.50       6863.55       594.64 o                         
   1  10   6        550.71        633.13       560.38 o                         
   1  10   7      28827.59      29346.21       893.24 o                         
   1  10   8      12250.26      12974.10       568.34 o                         
   1  10   9       2651.82       2539.95       518.57 o                         
   1  10  10        551.11        833.13       524.42 o                         
   1  10  11       4120.86       4593.55       574.79 o                         
   1  10  12       2090.83       2569.96       735.77 o                         
   1  10  13         56.27        655.97       647.43 o                         
  -1 -10 -14       3246.96       3114.60       736.36 o                         
   1  11 -11        524.17        972.43       929.76 o                         
   1  11 -10       3409.72       3978.19       899.17 o                         
   1  11  -9       2448.56       2255.88       589.98 o                         
  -1 -11   8        487.02        654.02       714.90 o                         
   1  11  -7       2899.14       2481.50       709.91 o                         
  -1 -11   6        364.19        479.24       636.56 o                         
   1  11  -5      43953.31      42440.47      1011.06 o                         
  -1 -11   4       3935.51       3764.05       443.95 o                         
   1  11  -3      25650.66      28424.18       923.17 o                         
   1  11  -2       2343.58       2788.02       547.72 o                         
   1  11  -1       8514.67       7876.40       690.63 o                         
  -1 -11   0         43.87        244.76       650.00 o                         
  -1 -11  -1       2206.24       2636.52       460.14 o                         
   1  11   2       8482.11       8612.37       514.14 o                         
   1  11   3      11095.51      10132.00       662.81 o                         
  -1 -11  -4       7095.20       6298.73       663.93 o                         
   1  11   5      17701.20      16923.36       738.75 o                         
  -1 -11  -6       4629.21       4320.81       688.45 o                         
   1  11   7       3621.77       3896.84      1226.42 o                         
   1  11   8       1820.17       2347.89       518.75 o                         
   1  11   9      22369.07      22070.81       856.29 o                         
   1  11  10       2654.46       3069.55       614.25 o                         
  -1 -11 -11       2757.40       3374.88       623.10 o                         
  -1 -11 -12       3896.92       4557.75       850.20 o                         
  -1 -11 -13       5185.41       5558.13       707.71 o                         
   1  12 -10       3143.68       3256.61       977.53 o                         
  -1 -12   9       1012.09        587.42       624.35 o                         
  -1 -12   8       1460.38       1261.80       752.21 o                         
  -1 -12   7       9584.07       8124.62       818.41 o                         
   1  12  -6       2780.84       1931.16       682.36 o                         
   1  12  -5      20472.48      21256.82       842.84 o                         
  -1 -12   4       2821.73       2930.19       456.27 o                         
   1  12  -3       3171.80       3589.97       601.24 o                         
   1  12  -2       2003.99       2857.40       583.26 o                         
   1  12  -1      10310.26      11720.44       725.81 o                         
   1  12   0        294.57        945.33       625.28 o                         
   1  12   1        480.95        559.67       449.79 o                         
   1  12   2         13.43        137.01       441.12 o                         
  -1 -12  -3      21508.17      21999.68       881.74 o                         
   1  12   4      10259.18       8939.80       796.45 o                         
  -1 -12  -5       3053.28       3133.16       708.63 o                         
  -1 -12  -6         99.83        106.24       715.55 o                         
   1  12   7       6091.30       5432.73      1246.61 o                         
  -1 -12  -8        978.39       1477.85       654.47 o                         
   1  12   9      15402.53      15254.28       876.07 o                         
   1  12  10       7214.94       7365.94       760.61 o                         
   1  12  11      13099.34      14914.50       831.32 o                         
   1  12  12       3422.30       4406.92       924.26 o                         
   1  13  -9       4245.27        468.80       750.74 o                         
  -1 -13   8       8571.61       8278.28       881.39 o                         
   1  13  -7       8628.37       8019.84       894.62 o                         
  -1 -13   6       2883.50       3201.18       776.01 o                         
   1  13  -5       5111.26       5974.93       732.39 o                         
  -1 -13   4         11.48        139.76       448.52 o                         
  -1 -13   3      13180.72      14944.33       705.47 o                         
   1  13  -2       2936.65       4519.95       591.38 o                         
   1  13  -1       2057.38       2963.03       616.71 o                         
  -1 -13   0       5161.77       6079.96       700.16 o                         
   1  13   1       2369.30       2510.88       467.21 o                         
   1  13   2       2532.32       2528.46       493.66 o                         
   1  13   3       9965.74      10942.07       801.21 o                         
   1  13   4       8005.71       8093.79       860.59 o                         
  -1 -13  -5        248.88        242.43       762.66 o                         
   1  13   6       1843.80       1128.07       856.77 o                         
   1  13   7       4536.98       3252.80      2429.99 o                         
   1  13   8         47.57         28.49       763.26 o                         
   1  13   9       1093.09       1248.30       727.64 o                         
   1  13  10       2108.37       2063.14       758.45 o                         
   1  13  11      25633.30      27230.18      1068.02 o                         
   1  14  -7       6037.32       6073.56       951.98 o                         
  -1 -14   6         26.74        447.61       805.44 o                         
  -1 -14   5       2523.39       3582.23       787.16 o                         
   1  14  -4        157.93        506.51       556.87 o                         
   1  14  -3      10133.76      11427.54       724.25 o                         
   1  14  -2      10422.18      12572.63       790.78 o                         
   1  14  -1        156.30        532.68       676.95 o                         
  -1 -14   0       1954.67       2758.13       785.84 o                         
   1  14   1       6072.22       7184.55       602.71 o                         
  -1 -14  -2        317.60        498.06       500.89 o                         
   1  14   3        356.69       1089.02       719.11 o                         
   1  14   4        252.19        967.15       698.97 o                         
   1  14   5      10124.30      10443.88       965.40 o                         
   1  14   6       2965.96       2173.39       896.18 o                         
  -1 -14  -7        991.24        976.80      2231.22 o                         
  -1 -14  -8        312.86        957.03       942.83 o                         
   1  14   9      10186.17      10292.30      1054.39 o                         
   1  14  10       3757.12       3828.55       934.70 o                         
   1  15  -5       4316.80       5486.35       876.75 o                         
   1  15  -4         76.89        286.50       564.27 o                         
  -1 -15   3       1246.21       1658.45       722.50 o                         
   1  15  -2       1655.81       2259.24       756.43 o                         
   1  15  -1      20840.04      24341.67      1201.08 o                         
   1  15   0       1132.48       2527.91       759.77 o                         
   1  15   1        138.48        437.57       529.72 o                         
  -1 -15  -2       3179.23       2277.09      2077.01 o                         
   1  15   3       2471.76       3077.73       844.59 o                         
   1  15   4        592.62        642.83       819.89 o                         
  -1 -15  -5       4292.78       4720.64       941.69 o                         
   1  15   6       1982.41       2739.42       996.05 o                         
   1  15   7         52.54       -263.29       789.13 o                         
   1  15   8       6962.71       6469.80      1094.51 o                         
  -1 -16   3       4076.90       5199.70       857.37 o                         
   1  16  -2        834.67       1906.12       884.56 o                         
   1  16  -1       3991.25       4417.78       970.42 o                         
   1  16   0      10944.27      12443.88       914.49 o                         
   1  16   1        826.46       1286.36       585.58 o                         
   1  16   2        535.85       -255.45      3172.75 o                         
   1  16   3       6492.09       8359.83       953.29 o                         
   1  16   4         74.05        662.19       827.96 o                         
   1  16   5       1529.43       2475.89      1018.51 o                         
  -1 -16  -6        244.39       2839.39      2343.76 o                         
   2 -16  -3        582.45       2191.01       839.71 o                         
   2 -16  -2       3667.67       5172.84       864.77 o                         
   2 -16  -1       2325.88       2624.69       832.60 o                         
  -2  15   7        188.13       1025.36       943.16 o                         
  -2  15   6       5474.33       6154.45       945.03 o                         
  -2  15   5       1311.23       1130.33       674.46 o                         
  -2  15   4       3138.00       5311.27       881.20 o                         
  -2  15   3       1043.17       1698.45       803.16 o                         
  -2  15   2       1072.31       1661.45       737.58 o                         
   2 -15  -1       4898.16       5925.76       827.28 o                         
  -2  15   0      10884.85      12370.28       727.18 o                         
   2 -15   1       2078.84       3181.95       773.75 o                         
   2 -15   2        949.90       1696.17       747.96 o                         
  -2  15  -3        930.46       1526.02       750.78 o                         
   2 -15   4       3833.75       5245.14       870.14 o                         
  -2  14   9       6038.89       5738.06       969.30 o                         
  -2  14   8       2162.48       1555.80       902.63 o                         
  -2  14   7       1551.86       1360.08       823.31 o                         
   2 -14  -6       6206.11       5739.62       842.40 o                         
  -2  14   5       1514.69       1664.60       609.85 o                         
  -2  14   4       1706.11       2110.53       837.10 o                         
  -2  14   3       2257.91       2771.48       806.57 o                         
   2 -14  -2       8203.79       9925.36       935.91 o                         
  -2  14   1       9017.72      10444.99       831.31 o                         
  -2  14   0         12.49        322.15       495.51 o                         
   2 -14   1       1883.16       2921.83       794.93 o                         
   2 -14   2       6884.04       8220.07       776.00 o                         
   2 -14   3       1365.55       2363.38       748.73 o                         
   2 -14   4       4534.25       4932.19       798.29 o                         
  -2  14  -5       5277.25       5696.38      4381.88 o                         
   2 -14   6        194.15       3367.45      3429.98 o                         
  -2  13  10      11254.38       8522.96      1550.71 o                         
   2 -13  -9        556.20        900.85       796.63 o                         
   2 -13  -8       3805.07       2361.14       774.45 o                         
  -2  13   7       1150.52        630.06       716.53 o                         
   2 -13  -6       5468.14       4559.09       754.39 o                         
  -2  13   5        325.20        258.83       539.03 o                         
  -2  13   4      22972.94      25519.37       959.69 o                         
  -2  13   3      11095.70      11432.80       851.14 o                         
  -2  13   2       8589.98      10563.37       906.05 o                         
  -2  13   1       1851.72       2566.70       716.49 o                         
  -2  13   0        915.26       1157.18       454.14 o                         
   2 -13   1       2470.91       2662.79       692.27 o                         
  -2  13  -2       4576.63       4804.59       734.49 o                         
   2 -13   3       5400.21       5264.15       801.76 o                         
  -2  13  -4       1393.04       1637.77       758.20 o                         
   2 -13   6      11393.88      11387.63      1088.78 o                         
  -2  13  -7       6450.39       5097.86       975.17 o                         
  -2  13  -8         23.69         37.56      1022.33 o                         
   2 -12 -12       6414.97       6316.65       801.24 o                         
  -2  12  11         55.25        144.42       673.05 o                         
  -2  12  10       8655.74       8366.77      1152.00 o                         
   2 -12  -9       1309.31       1713.40       669.96 o                         
  -2  12   8      11945.45      11944.99       895.65 o                         
  -2  12   7        850.13        402.94       650.26 o                         
   2 -12  -6       6139.91       5394.25       682.79 o                         
  -2  12   5       5951.05       5248.98       563.74 o                         
  -2  12   4      13524.04      13237.06       759.38 o                         
  -2  12   3       5941.51       6059.47       681.80 o                         
   2 -12  -2          9.24        440.05       625.34 o                         
  -2  12   1        423.34       1259.57       591.29 o                         
   2 -12   0         41.34        377.84       459.76 o                         
   2 -12   1        821.67       2082.86       689.89 o                         
   2 -12   2       3234.36       3490.09       682.53 o                         
   2 -12   3       9933.67      10499.54       839.20 o                         
   2 -12   4      19779.73      17823.08       875.73 o                         
  -2  12  -5       3961.51         79.55      3110.63 o                         
   2 -12   6      16160.28      15683.01      1075.75 o                         
  -2  12  -7        418.73       1194.80       879.84 o                         
   2 -12   8       3704.29       3390.87       894.24 o                         
   2 -12   9       3994.50       3431.43       942.38 o                         
  -2  11  13       7414.58       6929.05       765.05 o                         
  -2  11  12        565.70       1236.31       632.94 o                         
  -2  11  11       1082.32       1584.15       593.42 o                         
  -2  11  10       1923.38       2091.37       763.47 o                         
  -2  11   9       3402.27       3820.59       612.97 o                         
  -2  11   8       5992.53       5544.83       710.14 o                         
   2 -11  -7       3147.46       3073.20       608.68 o                         
  -2  11   6      26307.89      25206.51       767.32 o                         
  -2  11   5         50.71        111.54       465.93 o                         
  -2  11   4      16853.01      17238.46       774.52 o                         
   2 -11  -3       1190.69       1053.56       588.51 o                         
  -2  11   2       8028.53       7707.05       650.46 o                         
   2 -11  -1        411.96       1110.75       536.74 o                         
  -2  11   0        205.67        401.85       394.92 o                         
   2 -11   1        598.63       1350.76       602.52 o                         
   2 -11   2       1962.79       1952.27       590.82 o                         
  -2  11  -3      10343.94      10309.46       788.53 o                         
   2 -11   4      35228.68      33140.45       962.95 o                         
   2 -11   6       6535.37       6659.11      1542.93 o                         
  -2  11  -7         15.70        596.95       774.57 o                         
   2 -11   8      12421.45      12177.16       959.58 o                         
   2 -11   9         78.29        622.45       790.67 o                         
   2 -11  10       2127.95       2502.80       796.79 o                         
  -2  10  13        875.11       1530.11       620.56 o                         
  -2  10  12       1709.08       2268.97       575.84 o                         
  -2  10  11       6509.88       6849.48       576.73 o                         
  -2  10  10       4619.91       4352.88       624.22 o                         
   2 -10  -9        298.59       1071.00       511.58 o                         
  -2  10   8      46020.87      46732.41      1142.69 o                         
   2 -10  -7       4741.44       5090.48       558.42 o                         
  -2  10   6      19284.00      19962.07       647.30 o                         
  -2  10   5       1720.46       1303.25       391.27 o                         
  -2  10   4       3453.20       3528.13       549.21 o                         
  -2  10   3       3905.77       3531.50       563.85 o                         
   2 -10  -2       6226.00       6272.31       571.15 o                         
  -2  10   1       7517.04       7326.40       542.43 o                         
  -2  10   0        965.20        869.82       382.45 o                         
   2 -10   1       1646.92       1933.50       572.25 o                         
   2 -10   2      17711.62      16573.39       720.06 o                         
   2 -10   3      14275.78      11698.77       750.22 o                         
  -2  10  -4        980.65       1057.84       641.33 o                         
   2 -10   5         33.06        353.17      1462.43 o                         
   2 -10   6      19211.56      20021.51      1623.46 o                         
   2 -10   7        288.23        957.93       643.45 o                         
  -2  10  -8      10670.07      10793.37       826.23 o                         
  -2  10  -9       6098.80       5963.40       732.09 o                         
   2 -10  10       6647.87       7586.92       748.06 o                         
  -2  10 -11       6144.56       7902.97       905.07 o                         
   2  -9 -14       9649.92       9577.57       826.93 o                         
   2  -9 -13       1466.94       1363.38       576.15 o                         
  -2   9  12       9226.15      10017.90       618.93 o                         
  -2   9  11        962.04       1634.16       511.83 o                         
  -2   9  10       6651.13       6378.32       554.21 o                         
   2  -9  -9      11604.03      11710.35       542.87 o                         
  -2   9   8       7856.96       8031.45       554.95 o                         
  -2   9   7       9139.04       9067.08       585.65 o                         
   2  -9  -6       1383.79       1616.15       400.06 o                         
  -2   9   5       1039.96       1234.07       339.65 o                         
   2  -9  -4       1863.08       1423.45       498.90 o                         
  -2   9   3       3669.23       3193.08       538.13 o                         
   2  -9  -2       4978.47       5045.12       518.20 o                         
  -2   9   1       4649.15       5013.41       500.42 o                         
  -2   9   0      30402.06      31207.33       653.61 o                         
   2  -9   1      11019.14      10759.68       610.43 o                         
   2  -9   2      23340.99      20361.18       605.06 o                         
   2  -9   3       1413.48       1251.46       489.50 o                         
   2  -9   4       2923.21       3261.28       541.99 o                         
   2  -9   5      11144.01      10223.25      1546.40 o                         
   2  -9   6      14515.27      13821.46       990.30 o                         
  -2   9  -7        556.65       1003.52       536.89 o                         
   2  -9   8       4187.68       3935.78       610.21 o                         
  -2   9  -9        560.37       1052.41       543.31 o                         
   2  -9  10      19200.37      19668.96       741.73 o                         
   2  -9  11       2440.98       3110.90      1243.63 o                         
  -2   9 -12        972.93       2225.66       754.66 o                         
  -2   8  15         65.58        689.01       688.26 o                         
   2  -8 -14       2692.22       3345.73       619.44 o                         
   2  -8 -13       2892.46       2740.21       552.58 o                         
   2  -8 -12       6066.02       5986.39       582.10 o                         
   2  -8 -11       6151.00       6101.69       503.24 o                         
  -2   8  10      11405.66      11302.45       558.20 o                         
   2  -8  -9        798.14        874.28       395.63 o                         
  -2   8   8       8010.37       8366.81       484.20 o                         
  -2   8   7       1908.89       2142.99       414.95 o                         
   2  -8  -6      16163.03      16192.30       454.07 o                         
  -2   8   5        499.42        674.99       290.48 o                         
  -2   8   4      17681.13      17897.00       492.27 o                         
   2  -8  -3       9404.29       8252.95       454.17 o                         
  -2   8   2       7536.85       7190.24       496.33 o                         
  -2   8   1      14464.54      14327.10       579.46 o                         
   2  -8   0      17819.64      19077.38       513.15 o                         
  -2   8  -1      14371.16      12348.61       445.79 o                         
   2  -8   2       2810.37       2448.22       404.57 o                         
  -2   8  -3       4009.57       3306.68       474.03 o                         
   2  -8   4       9559.48       9353.00       512.58 o                         
   2  -8   5       1078.88       2778.18      1216.09 o                         
   2  -8   6       3994.54       4404.87      1067.03 o                         
   2  -8   7       8357.46       8818.37       567.46 o                         
   2  -8   8      25159.25      25260.37       812.05 o                         
  -2   8  -9       1233.59       1968.77       506.58 o                         
   2  -8  10       3783.33       3383.16       554.09 o                         
   2  -8  11       8768.17       9240.56       804.98 o                         
  -2   8 -12        951.07       1485.05       657.96 o                         
   2  -8  13       2781.47       3281.41       757.89 o                         
  -2   7  15       2011.50       2738.38       658.47 o                         
   2  -7 -14      10610.84      10809.67       691.92 o                         
   2  -7 -13        514.95        656.18       456.59 o                         
  -2   7  12      42603.04      43761.61       880.72 o                         
  -2   7  11       3335.91       3342.72       502.03 o                         
   2  -7 -10       2286.09       2574.58       447.07 o                         
  -2   7   9      10809.81      11679.03       456.58 o                         
  -2   7   8       4913.28       4896.59       405.93 o                         
  -2   7   7       5583.09       5692.63       428.70 o                         
  -2   7   6       4125.76       4192.50       333.63 o                         
  -2   7   5      12281.25      11475.39       292.26 o                         
  -2   7   4       5984.66       6011.95       312.53 o                         
   2  -7  -3       3675.96       3236.57       330.98 o                         
   2  -7  -2      52134.86      50920.93       845.49 o                         
  -2   7   1      15799.14      15650.07       479.71 o                         
  -2   7   0         84.96         56.33       282.23 o                         
   2  -7   1        443.67        872.04       380.42 o                         
  -2   7  -2      20879.88      20776.17       482.82 o                         
  -2   7  -3       2106.29       2082.65       360.37 o                         
  -2   7  -4      10588.41      10653.28       436.37 o                         
   2  -7   5       2199.16       2667.10       974.21 o                         
   2  -7   6       3415.66       3353.18       761.07 o                         
  -2   7  -7      17722.39      18048.81       590.18 o                         
  -2   7  -8      19698.98      18746.93       638.07 o                         
  -2   7  -9       6545.07       7454.68       527.67 o                         
   2  -7  10       4718.34       4622.35       497.23 o                         
  -2   7 -11       1561.64       2298.05       589.05 o                         
  -2   7 -12       8250.86       8392.92       704.93 o                         
  -2   7 -13        314.59        530.92       619.26 o                         
  -2   7 -14        693.42       1489.14       731.75 o                         
   2  -6 -14      22707.58      15545.25       741.40 o                         
   2  -6 -13       4462.41       4906.60       523.42 o                         
   2  -6 -12       8697.24       8817.35       537.77 o                         
   2  -6 -11      13096.19      13339.09       538.50 o                         
   2  -6 -10       9797.28      10868.57       503.76 o                         
   2  -6  -9       7497.24       7949.69       408.63 o                         
  -2   6   8       3722.63       4193.13       369.80 o                         
  -2   6   7       9631.19       9372.29       402.82 o                         
  -2   6   6       3058.43       3077.23       316.14 o                         
  -2   6   5         12.25        121.39       173.37 o                         
   2  -6  -4      57090.86      56644.73       478.55 o                         
  -2   6   3       4162.38       4553.01       282.16 o                         
  -2   6   2      66007.58      65984.67       857.84 o                         
   2  -6  -1      20885.90      22128.43       482.74 o                         
   2  -6   0      18341.97      17612.26       364.75 o                         
  -2   6  -1       8337.58       8538.70       374.48 o                         
  -2   6  -2      23608.61      23691.82       415.50 o                         
   2  -6   3       2152.38       2072.81       286.27 o                         
   2  -6   4       1974.16       2320.16       307.93 o                         
   2  -6   5       2739.34       2874.45       512.87 o                         
   2  -6   6      29173.70      30884.50      1147.00 o                         
  -2   6  -7       6670.33       6716.98       410.82 o                         
   2  -6   8      12944.67      13561.71       523.77 o                         
  -2   6  -9       3143.77       3087.32       434.56 o                         
   2  -6  10       5591.26       6169.21       479.63 o                         
   2  -6  11       2073.30       2299.43       605.12 o                         
  -2   6 -12       6680.95       7081.78       656.06 o                         
  -2   6 -13       6395.95       6298.04       760.51 o                         
  -2   6 -14      15230.95      16511.59      1017.17 o                         
   2  -5 -16       5416.46       5756.28       687.73 o                         
  -2   5  15       3504.89       3357.03       604.40 o                         
  -2   5  14      12610.61      12918.63       657.48 o                         
   2  -5 -13       1619.72       1545.96       452.12 o                         
   2  -5 -12       8078.28       8726.71       493.22 o                         
  -2   5  11       4415.15       4726.93       409.53 o                         
   2  -5 -10      14979.31      15067.50       562.92 o                         
   2  -5  -9       7684.94       7754.35       376.52 o                         
   2  -5  -8      15247.16      15978.91       455.42 o                         
   2  -5  -7        318.15        648.95       272.27 o                         
  -2   5   6       2360.17       2535.40       268.90 o                         
  -2   5   5      36709.38      35750.65       360.05 o                         
  -2   5   4      13745.48      14835.75       274.58 o                         
  -2   5   3      26121.83      26521.33       360.72 o                         
  -2   5   2      13809.45      13458.29       432.64 o                         
   2  -5  -1       1270.23       1456.69       326.23 o                         
  -2   5   0      11890.59      11798.01       281.92 o                         
   2  -5   1       7472.90       6926.54       520.32 o                         
   2  -5   2      10284.01      10295.94       260.30 o                         
   2  -5   3       2349.08       2153.14       239.48 o                         
   2  -5   4      34661.53      33851.87       469.18 o                         
   2  -5   5       4464.26       4071.19       490.85 o                         
   2  -5   6       9816.72      10542.23      1120.17 o                         
  -2   5  -7      13525.85      14074.87       466.55 o                         
   2  -5   8       1029.29       1103.85       351.31 o                         
  -2   5  -9       5293.97       5093.14       469.10 o                         
  -2   5 -10       4892.68       4735.39       441.74 o                         
  -2   5 -11        325.99        822.24       552.43 o                         
  -2   5 -12       6082.96       6021.42       598.45 o                         
  -2   5 -13       1228.58       1363.87       604.56 o                         
  -2   5 -14      29253.92      29758.73      1056.91 o                         
  -2   5 -15       2392.12       3059.03       775.28 o                         
  -2   4  16      18325.75      16960.80       878.09 o                         
  -2   4  15        602.49        922.55       528.49 o                         
   2  -4 -14       2784.69       2986.26       482.41 o                         
  -2   4  13       2743.01       2719.06       405.64 o                         
   2  -4 -12       5320.00       5928.21       446.20 o                         
   2  -4 -11       8513.21       8910.41       415.31 o                         
  -2   4  10       1404.56       1360.07       477.52 o                         
   2  -4  -9      10382.43      10877.05       364.31 o                         
  -2   4   8       4599.87       4981.08       287.59 o                         
   2  -4  -7       3095.42       3268.50       244.77 o                         
  -2   4   6      28498.46      27663.08       375.10 o                         
  -2   4   5        262.51        154.85       147.71 o                         
   2  -4  -4      31858.19      30808.01       314.98 o                         
   2  -4  -3       4893.00       4593.71       200.67 o                         
  -2   4   2      36984.20      37897.80       447.08 o                         
  -2   4   1       1770.70       1791.26       264.63 o                         
   2  -4   0      26003.15      26753.60       325.24 o                         
   2  -4   1       9604.62       9551.39       812.15 o                         
   2  -4   2      26412.10      26190.13       358.96 o                         
   2  -4   3      30595.42      29485.58       444.71 o                         
  -2   4  -4      40653.52      41330.36       459.16 o                         
   2  -4   5      19462.78      19684.52       764.00 o                         
  -2   4  -6       1720.81       2052.32       572.72 o                         
  -2   4  -7        117.97        172.23       315.27 o                         
  -2   4  -8       7049.89       7207.53       357.05 o                         
   2  -4   9        285.87        308.20       370.76 o                         
  -2   4 -10       1540.61       1676.34       414.87 o                         
   2  -4  11       1638.28       1730.21       606.73 o                         
  -2   4 -12      29045.52      29110.50       694.80 o                         
  -2   4 -13       2646.24       3298.82       560.06 o                         
  -2   4 -14       6792.39       6984.94       678.10 o                         
  -2   4 -15       3893.93       4772.85       707.21 o                         
   2  -3 -16        531.98        273.27       691.98 o                         
  -2   3  15       5908.93       5486.70       563.50 o                         
   2  -3 -14       6168.00       6414.31       520.45 o                         
  -2   3  13       5738.63       6074.78       440.44 o                         
   2  -3 -12       3433.01       3079.49       402.64 o                         
  -2   3  11       9164.03       9270.51       411.31 o                         
   2  -3 -10      11553.60      11652.63       466.28 o                         
  -2   3   9        427.31        598.79       265.15 o                         
   2  -3  -8      70149.08      70643.53       691.48 o                         
  -2   3   7       1828.49       1698.91       201.82 o                         
   2  -3  -6      32742.43      33065.23       406.15 o                         
  -2   3   5        145.03        192.43       127.11 o                         
  -2   3   4      19396.11      18795.96       282.10 o                         
   2  -3  -3      18773.57      19900.49       215.92 o                         
   2  -3  -2      17441.90      17850.33       274.41 o                         
   2  -3  -1       2327.01       2362.91       213.20 o                         
  -2   3   0       7222.16       7497.48       133.90 o                         
  -2   3  -1      12547.45      12027.71      1335.89 o                         
  -2   3  -2      88171.91      87952.70       571.10 o                         
  -2   3  -3      15317.42      15398.37       308.84 o                         
  -2   3  -4      16035.86      15260.72       292.88 o                         
  -2   3  -5       6570.97       5601.12       905.70 o                         
   2  -3   6       5468.50       5870.58       708.00 o                         
  -2   3  -7        448.14        478.39       269.63 o                         
   2  -3   8       3019.79       2591.94       250.33 o                         
  -2   3  -9       1298.15       1307.37       321.46 o                         
   2  -3  10      30034.65      30850.39       564.82 o                         
   2  -3  11      32668.62      33548.14      1130.89 o                         
   2  -3  12      28181.17      28312.39       702.88 o                         
  -2   3 -13        378.93        594.74       490.05 o                         
   2  -3  14       7829.15       8060.20       661.41 o                         
   2  -3  15        367.24        779.58       621.71 o                         
   2  -2 -16       1401.77       1504.06       589.22 o                         
  -2   2  15       1339.12       1285.31       533.59 o                         
   2  -2 -14       7387.00       6158.79       548.81 o                         
   2  -2 -13       3655.03       3388.62       412.21 o                         
   2  -2 -12      17446.59      17030.22       523.21 o                         
   2  -2 -11        930.50        906.65       332.46 o                         
  -2   2  10      16898.84      17106.93      1101.91 o                         
   2  -2  -9       6785.10       6728.56       294.54 o                         
   2  -2  -8      15259.83      15132.94       306.15 o                         
   2  -2  -7      25296.41      24769.96       336.11 o                         
  -2   2   6       9420.09       9536.21       477.43 o                         
  -2   2   5       1141.27        974.37       117.13 o                         
  -2   2   4       5229.78       6102.23       327.77 o                         
  -2   2   3      39910.27      41490.22       268.41 o                         
  -2   2   2       4183.46       4216.41       137.54 o                         
  -2   2   1       4228.60       5132.60       207.22 o                         
  -2   2   0      51841.43      51969.34       233.27 o                         
  -2   2  -1       1795.28       1176.28      1037.94 o                         
   2  -2   2      32477.37      33241.72       341.23 o                         
  -2   2  -3      98498.02      99889.75       698.15 o                         
  -2   2  -4      22378.63      21032.27       304.57 o                         
   2  -2   5       5140.03       4231.11      1176.49 o                         
  -2   2  -6       7709.69       7522.93       215.13 o                         
  -2   2  -7       1423.49       1363.91       258.82 o                         
  -2   2  -8       6711.75       6626.83       353.71 o                         
   2  -2   9      12661.52      13183.95       441.64 o                         
   2  -2  10      39949.45      40814.53       610.79 o                         
  -2   2 -11       7356.54       7835.57       537.14 o                         
  -2   2 -12       1555.71       2227.80       432.91 o                         
  -2   2 -13        215.95        634.06       473.21 o                         
  -2   2 -14       5450.16       5373.48       605.39 o                         
   2  -2  15        793.94        918.17       585.35 o                         
  -2   2 -16       2146.30       2763.56       820.64 o                         
   2  -1 -16       1647.85       1523.86       612.79 o                         
   2  -1 -15        978.40       1011.61       508.69 o                         
  -2   1  14        545.85        642.79       443.00 o                         
  -2   1  13       7162.95       6493.30       446.32 o                         
   2  -1 -12       1853.94       1488.56       390.52 o                         
  -2   1  11       2237.71       2104.56       358.29 o                         
   2  -1 -10      19745.53      20222.67       830.57 o                         
  -2   1   9       8885.37       8524.67       293.65 o                         
  -2   1   8      22925.64      23259.99       392.56 o                         
   2  -1  -7       5161.94       4987.74       222.94 o                         
  -2   1   6      44877.46      43542.96       611.61 o                         
   2  -1  -5        144.39        190.17        83.19 o                         
  -2   1   4      79469.55      79852.04       821.68 o                         
   2  -1  -3        930.10       1080.07        84.49 o                         
  -2   1   2      15432.13      16137.91       145.28 o                         
  -2   1   1     135492.31     137111.64       919.12 o                         
   2  -1   0       1262.92       1347.11        74.28 o                         
  -2   1  -1      66663.13      64183.63      2126.62 o                         
   2  -1   2       3167.82       3141.35       160.01 o                         
   2  -1   3       8203.54       9101.45       226.91 o                         
   2  -1   4      59851.66      61199.42       621.84 o                         
  -2   1  -5       6205.09       5888.58       230.85 o                         
  -2   1  -6          9.84         48.75       186.64 o                         
   2  -1   7         13.97         66.29       283.44 o                         
   2  -1   8      44862.38      44217.16       688.76 o                         
  -2   1  -9      14864.00      15140.77       443.66 o                         
   2  -1  10        905.69        544.07       445.56 o                         
  -2   1 -11       6628.04       6368.55       552.77 o                         
  -2   1 -12       7349.78       7760.49       463.40 o                         
   2  -1  13       5680.56       5957.64       529.82 o                         
  -2   1 -14       2367.57       2005.57       526.55 o                         
  -2   1 -15       1839.19       1824.81       579.12 o                         
   2  -1  16       5941.84       5208.03       847.81 o                         
   2   0 -16        633.83        -13.20       617.63 o                         
   2   0 -15       1132.23        866.80       505.66 o                         
  -2   0  14       6192.01       5471.56       510.24 o                         
  -2   0  13       4183.66       3836.61       407.13 o                         
   2   0 -12      20177.89      19767.24       578.82 o                         
  -2   0  11        838.85        866.27       352.14 o                         
   2   0 -10      17014.51      16361.49       514.88 o                         
  -2   0   9       7553.98       7529.81       316.74 o                         
   2   0  -8      27360.60      27941.82       405.15 o                         
   2   0  -7       5400.81       5315.57       214.79 o                         
   2   0  -6      40516.03      38560.84       705.29 o                         
   2   0  -5       2752.07       2716.28       103.04 o                         
  -2   0   4       6824.28       7134.57       886.15 o                         
   2   0  -3       6769.09       6793.54        95.12 o                         
   2   0  -2      36295.02      36537.39       371.68 o                         
   2   0  -1      23725.10      24432.11       846.34 o                         
  -2   0   0      14952.40      14838.87       105.41 o                         
  -2   0  -1      21298.11      20125.58      1222.81 o                         
  -2   0  -2       2477.31       2408.86       152.53 o                         
   2   0   3       4210.18       3980.11       168.22 o                         
   2   0   4      25333.44      25263.80       303.74 o                         
  -2   0  -5       3858.19       3849.47       184.23 o                         
   2   0   6      38727.31      38521.68       399.47 o                         
   2   0   7      47137.88      46925.96       502.26 o                         
   2   0   8      45916.43      44785.89       679.96 o                         
  -2   0  -9       1329.79       1238.38       342.92 o                         
  -2   0 -10       6777.62       6572.51       421.58 o                         
  -2   0 -11        684.67        588.63      1222.27 o                         
  -2   0 -12      10206.16      10193.99       506.47 o                         
   2   0  13        650.08        664.17       403.92 o                         
  -2   0 -14        856.99        816.92       485.33 o                         
  -2   0 -15       3333.01       3135.82       618.96 o                         
  -2   0 -16       4886.36       4996.07       749.51 o                         
   2   1 -16      15595.09      14626.44       740.12 o                         
  -2  -1  15       4955.38       5517.61       565.11 o                         
   2   1 -14       6463.08       6475.50       533.00 o                         
   2   1 -13       6801.41       6712.48       441.18 o                         
   2   1 -12       3110.76       2895.01       412.42 o                         
   2   1 -11      10411.77      10135.16       410.27 o                         
   2   1 -10      15558.04      15932.77       872.98 o                         
   2   1  -9       5751.64       5583.43       280.40 o                         
   2   1  -8      17180.71      16154.75       354.00 o                         
   2   1  -7      21387.79      21738.97       369.25 o                         
   2   1  -6       8423.46       9060.51       351.44 o                         
  -2  -1   5       1786.69       1787.08       100.19 o                         
   2   1  -4      87204.31      85029.21      1152.64 o                         
  -2  -1   3        779.67        878.82        84.08 o                         
   2   1  -2      14460.38      15101.83       134.75 o                         
  -2  -1   1     118961.75     125428.00      1639.24 o                         
  -2  -1   0      33103.38      32888.96       135.63 o                         
   2   1   2       2090.73       2002.24       191.77 o                         
  -2  -1  -3       3655.98       3793.16       180.39 o                         
  -2  -1  -4      23912.12      24099.41       351.97 o                         
  -2  -1  -5       3237.11       3111.39       157.71 o                         
  -2  -1  -6      80418.05      81759.51       545.22 o                         
  -2  -1  -7       6639.79       6557.36       296.36 o                         
   2   1   8       1024.17        946.58       249.68 o                         
  -2  -1  -9        468.84        430.89       322.02 o                         
  -2  -1 -10      12354.60      11335.71       446.25 o                         
  -2  -1 -11        517.32       1135.97      1508.32 o                         
   2   1  12         76.48        303.01       389.05 o                         
  -2  -1 -13       4267.44       3987.64       492.40 o                         
  -2  -1 -14      12600.68      13153.80       729.26 o                         
  -2  -1 -15       7627.35       7720.20       678.12 o                         
   2   1  16       3424.90       2647.33       709.23 o                         
   2   2 -16       5375.21       5873.88       695.07 o                         
   2   2 -15        649.29       1314.58       532.18 o                         
   2   2 -14       3275.94       3333.80       501.76 o                         
   2   2 -13       2677.33       2566.84       412.59 o                         
   2   2 -12       4549.70       4703.82       433.64 o                         
   2   2 -11      10096.25      10310.50       416.48 o                         
   2   2 -10      13785.24      12974.31       867.19 o                         
   2   2  -9        503.06        531.17       268.63 o                         
   2   2  -8      63808.84      64571.15       597.87 o                         
   2   2  -7       1567.61       1567.61       201.12 o                         
   2   2  -6      39075.73      39040.52       419.55 o                         
   2   2  -5      13715.49      13400.67       219.72 o                         
   2   2  -4       4555.55       5589.39       445.10 o                         
   2   2  -3      46688.30      47197.61       265.66 o                         
   2   2  -2       4496.02       4408.58       135.74 o                         
  -2  -2   1       4530.13       5388.96       214.01 o                         
  -2  -2   0        142.17        179.93        71.84 o                         
  -2  -2  -2       2975.97       3082.65       165.73 o                         
   2   2   3       8005.19       8656.18       225.72 o                         
   2   2   4      65892.42      68998.59       497.33 o                         
  -2  -2  -5       6685.25       6806.48       212.30 o                         
  -2  -2  -6       2825.23       2933.91       158.99 o                         
  -2  -2  -7      43430.55      44139.91       464.60 o                         
  -2  -2  -8      46099.26      44844.68       412.50 o                         
   2   2   9       1380.86       1305.80       255.75 o                         
   2   2  10       7148.59       6884.94       394.30 o                         
  -2  -2 -11        440.59        276.28       788.49 o                         
  -2  -2 -12         84.40        302.88       370.27 o                         
  -2  -2 -13       3896.92       3652.45       467.48 o                         
   2   2  14      14723.23      14611.52       684.44 o                         
   2   2  15       6391.22       6787.83       658.62 o                         
   2   2  16       3033.80       2107.18       780.49 o                         
   2   3 -16       9731.41       9480.29       801.76 o                         
   2   3 -15       3106.66       2989.32       568.09 o                         
   2   3 -14      10607.53      10023.12       600.86 o                         
  -2  -3  13       1400.51       1370.38       406.93 o                         
   2   3 -12       9527.87       9659.91       492.49 o                         
   2   3 -11       5264.06       5505.16       411.32 o                         
   2   3 -10       1295.31       1563.67       401.05 o                         
   2   3  -9       8767.76       8931.42       346.31 o                         
  -2  -3   8       5350.71       5296.19       255.69 o                         
   2   3  -7       3000.17       3159.79       234.42 o                         
   2   3  -6      28364.32      27240.26       411.16 o                         
   2   3  -5      34431.36      33032.41       298.08 o                         
   2   3  -4      17511.55      16551.61       289.19 o                         
   2   3  -3      15745.95      16950.07       196.66 o                         
   2   3  -2      18538.24      18525.38       257.82 o                         
   2   3  -1       2444.02       2492.11       233.88 o                         
  -2  -3   0      14511.33      15265.98       157.48 o                         
   2   3   2      38224.47      39571.06       289.94 o                         
   2   3   3     108941.02     109941.01       607.44 o                         
   2   3   4      20918.02      20084.06       282.25 o                         
  -2  -3  -6       8287.58       7331.82       229.94 o                         
   2   3   7         14.87        175.03       234.48 o                         
  -2  -3  -8      42653.51      44415.00       527.98 o                         
   2   3   9      14663.11      14626.33       388.45 o                         
  -2  -3 -10        767.52        867.79       360.70 o                         
  -2  -3 -11        769.20        915.04       677.43 o                         
   2   3  12      10653.99      10525.32       470.95 o                         
   2   3  13        776.37        791.71       436.21 o                         
   2   3  14        729.40        680.23       483.79 o                         
  -2  -3 -15       3797.49       4134.58       582.90 o                         
   2   3  16       4672.95       4529.71       804.63 o                         
   2   4 -15       5694.19       5598.38       671.44 o                         
   2   4 -14      14097.69      14551.55       745.54 o                         
   2   4 -13       3872.70       4119.57       507.96 o                         
   2   4 -12       8790.00       8483.15       535.68 o                         
   2   4 -11      10992.21      10806.99       503.69 o                         
  -2  -4  10      12583.14      12069.02       687.20 o                         
   2   4  -9       9031.64       8770.31       374.70 o                         
  -2  -4   8      17943.85      17655.71       448.96 o                         
   2   4  -7        329.01        477.33       246.44 o                         
   2   4  -6       2025.84       2179.97       285.73 o                         
   2   4  -5       8092.56       8308.38       218.41 o                         
   2   4  -4      36532.45      35013.90       381.11 o                         
   2   4  -3       4336.16       3934.52       225.62 o                         
   2   4  -2      32574.87      33998.43       461.37 o                         
   2   4  -1       1795.23       1752.30       202.12 o                         
   2   4   0      15309.21      15102.79       208.70 o                         
  -2  -4  -1      14958.65      16280.49      1338.08 o                         
   2   4   2      87914.59      89492.60       529.27 o                         
  -2  -4  -3      14337.69      13692.17       278.00 o                         
   2   4   4      16211.07      15728.60       249.41 o                         
  -2  -4  -6       3684.12       4009.26       187.31 o                         
   2   4   7       1651.28       1904.91       279.25 o                         
   2   4   8       6681.51       6602.96       339.06 o                         
   2   4   9      13635.62      13872.95       407.37 o                         
   2   4  10      37045.07      37275.53       603.22 o                         
  -2  -4 -11       7128.07       6785.41       477.43 o                         
  -2  -4 -12       7748.85       8173.25       480.80 o                         
   2   4  13       5450.60       5643.81       531.39 o                         
   2   4  14       2258.15       2514.93       530.72 o                         
   2   4  15       2095.76       2151.21       595.38 o                         
  -2  -4 -16       6932.75       6684.43       772.37 o                         
   2   5 -15       2396.49       2611.53       633.99 o                         
   2   5 -14      11877.21      11999.39       689.07 o                         
   2   5 -13        431.91        590.73       472.95 o                         
   2   5 -12      38272.34      36646.40       868.47 o                         
   2   5 -11       2867.20       2983.80       443.37 o                         
   2   5 -10      11346.27      11512.41       500.46 o                         
   2   5  -9       8929.72       8899.62       429.97 o                         
  -2  -5   8       4431.01       4641.56       348.50 o                         
   2   5  -7      11501.57      11369.39       398.71 o                         
   2   5  -6       2830.48       2886.11       323.66 o                         
   2   5  -5       1623.66       1811.28       213.40 o                         
  -2  -5   4      13994.18      13859.65       346.43 o                         
   2   5  -3      23753.42      22221.12       491.37 o                         
   2   5  -2      12767.79      13114.32       402.65 o                         
   2   5  -1       1437.82       1291.39       311.93 o                         
   2   5   0      45320.03      42940.97       386.74 o                         
   2   5   1       9349.14       8197.86       685.74 o                         
   2   5   2      22166.16      22576.57       293.00 o                         
   2   5   3      26177.18      25567.54       396.58 o                         
   2   5   4      42217.48      42026.12       431.19 o                         
  -2  -5  -5      18383.18      19556.20       868.76 o                         
  -2  -5  -6       4736.96       4717.80       619.61 o                         
   2   5   7        424.30        451.74       308.81 o                         
  -2  -5  -8       2826.53       2667.13       266.71 o                         
  -2  -5  -9       1401.38       1615.34       290.65 o                         
  -2  -5 -10      34338.43      34690.75       642.26 o                         
  -2  -5 -11       8266.79       8408.64       514.96 o                         
   2   5  12       1326.07       1667.57       439.68 o                         
   2   5  13        249.92        461.25       483.42 o                         
   2   5  14       5692.70       5953.83       586.99 o                         
  -2  -5 -15        761.23        787.13       559.27 o                         
  -2  -5 -16       2091.10       1964.53       737.87 o                         
   2   6 -14       2564.71       2264.57       621.12 o                         
   2   6 -13       2678.41       2614.89       573.78 o                         
   2   6 -12       6548.83       6131.57       594.77 o                         
   2   6 -11       5273.13       4745.40       499.39 o                         
  -2  -6  10       2730.57       2613.36       542.06 o                         
   2   6  -9      12909.27      13180.73       507.39 o                         
   2   6  -8       5657.93       5273.63       401.35 o                         
   2   6  -7       6493.43       6285.78       432.18 o                         
   2   6  -6       4615.98       4292.32       385.50 o                         
   2   6  -5         30.88        118.05       219.91 o                         
   2   6  -4      50982.21      47720.53       605.52 o                         
   2   6  -3       3509.83       3434.68       292.38 o                         
   2   6  -2      75488.98      76967.40       869.01 o                         
   2   6  -1      24023.30      23666.94       470.98 o                         
   2   6   0       4920.81       4254.65       275.84 o                         
  -2  -6  -1       8757.33       8747.95       623.44 o                         
   2   6   2      12209.39      12257.31       291.08 o                         
   2   6   3       2339.08       2003.99       212.42 o                         
   2   6   4      30651.17      29807.76       452.62 o                         
   2   6   5       4058.10       3977.37       321.53 o                         
   2   6   6       2048.66       2032.75       370.55 o                         
   2   6   7        103.73        438.13       278.08 o                         
  -2  -6  -8       7951.44       8424.39       391.39 o                         
  -2  -6  -9        272.84        311.41       382.41 o                         
   2   6  10       1382.62       1428.82       456.96 o                         
  -2  -6 -11      30084.86      31124.72       744.73 o                         
   2   6  12      28378.34      29782.02       746.21 o                         
   2   6  13        421.68        818.92       492.56 o                         
  -2  -6 -14       8223.95       8720.25       650.15 o                         
   2   6  15        391.38        603.72       583.14 o                         
   2   7 -14       8726.44       8668.06       757.27 o                         
   2   7 -13       1714.51       2003.92       577.99 o                         
   2   7 -12      10889.90      10796.26       690.48 o                         
   2   7 -11       1114.84       1500.90       526.77 o                         
   2   7 -10       9564.81       9229.43       590.95 o                         
   2   7  -9        808.02       1009.94       450.45 o                         
  -2  -7   8       9066.40       9201.47       489.57 o                         
   2   7  -7       2183.46       2471.91       448.71 o                         
  -2  -7   6      13623.12      13049.41       484.01 o                         
   2   7  -5        537.18        560.72       264.86 o                         
   2   7  -4       6999.61       6206.45       373.33 o                         
   2   7  -3       4387.94       3940.19       350.66 o                         
   2   7  -2      51923.74      45774.55       891.44 o                         
   2   7  -1      18280.59      16223.09       485.07 o                         
   2   7   0         90.10         58.60       304.22 o                         
   2   7   1       6989.37       6981.48       489.37 o                         
   2   7   2      22606.04      21783.39       391.72 o                         
  -2  -7  -3       1929.23       2044.36       277.66 o                         
  -2  -7  -4       2126.12       2207.09       274.75 o                         
   2   7   5       2926.31       2922.27       366.49 o                         
   2   7   6      11701.97      11920.75       483.53 o                         
   2   7   7      15317.18      15361.46       433.06 o                         
   2   7   8        931.30       1275.87       298.46 o                         
   2   7   9       5083.46       5202.50       454.96 o                         
   2   7  10       4732.90       5439.52       461.60 o                         
   2   7  11       1829.58       2218.22       567.82 o                         
  -2  -7 -12      29325.78      31047.04       767.36 o                         
  -2  -7 -13       2305.33       2494.59       566.89 o                         
   2   7  14       6572.77       7044.28       692.60 o                         
   2   7  15       3278.70       3834.85       664.45 o                         
   2   8 -13        790.38        831.56       626.06 o                         
   2   8 -12       1821.12       2014.27       636.88 o                         
   2   8 -11       7513.12       7477.59       651.71 o                         
  -2  -8  10       6571.45       7190.98       745.17 o                         
   2   8  -9       9723.04       9678.34       603.79 o                         
  -2  -8   8       7107.18       6765.41       575.91 o                         
  -2  -8   7       8309.06       7647.69       594.16 o                         
  -2  -8   6       1277.86       1487.63       465.50 o                         
   2   8  -5       7615.57       7142.65       370.20 o                         
   2   8  -4      19593.33      17341.35       470.97 o                         
   2   8  -3       8575.86       8474.31       452.90 o                         
   2   8  -2       6329.58       6574.28       415.17 o                         
   2   8  -1      12498.66      12516.41       500.57 o                         
   2   8   0      41650.96      35932.29       666.27 o                         
   2   8   1        527.28        577.08       433.93 o                         
   2   8   2      18674.68      18625.05       486.72 o                         
   2   8   3       1929.33       1872.26       329.95 o                         
   2   8   4      10090.26      10360.53       398.86 o                         
   2   8   5       2623.05       2833.35       614.57 o                         
   2   8   6      28879.40      27969.28       609.89 o                         
   2   8   7       7924.70       7889.18       418.40 o                         
   2   8   8      12092.75      12656.10       509.56 o                         
   2   8   9       3062.41       2945.45       445.80 o                         
   2   8  10       5514.47       5692.10       511.81 o                         
  -2  -8 -11        353.79        600.93       614.66 o                         
  -2  -8 -12       6084.36       6267.51       583.92 o                         
   2   8  13       1466.25       1911.91       534.73 o                         
   2   8  14      27519.75      28699.38       945.48 o                         
   2   8  15       2653.35       2934.78       698.65 o                         
   2   9 -13       7576.68       7453.19       933.56 o                         
   2   9 -12        484.99       1294.00       766.96 o                         
   2   9 -11       1152.38       1766.72       735.91 o                         
   2   9 -10       5365.66       5887.46       737.73 o                         
   2   9  -9        263.25        294.20       585.97 o                         
   2   9  -8      41131.48      37214.05      1019.67 o                         
   2   9  -7       3992.52       3380.36       581.00 o                         
   2   9  -6      22097.03      19916.15       652.50 o                         
   2   9  -5      14426.82      12577.99       486.96 o                         
   2   9  -4       1747.70       1731.88       412.19 o                         
   2   9  -3       3251.42       3163.72       439.04 o                         
   2   9  -2       5903.09       5484.29       452.18 o                         
   2   9  -1       4302.18       4453.44       487.22 o                         
  -2  -9   0       8787.41       8186.07       446.85 o                         
   2   9   1      15080.43      13186.31       623.43 o                         
   2   9   2       2621.69       2694.74       440.05 o                         
   2   9   3       3838.41       3443.84       408.27 o                         
   2   9   4      10958.10      10483.93       422.61 o                         
   2   9   5        947.58        849.97       590.68 o                         
   2   9   6       3535.14       3183.63       555.51 o                         
   2   9   7      15243.05      15695.99       524.76 o                         
   2   9   8      19920.35      20583.27       679.46 o                         
   2   9   9       6502.06       7007.03       531.82 o                         
   2   9  10       5094.74       5042.86       522.33 o                         
   2   9  11       2147.87       2815.95       599.52 o                         
   2   9  12       6429.66       7558.11       643.24 o                         
   2   9  13       6624.58       6856.70       722.73 o                         
  -2  -9 -14      17428.43      17766.86       898.74 o                         
  -2 -10  12       7648.37       8111.96       937.26 o                         
   2  10 -11         48.22       1125.50       862.40 o                         
   2  10 -10       1766.56       2272.22      1744.90 o                         
   2  10  -9       2897.78       3127.66       738.68 o                         
   2  10  -8       6648.78       6430.22       754.30 o                         
   2  10  -7       3295.66       2193.84       624.16 o                         
   2  10  -6      23928.17      22934.48       784.31 o                         
   2  10  -5       7637.64       6819.33       468.55 o                         
   2  10  -4       3114.59       3103.25       532.85 o                         
   2  10  -3       4641.83       4764.98       565.86 o                         
   2  10  -2       6099.82       5037.60       561.82 o                         
   2  10  -1       6297.09       6443.19       533.72 o                         
   2  10   0       2143.01       2200.96       416.38 o                         
   2  10   1       9783.90       8588.21       593.55 o                         
   2  10   2      27043.10      22561.01       713.39 o                         
   2  10   3       1570.22       1705.90       463.04 o                         
   2  10   4       2567.80       2779.13       488.33 o                         
   2  10   5      10786.24      11614.55      1076.09 o                         
   2  10   6       4492.73       5072.57       624.95 o                         
   2  10   7       8530.44       8772.85       514.23 o                         
   2  10   8      24542.41      25287.41       785.67 o                         
   2  10   9       1035.70       1308.86       498.71 o                         
   2  10  10       3497.85       4048.52       564.88 o                         
   2  10  11       1607.64       2038.27       658.09 o                         
   2  10  12       8576.31       8793.07       647.73 o                         
  -2 -10 -13        364.16        441.55       666.03 o                         
   2  10  14        822.80       1623.69       749.42 o                         
   2  11 -11       1281.36       4354.32      1040.84 o                         
   2  11 -10       7785.19       9254.79      2802.88 o                         
   2  11  -9       1527.55       1296.56       786.36 o                         
  -2 -11   8      13266.57      12292.60       845.21 o                         
   2  11  -7        724.52        743.83       651.00 o                         
  -2 -11   6       5190.13       4782.89       672.00 o                         
   2  11  -5        248.76        356.72       466.39 o                         
   2  11  -4      20080.95      21435.67       715.02 o                         
   2  11  -3       1379.75       1831.93       543.94 o                         
   2  11  -2       6776.03       6216.12       618.61 o                         
   2  11  -1        460.59       1219.92       574.27 o                         
   2  11   0        720.25        603.15       411.19 o                         
   2  11   1       1828.17       1443.39       563.62 o                         
   2  11   2      17409.31      15022.97       688.75 o                         
   2  11   3      16841.53      14562.06       780.49 o                         
   2  11   4        849.43        836.17       615.71 o                         
  -2 -11  -5         30.00        446.59      1071.24 o                         
   2  11   6      14458.03      14350.49       793.32 o                         
   2  11   7        482.04        844.22       590.46 o                         
   2  11   8       4281.16       4257.20       615.82 o                         
   2  11   9        471.93       1321.84       602.09 o                         
   2  11  10      18784.49      20231.69       766.14 o                         
  -2 -11 -11       8998.06       9470.86       783.68 o                         
   2  11  12        846.27       1221.29       678.11 o                         
   2  11  13       2974.47       3478.63       829.03 o                         
   2  12 -10      12108.68       7835.26      3719.30 o                         
   2  12  -9        654.31        795.02       865.07 o                         
   2  12  -8       3206.35       2635.86       813.30 o                         
   2  12  -7       1343.48       1320.37       722.09 o                         
   2  12  -6       6255.98       7547.29       764.05 o                         
   2  12  -5        712.49        761.05       508.63 o                         
   2  12  -4      11950.62      12811.13       683.32 o                         
   2  12  -3       5858.76       6463.24       643.85 o                         
  -2 -12   2          9.16        563.68       551.29 o                         
   2  12  -1        483.59       1477.06       664.89 o                         
   2  12   0       2098.20       2168.12       441.35 o                         
   2  12   1        580.53        963.01       586.29 o                         
   2  12   2       2302.01       1859.51       609.72 o                         
   2  12   3       8894.99       8443.73       804.11 o                         
  -2 -12  -4      36669.41      35161.96      1040.06 o                         
   2  12   5       2271.43       2376.95      1594.87 o                         
   2  12   6      18693.93      18335.70       969.72 o                         
   2  12   7        329.35        703.23       718.53 o                         
   2  12   8      10530.58      10482.00       813.18 o                         
   2  12   9       6842.25       6629.30       796.55 o                         
   2  12  10       7703.55       8774.75       817.64 o                         
   2  12  11       2914.57       4212.43       801.79 o                         
   2  12  12        949.24       1822.37       812.23 o                         
   2  13  -9       6645.43       5917.73       964.17 o                         
   2  13  -8       2069.41       2338.66       864.23 o                         
   2  13  -7       1840.78       2426.83       788.72 o                         
  -2 -13   6       6366.47       6703.05       793.06 o                         
   2  13  -5         87.04        556.78       532.12 o                         
   2  13  -4      19743.60      22927.83       869.74 o                         
   2  13  -3       9392.56      10325.91       753.15 o                         
   2  13  -2      10000.96      10757.10       782.69 o                         
   2  13  -1       2204.11       3022.53       678.10 o                         
   2  13   0        455.74        606.08       434.37 o                         
   2  13   1        981.30       2000.48       745.37 o                         
   2  13   2       3519.93       3487.37       796.40 o                         
   2  13   3       9881.60       9573.19       922.52 o                         
   2  13   4      19141.78      17767.39       988.58 o                         
   2  13   5       3649.12       2522.89      2148.47 o                         
   2  13   6       6808.26       5777.45       962.97 o                         
   2  13   7         18.73       -133.39       870.68 o                         
   2  13   8      13122.34      13887.54       988.37 o                         
   2  13   9         81.21        500.66       857.05 o                         
   2  13  10       2533.87       3607.61       846.94 o                         
   2  13  11       5818.91       7527.99       986.94 o                         
   2  14  -7        161.85        423.15       871.32 o                         
   2  14  -6       4863.15       5938.20       837.71 o                         
   2  14  -5        183.12        717.29       568.06 o                         
   2  14  -4       2028.08       2513.18       703.01 o                         
   2  14  -3       1988.03       2847.37       694.30 o                         
   2  14  -2       7126.34       8717.46       792.94 o                         
   2  14  -1      10361.77      11125.85       810.70 o                         
   2  14   0         52.05        409.36       496.91 o                         
   2  14   1       2759.83       3542.47       845.21 o                         
   2  14   2       4546.12       4462.68       855.10 o                         
   2  14   3       4740.08       4547.96       838.21 o                         
   2  14   4       1663.44       1936.06       809.37 o                         
   2  14   5        458.10       2532.30      1867.96 o                         
   2  14   6      17591.54      13957.71      1248.81 o                         
   2  14   7        465.78       1206.67       955.55 o                         
   2  14   8       3325.69       3583.99       903.54 o                         
   2  14   9       4186.25       4812.36       973.24 o                         
  -2 -14 -10       1161.45       6644.21      2748.98 o                         
   2  15  -5          7.03        -40.01       609.21 o                         
   2  15  -4       3496.92       4307.29       791.91 o                         
   2  15  -3       1243.85       1407.80       799.41 o                         
   2  15  -2       1062.30       1514.85       837.24 o                         
   2  15  -1       4103.44       5621.23       784.67 o                         
   2  15   0      14069.55      13715.24       680.74 o                         
   2  15   1       2032.83       3133.98       853.15 o                         
   2  15   2       6362.44       7512.85       877.68 o                         
   2  15   3       1623.98       2406.31       828.24 o                         
   2  15   4       4708.80       5359.86       923.09 o                         
   2  15   5       5753.75       6785.02      2726.29 o                         
  -2 -15  -6      10805.08      10859.13      1389.58 o                         
   2  15   7       7544.18       6514.50      1139.45 o                         
   2  15   8         22.19        500.82       928.11 o                         
   2  16  -2       4526.60       4974.45      1038.71 o                         
   2  16  -1       2503.46       3826.09       820.43 o                         
   2  16   0       2954.13       3306.35       570.97 o                         
   2  16   1       1780.39       3007.64       856.75 o                         
   2  16   2       1072.68       2006.03       854.43 o                         
   2  16   3       1019.53       1329.07       882.22 o                         
   2  16   4       4100.15       4560.94      1029.68 o                         
   3 -15  -5       7208.18       8114.34      1026.48 o                         
   3 -15  -4       2853.61       3504.69       908.96 o                         
   3 -15  -3       7883.84       9227.70       913.08 o                         
   3 -15  -2       1937.44       2372.22       775.10 o                         
   3 -15  -1        371.53        453.34       608.19 o                         
   3 -15   0       3175.20       4206.54       844.20 o                         
   3 -15   1       4727.27       5942.96       811.53 o                         
   3 -15   2       1492.11       2749.20       777.67 o                         
   3 -14  -8       7946.43       6956.68      1030.95 o                         
   3 -14  -7       1568.10       1860.06       907.56 o                         
   3 -14  -6       3853.06       3433.86       683.31 o                         
   3 -14  -5       5442.63       6058.07       934.37 o                         
   3 -14  -4       1848.96       2785.02       862.29 o                         
   3 -14  -3       2856.55       3588.29       830.67 o                         
  -3  14   2      10604.36      12945.67       895.57 o                         
  -3  14   1       4931.60       5506.67       619.77 o                         
   3 -14   0        629.60        961.72       699.53 o                         
   3 -14   1       4202.99       5701.59       772.27 o                         
   3 -14   2       1693.33       1737.75       734.07 o                         
  -3  14  -3       5050.79       6277.49       811.52 o                         
  -3  14  -4        940.08       1156.86       619.53 o                         
   3 -14   5       2155.66       9466.17      1877.24 o                         
  -3  13  10       1771.32       1904.12       799.03 o                         
   3 -13  -9      15927.56      15752.31       993.58 o                         
   3 -13  -8       1153.94        739.88       825.27 o                         
   3 -13  -7       3298.51       1972.30       812.68 o                         
   3 -13  -6        542.62        460.51       613.86 o                         
   3 -13  -5       2089.59       1858.58       797.37 o                         
   3 -13  -4       1406.25       1848.55       741.63 o                         
  -3  13   3       7374.82       7310.24       864.04 o                         
   3 -13  -2        425.10       1164.50       733.84 o                         
   3 -13  -1       1904.40       2502.66       522.15 o                         
   3 -13   0       2086.94       2847.09       675.85 o                         
   3 -13   1       4924.39       5871.71       740.86 o                         
   3 -13   2       1991.39       2245.04       694.56 o                         
   3 -13   3      11383.22      10818.04       811.22 o                         
   3 -13   4        804.97        780.70       587.56 o                         
  -3  13  -5       2879.70       2570.12       915.88 o                         
  -3  13  -6       3414.34       3825.10       894.92 o                         
  -3  13  -7       7041.17       7105.24      1059.82 o                         
  -3  12  11       1562.44       4494.84       769.77 o                         
  -3  12  10       1973.96       2803.26       725.79 o                         
   3 -12  -9      12798.32      12522.09       847.20 o                         
   3 -12  -8       3385.55       3307.12       735.38 o                         
   3 -12  -7       6067.37       4614.66       693.98 o                         
   3 -12  -6       2065.62       1332.59       544.05 o                         
   3 -12  -5        686.76        932.92       759.66 o                         
   3 -12  -4       8156.29       8127.78       836.34 o                         
  -3  12   3       3709.57       4374.82       722.55 o                         
   3 -12  -2       5871.58       6398.13       783.53 o                         
   3 -12  -1        665.98       1106.94       451.29 o                         
   3 -12   0       2845.81       3790.85       642.48 o                         
   3 -12   1       8375.09       9039.19       752.74 o                         
   3 -12   2        223.88        868.87       658.45 o                         
   3 -12   3       6835.20       7289.92       730.75 o                         
   3 -12   4       3744.16       3597.27       565.40 o                         
  -3  12  -5       7954.24       6814.17       880.06 o                         
  -3  12  -6       3320.59       3384.14       872.59 o                         
  -3  12  -7       8080.44       7437.45       980.78 o                         
  -3  12  -8        763.23       1702.57      1028.89 o                         
  -3  11  12       4603.32       5096.42       675.11 o                         
  -3  11  11      15320.87      15504.16       762.51 o                         
  -3  11  10       1753.76       2229.93       622.28 o                         
   3 -11  -9       8498.46       8071.40       705.41 o                         
   3 -11  -8       7734.07       7766.00       717.07 o                         
   3 -11  -7       2717.31       2512.84       620.39 o                         
   3 -11  -6          5.25        -32.28       480.02 o                         
   3 -11  -5       6153.58       4129.96       665.28 o                         
   3 -11  -4        201.51        142.06       588.80 o                         
   3 -11  -3       5905.65       5820.61       695.63 o                         
   3 -11  -2        575.14       1160.88       625.53 o                         
   3 -11  -1       5664.34       5348.82       462.64 o                         
   3 -11   0       1471.54       2224.64       631.98 o                         
   3 -11   1      20353.65      20999.44       879.18 o                         
   3 -11   2       6120.26       5543.54       695.68 o                         
   3 -11   3       3680.37       3558.86       661.76 o                         
   3 -11   4       7533.36       6552.81       600.68 o                         
  -3  11  -5      17474.08      16974.75       953.44 o                         
  -3  11  -6       1408.35       1726.16       792.93 o                         
  -3  11  -7       2958.15       2985.79       791.75 o                         
  -3  11  -8        130.50        247.05       757.04 o                         
  -3  11  -9       8331.65       8730.10       848.54 o                         
   3 -11  10        832.53        400.41      1999.96 o                         
  -3  10  13      12568.32      15050.76      1404.70 o                         
   3 -10 -12       1347.88       2040.76       588.73 o                         
   3 -10 -11       5834.70       6427.16       619.49 o                         
   3 -10 -10       1263.06       1170.93       544.92 o                         
   3 -10  -9       1935.37       2027.03       535.85 o                         
   3 -10  -8       2534.30       2941.82       578.52 o                         
  -3  10   7      20338.13      21033.45       724.09 o                         
   3 -10  -6         93.42        117.27       420.72 o                         
   3 -10  -5       4222.86       3365.93       559.42 o                         
   3 -10  -4      10410.70       8707.52       676.24 o                         
   3 -10  -3        913.66        873.37       556.34 o                         
   3 -10  -2       7992.77       8485.88       575.42 o                         
   3 -10  -1       6416.09       6041.04       452.35 o                         
  -3  10   0       2918.51       3636.99       600.80 o                         
   3 -10   1       7801.84       7455.21       675.80 o                         
   3 -10   2      12813.48      12024.60       754.40 o                         
   3 -10   3      29815.06      28045.03       823.36 o                         
   3 -10   4         31.30        218.60       456.34 o                         
  -3  10  -5       7283.78       6664.59       743.11 o                         
  -3  10  -6        375.63        735.14       680.18 o                         
  -3  10  -7       4868.46       4471.46       710.12 o                         
  -3  10  -8       1052.18       1526.43       666.99 o                         
  -3  10  -9        880.49       2016.04       664.69 o                         
  -3  10 -10       5127.20       6267.49       790.66 o                         
  -3  10 -11       1554.47       3160.09       816.97 o                         
  -3   9  13       7499.07       7388.68       713.76 o                         
  -3   9  12       2962.30       3681.84       562.42 o                         
   3  -9 -11        905.86       1700.93       535.41 o                         
  -3   9  10       3808.29       3804.12       515.91 o                         
   3  -9  -9       6523.20       6785.66       541.99 o                         
   3  -9  -8       6746.83       7095.43       534.36 o                         
   3  -9  -7      11191.78      11093.45       550.42 o                         
   3  -9  -5      27966.38      27219.55       644.50 o                         
  -3   9   4       2532.11       1452.29       476.11 o                         
   3  -9  -3       5368.85       5334.69       583.31 o                         
   3  -9  -2       1426.69       1830.81       514.23 o                         
   3  -9  -1       6187.18       6305.30       418.79 o                         
   3  -9   0       1650.97       1831.09       476.35 o                         
   3  -9   1      16855.28      15909.92       623.15 o                         
   3  -9   2       8475.94       7033.27       591.26 o                         
   3  -9   3      34204.64      32763.11       846.13 o                         
   3  -9   4       1328.61       1184.78       408.39 o                         
  -3   9  -5       8533.23       8696.12       628.77 o                         
  -3   9  -6       3313.27       3906.90       622.09 o                         
  -3   9  -7       8320.81       7955.09       726.11 o                         
  -3   9  -8       2857.56       3510.90       592.17 o                         
  -3   9  -9        770.39       1629.21       593.16 o                         
  -3   9 -10       6893.95       8122.68       757.45 o                         
  -3   9 -11      10509.75      12253.12       852.48 o                         
  -3   9 -12       1654.29       2169.55       799.36 o                         
   3  -8 -14       3176.40       3002.78      1024.81 o                         
  -3   8  13        643.55       1360.57       597.32 o                         
  -3   8  12       4934.42       4891.53       573.13 o                         
  -3   8  11       4133.75       4762.02       517.93 o                         
  -3   8  10        584.94        762.50       454.67 o                         
  -3   8   9       7188.42       6705.87       473.85 o                         
   3  -8  -8       2285.77       2529.51       396.74 o                         
   3  -8  -7      17429.03      17344.04       522.16 o                         
   3  -8  -6       3880.72       4370.78      1267.79 o                         
   3  -8  -5      10366.77      10136.05       469.60 o                         
   3  -8  -4       1429.43       1498.48       445.29 o                         
   3  -8  -3      26527.68      24921.02       800.74 o                         
   3  -8  -2       4898.60       5246.15       496.45 o                         
   3  -8  -1       4732.64       4439.91       278.68 o                         
   3  -8   0      35404.62      36735.66       580.05 o                         
   3  -8   1      15577.07      15106.01       504.33 o                         
   3  -8   2       5937.18       5410.01       490.34 o                         
   3  -8   3       6875.96       6746.55       459.55 o                         
  -3   8  -5      10904.78      10293.14       649.96 o                         
  -3   8  -6        598.98       1089.26       490.95 o                         
   3  -8   7       4919.15       5299.68       580.92 o                         
  -3   8  -8      14114.06      13301.54       641.68 o                         
  -3   8  -9       8521.60       9183.02       595.16 o                         
  -3   8 -10       3474.06       4347.06       615.96 o                         
  -3   8 -11       6387.37       6555.73       719.29 o                         
  -3   8 -12        484.57        724.72       626.75 o                         
  -3   7  15       4394.76       3449.24      1332.20 o                         
   3  -7 -14       1165.52       1089.41       955.31 o                         
   3  -7 -13       2312.99       2860.88       522.75 o                         
  -3   7  12        540.64        941.72       525.26 o                         
   3  -7 -11      15299.24      16003.90       631.86 o                         
  -3   7  10       3902.23       4004.29       432.04 o                         
  -3   7   9       3720.00       3845.49       405.25 o                         
  -3   7   8       7691.30       7691.26       422.11 o                         
  -3   7   7       8184.40       8387.23       441.33 o                         
   3  -7  -6       3636.59       4100.86       848.62 o                         
   3  -7  -5      16440.33      17101.99       426.62 o                         
   3  -7  -4      11913.58      12013.12       501.61 o                         
   3  -7  -3      10857.49      10209.71       523.83 o                         
   3  -7  -2      13115.55      13037.18       505.64 o                         
  -3   7   1      25946.29      28896.03       547.34 o                         
   3  -7   0       4125.51       4565.49       359.99 o                         
   3  -7   1       7673.53       7093.42       318.58 o                         
  -3   7  -2       1688.90       1734.10       420.10 o                         
   3  -7   3       5102.98       4587.65       406.58 o                         
  -3   7  -5      12762.71      12807.48       565.25 o                         
  -3   7  -6      25151.92      24077.42       663.08 o                         
  -3   7  -7       3091.89       3138.96       445.20 o                         
  -3   7  -8       3085.94       3021.46       468.34 o                         
  -3   7  -9      13651.35      14165.42       566.30 o                         
  -3   7 -10       1468.92       2150.24       568.98 o                         
  -3   7 -11       4207.20       4887.90       630.92 o                         
  -3   7 -12       1359.45       1776.56       613.99 o                         
  -3   7 -13      17997.04      19124.48       955.15 o                         
   3  -6 -15        744.31       1207.70      1262.03 o                         
   3  -6 -14       1347.66        616.21       995.20 o                         
   3  -6 -13       5155.15       5497.92       545.46 o                         
   3  -6 -12       9196.96       9861.04       542.87 o                         
  -3   6  11         71.41        502.06       463.49 o                         
  -3   6  10       3289.88       3461.65       400.87 o                         
   3  -6  -9      21087.41      21985.09       564.56 o                         
  -3   6   8       6280.81       6715.31       378.57 o                         
  -3   6   7       6853.74       6706.83       374.01 o                         
   3  -6  -6       2616.89       3941.45      1446.49 o                         
   3  -6  -5       9428.73       9276.67       307.76 o                         
   3  -6  -4        876.18        934.77       281.49 o                         
   3  -6  -3      56675.21      56035.55       845.05 o                         
   3  -6  -2       7558.30       7194.33       406.66 o                         
  -3   6   1       7259.07       8277.19       337.52 o                         
   3  -6   0      12835.37      13059.71       364.68 o                         
   3  -6   1       5647.90       5406.36       392.23 o                         
   3  -6   2      12817.46      12156.67       435.71 o                         
   3  -6   3       3318.36       3417.58       321.97 o                         
   3  -6   4       2775.88       2159.01       908.98 o                         
  -3   6  -5       1103.73       1476.16       419.12 o                         
  -3   6  -6      26436.62      26681.83       662.97 o                         
   3  -6   7      51039.82      47557.88       877.69 o                         
   3  -6   8       1354.37       1431.36       454.91 o                         
   3  -6   9       4172.97       4285.40       513.41 o                         
   3  -6  10        435.60       1204.44       546.46 o                         
  -3   6 -11       8636.78       8946.00       644.05 o                         
  -3   6 -12       4913.16       5209.47       675.53 o                         
  -3   6 -13       2138.28       3149.10       740.76 o                         
  -3   6 -14       6003.95       7095.43       800.90 o                         
   3  -5 -15       9456.47      10613.56      1432.68 o                         
   3  -5 -14       1134.37       1166.33      1010.12 o                         
  -3   5  13       5754.75       5967.54       518.40 o                         
   3  -5 -12       1232.29       1342.81       453.43 o                         
   3  -5 -11       2042.93       2223.55       430.29 o                         
  -3   5  10       7939.66       8605.91       452.37 o                         
   3  -5  -9       6033.43       6017.54       349.18 o                         
   3  -5  -8        483.35        801.20       283.69 o                         
  -3   5   7      22610.59      23317.93       428.63 o                         
  -3   5   5      34659.09      35304.76       397.08 o                         
  -3   5   4      26105.79      24638.43       425.46 o                         
  -3   5   3      41860.10      42228.79       531.56 o                         
  -3   5   2       4942.49       4113.55       319.70 o                         
  -3   5   1      15963.07      17607.21       370.91 o                         
   3  -5   0      18053.01      17494.24       497.74 o                         
   3  -5   1       7502.00       7399.61       324.01 o                         
  -3   5  -2       1548.03       1601.27       273.71 o                         
  -3   5  -3      20241.05      20083.31       394.75 o                         
   3  -5   4       3358.71       2695.21       839.73 o                         
   3  -5   5       8354.18       7618.52       749.23 o                         
   3  -5   6       6633.13       6632.95       413.04 o                         
  -3   5  -7      24167.64      23828.51       645.09 o                         
  -3   5  -8       6986.60       6948.26       466.59 o                         
   3  -5   9      18400.73      17961.37       610.48 o                         
   3  -5  10       2963.89       3057.54       584.02 o                         
   3  -5  11      16853.85      17570.20       752.53 o                         
   3  -5  12        115.76        585.47       535.81 o                         
   3  -5  13        183.55        840.53       650.53 o                         
  -3   5 -14       4416.24       5136.31       755.81 o                         
   3  -4 -15      20460.13      19773.78      1407.14 o                         
   3  -4 -14       4216.62       4119.51       991.81 o                         
   3  -4 -13       8628.55       8411.29       536.93 o                         
  -3   4  12       2284.62       2541.33       434.03 o                         
   3  -4 -11      14405.80      14726.96       492.97 o                         
  -3   4  10       4960.05       5381.29       348.58 o                         
   3  -4  -9        214.04        263.10       265.47 o                         
   3  -4  -8      11093.19      11566.16       356.75 o                         
  -3   4   7       2348.12       2522.07       270.51 o                         
   3  -4  -6       7938.62       7343.15      1460.36 o                         
  -3   4   5      38356.75      38365.79       397.18 o                         
  -3   4   4       2854.01       2951.08       219.08 o                         
  -3   4   3      25694.85      26031.02       396.20 o                         
   3  -4  -2       9154.61       8815.11       308.17 o                         
  -3   4   1      14314.67      14301.14       260.40 o                         
  -3   4   0       4602.57       4749.94       338.16 o                         
  -3   4  -1      16009.98      15748.45       303.37 o                         
  -3   4  -2      29796.51      30001.85       429.29 o                         
  -3   4  -3       4549.71       4561.34       288.03 o                         
   3  -4   4      41075.65      39008.98      1961.89 o                         
   3  -4   5       9364.18       9743.07       676.81 o                         
  -3   4  -6       5883.88       6076.20       360.08 o                         
   3  -4   7       8100.85       7846.50       401.60 o                         
  -3   4  -8       1311.78       1439.19       375.07 o                         
   3  -4   9      50915.71      51178.42       821.69 o                         
   3  -4  10        150.82        441.53       886.85 o                         
   3  -4  11       5142.73       5180.58       530.62 o                         
  -3   4 -12       3627.58       3417.94       578.39 o                         
  -3   4 -13      12553.46      13127.09       753.16 o                         
  -3   4 -14        812.75       1117.22       645.49 o                         
  -3   4 -15        380.88       3052.66      1933.69 o                         
   3  -3 -16       1547.94       1829.20      1124.08 o                         
   3  -3 -15       1036.30       1157.14       886.40 o                         
   3  -3 -14       5903.43       5732.56       866.32 o                         
  -3   3  13      21627.23      22579.04       620.75 o                         
  -3   3  12      10425.99       9613.22       448.69 o                         
   3  -3 -11       3336.87       3675.12       382.95 o                         
  -3   3  10        302.91        507.94       287.68 o                         
  -3   3   9       8872.12       8987.37       354.21 o                         
   3  -3  -8       4740.06       4906.67       262.41 o                         
  -3   3   7      29730.92      29089.69       768.47 o                         
  -3   3   6       6420.86       6355.35       190.72 o                         
  -3   3   5      39965.38      41253.87       349.39 o                         
  -3   3   4       8944.60       9043.14       215.52 o                         
   3  -3  -3      21470.62      21511.74       267.36 o                         
  -3   3   2       6144.34       6170.36       191.71 o                         
  -3   3   1       6706.92       6685.67       170.02 o                         
  -3   3   0      18625.31      18461.33       311.37 o                         
  -3   3  -1       1216.46       1476.77       195.06 o                         
   3  -3   2      19673.67      19461.57       371.74 o                         
   3  -3   3      64095.53      62543.09       570.44 o                         
  -3   3  -4         47.37         75.85       144.53 o                         
   3  -3   5       8717.17       7983.72       544.81 o                         
   3  -3   6       1937.34       1835.92       264.60 o                         
   3  -3   7       8021.32       8171.71       356.47 o                         
  -3   3  -8       7038.02       7252.46       362.16 o                         
   3  -3   9       3824.46       3844.90       419.10 o                         
   3  -3  10      14800.31      14752.29       944.79 o                         
  -3   3 -11       6817.96       6797.49       519.14 o                         
  -3   3 -12       3148.10       3480.82       526.31 o                         
  -3   3 -13       8169.87       8346.28       648.10 o                         
  -3   3 -14        327.63        674.30       610.91 o                         
  -3   3 -15        880.97        890.58       726.12 o                         
   3  -2 -16       2357.57       1845.54      1028.16 o                         
   3  -2 -15       1234.71       1264.49       905.28 o                         
   3  -2 -14       1713.30       2222.16       748.68 o                         
   3  -2 -13       7879.04       7784.94       520.94 o                         
  -3   2  12       2325.15       1376.82       470.80 o                         
  -3   2  11       3751.54       2922.67       368.06 o                         
   3  -2 -10       3542.90       3408.11       285.61 o                         
  -3   2   9      38093.70      37852.63       531.65 o                         
  -3   2   8      34604.43      34838.16       434.42 o                         
  -3   2   7       6718.46       6451.19       370.16 o                         
  -3   2   6         49.05         56.33       127.05 o                         
   3  -2  -5      32360.44      33931.16       289.97 o                         
  -3   2   4      20541.57      20848.80       228.88 o                         
  -3   2   3      10928.40      10780.49       183.28 o                         
  -3   2   2      17489.47      16901.79       239.69 o                         
   3  -2  -1      10849.92      10921.14       156.85 o                         
  -3   2   0      11097.96      10280.89       388.06 o                         
   3  -2   1      29951.26      28775.66       359.31 o                         
   3  -2   2       6029.98       5854.99       222.28 o                         
   3  -2   3      42970.00      41515.76       598.43 o                         
  -3   2  -4        306.78        305.71       146.00 o                         
   3  -2   5      20421.83      20016.79       618.34 o                         
   3  -2   6      18473.92      17832.84       343.38 o                         
   3  -2   7       7070.69       6948.68       307.17 o                         
  -3   2  -8       1142.27       1370.58       335.41 o                         
  -3   2  -9         54.23        311.31       616.74 o                         
   3  -2  10      10492.66       9900.87       505.72 o                         
   3  -2  11      59025.30      60360.11       898.92 o                         
  -3   2 -12        560.30        831.48       453.42 o                         
  -3   2 -13       2154.72       2051.15       501.49 o                         
  -3   2 -14       1397.79       1227.07       560.99 o                         
  -3   2 -15       1926.04       1926.96       737.40 o                         
   3  -1 -16        169.95        467.77      1018.25 o                         
   3  -1 -15       4998.90       4078.36      1048.58 o                         
   3  -1 -14        401.44        551.69       756.38 o                         
   3  -1 -13       1916.78       1651.24       411.42 o                         
   3  -1 -12      11063.03      10266.08       458.73 o                         
   3  -1 -11      34508.11      32982.20       591.79 o                         
   3  -1 -10       3189.91       3063.03       316.21 o                         
   3  -1  -9      33997.70      33352.34       542.05 o                         
   3  -1  -8       1162.76        903.41       212.31 o                         
  -3   1   7      12671.28      13011.75       495.22 o                         
   3  -1  -6       3129.36       3281.03       105.44 o                         
   3  -1  -5      14943.04      14759.26       222.82 o                         
  -3   1   4        496.46        526.92        93.49 o                         
  -3   1   3      11223.25      10933.27       235.24 o                         
  -3   1   2      22724.07      22380.23       695.46 o                         
   3  -1  -1      32898.11      34128.99       206.14 o                         
  -3   1   0      20693.60      19141.86       820.15 o                         
   3  -1   1      51781.90      55257.29       287.38 o                         
   3  -1   2       4523.52       4334.96       210.84 o                         
   3  -1   3      19928.75      20239.84       361.25 o                         
   3  -1   4        277.80        166.17       149.56 o                         
  -3   1  -5      43675.66      44739.86      1193.84 o                         
  -3   1  -6       4697.53       4709.28       288.12 o                         
   3  -1   7       8509.13       8370.84       335.87 o                         
   3  -1   8        155.24        519.45       305.01 o                         
  -3   1  -9      20531.59      21046.75       608.16 o                         
   3  -1  10       8300.11       8173.15       482.92 o                         
   3  -1  11       7117.95       7147.35       449.62 o                         
   3  -1  12      13185.08      13165.28       601.80 o                         
  -3   1 -13       7202.82       7118.73       557.55 o                         
  -3   1 -14        513.67        860.26       540.11 o                         
  -3   1 -15       4963.00       4958.28       791.20 o                         
   3   0 -16       1977.53       1955.61      1032.51 o                         
   3   0 -15       1457.11       1562.75       937.91 o                         
   3   0 -14       2006.79       2367.17       790.64 o                         
   3   0 -13       6596.70       6696.05       471.26 o                         
   3   0 -12       2630.00       2513.16       440.31 o                         
   3   0 -11      39488.80      39344.04       593.30 o                         
   3   0 -10       2786.62       2825.84       304.52 o                         
   3   0  -9      31066.54      31219.56       515.24 o                         
  -3   0   8        987.70       1040.53       228.97 o                         
   3   0  -7      15097.57      15137.13       681.18 o                         
  -3   0   6       5753.24       5644.85       116.02 o                         
   3   0  -5        653.67        892.87       319.81 o                         
   3   0  -4       9260.95       9273.09       125.47 o                         
  -3   0   3        343.92        292.57       216.37 o                         
   3   0  -2       6371.78       5800.60       671.77 o                         
   3   0  -1      38260.03      38770.80       415.99 o                         
  -3   0   0       8918.64       8208.78       622.96 o                         
   3   0   1      44902.08      47009.32       275.39 o                         
  -3   0  -2       7374.10       7141.31       210.82 o                         
   3   0   3      32372.71      32040.75       625.58 o                         
   3   0   4        260.22        139.54       138.43 o                         
  -3   0  -5      28156.09      26338.83      1406.71 o                         
   3   0   6      14158.49      13375.67       347.31 o                         
  -3   0  -7      12645.00      12552.46       374.91 o                         
   3   0   8      25929.94      25877.06       508.88 o                         
  -3   0  -9       5163.76       5199.71       399.09 o                         
   3   0  10        319.93        440.25       833.65 o                         
  -3   0 -11       2315.34       2076.10       421.93 o                         
   3   0  12        107.34        271.85       383.66 o                         
  -3   0 -13      18843.48      18616.90       674.86 o                         
   3   0  14       5241.80       5063.83       593.26 o                         
  -3   0 -15       1601.04       1416.82       773.62 o                         
  -3   0 -16       1460.56       1578.13       711.54 o                         
   3   1 -16       1332.37       1250.81      1049.89 o                         
   3   1 -15       1107.77       1510.18       887.23 o                         
   3   1 -14       4955.46       5428.17       903.92 o                         
  -3  -1  13      24482.28      25153.73       663.77 o                         
   3   1 -12      11826.74      11465.63       487.29 o                         
  -3  -1  11       3593.72       2811.20       389.11 o                         
   3   1 -10       3866.20       3722.17       335.52 o                         
   3   1  -9      35555.03      35929.61       599.89 o                         
  -3  -1   8      29487.56      30024.38       482.11 o                         
   3   1  -7       7208.22       7504.06       335.26 o                         
  -3  -1   6       9223.28       9867.63       143.36 o                         
   3   1  -5      17312.05      16870.36       246.46 o                         
   3   1  -4        585.84        676.38        93.69 o                         
  -3  -1   3      13378.00      13506.78       295.31 o                         
   3   1  -2      19937.16      18658.63       653.74 o                         
  -3  -1   1       3643.66       3926.56        85.23 o                         
  -3  -1   0       8331.97       9190.62      1542.53 o                         
  -3  -1  -1      52145.23      53963.72       265.64 o                         
  -3  -1  -2       8720.09       8640.89       212.19 o                         
   3   1   3      33684.36      33442.25       459.78 o                         
   3   1   4       2513.84       2306.23       148.27 o                         
   3   1   5       5463.78       4412.12      1116.90 o                         
   3   1   6      14812.81      13654.95       318.73 o                         
   3   1   7      71273.07      71829.06       674.57 o                         
  -3  -1  -8       2739.91       2478.06       326.47 o                         
  -3  -1  -9        129.42        109.53       365.84 o                         
   3   1  10        376.33        453.42       447.25 o                         
  -3  -1 -11        854.44        969.86       403.68 o                         
  -3  -1 -12        266.00        395.28       372.98 o                         
  -3  -1 -13        269.14        661.05       459.34 o                         
  -3  -1 -14      14425.40      14702.29       759.15 o                         
  -3  -1 -15       4727.73       6112.13       778.38 o                         
  -3  -1 -16       3463.11       3240.98       721.74 o                         
   3   2 -15      17802.41      19208.38      1225.90 o                         
   3   2 -14       4956.20       4662.57       887.45 o                         
   3   2 -13       9789.24       9571.67       519.48 o                         
  -3  -2  12       2498.21       2452.75       413.80 o                         
   3   2 -11       2992.99       2732.32       385.61 o                         
   3   2 -10        257.40        473.88       320.42 o                         
  -3  -2   9       9209.72       9392.19       391.43 o                         
   3   2  -8       4281.88       4592.05       332.06 o                         
   3   2  -7      25193.67      24197.47       390.02 o                         
  -3  -2   6       9140.44       8963.86       217.27 o                         
   3   2  -5      36812.43      37013.00       276.35 o                         
   3   2  -4      24526.14      24024.74       240.19 o                         
   3   2  -3       9376.01       9142.69       161.77 o                         
   3   2  -2      14834.49      14408.53       284.39 o                         
  -3  -2   1       6264.52       6640.26       116.13 o                         
   3   2   0      18245.82      18551.99       987.65 o                         
  -3  -2  -1      54814.93      57532.54       280.26 o                         
  -3  -2  -2       4921.11       4886.00       202.61 o                         
   3   2   3      16724.62      16634.33       385.48 o                         
  -3  -2  -4        369.34        443.40       147.74 o                         
  -3  -2  -6      11855.24      11682.89       325.28 o                         
  -3  -2  -7      10644.02      10650.35       302.35 o                         
  -3  -2  -8      23423.77      23384.34       499.91 o                         
  -3  -2  -9       5260.02       4880.97       378.15 o                         
   3   2  10        392.01        334.99       391.73 o                         
  -3  -2 -11       1004.68       1086.22       370.86 o                         
  -3  -2 -12        258.17        372.04       382.75 o                         
  -3  -2 -13        308.13        446.38       437.00 o                         
  -3  -2 -14      13302.91      13822.42       699.47 o                         
  -3  -2 -15      38329.73      38310.21      1077.98 o                         
   3   2  16          0.43        -80.55       666.09 o                         
   3   3 -15      10800.85      11233.78      1134.62 o                         
   3   3 -14       1228.98       1930.91       877.77 o                         
   3   3 -13       5139.94       4977.95       537.98 o                         
   3   3 -12       1090.50       1369.46       454.05 o                         
   3   3 -11      15690.62      15764.76       528.70 o                         
   3   3 -10       4183.33       4108.55       395.29 o                         
   3   3  -9        245.35        400.21       307.18 o                         
   3   3  -8      12038.40      12003.68       412.65 o                         
   3   3  -7       2530.72       2784.48       287.38 o                         
   3   3  -6       1701.10       1775.54       174.10 o                         
   3   3  -5      42658.95      42050.59       435.62 o                         
   3   3  -4      10550.12      10029.07       225.14 o                         
   3   3  -3      18006.43      17568.59       247.54 o                         
   3   3  -2       6260.27       6203.91       192.91 o                         
   3   3  -1       2363.12       2272.29       110.32 o                         
  -3  -3   0      10661.25      10831.24       453.82 o                         
   3   3   1      25110.34      24586.93       296.66 o                         
   3   3   2       7163.58       6992.25       200.90 o                         
   3   3   3      49668.32      49803.85       411.88 o                         
  -3  -3  -4      13657.71      13160.24       244.34 o                         
  -3  -3  -6       5154.64       5220.46       288.96 o                         
  -3  -3  -7       8239.68       7913.07       330.94 o                         
  -3  -3  -8        171.11        341.94       278.92 o                         
  -3  -3  -9      21222.50      20566.85       492.84 o                         
  -3  -3 -10        355.50        226.40       425.36 o                         
  -3  -3 -11       2648.75       2318.75       393.18 o                         
  -3  -3 -12        124.66        335.52       438.46 o                         
  -3  -3 -13      18566.93      18048.27       667.04 o                         
   3   3  14       6047.29       5993.20       570.32 o                         
   3   3  15       4213.48       4190.15       773.85 o                         
  -3  -3 -16       3258.03       3815.41       754.69 o                         
   3   4 -15        631.50        494.59      1114.77 o                         
   3   4 -14       1140.82       1344.19       927.70 o                         
   3   4 -13       4593.10       4576.73       538.58 o                         
   3   4 -12       7705.94       7712.54       491.57 o                         
   3   4 -11       2310.86       2287.30       480.11 o                         
   3   4 -10       9103.93       9487.00       458.60 o                         
   3   4  -9       5367.13       5406.36       408.82 o                         
   3   4  -8        443.12        606.29       304.65 o                         
   3   4  -7      26266.71      26073.83       470.30 o                         
   3   4  -5      32908.55      32867.82       454.75 o                         
   3   4  -4       2403.69       2471.84       213.17 o                         
   3   4  -3      30309.22      31366.55       454.90 o                         
   3   4  -2      10904.94      11018.67       272.59 o                         
   3   4  -1       5465.15       5159.94       166.02 o                         
   3   4   0      15671.88      15394.51       363.53 o                         
   3   4   1       1451.05       1587.05       180.18 o                         
  -3  -4  -2      23289.60      23377.69       337.47 o                         
   3   4   3      65331.21      64271.07       497.73 o                         
  -3  -4  -4      11829.09      11576.67       218.39 o                         
   3   4   5      17703.62      17828.76      1579.07 o                         
  -3  -4  -6      16588.92      16282.10       406.78 o                         
   3   4   7       6274.93       6053.44       371.23 o                         
  -3  -4  -8       1260.12       1438.68       277.30 o                         
  -3  -4  -9         57.55        135.68       404.72 o                         
  -3  -4 -10       9639.91       9415.29       508.91 o                         
  -3  -4 -11       8461.42       8317.71       509.40 o                         
  -3  -4 -12      13987.74      13866.19       611.78 o                         
  -3  -4 -13       7272.16       7397.01       576.28 o                         
   3   4  14        594.42        456.88       543.34 o                         
  -3  -4 -15       1859.11       1850.15       678.20 o                         
   3   4  16       1456.31       1686.93       701.62 o                         
   3   5 -14       3978.85       2321.93      1097.16 o                         
   3   5 -13       2297.94       2485.95       550.28 o                         
   3   5 -12        452.63        836.71       499.61 o                         
   3   5 -11         60.87        278.39       439.64 o                         
   3   5 -10       3094.13       3503.72       426.30 o                         
   3   5  -9      24872.10      24376.96       653.67 o                         
   3   5  -8       7238.77       7173.48       422.67 o                         
   3   5  -7       6119.94       6072.30       407.45 o                         
   3   5  -6       4756.40       3846.78      1407.06 o                         
   3   5  -5      32401.70      32313.36       444.79 o                         
   3   5  -4      21875.69      20870.37       455.97 o                         
   3   5  -3      41852.54      41997.70       599.78 o                         
   3   5  -2       5563.82       4877.20       306.28 o                         
  -3  -5   1        757.97        612.46       180.54 o                         
   3   5   0       5099.38       4899.15       243.87 o                         
   3   5   1      18820.88      18267.89       297.78 o                         
   3   5   2      25762.50      25810.33       408.08 o                         
   3   5   3       4219.75       3933.75       238.28 o                         
  -3  -5  -5      10402.93       9707.71       530.19 o                         
   3   5   6       1654.73       1632.44       256.48 o                         
   3   5   7       8526.05       8589.66       397.82 o                         
  -3  -5  -8       7445.94       7924.55       404.21 o                         
   3   5   9       3511.87       3697.68       445.98 o                         
   3   5  10      12065.65      11737.28       505.15 o                         
  -3  -5 -11      59700.70      61268.19       913.49 o                         
   3   5  12        469.08        577.39       436.76 o                         
  -3  -5 -13       2351.53       2446.52       520.51 o                         
   3   5  14       1478.66       2090.28       561.16 o                         
   3   5  15       4579.63       4653.66       688.20 o                         
   3   6 -14       2671.97       2557.15      1127.63 o                         
   3   6 -13        566.23        721.84       738.96 o                         
   3   6 -12       4351.81       4728.45       550.07 o                         
   3   6 -11      12984.41      13320.42       580.06 o                         
   3   6 -10       4484.46       4544.26       488.50 o                         
   3   6  -9       4149.96       4433.52       479.53 o                         
   3   6  -8       8949.33       8422.62       479.94 o                         
   3   6  -7       7059.65       7043.88       453.28 o                         
   3   6  -6       2228.55       3173.84      1525.41 o                         
   3   6  -5      10861.22       9881.38       372.77 o                         
   3   6  -4        737.14        688.06       322.35 o                         
   3   6  -3      48676.52      47146.65       699.72 o                         
   3   6  -2       7983.50       7268.95       354.03 o                         
  -3  -6   1      50058.44      46114.97       544.84 o                         
   3   6   0      21430.03      21147.39       368.93 o                         
   3   6   1       6319.63       6465.13       258.98 o                         
   3   6   2       1333.73       1314.54       185.88 o                         
   3   6   3      17117.38      17063.80       345.51 o                         
   3   6   4       2971.15       3408.37       540.38 o                         
   3   6   5      10174.13      10078.72       405.19 o                         
   3   6   6       6773.76       6576.94       335.92 o                         
   3   6   7       6817.39       7210.43       360.14 o                         
   3   6   8       1202.64       1172.81       341.37 o                         
   3   6   9      51289.06      52251.30       797.14 o                         
   3   6  10      13000.62      13249.93       574.60 o                         
   3   6  11       6009.35       6275.51       524.60 o                         
  -3  -6 -12       2768.17       2947.57       520.69 o                         
  -3  -6 -13       7959.88       8271.69       631.12 o                         
   3   6  14        316.36        691.91       598.15 o                         
   3   6  15       1855.91       1764.89       675.61 o                         
   3   7 -13       6281.08       6585.85      1356.18 o                         
   3   7 -12       3196.96       3568.69       631.47 o                         
   3   7 -11       4937.06       4879.72       571.95 o                         
   3   7 -10        601.05        732.20       504.52 o                         
   3   7  -9       6017.79       5899.81       552.74 o                         
   3   7  -8       1934.51       1966.84       469.59 o                         
   3   7  -7      20728.65      19887.83       636.85 o                         
   3   7  -6       3320.04       3525.21      1680.29 o                         
   3   7  -5      16128.18      15422.83       496.54 o                         
   3   7  -4      10147.17      10911.81       490.07 o                         
   3   7  -3      12525.73      12584.96       517.33 o                         
   3   7  -2      15121.31      14513.78       492.41 o                         
  -3  -7   1      20431.75      18466.16       420.26 o                         
   3   7   0      15295.13      14965.04       352.83 o                         
   3   7   1       4827.37       4730.44       311.34 o                         
   3   7   2      10786.95      10648.87       374.18 o                         
   3   7   3       2807.55       3391.40       301.04 o                         
   3   7   4       2360.89       2691.97       917.04 o                         
   3   7   5       7469.57       7366.45       410.02 o                         
   3   7   6       7610.52       7689.89       351.16 o                         
   3   7   7      27725.41      26888.36       567.92 o                         
   3   7   8       7813.76       7799.36       442.73 o                         
  -3  -7  -9      18723.41      18966.98       584.73 o                         
  -3  -7 -10        179.61        362.99       523.14 o                         
   3   7  11       6142.16       6004.32       525.79 o                         
   3   7  12       3470.12       3735.80       529.25 o                         
   3   7  13      12837.97      13760.73       715.10 o                         
   3   7  14        775.66       1728.07       648.17 o                         
  -3  -7 -15        816.08       1533.36       727.05 o                         
   3   8 -13      14372.45      14211.23      1566.80 o                         
   3   8 -12       1549.17       2132.51       741.74 o                         
   3   8 -11        783.62       1388.12       622.65 o                         
   3   8 -10       3193.11       3345.68       617.25 o                         
   3   8  -9       5944.46       5241.94       659.45 o                         
   3   8  -8       6085.66       5797.94       633.77 o                         
   3   8  -7      11322.35       9751.61       624.43 o                         
   3   8  -5       8721.51       8747.09       480.91 o                         
   3   8  -4       1703.81       1947.99       443.09 o                         
   3   8  -3      29870.84      30046.37       750.98 o                         
   3   8  -2       4292.32       4647.53       477.46 o                         
   3   8  -1        219.78        283.94       336.48 o                         
   3   8   0       4711.28       3885.01       307.97 o                         
   3   8   1       8861.66       8006.81       398.80 o                         
   3   8   2       1453.91       1418.81       360.23 o                         
   3   8   3       4701.56       4453.71       341.07 o                         
   3   8   4        462.04       2214.97      1256.02 o                         
   3   8   5       1116.58       1314.38       380.61 o                         
   3   8   6      31368.82      32008.77       589.61 o                         
   3   8   7      52042.29      52062.68       993.49 o                         
   3   8   8       1558.21       1643.79       413.88 o                         
  -3  -8  -9       4820.49       5059.22       480.11 o                         
  -3  -8 -10       2494.45       2502.53       518.83 o                         
   3   8  11      15834.05      16384.99       680.69 o                         
  -3  -8 -12        101.75        176.36       571.31 o                         
   3   8  13        157.33       1035.31       603.13 o                         
   3   8  14       5239.10       6209.41       717.41 o                         
   3   9 -12       5744.56       4677.29       918.82 o                         
   3   9 -11       5066.53       4824.85       825.64 o                         
   3   9 -10       1427.99       1199.35       711.88 o                         
   3   9  -9       2215.35       1714.57       692.50 o                         
   3   9  -8       2370.56       2262.47       632.22 o                         
   3   9  -7      17121.62      15098.50       701.42 o                         
   3   9  -6       7234.44       6805.11      2196.08 o                         
   3   9  -5      32612.26      32422.69       717.13 o                         
   3   9  -4       3005.22       2930.67       517.50 o                         
   3   9  -3       4920.39       4810.82       564.18 o                         
   3   9  -2       1689.96       1754.64       501.42 o                         
  -3  -9   1       3981.27       3720.65       405.86 o                         
   3   9   0      29691.65      27261.61       562.49 o                         
   3   9   1      15150.05      14633.95       538.60 o                         
   3   9   2       6963.26       6153.73       497.08 o                         
   3   9   3       5762.43       6128.18       435.56 o                         
   3   9   4       2135.53       2095.12      1426.65 o                         
   3   9   5      15104.10      14542.75       557.11 o                         
   3   9   6      22378.95      22613.26       582.94 o                         
   3   9   7       2590.75       2335.43       407.03 o                         
   3   9   8       2598.26       2888.68       455.67 o                         
   3   9   9      13526.49      13459.90       578.57 o                         
   3   9  10        518.38       1309.89       531.75 o                         
  -3  -9 -11       8398.04       9172.16       626.28 o                         
  -3  -9 -12       5432.12       5563.38       661.73 o                         
   3   9  13       1827.39       2516.05       693.38 o                         
   3   9  14       5865.86       6693.91       776.48 o                         
   3  10 -11      16312.83      14724.17      1074.40 o                         
   3  10 -10       1641.78        991.62       817.19 o                         
   3  10  -9       7591.12       5461.39       814.21 o                         
   3  10  -8       6536.57       5272.99       770.16 o                         
   3  10  -7       3227.77       3142.93       645.07 o                         
   3  10  -6      11895.55      11091.30       597.78 o                         
   3  10  -5       4586.46       5010.55       558.59 o                         
   3  10  -4      12402.28      12451.39       668.90 o                         
   3  10  -3        767.18       1031.05       523.72 o                         
   3  10  -2       7012.40       7384.46       658.14 o                         
   3  10  -1       1721.92       1373.71       397.66 o                         
   3  10   0       1828.04       1472.61       464.74 o                         
   3  10   1      14111.17      12645.69       587.10 o                         
   3  10   2       8465.34       7551.12       583.52 o                         
  -3 -10  -3      38356.78      38442.29       858.02 o                         
   3  10   4      12329.24      11820.43       484.82 o                         
   3  10   5       9603.68       9359.09       590.02 o                         
   3  10   6        541.41        870.03       481.73 o                         
   3  10   7       5085.00       5173.29       563.62 o                         
   3  10   8      13551.74      14209.19       715.91 o                         
   3  10   9       8705.13       8986.44       645.96 o                         
   3  10  10       1747.24       2318.35       625.58 o                         
   3  10  11       3583.07       4032.65       660.99 o                         
  -3 -10 -12       1377.53       1795.36       682.58 o                         
   3  10  13      18309.35      19591.39      1112.15 o                         
   3  11 -10       3651.69       1233.44       854.23 o                         
   3  11  -9      11037.75       9200.51       920.64 o                         
   3  11  -8       3704.31       3606.20       785.81 o                         
   3  11  -7       6599.94       6346.02       728.11 o                         
   3  11  -6         15.76          1.33       509.30 o                         
   3  11  -5       5571.98       6203.49       676.57 o                         
   3  11  -4        238.35        808.43       582.42 o                         
   3  11  -3       6313.79       6265.36       671.48 o                         
   3  11  -2        633.73        802.17       652.84 o                         
   3  11  -1       4375.13       3766.53       490.98 o                         
   3  11   0       2948.97       2565.25       549.27 o                         
  -3 -11  -1       9232.57       7672.43       639.00 o                         
   3  11   2      15293.97      13407.32       784.98 o                         
   3  11   3      29775.20      29263.82       852.30 o                         
   3  11   4       1583.08       1688.57       466.00 o                         
   3  11   5       8014.87       8621.31       735.10 o                         
   3  11   6       2850.00       2316.93       655.06 o                         
   3  11   7       7215.13       6543.18       700.15 o                         
   3  11   8       2544.97       3199.47       633.10 o                         
   3  11   9        904.85       1791.06       645.90 o                         
   3  11  10       4047.88       4586.12       702.43 o                         
   3  11  11       7054.37       8122.53       776.83 o                         
   3  11  12        536.43        743.14       691.73 o                         
   3  11  13       1556.64       1579.72      2239.61 o                         
   3  12  -9      19758.19      17286.21      1097.34 o                         
   3  12  -8       1137.08       1343.59       822.53 o                         
   3  12  -7       2762.64       3252.30       739.02 o                         
   3  12  -6        108.72        178.61       529.88 o                         
   3  12  -5        702.56       2187.42       664.55 o                         
   3  12  -4       7117.19       8437.18       709.74 o                         
   3  12  -3       3395.08       4132.33       674.21 o                         
   3  12  -2       6589.16       6389.49       737.83 o                         
   3  12  -1        537.52        520.75       447.69 o                         
   3  12   0       1527.19       1285.59       617.42 o                         
   3  12   1      22865.72      19944.26       898.49 o                         
   3  12   2       5126.08       4205.21       689.42 o                         
   3  12   3       3081.75       2786.54       697.40 o                         
   3  12   4        164.94        301.00       497.01 o                         
   3  12   5       8480.41       8221.01       811.16 o                         
   3  12   6        325.38        453.52       783.80 o                         
   3  12   7       4445.49       4633.17       758.32 o                         
   3  12   8       1202.96       1497.36       751.35 o                         
   3  12   9        778.05       1079.59       747.74 o                         
   3  12  10       8210.05       9456.51       798.79 o                         
   3  12  11      10357.16      12490.66       895.62 o                         
   3  12  12       1761.91       2374.38       746.84 o                         
   3  13  -8       8679.70      10156.42       967.51 o                         
   3  13  -7       1336.71       1668.50       839.97 o                         
   3  13  -6         33.49        121.28       559.78 o                         
   3  13  -5       1796.84       2363.30       694.52 o                         
   3  13  -4       1178.70       1543.84       656.09 o                         
   3  13  -3       6281.91       6102.49       768.77 o                         
   3  13  -2        379.69        787.19       700.89 o                         
   3  13  -1      18347.36      18950.99       669.01 o                         
   3  13   0       3295.30       3598.44       705.10 o                         
   3  13   1       7834.79       7598.12       765.90 o                         
   3  13   2        265.89        660.46       705.85 o                         
   3  13   3       8113.12       7170.22       826.62 o                         
   3  13   4       1095.83        773.25       603.23 o                         
  -3 -13  -5      16225.08      15514.13      1027.61 o                         
   3  13   6       1678.58       1409.57       886.74 o                         
   3  13   7       2486.22       2482.05       770.43 o                         
   3  13   8        147.92        530.45       856.83 o                         
   3  13   9       8827.60       8581.42       873.73 o                         
   3  13  10       4346.88       5261.05       879.15 o                         
  -3 -13 -11       1758.00       1975.06       874.86 o                         
   3  14  -6         66.56        416.91       592.91 o                         
   3  14  -5       4837.14       6070.85       764.01 o                         
   3  14  -4       1548.79       1869.23       760.04 o                         
   3  14  -3       3291.69       3151.99       778.24 o                         
   3  14  -2      12599.07      12886.44       879.65 o                         
   3  14  -1       3896.87       3950.61       538.40 o                         
   3  14   0       2293.18       2712.54       738.29 o                         
   3  14   1       4847.81       4957.24       822.55 o                         
   3  14   2       1683.54       1340.71       825.53 o                         
  -3 -14  -3      10491.24       9223.66       899.28 o                         
   3  14   4        288.94        458.85       622.21 o                         
   3  14   5       6679.18       6236.09      1002.51 o                         
   3  14   6       3455.11       3192.27       996.21 o                         
   3  14   7       8891.10       8510.52      1060.43 o                         
   3  14   8        909.24       1053.80       905.10 o                         
   3  14   9         41.45        848.64      1220.38 o                         
   3  15  -4       9396.27       3398.49       891.38 o                         
   3  15  -3       8324.38       9281.30       986.94 o                         
   3  15  -2       1624.08       3004.19       777.90 o                         
   3  15  -1        582.12       1043.99       543.85 o                         
   3  15   0        642.09       1464.85       843.90 o                         
   3  15   1       5016.62       5292.98       915.75 o                         
   3  15   2       1418.33       1505.01       866.91 o                         
   3  15   3       4783.05       5544.01       957.65 o                         
   3  15   4       1900.12       1968.57       679.45 o                         
   3  15   5       3416.69       2812.01      1045.79 o                         
   3  15   6       4042.50       4009.78      1055.31 o                         
   3  15   7       6864.59       6647.54      1071.04 o                         
   3  16  -1       1736.19       1627.20       595.85 o                         
   3  16   0       3395.36       3773.02       870.77 o                         
   3  16   1       4211.22       4718.71       954.81 o                         
   3  16   2       1408.94       2814.17       984.48 o                         
   3  16   3        560.66       2250.22       999.54 o                         
   3  16   4         12.70        366.83       683.73 o                         
  -4  14   6       4616.20       4835.79      1062.92 o                         
  -4  14   5       3434.83       3818.46       936.48 o                         
  -4  14   4       9376.42       9984.51       992.40 o                         
  -4  14   3       3493.67       3985.87       819.96 o                         
  -4  14   2         56.65        295.94       586.92 o                         
  -4  14   1        673.98       1858.21       835.22 o                         
  -4  14   0       3353.28       3498.33       764.71 o                         
  -4  14  -1        494.03       1038.57       752.09 o                         
  -4  14  -2       1658.06       2102.12       794.60 o                         
  -4  14  -3         47.98         32.70       643.65 o                         
  -4  13   8       5916.34       4843.44       967.13 o                         
  -4  13   7        379.63        396.21      1560.61 o                         
   4 -13  -6       7378.73       6247.50       890.86 o                         
  -4  13   5         64.69        554.76       831.12 o                         
  -4  13   4       5328.19       5279.14       878.25 o                         
  -4  13   3       2768.32       2762.71       803.93 o                         
  -4  13   2       3944.35       4247.24       591.99 o                         
  -4  13   1       6500.07       7935.04       809.77 o                         
  -4  13   0       6403.58       6836.35       775.76 o                         
  -4  13  -1       1132.48       1806.78       702.92 o                         
  -4  13  -2       3119.37       4317.10       746.91 o                         
  -4  13  -3       7372.05       6563.48       671.11 o                         
   4 -13   4       8988.58       9679.63       885.64 o                         
  -4  13  -5       4498.14       3942.02       893.74 o                         
  -4  12  10       1643.83        -60.11      1443.35 o                         
   4 -12  -9       3897.52       2945.77      1393.31 o                         
  -4  12   8       5189.61       4357.13       823.67 o                         
  -4  12   7       2426.90       2045.76      1432.39 o                         
  -4  12   6       1001.15         58.50       774.45 o                         
  -4  12   5       4365.05       3780.92       805.09 o                         
  -4  12   4       6366.98       5997.85       812.33 o                         
  -4  12   3       4221.24       4470.89       746.88 o                         
  -4  12   2       4127.24       4397.78       567.70 o                         
  -4  12   1        732.47       1647.81       676.60 o                         
  -4  12   0      16140.53      17267.54       874.65 o                         
  -4  12  -1        191.20        725.70       657.04 o                         
  -4  12  -2      18678.18      18370.78       840.01 o                         
  -4  12  -3       2036.09       1880.42       561.49 o                         
  -4  12  -4       4028.03       3489.16       778.09 o                         
  -4  12  -5        368.48        806.88       797.82 o                         
  -4  12  -6       3551.67       4016.23       902.18 o                         
  -4  12  -7        515.59       1294.88       914.38 o                         
  -4  11  11       3750.62        525.37      1265.14 o                         
  -4  11  10       7259.94       6112.80      1303.07 o                         
  -4  11   9       6587.50       7211.51       706.07 o                         
  -4  11   8       3057.32       2543.74       681.47 o                         
  -4  11   7       2512.20       2149.16      1274.15 o                         
  -4  11   6       3983.02       3203.94       704.80 o                         
  -4  11   5        479.63        638.44       652.36 o                         
  -4  11   4       3813.71       3512.85       710.14 o                         
  -4  11   3        442.57        654.95       640.94 o                         
  -4  11   2        127.20        491.66       492.87 o                         
  -4  11   1       3096.72       3337.45       638.83 o                         
  -4  11   0      12091.22      11143.55       759.04 o                         
  -4  11  -1       3639.97       3350.92       650.92 o                         
  -4  11  -2      15975.62      15231.75       778.54 o                         
  -4  11  -3       5543.29       4654.95       564.24 o                         
  -4  11  -4       1919.12       1717.13       738.26 o                         
  -4  11  -5       4634.71       4929.80       845.67 o                         
  -4  11  -6       1442.18       1555.61       803.79 o                         
  -4  11  -7        919.49        906.27       786.49 o                         
   4 -11   8        102.33        113.54      1190.69 o                         
   4 -11   9        124.43       1959.76      1768.34 o                         
  -4  10  12       2176.87       4603.05      1271.02 o                         
  -4  10  11        391.75        -38.80      1176.79 o                         
  -4  10  10      10822.83      10930.37      1338.20 o                         
  -4  10   9        961.48       1142.90       544.35 o                         
  -4  10   8       7065.23       7621.35       654.07 o                         
  -4  10   7       3189.37       4272.20      1182.21 o                         
  -4  10   6       3683.77       4825.31       598.06 o                         
  -4  10   5       4365.81       3726.87       585.74 o                         
  -4  10   4       4704.16       3643.87       640.05 o                         
  -4  10   3       4000.59       4031.87       657.15 o                         
  -4  10   2       7196.85       7283.49       526.25 o                         
  -4  10   1      11771.18      12827.97       695.53 o                         
  -4  10   0      23373.22      25126.69       983.81 o                         
  -4  10  -1       3269.65       3272.13       635.08 o                         
  -4  10  -2       4539.29       3664.00       636.24 o                         
  -4  10  -3        249.24        308.79       505.37 o                         
  -4  10  -4       7280.33       7335.45       762.82 o                         
  -4  10  -5        112.05        700.61       729.28 o                         
  -4  10  -6       1051.98       1213.71       670.01 o                         
  -4  10  -7        187.68        852.89       690.39 o                         
  -4  10  -8        868.40       1928.98       722.42 o                         
  -4  10  -9       2631.52       3963.32       763.89 o                         
  -4  10 -10      11134.75      12223.40       942.72 o                         
   4  -9 -13       4190.82       5096.95      1491.24 o                         
  -4   9  12      19520.70      19370.70      1351.33 o                         
  -4   9  11       2314.73       2599.94      1048.50 o                         
  -4   9  10       3960.26       3929.37      1011.30 o                         
  -4   9   9       8795.55       9479.35       588.14 o                         
  -4   9   8       8212.87       8335.75       540.02 o                         
  -4   9   7       6484.24       6851.03       915.79 o                         
  -4   9   6       3772.60       4219.86       491.12 o                         
  -4   9   5       4858.35       4789.02       524.21 o                         
  -4   9   4      13679.78      12132.96       639.42 o                         
  -4   9   3       2168.40       2200.30       535.83 o                         
  -4   9   2      29394.31      32465.50       725.89 o                         
  -4   9   1        321.46        890.83       552.64 o                         
  -4   9   0       8927.83       8729.92       627.89 o                         
  -4   9  -1       3749.48       3388.42       607.29 o                         
  -4   9  -2       9086.06       7990.03       609.00 o                         
  -4   9  -3       1627.99       1712.89       461.24 o                         
  -4   9  -4       3178.89       3723.84       664.82 o                         
  -4   9  -5       4382.39       4093.99       641.06 o                         
  -4   9  -6       1946.90       2114.37       583.89 o                         
  -4   9  -7       5629.02       5629.38       620.61 o                         
  -4   9  -8      13321.37      13569.87       704.80 o                         
  -4   9  -9       7212.39       7787.39       721.01 o                         
  -4   9 -10        886.99       1135.44       658.09 o                         
  -4   9 -11       2565.21       3207.10       718.96 o                         
   4  -8 -13       4298.46       4029.85      1387.26 o                         
  -4   8  12       2109.65       2446.87      1060.74 o                         
  -4   8  11      10767.48      10403.81      1145.15 o                         
  -4   8  10       7486.90       7882.72       532.73 o                         
  -4   8   9        804.13       1511.79       437.61 o                         
  -4   8   8       6936.54       7495.71       481.54 o                         
  -4   8   7        841.42       1234.81       699.72 o                         
  -4   8   6       8867.71       9925.93       474.51 o                         
  -4   8   5      13621.68      14910.32       574.24 o                         
  -4   8   4       9898.83       9162.92       537.75 o                         
  -4   8   3       7456.34       7459.76       531.49 o                         
  -4   8   2       1441.07       1457.41       344.33 o                         
  -4   8   1       6984.74       7666.09       571.97 o                         
  -4   8   0       9476.07      10329.52       621.14 o                         
  -4   8  -1      13239.15      11165.76       620.95 o                         
  -4   8  -2      12401.09      11066.63       647.85 o                         
  -4   8  -3        396.45        294.96       349.29 o                         
  -4   8  -4       7821.71       8175.87       563.19 o                         
  -4   8  -5       1995.83       1986.66       511.90 o                         
  -4   8  -6      23393.60      22131.00       808.64 o                         
  -4   8  -7       1651.30       2403.10       528.00 o                         
  -4   8  -8       2590.83       3312.06       627.87 o                         
   4  -8   9         72.54        765.77       600.13 o                         
  -4   8 -10       2439.80       2525.19       613.21 o                         
  -4   8 -11       4311.07       4830.90       685.01 o                         
  -4   8 -12       5303.07       5586.43       760.04 o                         
   4  -7 -14       3283.60       4393.24      1226.98 o                         
   4  -7 -13       1390.34       1777.33      1306.66 o                         
  -4   7  12       2840.74       3025.28       991.80 o                         
  -4   7  11       1951.89       2490.34       946.96 o                         
  -4   7  10      12053.04      12266.32       561.99 o                         
  -4   7   9       4847.94       5319.23       443.23 o                         
  -4   7   8      16999.67      16935.38       497.67 o                         
  -4   7   7        835.00       1157.56       765.38 o                         
  -4   7   6      36834.44      38757.93       640.26 o                         
  -4   7   5      22726.62      21876.41       584.31 o                         
  -4   7   4      11348.39      11472.18       497.31 o                         
  -4   7   3       6375.96       6362.58       469.78 o                         
  -4   7   2         36.97        217.92       312.67 o                         
  -4   7   1        615.72       1321.16       425.58 o                         
  -4   7   0       9158.47       9984.09       579.94 o                         
  -4   7  -1       1551.44       1433.31       474.99 o                         
  -4   7  -2       7001.06       7166.67       478.55 o                         
  -4   7  -3       2090.38       2004.90       332.14 o                         
  -4   7  -4       7872.36       7661.94       503.21 o                         
  -4   7  -5       1467.68       1882.95       466.52 o                         
  -4   7  -6      18341.12      17557.32       668.85 o                         
   4  -7   7      13378.46      13510.96       567.53 o                         
  -4   7  -8       2586.79       2959.28       534.55 o                         
  -4   7  -9       4865.23       5227.45       573.68 o                         
  -4   7 -10       7965.47       8939.78       668.83 o                         
  -4   7 -11       3375.31       3782.59       608.91 o                         
  -4   7 -12        234.79        525.45       648.80 o                         
   4  -6 -14        311.02        534.09      1009.38 o                         
   4  -6 -13       2804.62       2547.89      1424.77 o                         
   4  -6 -12       7687.65       8019.00       949.21 o                         
  -4   6  11       2821.04       3161.02       797.07 o                         
  -4   6  10       2501.75       2967.32       402.91 o                         
   4  -6  -9       2728.59       2829.10       371.55 o                         
   4  -6  -8      38691.85      40188.82       566.44 o                         
  -4   6   7       1832.68       2182.77       881.54 o                         
  -4   6   6      42253.10      42858.68       574.49 o                         
  -4   6   5        229.66        365.15       270.42 o                         
  -4   6   4       8995.14       9442.89       360.87 o                         
  -4   6   3        441.23        662.59       359.75 o                         
  -4   6   2       2325.55       2526.67       297.52 o                         
  -4   6   1      12798.87      14339.87       488.15 o                         
  -4   6   0       3741.65       3394.69       332.40 o                         
  -4   6  -1       5319.44       4864.47       445.67 o                         
  -4   6  -2       8914.80       9604.20       472.38 o                         
   4  -6   3       5237.72       5469.54      1601.81 o                         
  -4   6  -4      25209.82      23973.78       557.86 o                         
  -4   6  -5       7819.51       7776.11       492.18 o                         
  -4   6  -6       5197.49       5002.28       451.19 o                         
  -4   6  -7       6448.08       6313.18       470.01 o                         
   4  -6   8      26750.21      25926.42       870.45 o                         
   4  -6   9       2014.27       2214.23       531.62 o                         
   4  -6  10       3554.74       4208.04       579.28 o                         
   4  -6  11        498.23        586.91       549.35 o                         
   4  -6  12       2447.79       2693.64       644.36 o                         
  -4   6 -13       7887.79       8633.83       812.12 o                         
   4  -5 -15       4742.74       5296.77      1386.62 o                         
   4  -5 -14       3775.38       4520.13      1236.45 o                         
   4  -5 -13        313.28        225.37      1375.04 o                         
   4  -5 -12       5147.45       5418.47       881.83 o                         
  -4   5  11        475.04        830.90       728.12 o                         
   4  -5 -10       7911.36       9401.86       412.21 o                         
  -4   5   9      13004.84      13703.12       485.78 o                         
  -4   5   8      19651.96      20345.09       472.54 o                         
   4  -5  -7       4726.31       4429.30       693.56 o                         
  -4   5   6       9478.36      10289.16       322.09 o                         
  -4   5   5      14710.53      14392.98       400.09 o                         
  -4   5   4      19686.25      19321.03       388.29 o                         
  -4   5   3      17544.36      17664.18       423.91 o                         
  -4   5   2       1323.56       1195.94       227.27 o                         
  -4   5   1       7938.78       8068.64       400.87 o                         
  -4   5   0       6205.28       5965.89       337.35 o                         
  -4   5  -1       2395.73       2200.14       284.51 o                         
  -4   5  -2      38030.97      37341.84       567.14 o                         
  -4   5  -4      16293.08      16146.27       473.53 o                         
   4  -5   5       3572.92       3750.42       406.51 o                         
  -4   5  -6      12075.63      12005.93       565.72 o                         
   4  -5   7       7669.09       7880.05       503.94 o                         
   4  -5   8      16508.08      15320.16       828.33 o                         
  -4   5  -9       3063.68       3139.42       528.08 o                         
  -4   5 -10       5344.34       5933.94       615.42 o                         
   4  -5  11       3859.86       4082.10       615.40 o                         
   4  -5  12       8014.50       8478.11       734.09 o                         
   4  -5  13       1717.53       2777.62       680.42 o                         
   4  -4 -15       1477.06       2120.18      1219.98 o                         
   4  -4 -14       5827.94       5864.32      1225.87 o                         
   4  -4 -13        684.24       1119.97      1647.96 o                         
   4  -4 -12       3394.65       3629.10      1033.63 o                         
   4  -4 -11       1579.74       1856.15       718.42 o                         
  -4   4  10      27583.96      29561.86       505.41 o                         
   4  -4  -9      16647.72      17640.58       407.18 o                         
  -4   4   8       9201.54       9913.91       433.32 o                         
  -4   4   7       7892.08       7543.83       699.74 o                         
  -4   4   6      11231.67      11675.38       283.48 o                         
  -4   4   5       2613.92       2704.02       238.87 o                         
   4  -4  -4      19624.35      20441.22       340.80 o                         
  -4   4   3       7967.93       7863.68       341.58 o                         
  -4   4   2        193.83        188.20       210.29 o                         
  -4   4   1       9692.24      10197.38       383.51 o                         
  -4   4   0       6507.70       6656.77       285.13 o                         
  -4   4  -1       6666.38       6765.23       308.16 o                         
   4  -4   2      10422.80      10312.46       359.81 o                         
   4  -4   3      14403.97      14199.00      1617.00 o                         
   4  -4   4      19984.96      19691.71       473.15 o                         
  -4   4  -5       8658.26       8519.11       447.69 o                         
  -4   4  -6      38915.40      38861.67       641.43 o                         
   4  -4   7        802.08       1003.19       380.01 o                         
   4  -4   8       5927.07       6093.02       453.78 o                         
   4  -4   9        707.48        907.01       474.09 o                         
   4  -4  10      26205.17      25813.33       723.03 o                         
   4  -4  11        355.58        803.49       457.89 o                         
   4  -4  12        361.58       1143.08       558.85 o                         
  -4   4 -13       2479.56       2047.86       624.15 o                         
  -4   4 -14       1758.98       2273.04       730.01 o                         
   4  -3 -15       1364.04       1676.64      1215.20 o                         
   4  -3 -14       1384.29       1903.26      1147.13 o                         
   4  -3 -13       2001.22       4240.39      1694.25 o                         
   4  -3 -12       7837.17       8125.93      1062.75 o                         
   4  -3 -11       9143.96       8485.35       846.00 o                         
  -4   3  10      13231.61      13417.30       368.21 o                         
  -4   3   9       1436.75       1741.77       264.94 o                         
  -4   3   8       6314.93       6478.09       447.35 o                         
  -4   3   7       1698.86       1795.36       656.00 o                         
   4  -3  -6      12251.06      12318.14       273.50 o                         
  -4   3   5      18873.54      19537.96       289.58 o                         
  -4   3   4      20262.85      20895.69       244.53 o                         
   4  -3  -3       8286.99       8478.48       400.18 o                         
  -4   3   2      12255.72      12200.12       182.01 o                         
  -4   3   1      16040.37      15492.46       379.82 o                         
  -4   3   0      13816.34      14162.74       331.40 o                         
  -4   3  -1      16607.91      16314.39       336.11 o                         
   4  -3   2        357.97        511.50       278.11 o                         
  -4   3  -3       9844.93       9492.15       312.33 o                         
   4  -3   4      30794.14      30607.17       500.48 o                         
   4  -3   5       2628.62       2379.47       259.33 o                         
  -4   3  -6      17842.17      17756.02       470.52 o                         
   4  -3   7       2714.04       2789.87       326.69 o                         
  -4   3  -8      17282.25      17078.71       528.23 o                         
   4  -3   9       2256.39       2499.75       430.65 o                         
  -4   3 -10       8841.19       9195.84       554.47 o                         
  -4   3 -11      19290.13      19245.18       720.17 o                         
  -4   3 -12        872.64       1226.49       537.37 o                         
  -4   3 -13        463.25        736.98       585.14 o                         
  -4   3 -14       3331.81       4279.22       730.69 o                         
   4  -2 -15       2509.05       2604.35       979.83 o                         
   4  -2 -14       9181.12      10047.47      1045.23 o                         
   4  -2 -13       6793.22       6417.96      1331.91 o                         
   4  -2 -12      25163.43      25181.52      1159.46 o                         
   4  -2 -11       5120.69       5604.18       710.88 o                         
   4  -2 -10        676.19        615.83       256.43 o                         
   4  -2  -9       3435.69       3253.76       285.32 o                         
  -4   2   8      18004.60      17952.89       372.95 o                         
   4  -2  -7       4964.77       5154.80       676.38 o                         
   4  -2  -6       6021.85       6298.57       162.01 o                         
   4  -2  -5       3792.37       3928.36       166.60 o                         
   4  -2  -4      37336.61      38058.52       220.23 o                         
   4  -2  -3       8066.88       7702.95       400.80 o                         
  -4   2   2      48483.18      49294.55       260.80 o                         
  -4   2   1       4807.51       5280.83       311.80 o                         
  -4   2   0      16754.76      16815.96       248.98 o                         
  -4   2  -1        348.84        313.44       194.71 o                         
   4  -2   2       9680.81       9877.64       277.09 o                         
  -4   2  -3       5317.41       5261.16       228.51 o                         
  -4   2  -4      17420.10      16758.03       404.61 o                         
   4  -2   5       4237.66       4214.34       300.12 o                         
  -4   2  -6      19711.44      20096.93       462.37 o                         
   4  -2   7       4098.31       3966.17       335.47 o                         
  -4   2  -8      20524.83      19930.21       508.64 o                         
   4  -2   9       7904.94       7377.06       507.16 o                         
   4  -2  10        343.58        375.05       405.76 o                         
  -4   2 -11       7701.43       7816.77       533.49 o                         
  -4   2 -12      14971.49      15942.43       701.55 o                         
  -4   2 -13        116.05        249.60       568.13 o                         
  -4   2 -14       1971.25       2438.83       702.39 o                         
  -4   2 -15        207.10        517.58       703.09 o                         
   4  -1 -15        236.74        166.27       991.21 o                         
   4  -1 -14      25439.18      25258.12      1249.55 o                         
   4  -1 -13      10146.54      10655.44      1421.21 o                         
   4  -1 -12       1370.14       1628.73       760.60 o                         
   4  -1 -11       1144.81       1485.55       653.88 o                         
   4  -1 -10       5553.54       5799.67       295.37 o                         
   4  -1  -9       2731.53       2809.37       257.30 o                         
   4  -1  -8       5179.93       5175.23       274.45 o                         
  -4   1   7       7614.94       6656.73       392.98 o                         
   4  -1  -6      10679.12      10714.14       269.59 o                         
   4  -1  -5       7556.58       7549.42       143.26 o                         
   4  -1  -4      14473.84      15077.79       449.26 o                         
  -4   1   3        717.99        835.93       381.22 o                         
  -4   1   2          6.57         64.83       238.36 o                         
  -4   1   1      22912.91      23274.37       341.54 o                         
   4  -1   0      47889.70      48673.89       338.08 o                         
   4  -1   1      13068.67      13202.41       249.76 o                         
   4  -1   2      52998.66      51680.95       409.35 o                         
  -4   1  -3       6185.90       6306.45       218.39 o                         
  -4   1  -4      15541.38      15734.18       375.97 o                         
   4  -1   5      10237.80      10112.28       345.48 o                         
   4  -1   6      32743.21      31687.55       527.92 o                         
   4  -1   7        550.24        742.46       304.56 o                         
  -4   1  -8       1669.04       1326.53       392.18 o                         
   4  -1   9      15105.57      15270.91       513.90 o                         
   4  -1  10       4992.55       4643.57       434.05 o                         
   4  -1  11       2670.69       2978.30       393.41 o                         
   4  -1  12       4943.52       4612.73       541.44 o                         
  -4   1 -13       1999.46       2420.85       572.31 o                         
  -4   1 -14       5040.74       4398.37       681.03 o                         
  -4   1 -15       2660.65       3562.23       757.00 o                         
   4   0 -15       2258.66       1984.90       991.44 o                         
   4   0 -14      10609.84      11002.47      1067.12 o                         
  -4   0  13       7498.79       7568.05      1359.77 o                         
   4   0 -12       1385.01       2625.47       787.08 o                         
   4   0 -11       1035.33       1639.05       670.95 o                         
   4   0 -10       6369.26       6583.11       314.41 o                         
   4   0  -9       2365.06       2115.00       261.71 o                         
  -4   0   8       4382.63       4064.06       256.39 o                         
   4   0  -7       1225.57        959.33      1008.12 o                         
   4   0  -6      20769.15      21513.45       199.86 o                         
  -4   0   5      14287.30      14448.02       429.36 o                         
  -4   0   4      11197.18      10584.96       376.07 o                         
   4   0  -3      19542.78      18697.90       651.64 o                         
   4   0  -2       2963.06       2813.07       245.42 o                         
   4   0  -1      12540.80      12387.02       459.51 o                         
   4   0   0      84258.04      89993.95       384.99 o                         
  -4   0  -1       5605.79       6077.57       164.87 o                         
   4   0   2      21462.79      20596.25       323.96 o                         
   4   0   3       1479.69       1386.74       174.59 o                         
  -4   0  -4      10139.49       9345.94       346.67 o                         
   4   0   5      11472.17      11069.42       374.09 o                         
   4   0   6       6552.25       6206.74       333.20 o                         
   4   0   7      21564.83      20574.15       451.05 o                         
   4   0   8       2375.17       2043.18       420.58 o                         
   4   0   9       8585.26       8434.63       613.72 o                         
   4   0  10      21903.87      22517.88       635.11 o                         
   4   0  11       2284.41       2056.94       433.37 o                         
   4   0  12       2663.11       2272.61       515.22 o                         
   4   0  13       2056.81       1809.09       529.90 o                         
   4   0  14      24864.88      24050.60       832.90 o                         
  -4   0 -15       1660.49       1412.85       703.93 o                         
   4   1 -15       1167.21       1950.63      1037.51 o                         
   4   1 -14       1381.00       1915.38       881.63 o                         
   4   1 -13       2365.67       2677.95      1296.98 o                         
   4   1 -12      26921.64      27856.09      1085.46 o                         
   4   1 -11       4482.77       4928.34       693.04 o                         
   4   1 -10        720.09        810.31       263.31 o                         
   4   1  -9       2955.27       2966.41       317.79 o                         
   4   1  -8      15269.24      14674.50       365.53 o                         
  -4  -1   7       7427.93       7380.22       647.64 o                         
  -4  -1   6      12751.23      12595.69       230.49 o                         
   4   1  -5       8554.00       8386.46       166.88 o                         
  -4  -1   4      13459.53      13663.21       464.61 o                         
   4   1  -3        603.14        670.76       441.16 o                         
   4   1  -2      22881.01      23617.26       437.79 o                         
   4   1  -1      10714.00      11319.83       553.93 o                         
  -4  -1   0      76734.90      82675.11       390.24 o                         
  -4  -1  -1       4853.13       4855.57       153.19 o                         
   4   1   2      23377.18      22235.82       545.53 o                         
  -4  -1  -3       5586.48       5527.07       188.14 o                         
   4   1   4       9283.97       8807.54       495.56 o                         
   4   1   5       9035.01       8721.54       307.80 o                         
   4   1   6       8496.73       7984.02       307.43 o                         
  -4  -1  -7       8956.94       8793.50       396.93 o                         
   4   1   8      19597.52      17987.66       504.24 o                         
  -4  -1  -9       1121.67       1374.33       443.21 o                         
   4   1  10      14358.83      14434.39       573.58 o                         
  -4  -1 -11       3099.85       2999.29       523.31 o                         
  -4  -1 -12      19007.71      18298.47       701.00 o                         
  -4  -1 -13       7332.10       6876.28       638.57 o                         
   4   1  14       9962.00      10600.18       753.79 o                         
  -4  -1 -15       3941.13       4111.73       706.74 o                         
   4   2 -15       1726.70       2271.24       986.64 o                         
   4   2 -14       5641.87       5773.48       951.24 o                         
   4   2 -13        745.66       1188.16      1068.76 o                         
   4   2 -12       8511.01       8847.01       780.46 o                         
   4   2 -11       9727.86       9769.74       793.61 o                         
   4   2 -10      11125.04      11165.76       430.28 o                         
   4   2  -9       1219.33       1294.16       299.02 o                         
   4   2  -8       6482.86       6220.10       308.63 o                         
   4   2  -7       4526.66       4547.86       263.10 o                         
   4   2  -6       6534.78       6436.09       186.92 o                         
   4   2  -5       4313.95       4261.93       186.17 o                         
   4   2  -4      41855.96      43586.52       363.39 o                         
   4   2  -3       9598.17       9367.83       514.74 o                         
  -4  -2   2      12147.93      11548.03        99.48 o                         
  -4  -2   1      19315.64      19615.53       318.17 o                         
  -4  -2   0      45329.26      46909.76       311.43 o                         
  -4  -2  -1      13247.23      13516.01       216.78 o                         
  -4  -2  -2      60245.46      60205.07       482.35 o                         
   4   2   3       9292.32       9246.05       207.11 o                         
   4   2   4       9886.33       8381.14       848.46 o                         
   4   2   5      10267.05       9728.01       355.82 o                         
   4   2   6       6251.13       6080.71       343.76 o                         
   4   2   7      18323.85      17844.75       408.71 o                         
  -4  -2  -8       2080.26       1938.75       485.81 o                         
  -4  -2  -9       1190.34        910.31       537.32 o                         
  -4  -2 -10      14846.62      14166.39       513.53 o                         
  -4  -2 -11       3617.28       3360.33       422.78 o                         
  -4  -2 -12      18712.45      18555.85       693.47 o                         
  -4  -2 -13       6940.21       6674.29       604.90 o                         
   4   2  14        332.59        553.74       698.78 o                         
   4   2  15       1172.39       1642.63       697.40 o                         
   4   3 -15       4322.41       4195.12      1187.97 o                         
   4   3 -14       4509.05       5119.76      1080.85 o                         
   4   3 -13        294.09        433.58      1114.22 o                         
   4   3 -12       3335.93       3713.12       787.32 o                         
   4   3 -11       1810.99       1962.70       686.68 o                         
   4   3 -10      27907.44      27782.06       651.00 o                         
   4   3  -9      14179.95      14485.89       456.43 o                         
   4   3  -8       7991.23       8025.24       375.45 o                         
   4   3  -7       1949.59       2326.39       307.83 o                         
   4   3  -6      10583.18      10888.53       346.04 o                         
   4   3  -5      21547.71      21904.62       319.88 o                         
   4   3  -4      22440.63      22847.15       271.98 o                         
   4   3  -3       6991.56       7098.38       371.26 o                         
  -4  -3   2       8789.29       8761.98       135.10 o                         
  -4  -3   1       4030.48       3901.20       294.51 o                         
  -4  -3   0      17571.58      17590.26       234.47 o                         
   4   3   1        383.26        376.66       175.73 o                         
   4   3   2       8784.48       8892.26       293.01 o                         
  -4  -3  -3      42355.46      41708.45       375.44 o                         
  -4  -3  -4      17372.70      16658.79       745.51 o                         
  -4  -3  -5       8597.71       8538.27       312.68 o                         
  -4  -3  -6      27851.33      27606.01       507.23 o                         
  -4  -3  -7        526.36        607.17       299.98 o                         
   4   3   8       1709.83       1176.42       427.04 o                         
  -4  -3  -9      10253.31       9878.05       440.64 o                         
   4   3  10      24966.65      24864.59       582.46 o                         
  -4  -3 -11       2204.45       1867.19       387.68 o                         
  -4  -3 -12       2374.73       2036.45       496.46 o                         
  -4  -3 -13       1937.54       2001.20       527.36 o                         
  -4  -3 -14      11335.10      11675.81       790.19 o                         
  -4  -3 -15       3346.49       3518.57       691.67 o                         
   4   4 -14        335.91       1009.15      1062.67 o                         
   4   4 -13       2357.24       2515.44      1160.95 o                         
   4   4 -12       5025.54       4878.29       847.12 o                         
   4   4 -11        401.53       1002.91       779.13 o                         
   4   4 -10       9281.03       9469.94       495.39 o                         
   4   4  -9      15397.71      15588.59       509.80 o                         
   4   4  -8      16529.68      17439.41       477.01 o                         
   4   4  -7       6947.23       7164.13       438.14 o                         
   4   4  -6      12550.23      12244.33       463.38 o                         
   4   4  -5       3113.58       3267.77       286.05 o                         
   4   4  -4      16771.28      16736.25       411.09 o                         
   4   4  -3       6854.48       7106.66       328.84 o                         
  -4  -4   2      17755.18      18256.95       197.24 o                         
   4   4  -1      14559.60      13852.57       302.61 o                         
   4   4   0      13431.77      13286.63       292.13 o                         
   4   4   1      19422.43      19739.34       356.05 o                         
   4   4   2        345.10        571.31       230.33 o                         
  -4  -4  -3       3600.30       3414.49       198.52 o                         
  -4  -4  -4      20397.77      19351.93       456.81 o                         
  -4  -4  -5       4768.31       4836.08       255.12 o                         
  -4  -4  -6      19362.28      18914.41       496.29 o                         
  -4  -4  -7       3546.82       3005.65       337.07 o                         
   4   4   8      20455.97      20067.11       565.71 o                         
  -4  -4  -9      16215.64      15847.91       528.82 o                         
  -4  -4 -10       4488.75       4574.99       460.86 o                         
  -4  -4 -11       3144.34       3404.60       451.89 o                         
  -4  -4 -12       5511.58       5012.93       546.40 o                         
   4   4  13       1701.00       1778.22       526.04 o                         
   4   4  14      21845.16      21368.83       843.71 o                         
  -4  -4 -15       1759.47       1495.48       637.46 o                         
   4   5 -14       2774.71       2762.46      1173.40 o                         
   4   5 -13       1168.87       1947.26      1497.49 o                         
   4   5 -12       7391.75       6728.66       917.34 o                         
   4   5 -11       2410.03       2870.43       828.69 o                         
   4   5 -10       2167.77       2145.04       519.97 o                         
   4   5  -9       3159.56       3446.53       444.51 o                         
   4   5  -8      42983.61      42252.40       709.78 o                         
   4   5  -7       4953.88       5352.36       543.74 o                         
   4   5  -6      10242.27       9954.75       404.15 o                         
   4   5  -5      13142.54      12928.28       486.49 o                         
   4   5  -4      18213.67      17210.03       416.92 o                         
   4   5  -3      19305.66      19517.79       400.65 o                         
  -4  -5   2      12844.30      12444.09       259.16 o                         
   4   5  -1      11573.05      11641.80       287.92 o                         
   4   5   0       6997.93       6585.67       267.86 o                         
   4   5   1       5846.48       5711.80       263.02 o                         
   4   5   2      12448.89      12368.35       336.18 o                         
   4   5   4      26151.77      26641.38       440.00 o                         
   4   5   5       3106.82       2696.09       261.04 o                         
   4   5   6      19517.63      19448.38       468.90 o                         
   4   5   7       3200.84       3438.13       334.81 o                         
   4   5   8      17015.00      16454.41       587.64 o                         
  -4  -5  -9       7023.79       6867.64       472.82 o                         
  -4  -5 -10        326.30        551.11       435.29 o                         
  -4  -5 -11       9185.76       8810.86       549.21 o                         
  -4  -5 -12      14503.02      15000.66       674.31 o                         
  -4  -5 -13        125.94        401.94       537.42 o                         
   4   5  14       4890.57       4818.50       676.17 o                         
   4   5  15       2410.56       1931.37       635.89 o                         
   4   6 -13       3710.55       3122.34      1939.29 o                         
   4   6 -12       2449.62       2769.60       952.76 o                         
   4   6 -11       2099.05       3265.93       894.43 o                         
   4   6 -10      11414.05      10906.77      1036.22 o                         
   4   6  -9       5650.39       5928.50       559.17 o                         
   4   6  -8      18259.66      18166.07       644.19 o                         
   4   6  -7       2143.02       1931.14       752.74 o                         
   4   6  -6      37751.53      37148.82       709.45 o                         
   4   6  -5        194.49        430.37       383.59 o                         
   4   6  -4       8967.12       9128.31       456.66 o                         
   4   6  -3        524.30        714.17       322.29 o                         
  -4  -6   2      10981.28      10381.40       354.52 o                         
   4   6  -1       9334.31       9187.28       343.09 o                         
   4   6   0       7401.64       7358.28       336.17 o                         
   4   6   1       2112.08       1968.81       233.00 o                         
   4   6   2      33477.85      33678.39       526.55 o                         
   4   6   3        258.64         39.90      1432.95 o                         
   4   6   4      19911.51      19231.44       430.08 o                         
   4   6   5       9113.11       9179.22       416.89 o                         
   4   6   6      43014.98      42389.73       669.64 o                         
   4   6   7        906.63       1194.48       326.71 o                         
   4   6   8       5031.52       5677.56       508.33 o                         
  -4  -6  -9       1904.63       2224.96       467.86 o                         
  -4  -6 -10      10379.05      10466.29       563.35 o                         
  -4  -6 -11      16804.01      17415.70       710.70 o                         
  -4  -6 -12        738.36        955.50       502.92 o                         
  -4  -6 -13        505.50        636.72       540.46 o                         
   4   6  14       1928.67       2107.86       661.84 o                         
  -4  -6 -15        183.59        238.73       686.30 o                         
   4   7 -13       5006.11       4598.57      1717.75 o                         
   4   7 -12       1773.55       3121.39      1042.15 o                         
   4   7 -11       9627.85       9943.85      1151.02 o                         
   4   7 -10       8802.66       8734.14      1073.35 o                         
   4   7  -9        700.53        747.82       586.71 o                         
   4   7  -8       6330.35       5561.35       612.56 o                         
   4   7  -7        703.50        896.11       873.15 o                         
   4   7  -6      37926.30      38539.92       763.49 o                         
   4   7  -5      19080.23      17876.93       691.71 o                         
   4   7  -4       9969.44      10340.35       474.27 o                         
   4   7  -3       7530.79       7341.58       453.90 o                         
   4   7  -2         36.12        115.45       303.39 o                         
   4   7  -1      15285.37      15750.28       450.00 o                         
   4   7   0       4451.53       4391.89       373.75 o                         
   4   7   1       4870.28       4489.19       345.07 o                         
   4   7   2       9267.81       9657.57       449.68 o                         
   4   7   4      19164.47      18290.10       425.77 o                         
   4   7   5       3554.88       3606.08       346.57 o                         
   4   7   6      10130.45      10354.88       469.45 o                         
   4   7   7       9093.94       9041.85       462.86 o                         
   4   7   8      18087.21      17153.71       570.86 o                         
   4   7   9        659.66        715.77       512.33 o                         
   4   7  10      22499.41      24088.25       785.20 o                         
   4   7  11        358.84        445.82       454.48 o                         
  -4  -7 -12        323.81        651.69       565.95 o                         
  -4  -7 -13       2693.65       3332.47       607.48 o                         
  -4  -7 -14       3877.53       4728.11       720.70 o                         
   4   8 -12      20113.78      20433.39      1516.94 o                         
   4   8 -11       2756.68       2521.09      1205.21 o                         
   4   8 -10       4312.79       4020.11      1132.28 o                         
   4   8  -9       7723.12       6304.28       679.44 o                         
   4   8  -8       8424.43       7447.74       655.50 o                         
   4   8  -7        933.17       1297.16      1066.84 o                         
   4   8  -6      10572.60      11466.27       632.43 o                         
   4   8  -5      15955.72      17302.62       679.33 o                         
   4   8  -4       8372.34       8153.40       590.95 o                         
   4   8  -3       6280.25       6683.89       562.72 o                         
   4   8  -2       5283.35       4675.92       396.99 o                         
   4   8  -1        553.16        425.39       418.16 o                         
   4   8   0       7948.42       8030.08       485.48 o                         
   4   8   1       1310.85       1480.02       388.50 o                         
   4   8   2       8356.97       9425.00       436.98 o                         
   4   8   3       3026.55       2575.80       331.89 o                         
   4   8   4      23742.30      22660.68       530.95 o                         
   4   8   5       8608.84       8450.45       429.52 o                         
   4   8   6       5662.40       5892.31       483.92 o                         
   4   8   7       7531.41       7274.58       494.89 o                         
   4   8   8      26027.09      25526.66       717.74 o                         
   4   8   9       2717.31       2673.57       540.75 o                         
  -4  -8 -10       5543.16       5740.15       628.48 o                         
   4   8  11       3317.66       3305.08       562.72 o                         
   4   8  12       8108.25       8087.44       689.89 o                         
  -4  -8 -13       1999.27       2093.51       656.50 o                         
  -4  -8 -14       2006.69       2991.79       766.80 o                         
   4   9 -11       2287.48       -184.73      1493.75 o                         
   4   9 -10       9769.01       9593.15      1653.42 o                         
   4   9  -9        860.33        561.97       687.06 o                         
   4   9  -8       7258.51       6524.20       738.21 o                         
   4   9  -7       5735.12       5321.17      1732.12 o                         
   4   9  -6       4119.05       5699.26       650.28 o                         
   4   9  -5       5695.41       6132.39       662.21 o                         
   4   9  -4      16051.37      17305.84       720.40 o                         
   4   9  -3       1833.45       2293.84       583.69 o                         
   4   9  -2       3784.21       3316.50       411.86 o                         
   4   9  -1       5880.27       5632.60       508.21 o                         
   4   9   0       9277.12       9163.40       571.23 o                         
   4   9   1      15096.09      14889.40       602.05 o                         
   4   9   2      13464.76      13307.33       496.67 o                         
   4   9   3        889.72        904.04       358.59 o                         
   4   9   4       6689.64       6766.07       505.19 o                         
   4   9   5       1346.94       1502.65       471.32 o                         
   4   9   6      20841.17      20410.43       752.15 o                         
   4   9   7      11213.51      11900.25       625.93 o                         
  -4  -9  -8       2228.47       3023.98       554.06 o                         
   4   9   9       2324.35       2446.78       562.17 o                         
   4   9  10       3825.86       4306.63       620.97 o                         
   4   9  11        430.77        551.31       660.89 o                         
  -4  -9 -12       2414.56       2700.04       743.18 o                         
   4   9  13       8086.96       9060.21       768.70 o                         
   4  10 -11        692.08       1049.37      1600.49 o                         
   4  10 -10       7748.18       8605.29      1647.65 o                         
   4  10  -9       5646.56       5067.14      1524.17 o                         
   4  10  -8       2729.86       3531.10       740.96 o                         
   4  10  -7       3646.47       5341.71      1843.34 o                         
   4  10  -6       3722.05       4453.90       662.33 o                         
   4  10  -5       5177.63       6064.94       690.75 o                         
   4  10  -4       5114.88       5938.12       634.24 o                         
   4  10  -3       4768.18       5092.85       656.74 o                         
  -4 -10   2       7508.31       7057.82       485.04 o                         
   4  10  -1        270.30        579.02       525.60 o                         
   4  10   0      10446.25       9463.10       630.52 o                         
   4  10   1       3514.00       3411.00       526.99 o                         
   4  10   2       8496.55       9274.13       607.24 o                         
   4  10   3        754.35        835.45       399.89 o                         
   4  10   4       8841.80       9012.60       591.80 o                         
   4  10   5       2198.57       2584.00       537.83 o                         
   4  10   6      20364.20      19670.68       812.46 o                         
   4  10   7       1674.44       1942.16       551.33 o                         
   4  10   8       3048.54       3630.81       593.55 o                         
   4  10   9       4133.49       5066.32       642.49 o                         
   4  10  10       8813.04       8978.76       737.15 o                         
  -4 -10 -11       3580.45       3757.00       758.20 o                         
   4  10  12        216.49        315.20       768.03 o                         
   4  10  13          0.25        780.41      1947.10 o                         
   4  11 -10        456.34        243.11      1471.61 o                         
   4  11  -9       4645.72       5288.77      1642.36 o                         
   4  11  -8       4382.22       4847.81       798.56 o                         
   4  11  -7       2162.27       4769.04      2003.31 o                         
   4  11  -6       4684.99       4688.40       695.17 o                         
   4  11  -5        553.73       1190.72       657.76 o                         
   4  11  -4       3213.63       3478.70       732.37 o                         
   4  11  -3        515.60        719.56       659.57 o                         
   4  11  -2      10980.29      10076.37       549.55 o                         
   4  11  -1       9943.91       9541.24       642.72 o                         
   4  11   0      20922.88      19203.23       818.46 o                         
   4  11   1       3467.28       3016.39       645.98 o                         
   4  11   2       4897.58       5077.24       645.04 o                         
   4  11   3      18269.14      17189.11       655.53 o                         
   4  11   4       3582.47       3864.95       623.40 o                         
   4  11   5       3670.66       3829.83       623.57 o                         
   4  11   6       2211.05       2780.38       631.55 o                         
   4  11   7       4842.27       5129.75       642.62 o                         
   4  11   8      13726.12      14780.18       758.05 o                         
   4  11   9         85.19        179.64       656.14 o                         
   4  11  10       2324.15       3278.96       705.48 o                         
   4  11  11       4755.84       4896.09       784.23 o                         
   4  11  12       5906.82       6773.75       937.04 o                         
   4  12  -8       6992.79       6572.54      1225.88 o                         
   4  12  -7       2101.56       2532.70      1705.31 o                         
   4  12  -6       1104.66       2134.18       706.79 o                         
   4  12  -5       3663.99       4167.05       727.17 o                         
   4  12  -4       6975.56       7443.48       801.03 o                         
   4  12  -3       4405.02       3950.19       706.76 o                         
   4  12  -2       8198.95       7925.62       557.76 o                         
   4  12  -1       3464.97       2812.99       659.44 o                         
   4  12   0      10507.46       9252.33       796.33 o                         
   4  12   1       3197.49       2237.78       669.85 o                         
   4  12   2      17177.72      15505.45       789.06 o                         
   4  12   3        363.51        161.21       516.27 o                         
   4  12   4       6277.92       6422.02       825.03 o                         
   4  12   5        111.77        476.17       760.06 o                         
   4  12   6       1129.90       1326.17       633.61 o                         
   4  12   7        160.28        655.57       683.52 o                         
   4  12   8        852.49       1486.67       720.93 o                         
   4  12   9       8581.74       9762.36       803.01 o                         
   4  12  10       1058.74       2144.66       753.52 o                         
   4  12  11       2987.01       3169.23       799.62 o                         
   4  13  -7        447.03       2016.27      1860.34 o                         
   4  13  -6       6531.53       7608.33       786.14 o                         
   4  13  -5         70.33        337.69       754.50 o                         
   4  13  -4       6017.48       6671.65       829.43 o                         
   4  13  -3       2355.70       2889.66       723.72 o                         
   4  13  -2        499.10        782.27       521.21 o                         
   4  13  -1        721.54       1201.61       713.95 o                         
   4  13   0      17992.48      16529.51       974.18 o                         
   4  13   1        202.18         -3.35       733.43 o                         
   4  13   2      16207.65      14095.58       889.29 o                         
   4  13   3        387.32         45.37       600.35 o                         
   4  13   4       1998.15       1421.73       837.23 o                         
   4  13   5       4489.28       4601.30       887.25 o                         
   4  13   6       1541.87       1480.65       761.05 o                         
   4  13   7       1092.17       1079.82       806.36 o                         
   4  13   8        101.99        799.81       857.97 o                         
   4  13   9       2262.93       3614.56       829.19 o                         
  -4 -13 -10      12740.15      13631.23       993.72 o                         
   4  14  -5       4330.40       2832.42       849.40 o                         
   4  14  -4       8283.00       8087.84       939.40 o                         
   4  14  -3       3286.86       4200.17       778.45 o                         
   4  14  -2       5931.11       5594.10       589.13 o                         
   4  14  -1       7654.27       8371.33       822.82 o                         
   4  14   0       6718.22       6318.82       874.15 o                         
   4  14   1       1221.09        950.63       818.63 o                         
   4  14   2       3376.74       3235.57       855.26 o                         
   4  14   3        283.96       -105.74       639.45 o                         
   4  14   4       4613.14       3275.00       926.26 o                         
   4  14   5        380.83        283.74       920.00 o                         
   4  14   6       4018.38       4713.22       950.34 o                         
   4  14   7        599.82       1302.66       870.22 o                         
   4  14   8       3707.76       5308.03       980.41 o                         
   4  15  -3       1659.20       2378.63       836.55 o                         
   4  15  -2       6349.20       6197.34       652.57 o                         
   4  15  -1        689.58       1451.22       825.01 o                         
   4  15   0       2809.75       2999.12       879.08 o                         
   4  15   1        558.92        779.06       879.24 o                         
   4  15   2       1918.77       1040.16       949.52 o                         
   4  15   3        253.60        443.62       690.26 o                         
   4  15   4       7621.03       6021.13      1052.22 o                         
   4  15   5       5271.87       3660.99      1025.74 o                         
   4  15   6       1474.64       1306.50       968.29 o                         
   5 -13  -6        690.74       1530.79      1621.73 o                         
   5 -13  -5      15911.03      16001.33      1984.11 o                         
  -5  13   4        333.71        805.36       842.10 o                         
   5 -13  -3        388.17        175.05      2497.31 o                         
  -5  13   2       4847.13       5824.80       897.93 o                         
  -5  13   1       4027.91       4083.16       827.14 o                         
  -5  13   0       1745.77       2198.34       753.94 o                         
  -5  13  -1       1273.74       2016.47       747.70 o                         
  -5  13  -2       2236.86       1902.45       607.92 o                         
  -5  13  -3          5.69       1663.71       892.19 o                         
  -5  12   8       2594.00       2043.52      2119.85 o                         
   5 -12  -7       9101.59       8456.82      1576.49 o                         
   5 -12  -6        650.53        229.88      1310.12 o                         
  -5  12   5       7852.03       6433.75       888.94 o                         
   5 -12  -4       2664.87       3499.87       828.66 o                         
   5 -12  -3      19271.21      17937.12      2674.21 o                         
  -5  12   2       3109.10       3879.56       802.23 o                         
  -5  12   1       5222.45       6165.29       758.62 o                         
  -5  12   0        398.28        573.64       683.16 o                         
  -5  12  -1        587.14        784.39       701.70 o                         
  -5  12  -2        271.38        202.87       553.88 o                         
  -5  12  -3      10017.30       9717.77       854.50 o                         
  -5  12  -4       1352.94       1571.23       835.56 o                         
  -5  12  -5      11712.37      10984.12      1004.83 o                         
   5 -11  -9       6984.83       7256.63      1976.50 o                         
  -5  11   8       8316.07       8592.55      1669.78 o                         
   5 -11  -7       6556.42       7676.37      1447.17 o                         
   5 -11  -6        272.89        557.20      1137.44 o                         
  -5  11   5      10732.40       7628.01       787.66 o                         
  -5  11   4         88.26        454.35       698.74 o                         
   5 -11  -3      18380.15      19253.01      2450.08 o                         
  -5  11   2       5461.91       6737.33       791.84 o                         
  -5  11   1       3882.92       4602.42       725.07 o                         
  -5  11   0       1863.29       2317.27       667.73 o                         
  -5  11  -1       1610.11       1861.00       662.04 o                         
  -5  11  -2       2410.52       2361.53       530.95 o                         
  -5  11  -3        558.64        566.77       755.87 o                         
  -5  11  -4       3614.96       3195.66       793.78 o                         
  -5  11  -5       2156.14       2045.02       871.43 o                         
  -5  11  -6       3144.94       3361.72       891.26 o                         
   5 -11   7       9523.40       9490.59      3250.05 o                         
  -5  10  11       1084.26        954.82      1233.17 o                         
  -5  10  10       1977.21       2157.03      1369.16 o                         
  -5  10   9      11589.08      14997.54      2081.60 o                         
  -5  10   8         70.19       -116.73      1429.88 o                         
   5 -10  -7       1098.09        600.67      1098.25 o                         
   5 -10  -6       3469.68       3400.62      1145.31 o                         
  -5  10   5       8845.01       7709.70       670.02 o                         
  -5  10   4       3559.19       2577.05       653.61 o                         
   5 -10  -3       2085.42       3794.73      1435.45 o                         
   5 -10  -2       8060.52       8352.73       766.81 o                         
  -5  10   1      10693.65      11066.30       797.47 o                         
  -5  10   0       7005.51       7302.65       710.77 o                         
  -5  10  -1       6213.52       6196.19       672.27 o                         
  -5  10  -2         54.69         54.67       481.49 o                         
  -5  10  -3       2272.44       1983.11       705.85 o                         
  -5  10  -4        733.72        785.58       743.18 o                         
  -5  10  -5       5865.38       5663.30       836.48 o                         
  -5  10  -6       1003.99       1001.54       739.90 o                         
   5 -10   7       4955.41       2901.95      2739.02 o                         
  -5  10  -8       1314.83       1720.43       783.30 o                         
  -5   9  11      10836.09      10620.73      1424.80 o                         
  -5   9  10       2255.17       3698.01      1151.93 o                         
  -5   9   9       3200.33       3230.83      1250.42 o                         
   5  -9  -8        544.91       1459.76      1099.24 o                         
   5  -9  -7      16060.07      16797.30      1214.60 o                         
  -5   9   6       3701.19       3579.26       523.92 o                         
  -5   9   5       7233.62       7219.27       584.21 o                         
  -5   9   4        303.89        664.59       594.85 o                         
   5  -9  -3       2600.89       3154.93      1140.49 o                         
  -5   9   2       1464.46       2324.66       616.63 o                         
  -5   9   1      32291.72      30496.12      1190.49 o                         
  -5   9   0       1583.26       1913.38       597.30 o                         
  -5   9  -1      19869.43      18168.65       728.74 o                         
   5  -9   2       7183.08       7180.28      2647.03 o                         
  -5   9  -3        871.00       1092.47       670.47 o                         
  -5   9  -4       1136.34        971.07       682.61 o                         
  -5   9  -5        980.25        927.92       633.03 o                         
  -5   9  -6       3951.56       3989.53       661.39 o                         
   5  -9   7       1846.31       3031.91      1802.63 o                         
  -5   9  -8       4448.04       4735.83       720.66 o                         
  -5   9  -9      12584.16      12124.81       866.47 o                         
  -5   9 -10       3550.59       4163.39       784.33 o                         
   5  -8 -12       6302.65       6959.69      1341.12 o                         
  -5   8  11       5392.25       5804.93      1185.10 o                         
  -5   8  10        278.15        441.71      1019.95 o                         
   5  -8  -9       4408.86       3903.91      1094.98 o                         
   5  -8  -8       3822.37       3895.73       878.51 o                         
   5  -8  -7      10586.20      11144.95       960.22 o                         
  -5   8   6       5943.10       6597.36       472.36 o                         
  -5   8   5       3959.36       4406.80       452.94 o                         
  -5   8   4       2429.92       2644.96       617.04 o                         
   5  -8  -3      12545.70      12683.78      1092.64 o                         
  -5   8   2       1825.40       2571.00       568.54 o                         
  -5   8   1       4699.58       4831.09       607.69 o                         
  -5   8   0      11797.46      11584.08       663.37 o                         
  -5   8  -1       9125.66       7466.65       587.93 o                         
   5  -8   2        256.52       -256.71      2132.73 o                         
  -5   8  -3       4389.78       4299.53       641.74 o                         
  -5   8  -4       2335.42       2346.77       591.79 o                         
  -5   8  -5       2440.28       2781.01       598.30 o                         
  -5   8  -6       5251.88       5931.68       601.73 o                         
   5  -8   7      21307.36      20478.12      1150.47 o                         
  -5   8  -8       1537.94       2053.69       629.86 o                         
  -5   8  -9      21680.36      22092.06       911.13 o                         
  -5   8 -10       1196.64       1438.39       635.51 o                         
   5  -7 -13      24556.88      24474.49      1577.69 o                         
   5  -7 -12       2824.56       4191.74      1333.14 o                         
  -5   7  11       3733.92       3685.30      1070.14 o                         
  -5   7  10       1063.87       1263.14       977.12 o                         
   5  -7  -9       5411.75       5676.39      1057.25 o                         
   5  -7  -8        920.60       1319.16       840.63 o                         
   5  -7  -7        949.75       1030.73       724.49 o                         
   5  -7  -6       2670.84       2910.92       405.92 o                         
  -5   7   5       8709.86       8739.12       431.99 o                         
  -5   7   4      12171.03      12514.69       650.00 o                         
   5  -7  -3       7500.85       7689.12       981.63 o                         
  -5   7   2       2658.57       3393.23       537.64 o                         
  -5   7   1       7562.36       8244.40       620.53 o                         
  -5   7   0        271.32        354.57       518.21 o                         
  -5   7  -1      15466.73      13432.43       659.28 o                         
   5  -7   2      10374.50      10991.96      2210.25 o                         
  -5   7  -3      16027.44      17328.26       647.93 o                         
  -5   7  -4       3519.65       4131.00       563.40 o                         
  -5   7  -5       4989.45       5112.98       547.14 o                         
  -5   7  -6      11914.79      12607.49       591.39 o                         
  -5   7  -7       9505.73       9584.17       625.71 o                         
  -5   7  -8       3620.01       3841.17       555.36 o                         
  -5   7  -9       2302.14       2969.24       590.79 o                         
  -5   7 -10       3354.76       3451.10       646.61 o                         
  -5   7 -11       8365.85       8738.62       737.86 o                         
   5  -6 -13       3319.58       2516.04      1170.69 o                         
   5  -6 -12       1603.57       1095.63      1050.06 o                         
   5  -6 -11      24820.05      26908.10      1558.10 o                         
  -5   6  10       1588.33       1933.51       915.22 o                         
   5  -6  -9       4310.05       4333.70       925.23 o                         
  -5   6   8       4452.90       5635.29       982.24 o                         
   5  -6  -7       1455.95       1746.10       621.57 o                         
  -5   6   6       5339.39       5303.49       382.88 o                         
  -5   6   5      22014.82      22566.16       458.94 o                         
  -5   6   4        359.08        744.91       454.32 o                         
   5  -6  -3       1496.09       1168.81       609.21 o                         
  -5   6   2       4994.35       4978.73       449.74 o                         
  -5   6   1       3865.34       4353.80       524.58 o                         
  -5   6   0       5403.52       4853.28       517.31 o                         
  -5   6  -1       9150.43       8939.73       518.10 o                         
   5  -6   2      13698.45      14288.05      2062.03 o                         
  -5   6  -3      21509.32      22052.90       621.49 o                         
  -5   6  -4       8643.94       8814.56       564.23 o                         
  -5   6  -5      18735.23      18433.97       660.49 o                         
  -5   6  -6       9261.74       9734.20       502.94 o                         
  -5   6  -7        596.70        861.63       534.01 o                         
  -5   6  -8       2741.77       3124.95       505.78 o                         
  -5   6  -9       4375.31       4444.35       553.55 o                         
   5  -6  10        237.79        514.52       555.18 o                         
   5  -6  11       1605.93       2200.90       653.81 o                         
   5  -6  12       7096.26       7154.97       738.20 o                         
  -5   5  14        697.45       2007.10      1632.90 o                         
   5  -5 -13       3849.91       4315.75      1155.34 o                         
   5  -5 -12        421.78        711.63       896.37 o                         
   5  -5 -11      15260.21      15704.57      1170.99 o                         
  -5   5  10      13404.54      14363.15       947.44 o                         
   5  -5  -9      10431.38       9981.44       954.18 o                         
  -5   5   8        394.03        941.54       686.03 o                         
   5  -5  -7      14712.29      15765.30       710.58 o                         
  -5   5   6       3323.54       3248.36       273.00 o                         
  -5   5   5       1694.72       1875.28       268.83 o                         
   5  -5  -4       5242.66       5198.60       545.46 o                         
   5  -5  -3      17241.69      17917.06       734.01 o                         
  -5   5   2        703.26        905.83       383.65 o                         
  -5   5   1       5042.73       5369.06       406.70 o                         
   5  -5   0       4091.39       3962.65       479.44 o                         
  -5   5  -1      10876.19      10554.37       445.53 o                         
   5  -5   2       2120.53       3159.52      1621.64 o                         
  -5   5  -3      72291.01      69486.33       778.63 o                         
  -5   5  -4        132.21        355.89       384.98 o                         
  -5   5  -5      34172.71      33754.13       748.71 o                         
   5  -5   6       2794.57       2593.98       478.83 o                         
   5  -5   7       4238.26       4110.91       899.57 o                         
   5  -5   8       2818.48       2987.86       529.45 o                         
   5  -5   9        349.35        583.14       529.44 o                         
   5  -5  10       5219.05       4953.52       654.76 o                         
   5  -5  11         84.58        615.87       622.21 o                         
   5  -5  12        503.74       1209.56       681.91 o                         
   5  -4 -14       2205.16       1711.91      1990.27 o                         
   5  -4 -13       4137.44       4348.15      1187.19 o                         
   5  -4 -12         21.03        314.79       959.15 o                         
   5  -4 -11       2296.04       2331.86       779.20 o                         
   5  -4 -10       4187.83       4275.79       820.66 o                         
   5  -4  -9      25508.69      25288.37      1121.79 o                         
  -5   4   8       6046.99       5644.49       734.75 o                         
   5  -4  -7       5817.01       5927.18       561.36 o                         
  -5   4   6       1103.31       1200.44       210.25 o                         
  -5   4   5       3334.58       3556.14       222.04 o                         
   5  -4  -4       1127.30       1331.98       467.82 o                         
   5  -4  -3       6561.77       5295.00       736.15 o                         
  -5   4   2       7780.81       7522.19       362.34 o                         
  -5   4   1      23062.65      23614.15       558.18 o                         
  -5   4   0       6217.42       6054.75       346.83 o                         
  -5   4  -1      23305.93      23466.73       466.17 o                         
   5  -4   2       8952.84       8356.12      1707.47 o                         
  -5   4  -3      14145.06      14552.51       454.50 o                         
  -5   4  -4       7526.98       6976.36       443.45 o                         
   5  -4   5      11784.68      11957.97       541.66 o                         
  -5   4  -6      14261.67      13940.33       541.62 o                         
   5  -4   7      15042.21      14713.77       565.57 o                         
   5  -4   8       2032.50       2435.54       525.40 o                         
   5  -4   9       3400.37       3180.27       510.16 o                         
  -5   4 -10        593.11       1052.94       491.42 o                         
   5  -4  11      10293.93      10875.98       707.61 o                         
  -5   4 -12       2644.96       3048.60       631.70 o                         
  -5   4 -13      14946.67      16418.79       860.50 o                         
   5  -3 -14       1922.30       3351.48      1964.29 o                         
   5  -3 -13       1958.23       1667.06      1136.40 o                         
   5  -3 -12       1151.80       2190.00      1068.28 o                         
   5  -3 -11       2288.77       2180.64       899.33 o                         
   5  -3 -10       5692.21       6416.35       784.08 o                         
  -5   3   9      22248.95      22690.19      1068.02 o                         
  -5   3   8      18928.04      19362.98       860.47 o                         
  -5   3   7       4393.01       4834.09       450.21 o                         
   5  -3  -6       1833.63       2072.55       393.22 o                         
   5  -3  -5       7422.65       7202.12       201.61 o                         
   5  -3  -4       3220.19       3052.32       473.13 o                         
   5  -3  -3       1072.40       1214.48       541.76 o                         
  -5   3   2      12912.94      13413.01       243.30 o                         
  -5   3   1      20625.33      21960.41       566.30 o                         
  -5   3   0      21299.54      20533.81       424.13 o                         
  -5   3  -1      23878.84      23595.05       409.58 o                         
   5  -3   2        489.43        -16.29      1429.78 o                         
   5  -3   3      16819.64      16804.91       448.05 o                         
  -5   3  -4       2464.02       2586.68       377.35 o                         
   5  -3   5      16652.41      16540.02       522.90 o                         
   5  -3   6       3172.38       3316.84       382.61 o                         
   5  -3   7       3844.19       4029.07       571.40 o                         
   5  -3   8       3550.46       4001.37       452.69 o                         
   5  -3   9       5157.20       5260.38       518.56 o                         
   5  -3  10       8104.43       8272.19       543.74 o                         
  -5   3 -11       4167.05       4547.82       583.78 o                         
  -5   3 -12        793.45        781.82       614.43 o                         
  -5   3 -13       1870.84       2794.26       685.12 o                         
   5  -2 -14       3291.90       4790.61      1899.42 o                         
   5  -2 -13        864.67       1125.21      1136.15 o                         
   5  -2 -12       1275.06       1318.19      1040.36 o                         
   5  -2 -11       9510.50      10242.30       931.77 o                         
   5  -2 -10       1306.41       1538.56       596.59 o                         
   5  -2  -9       1483.53       1522.15       859.33 o                         
  -5   2   8      12276.36      11841.25       750.82 o                         
  -5   2   7      26851.10      27731.85       696.32 o                         
  -5   2   6       5797.41       6023.62       439.46 o                         
   5  -2  -5       5607.76       5729.22       429.67 o                         
   5  -2  -4       5430.34       5800.33       472.10 o                         
   5  -2  -3       9475.75       9633.31       623.76 o                         
  -5   2   2      27977.50      27752.02       332.46 o                         
  -5   2   1      43714.92      44259.21       439.91 o                         
  -5   2   0       3985.83       4224.15       273.94 o                         
  -5   2  -1      19452.58      19008.18       339.15 o                         
   5  -2   2       6634.70       5488.39      1482.72 o                         
   5  -2   3       6476.22       6376.00       312.86 o                         
   5  -2   4       7256.16       7630.71       317.52 o                         
   5  -2   5       8371.67       8476.50       387.59 o                         
   5  -2   6      21915.07      21951.94       513.53 o                         
   5  -2   7       3018.57       2498.82       404.54 o                         
   5  -2   8       6922.46       6555.87       459.50 o                         
   5  -2   9      10221.87      10264.10       546.85 o                         
  -5   2 -10       6166.59       7243.97       538.49 o                         
  -5   2 -11        158.61        574.82       531.38 o                         
  -5   2 -12       3157.51       3092.91       585.92 o                         
  -5   2 -13       4105.77       4058.34       680.87 o                         
  -5   2 -14       2372.98       2333.32       689.61 o                         
  -5   1  14        134.45       1344.31      2722.86 o                         
   5  -1 -13      14269.83      14938.43      1073.40 o                         
   5  -1 -12       9464.93       9845.33       913.18 o                         
   5  -1 -11       1777.26       2109.73       729.81 o                         
   5  -1 -10       1917.39       2016.51       605.41 o                         
  -5   1   9       2221.80       2127.18       839.99 o                         
  -5   1   8        210.99        308.89       670.30 o                         
  -5   1   7      12732.84      12924.74       553.41 o                         
  -5   1   6      20600.88      21054.05       593.06 o                         
  -5   1   5      39972.45      39899.57       726.85 o                         
   5  -1  -4       2465.58       2530.02       454.81 o                         
   5  -1  -3      43476.05      40097.95      1064.49 o                         
   5  -1  -2      14953.17      14386.22       487.76 o                         
  -5   1   1       5710.33       5859.94       192.92 o                         
  -5   1   0       6066.56       5917.10       181.37 o                         
   5  -1   1       6184.99       6174.83       260.94 o                         
   5  -1   2         82.03        123.45       177.88 o                         
   5  -1   3       5317.02       5079.22       281.68 o                         
   5  -1   4       4641.81       4387.81       323.26 o                         
   5  -1   5       3651.94       3444.87       322.57 o                         
   5  -1   6       1546.33       1335.58       316.17 o                         
   5  -1   7      37089.14      35616.00       614.14 o                         
   5  -1   8        540.77        774.97       397.76 o                         
   5  -1   9      24478.82      24695.39       685.14 o                         
   5  -1  10       5848.82       6147.98       499.69 o                         
  -5   1 -11       5642.40       5496.86       572.40 o                         
  -5   1 -12       8011.65       7926.47       657.07 o                         
  -5   1 -13       2123.71       2170.74       661.04 o                         
  -5   1 -14        857.07        731.79       662.73 o                         
   5   0 -14       3791.23       3367.10      1840.63 o                         
   5   0 -13      13864.20      13910.50       980.93 o                         
   5   0 -12       8959.81       9406.91       917.03 o                         
   5   0 -11       1879.27       2181.95       722.84 o                         
   5   0 -10       1617.34       1653.99       583.52 o                         
   5   0  -9       2201.36       1896.84       693.68 o                         
  -5   0   8        541.62        782.08       579.80 o                         
  -5   0   7        426.82        407.79       408.29 o                         
  -5   0   6      11010.06      11103.86       400.13 o                         
  -5   0   5      53874.66      53242.96       753.63 o                         
  -5   0   4      15460.43      14353.93       800.87 o                         
  -5   0   3      20132.17      19221.89       455.13 o                         
   5   0  -2        700.12        857.85       356.81 o                         
  -5   0   1       7220.19       7774.75       151.53 o                         
  -5   0   0       9612.38       9524.09       184.24 o                         
   5   0   1      10187.00      10374.91       259.45 o                         
  -5   0  -2        582.82        577.88       160.08 o                         
   5   0   3      15711.50      15248.28       332.28 o                         
   5   0   4       3353.26       3026.67       282.47 o                         
   5   0   5      15522.30      14841.44       443.64 o                         
   5   0   6       5740.52       5161.79       378.20 o                         
   5   0   7       9529.21       8745.26       485.26 o                         
   5   0   8       6509.27       6148.51       424.44 o                         
   5   0   9      11790.16      11503.07       542.00 o                         
   5   0  10       3059.57       2681.87       401.25 o                         
   5   0  11      21759.18      20993.43       792.16 o                         
   5   0  12        245.36        -43.87       583.58 o                         
  -5   0 -13       2264.17       2019.72       654.90 o                         
  -5   0 -14       3336.62       3002.87       678.61 o                         
   5   1 -14       1624.27       1180.77      1832.25 o                         
   5   1 -13       1032.26       1952.59       881.88 o                         
   5   1 -12       1432.08       1457.64       737.62 o                         
   5   1 -11       9106.69       9416.93       852.85 o                         
   5   1 -10       1113.84       1359.34       651.48 o                         
   5   1  -9       1771.95       2741.80       824.97 o                         
   5   1  -8        181.37        561.45       663.29 o                         
  -5  -1   7      11614.32      11602.74       593.50 o                         
  -5  -1   6      21574.33      22139.58       718.89 o                         
  -5  -1   5      47200.97      48558.02       816.43 o                         
  -5  -1   4       2941.96       3271.83       495.78 o                         
   5   1  -3       5016.72       5018.88       358.59 o                         
   5   1  -2        753.56        649.83       352.78 o                         
   5   1  -1       7969.27       7974.27       131.83 o                         
  -5  -1   0       8074.43       7938.17       168.44 o                         
   5   1   1       8984.64       8829.52       302.00 o                         
   5   1   2       7385.62       6744.31       211.75 o                         
  -5  -1  -3       2387.14       2171.47       258.63 o                         
   5   1   4      10407.99       9596.61       343.13 o                         
   5   1   5       9631.88       9718.78       360.00 o                         
   5   1   6       8778.99       8621.54       397.00 o                         
   5   1   7       3180.80       2383.84       763.75 o                         
   5   1   8       2420.32       2107.24       448.43 o                         
   5   1   9      16776.92      15811.97       620.69 o                         
   5   1  10       2950.31       3382.22       437.63 o                         
   5   1  11       9764.54       9274.35       637.83 o                         
  -5  -1 -12       2689.56       2307.70       613.08 o                         
  -5  -1 -13      11305.48      11471.32       712.52 o                         
   5   1  14       7655.46       7115.36       753.66 o                         
   5   2 -14       2448.35       3008.21      1894.71 o                         
   5   2 -13       1859.51       2132.38       832.79 o                         
   5   2 -12       1359.43       1240.52       752.32 o                         
   5   2 -11       2243.37       2388.17       777.62 o                         
   5   2 -10       5487.36       5588.38       770.30 o                         
   5   2  -9      18731.01      17628.46      1013.95 o                         
   5   2  -8      10651.01      10324.57       811.35 o                         
  -5  -2   7      28027.28      28735.75       850.90 o                         
  -5  -2   6       6589.04       6692.46       559.25 o                         
  -5  -2   5       4698.58       4968.00       497.23 o                         
  -5  -2   4       6431.81       6113.88       523.94 o                         
   5   2  -3      42221.64      39399.29      1755.08 o                         
   5   2  -2      13042.94      12781.09       451.83 o                         
  -5  -2   1       6798.84       6603.48       150.48 o                         
  -5  -2   0       6977.21       6947.16       171.45 o                         
  -5  -2  -1       5197.19       5050.43       234.69 o                         
   5   2   2      16625.29      16253.46       264.47 o                         
  -5  -2  -3      18688.04      18246.86       332.70 o                         
  -5  -2  -4       2808.76       2722.13       228.19 o                         
   5   2   5      13042.07      12483.90       426.09 o                         
   5   2   6       4823.90       4738.59       334.93 o                         
   5   2   7      11344.63      10531.11       551.65 o                         
  -5  -2  -8       2348.60       1982.29       386.02 o                         
  -5  -2  -9      15025.96      14610.13       559.18 o                         
  -5  -2 -10       3519.31       3291.08       375.34 o                         
  -5  -2 -11      10089.34       9630.67       605.79 o                         
  -5  -2 -12       2874.63       2336.56       574.97 o                         
  -5  -2 -13      12729.37      12970.02       746.72 o                         
  -5  -2 -14       4300.17       3089.34       715.92 o                         
  -5  -3  14        690.87       1367.80      1565.41 o                         
   5   3 -13       3934.22       3667.87       931.13 o                         
  -5  -3  12         22.43        609.66       828.65 o                         
   5   3 -11       1923.34       2517.93       812.12 o                         
   5   3 -10       3567.08       3343.91       771.44 o                         
   5   3  -9      25100.34      24571.80      1303.87 o                         
   5   3  -8      19652.98      20136.52      1094.71 o                         
  -5  -3   7       5245.30       5675.90       625.39 o                         
  -5  -3   6       1682.33       1782.15       460.99 o                         
   5   3  -5       8019.32       7535.05       183.97 o                         
  -5  -3   4       3844.10       3945.28       594.83 o                         
   5   3  -3      11189.31      10787.79      1252.50 o                         
  -5  -3   2      25533.86      26127.36       358.88 o                         
  -5  -3   1      37200.43      37551.47       353.06 o                         
  -5  -3   0       4377.88       4470.16       186.35 o                         
  -5  -3  -1      22870.71      23720.04       389.08 o                         
  -5  -3  -2       5295.19       5030.47       206.02 o                         
  -5  -3  -3       5665.06       5567.15       287.46 o                         
  -5  -3  -4       4199.48       4015.01       296.44 o                         
  -5  -3  -5       4270.66       4146.51       334.34 o                         
  -5  -3  -6       1318.14       1176.93       318.25 o                         
  -5  -3  -7      32868.88      31488.32       626.15 o                         
   5   3   8       5652.04       5121.56       414.12 o                         
  -5  -3  -9      10161.86       9838.02       497.55 o                         
  -5  -3 -10       3571.32       3033.26       423.61 o                         
  -5  -3 -11      24445.32      23632.60       748.34 o                         
  -5  -3 -12        236.59        223.52       553.49 o                         
  -5  -3 -13       9628.43       9212.29       747.26 o                         
  -5  -3 -14       6634.94       6017.84       708.24 o                         
   5   4 -13       3882.67       4472.00       983.04 o                         
   5   4 -12        396.97        691.40       875.94 o                         
   5   4 -11      14178.82      14015.43      1096.61 o                         
   5   4 -10      15056.04      16300.34      1003.67 o                         
   5   4  -9      12378.28      13293.81      1045.03 o                         
   5   4  -8       5390.40       5167.89       786.08 o                         
  -5  -4   7       4904.26       4628.49       657.81 o                         
  -5  -4   6        971.58       1318.63       521.69 o                         
   5   4  -5       3972.15       4169.45       275.52 o                         
   5   4  -4        952.81       1257.70       584.80 o                         
  -5  -4   3       1026.28        694.53       678.48 o                         
   5   4  -2      13966.00      13860.94       202.77 o                         
   5   4  -1      21436.61      21753.56       302.56 o                         
   5   4   0      18017.97      17508.40       355.53 o                         
  -5  -4  -1      22384.73      22976.21       379.70 o                         
   5   4   2       7870.83       6067.81      1463.97 o                         
  -5  -4  -3       5741.46       5947.32       359.36 o                         
  -5  -4  -4       8662.84       8623.77       330.22 o                         
  -5  -4  -5       9685.24      10489.08       406.67 o                         
  -5  -4  -6      18803.23      18931.04       472.88 o                         
   5   4   7       2997.96       3445.01       435.54 o                         
  -5  -4  -8        453.08        487.50       387.54 o                         
  -5  -4  -9      28318.29      27032.66       641.62 o                         
  -5  -4 -10       6921.15       6587.74       496.88 o                         
   5   4  11       4725.44       4562.84       562.40 o                         
  -5  -4 -12       8010.70       8098.47       637.52 o                         
  -5  -4 -13       2643.12       2536.68       636.35 o                         
  -5  -4 -14       3107.93       2259.65       640.12 o                         
   5   5 -13       3232.16       3577.34      1076.33 o                         
   5   5 -12       1346.87       1681.24       938.42 o                         
   5   5 -11      25046.20      25295.67      1347.00 o                         
   5   5 -10       1481.74       2272.30       843.22 o                         
   5   5  -9       3879.95       3906.83      1082.94 o                         
   5   5  -8        338.58        599.54       801.25 o                         
  -5  -5   7      14366.45      14440.08       831.85 o                         
  -5  -5   6       2800.74       2531.47       468.42 o                         
   5   5  -5       1711.04       1675.26       339.59 o                         
   5   5  -4       4675.13       4817.40       515.57 o                         
   5   5  -3       5746.27       5722.82       583.33 o                         
   5   5  -2       9188.31       9105.04       308.46 o                         
   5   5  -1      27543.40      27434.02       439.22 o                         
   5   5   0       7353.08       7302.67       283.49 o                         
   5   5   1      20345.32      21113.49       393.35 o                         
   5   5   2        501.88       1116.87      1368.40 o                         
   5   5   3      18629.21      19232.41       426.97 o                         
  -5  -5  -4       2368.07       2456.79       374.96 o                         
  -5  -5  -5      14000.37      14065.32       513.07 o                         
  -5  -5  -6       2674.43       2826.34       378.52 o                         
  -5  -5  -7       4403.17       4332.27       454.32 o                         
  -5  -5  -8       7971.17       8011.56       460.45 o                         
  -5  -5  -9       9778.78       9904.66       516.99 o                         
  -5  -5 -10       6988.36       6779.81       527.25 o                         
  -5  -5 -11        185.56        498.58       512.73 o                         
  -5  -5 -12       2671.23       2365.75       574.07 o                         
  -5  -5 -13       2361.44       2441.84       642.83 o                         
  -5  -5 -14        944.90       1382.01       637.91 o                         
   5   6 -13      24795.75      26174.46      1445.21 o                         
   5   6 -12       2740.67       3355.31      1085.29 o                         
   5   6 -11       4410.04       5477.41      1059.11 o                         
   5   6 -10       1258.15       1699.08       938.26 o                         
   5   6  -9       5478.48       6681.37      1412.84 o                         
   5   6  -8       5282.49       5926.80       953.61 o                         
   5   6  -7       1723.14       1862.28       735.71 o                         
  -5  -6   6       4646.56       4934.15       575.48 o                         
   5   6  -5      18471.29      17636.50       546.29 o                         
   5   6  -4        330.14        966.89       544.38 o                         
  -5  -6   3      19278.70      20571.15       887.09 o                         
   5   6  -2        626.47       1264.60       288.73 o                         
   5   6  -1       5296.30       5600.15       365.71 o                         
   5   6   0       4693.19       4891.41       355.44 o                         
   5   6   1      12875.59      13336.19       380.90 o                         
   5   6   2       7576.81       5828.29      1593.46 o                         
   5   6   3      15654.14      15902.84       439.66 o                         
   5   6   4       6864.77       6754.08       449.56 o                         
  -5  -6  -5      10342.80      10410.32       520.90 o                         
  -5  -6  -6      16949.67      18105.24       622.27 o                         
  -5  -6  -7      17186.78      17751.73       663.46 o                         
  -5  -6  -8       2977.84       3416.50       481.56 o                         
  -5  -6  -9       4363.79       4572.09       521.65 o                         
  -5  -6 -10       6868.44       7214.27       536.21 o                         
  -5  -6 -11       4973.17       5353.50       571.88 o                         
  -5  -6 -12        685.43       1234.11       617.48 o                         
   5   6  13       3518.32       4435.61       662.94 o                         
  -5  -6 -14       2580.43       3001.16       666.29 o                         
   5   7 -12       6142.37       6104.27      1370.04 o                         
   5   7 -11       5009.53       5507.68      1462.18 o                         
   5   7 -10        238.19         94.13      1285.41 o                         
   5   7  -9       4823.01       4942.28      1484.91 o                         
   5   7  -8        894.49       1157.26      1352.04 o                         
   5   7  -7       1000.08       1191.37       970.59 o                         
   5   7  -6       2596.35       2736.69       643.00 o                         
   5   7  -5       9201.32       8500.06       626.03 o                         
   5   7  -4      11342.83      11652.31       724.13 o                         
   5   7  -3       1481.79       1492.50       844.99 o                         
   5   7  -2       5850.34       6301.63       395.25 o                         
   5   7  -1       4078.26       4578.39       386.91 o                         
   5   7   0       6320.48       7139.74       438.16 o                         
   5   7   1      10565.20      11219.51       445.17 o                         
   5   7   2       1779.21       2331.75      1607.59 o                         
   5   7   3      64063.83      63638.18       692.36 o                         
   5   7   4        111.22        242.47       363.71 o                         
   5   7   5      39306.32      39601.21       736.11 o                         
   5   7   6       3331.21       3611.11       430.82 o                         
   5   7   7       4249.28       4651.98       545.53 o                         
  -5  -7  -8       2155.32       1884.09       554.79 o                         
  -5  -7  -9       2900.43       2989.42       571.03 o                         
  -5  -7 -10        519.79        688.47       490.96 o                         
  -5  -7 -11       8787.24       9225.82       675.00 o                         
  -5  -7 -12       3010.30       3828.34       663.33 o                         
  -5  -7 -13       1623.41       2054.43       664.35 o                         
   5   8 -11      11243.76      10562.53      1726.28 o                         
   5   8 -10       1918.06       2067.78      1434.67 o                         
   5   8  -9       3678.37       4140.49      1586.09 o                         
   5   8  -8       3745.16       3807.18      1444.40 o                         
   5   8  -7       9866.72       9094.52      1285.44 o                         
   5   8  -6       7095.86       6611.49      1135.64 o                         
   5   8  -5       4444.48       4223.58       621.40 o                         
   5   8  -4       2598.81       2635.36       543.55 o                         
  -5  -8   3       6302.63       5227.49       872.47 o                         
   5   8  -2       2505.18       2716.02       426.37 o                         
   5   8  -1       8645.23       8958.56       491.57 o                         
   5   8   0        312.00        494.69       380.51 o                         
   5   8   1      13199.02      13723.29       507.86 o                         
   5   8   2      11774.83      10244.45      1915.81 o                         
   5   8   3      22785.44      23564.04       540.49 o                         
   5   8   4       7971.35       8124.26       488.51 o                         
   5   8   5      17450.54      17142.01       656.80 o                         
   5   8   6      11053.68      11376.80       556.41 o                         
   5   8   7        547.07        818.32       507.52 o                         
   5   8   8       2508.59       2336.95       588.08 o                         
   5   8   9        311.09         96.99       611.76 o                         
  -5  -8 -10       4372.86       4684.11       661.84 o                         
  -5  -8 -11        100.33        578.74       624.39 o                         
  -5  -8 -12        421.72        795.68       688.17 o                         
  -5  -8 -13      17453.94      19299.57       925.35 o                         
   5   9 -11       1278.46       1073.03      1496.83 o                         
   5   9 -10       2169.24       1928.99      1521.93 o                         
   5   9  -9      10246.73      10073.01      1877.85 o                         
   5   9  -8        582.68       1327.86      1582.28 o                         
   5   9  -7      16957.08      17422.03      1447.53 o                         
   5   9  -6       3249.33       3115.57      1065.71 o                         
   5   9  -5       7527.93       8239.50       720.31 o                         
   5   9  -4        356.59        670.88       633.46 o                         
   5   9  -3      11870.54      11700.38      1156.89 o                         
   5   9  -2       1799.04       1738.41       481.72 o                         
   5   9  -1       5178.69       5375.61       530.67 o                         
   5   9   0       9893.31      10304.57       561.56 o                         
   5   9   1       9120.32       9367.78       534.54 o                         
   5   9   2      12067.20      13595.83      2176.36 o                         
   5   9   3      18983.78      19976.34       595.25 o                         
   5   9   4       4031.54       4636.47       515.22 o                         
   5   9   5       4219.88       4395.84       539.05 o                         
   5   9   6      10168.84      10654.09       606.30 o                         
   5   9   7      10624.76      11292.68       639.09 o                         
   5   9   8       2353.99       2216.08       546.63 o                         
   5   9   9       3715.61       4128.38       700.38 o                         
   5   9  10        251.20        642.27       624.98 o                         
  -5  -9 -11       1906.52       2129.48       726.37 o                         
   5   9  12       7650.45       8239.97       754.62 o                         
  -5 -10  10        122.23       2099.36      1815.63 o                         
   5  10  -9       7661.61       8799.39      2053.79 o                         
   5  10  -8         60.30       -155.68      1704.36 o                         
   5  10  -7       1269.85       1259.05      1175.41 o                         
   5  10  -6       4129.79       3027.06      1132.07 o                         
   5  10  -5       8747.50       9096.89       776.18 o                         
   5  10  -4       4222.39       3805.93       655.73 o                         
   5  10  -3       2953.11       2901.94      1024.47 o                         
   5  10  -2       1715.83       1471.26       543.09 o                         
   5  10  -1      28008.07      28888.95       879.10 o                         
   5  10   0       1811.35       2031.38       538.56 o                         
   5  10   1      23723.98      24835.19       729.99 o                         
   5  10   2        257.03       -245.88      1939.75 o                         
   5  10   3       4250.85       4999.33       541.85 o                         
   5  10   4       2767.91       2766.06       528.70 o                         
   5  10   5       2562.37       3096.56       555.19 o                         
   5  10   6       5197.20       6436.11       603.67 o                         
   5  10   7      18531.12      18774.83       727.35 o                         
   5  10   8       3918.05       4355.35       612.81 o                         
   5  10   9       2154.28       2565.50       656.37 o                         
   5  10  10       3959.15       4284.04       794.14 o                         
   5  10  11       9249.42      10600.00       912.81 o                         
   5  10  12        300.29       1645.42       846.76 o                         
   5  11  -9       1493.99       3073.62      2450.39 o                         
   5  11  -8       7947.42       6593.55      2005.10 o                         
   5  11  -7       5781.74       6396.10      1567.50 o                         
   5  11  -6        228.93        435.20      1123.06 o                         
   5  11  -5      11578.41      12532.29      1019.58 o                         
   5  11  -4         77.67        710.79       676.91 o                         
  -5 -11   3       1753.03       2744.98      1418.13 o                         
   5  11  -2       6795.81       6000.70       650.18 o                         
   5  11  -1      11470.55       9866.36       732.69 o                         
   5  11   0       7170.31       7148.48       706.20 o                         
   5  11   1       5273.82       5876.30       651.47 o                         
   5  11   2       8534.69      11101.39      2468.76 o                         
   5  11   3        927.34       1147.16       611.81 o                         
   5  11   4       1199.95       1524.33       571.89 o                         
   5  11   5       1139.31       1426.67       572.56 o                         
   5  11   6       3595.95       3932.97       639.35 o                         
   5  11   7       2090.93       2566.22       683.88 o                         
   5  11   8       1287.70       1946.35       634.67 o                         
   5  11   9      25190.91      27272.98      1028.65 o                         
   5  11  10       1415.76       1891.34       749.12 o                         
   5  11  11          5.77       3089.90       867.37 o                         
   5  12  -7      10335.75       9698.59      1732.98 o                         
   5  12  -6        548.84       1759.99      1262.55 o                         
   5  12  -5       8161.50       8226.63      1375.56 o                         
   5  12  -4       2324.56       3526.24       769.22 o                         
  -5 -12   3      17540.43      16296.91      1787.29 o                         
   5  12  -2       6515.87       6315.42       735.13 o                         
   5  12  -1       4635.10       3731.90       728.36 o                         
   5  12   0       1757.39       1865.48       692.54 o                         
   5  12   1       1376.89       1716.66       713.58 o                         
   5  12   2        223.76        415.59       551.82 o                         
   5  12   3       2677.55       2831.44       728.78 o                         
   5  12   4        729.00       1010.58       682.65 o                         
   5  12   5       4966.86       5199.98       738.98 o                         
   5  12   6       1076.48       2043.56       683.15 o                         
   5  12   7       5884.08       7104.84       851.52 o                         
   5  12   8       4362.13       4446.08       738.09 o                         
   5  12   9      11861.05      13049.41       941.07 o                         
   5  12  10       4240.29       4893.30       845.21 o                         
   5  13  -6        410.48       1304.87      1324.36 o                         
   5  13  -5      14611.69      14776.53      1643.67 o                         
  -5 -13   4        388.37       1704.77       973.27 o                         
  -5 -13   3      20833.14      19178.66      3644.91 o                         
   5  13  -2       2816.05       2557.16       815.45 o                         
   5  13  -1       5166.34       4699.09       818.04 o                         
   5  13   0        444.93        329.95       764.58 o                         
   5  13   1        626.87        341.06       764.19 o                         
   5  13   2         12.99         37.58       581.67 o                         
   5  13   3        533.76        932.67       825.81 o                         
   5  13   4       3487.74       3153.08       868.17 o                         
   5  13   5       2393.56       2199.73       814.92 o                         
   5  13   6       3659.82       4758.78       838.60 o                         
   5  13   7      10542.03      11910.98      1073.14 o                         
   5  13   8       1249.89       1766.80       789.32 o                         
  -5 -14   4        259.90       3934.07      1966.22 o                         
  -5 -14   3        445.29        568.74      3269.46 o                         
   5  14  -2       5784.04       6597.89       907.90 o                         
   5  14  -1       4072.02       4495.56       871.28 o                         
   5  14   0       1620.48       1520.10       839.21 o                         
   5  14   1       1176.34        106.23       895.26 o                         
   5  14   2          3.05       -335.88       663.58 o                         
   5  14   3       8497.03       8154.73      1016.08 o                         
   5  14   4       1519.38       1851.33       957.95 o                         
   5  14   5      13977.21      12930.86      1064.90 o                         
   5  14   6        244.97        740.76       873.58 o                         
   6 -12  -5       2681.10       3420.61      1766.58 o                         
   6 -12  -4        740.52       1973.55      1869.92 o                         
   6 -12  -3        788.62       1094.99      1490.77 o                         
   6 -12  -2       8215.80       6907.87      1501.55 o                         
   6 -12  -1       1414.55       1823.04      1270.46 o                         
  -6  12   0       3131.69       3698.07       756.65 o                         
  -6  12  -1        541.40        519.80      1791.29 o                         
  -6  12  -2       2059.01       2863.37       796.95 o                         
  -6  11   7       1035.43        370.65      1475.48 o                         
   6 -11  -6       6672.10       5702.85      1427.71 o                         
   6 -11  -5       1215.93       1190.06      1505.81 o                         
   6 -11  -4       1255.64       1207.81      1735.15 o                         
   6 -11  -3       4896.67       4129.08      1314.83 o                         
   6 -11  -2       7950.16       6827.89      1344.69 o                         
  -6  11   1       3137.94       4216.47       752.89 o                         
  -6  11   0       2572.18       3426.69       725.76 o                         
   6 -11   1       1591.67       1558.89      2289.23 o                         
  -6  11  -2       2414.47       2520.79       758.81 o                         
  -6  11  -3        877.36        707.32       752.98 o                         
  -6  11  -4       2643.52       1859.72       812.36 o                         
  -6  11  -5       5311.15       5372.31       941.01 o                         
  -6  10   9        537.78        986.85      1841.97 o                         
  -6  10   8      19695.66      18485.90      1926.34 o                         
   6 -10  -7       2769.19       1710.15      1220.61 o                         
   6 -10  -6       2851.61       3261.32      1301.71 o                         
   6 -10  -5        392.54        770.77      1052.34 o                         
   6 -10  -4       7282.97       7223.05      1445.84 o                         
   6 -10  -3       2837.64       2878.70      1199.82 o                         
   6 -10  -2        650.20        810.37      1030.86 o                         
  -6  10   1       8567.50       9622.29       796.88 o                         
  -6  10   0       2926.13       3338.19       690.13 o                         
  -6  10  -1       1264.11       1979.45      1725.10 o                         
  -6  10  -2       2510.60       2164.29       715.11 o                         
   6 -10   3        298.76        457.99       716.32 o                         
  -6  10  -4       9074.06       8430.07       927.59 o                         
  -6  10  -5        629.10        721.17       847.37 o                         
   6 -10   6      14563.84      15610.37      3263.87 o                         
  -6  10  -7        787.86       2853.33       932.18 o                         
   6  -9 -10       4675.53       5946.90      1771.31 o                         
  -6   9   9       1385.41       1646.78      1548.01 o                         
  -6   9   8       1637.88       1824.92      1323.68 o                         
   6  -9  -7       1344.35       1875.82      1028.13 o                         
   6  -9  -6      19320.97      19437.76      1251.69 o                         
   6  -9  -5        999.06        961.21       982.40 o                         
   6  -9  -4       7454.01       8726.76      1176.24 o                         
   6  -9  -3       3767.60       3235.42      1004.34 o                         
   6  -9  -2       2978.99       3150.97      1018.24 o                         
  -6   9   1        589.59       1627.05       654.57 o                         
  -6   9   0       7821.80       8457.18       700.23 o                         
   6  -9   1        857.24       1544.60      2603.78 o                         
  -6   9  -2       2433.83       2066.37       669.99 o                         
  -6   9  -3       5189.57       4858.18       761.02 o                         
  -6   9  -4       5776.53       6477.30       792.69 o                         
  -6   9  -5       5674.21       5952.04       709.79 o                         
   6  -9   6       6523.20       4793.66      2582.27 o                         
  -6   9  -7       4025.62       4329.67       778.47 o                         
  -6   9  -8       5365.60       5192.83       810.50 o                         
   6  -8 -11       3933.99       4474.48      1273.33 o                         
   6  -8 -10       2958.42       4090.33      1587.59 o                         
  -6   8   9        160.83        274.11      1276.55 o                         
  -6   8   8       1102.33       1324.66      1128.36 o                         
   6  -8  -7       5810.36       5978.77      1032.11 o                         
   6  -8  -6      16938.98      18025.85      1152.55 o                         
   6  -8  -5      11502.26      12113.01      1001.27 o                         
   6  -8  -4        167.00        318.12      1003.31 o                         
   6  -8  -3       7529.89       8461.80      1066.28 o                         
  -6   8   2       8342.89       8447.93       785.07 o                         
  -6   8   1        976.78       1209.88       630.38 o                         
  -6   8   0       2184.39       2302.04       625.78 o                         
   6  -8   1        443.46       1375.52      1700.16 o                         
  -6   8  -2      21465.13      18826.22       856.70 o                         
  -6   8  -3       4065.42       3718.26       691.01 o                         
  -6   8  -4       6159.75       6128.10       686.58 o                         
  -6   8  -5         54.21        347.55       616.33 o                         
  -6   8  -6       1929.69       2725.52      1487.72 o                         
  -6   8  -7         22.30        662.85       668.08 o                         
  -6   8  -8      10906.04      10501.64       820.19 o                         
  -6   8  -9       1169.29       1833.71       726.21 o                         
   6  -7 -11       1396.19       2293.93      1194.57 o                         
   6  -7 -10        923.07       2737.83      1259.85 o                         
  -6   7   9        409.11        496.55      1043.91 o                         
  -6   7   8       2653.05       2879.84      1060.75 o                         
   6  -7  -7       1140.35       1432.95       764.72 o                         
   6  -7  -6       1295.69       1573.04       779.82 o                         
   6  -7  -5      16101.81      16245.73       890.57 o                         
   6  -7  -4      10601.71      10988.74      1030.92 o                         
   6  -7  -3        191.21        459.89       742.14 o                         
  -6   7   2      10565.30       9277.64       658.52 o                         
  -6   7   1        615.07       1070.60       564.30 o                         
  -6   7   0      16924.70      17644.55       656.48 o                         
   6  -7   1      17789.95      17756.88      1882.56 o                         
  -6   7  -2      15117.15      14978.13       719.16 o                         
   6  -7   3       4905.20       5110.01       616.24 o                         
  -6   7  -4       5005.90       5175.67       582.31 o                         
  -6   7  -5       1268.50       1589.87       542.65 o                         
  -6   7  -6       4004.59       5232.98       824.03 o                         
  -6   7  -7       3264.85       3860.62       614.57 o                         
  -6   7  -8       2275.14       2321.78       615.01 o                         
  -6   7  -9       3785.60       4081.35       700.70 o                         
  -6   7 -10       1998.03       2702.69       710.86 o                         
   6  -6 -12       1029.16       1517.82      1178.55 o                         
   6  -6 -11        504.48       1367.04      1109.01 o                         
   6  -6 -10      11856.38      13045.55      1371.43 o                         
  -6   6   9       2727.20       3128.64      1015.74 o                         
  -6   6   8       2318.91       2361.40       858.71 o                         
   6  -6  -7       4504.43       4397.50       751.81 o                         
   6  -6  -6       2488.34       3293.62       688.45 o                         
   6  -6  -5       3220.86       3571.56       637.40 o                         
   6  -6  -4      22376.60      25390.51      1178.44 o                         
   6  -6  -3       3423.08       3824.02       726.54 o                         
  -6   6   2      15376.41      12906.93       736.84 o                         
  -6   6   1       2230.05       2873.00       557.53 o                         
  -6   6   0      19032.78      18715.71       636.32 o                         
  -6   6  -1       7956.46       7618.69       920.54 o                         
  -6   6  -2        665.24       1039.91       511.33 o                         
  -6   6  -3       8031.58       8238.08       560.62 o                         
  -6   6  -4       2049.09       1783.84       465.33 o                         
  -6   6  -5       4236.42       4528.59       509.93 o                         
   6  -6   6       2643.07       2294.59      1468.79 o                         
  -6   6  -7       1964.91       2513.66       548.79 o                         
  -6   6  -8       5450.72       5955.25       624.92 o                         
  -6   6  -9        994.66       1278.95       583.06 o                         
  -6   6 -10       7519.78       7438.40       725.97 o                         
  -6   6 -11        826.01       1616.25       679.05 o                         
   6  -5 -12       4491.31       4831.05      1213.25 o                         
   6  -5 -11       2355.70       2667.88      1079.97 o                         
   6  -5 -10       7604.86       8534.12      1260.85 o                         
  -6   5   9        962.68       1237.92       841.21 o                         
  -6   5   8       3307.56       4182.10       824.16 o                         
   6  -5  -7       1441.99       1808.55       613.70 o                         
   6  -5  -6       5206.44       5750.57       686.03 o                         
   6  -5  -5       3015.03       3518.02       623.31 o                         
   6  -5  -4        354.58        918.93       601.09 o                         
   6  -5  -3       2025.97       2549.04       597.16 o                         
  -6   5   2      50755.88      41101.41      1217.66 o                         
  -6   5   1        905.59       1352.46       510.18 o                         
  -6   5   0      15791.63      15406.10       575.90 o                         
  -6   5  -1       2975.09       3126.56       619.92 o                         
  -6   5  -2       4572.95       4863.99       455.67 o                         
  -6   5  -3       2117.36       2318.98       419.74 o                         
  -6   5  -4      10986.77      11287.96       535.32 o                         
  -6   5  -5        126.90        986.07       435.64 o                         
  -6   5  -6      12296.54      11743.08       756.22 o                         
  -6   5  -7       1897.93       2322.60       508.14 o                         
   6  -5   8       3693.88       4021.56       644.01 o                         
   6  -5   9       2979.63       2933.43       651.96 o                         
   6  -5  10       4282.24       4707.17       725.11 o                         
   6  -5  11       3647.00       4383.50       741.94 o                         
   6  -4 -13        446.52        765.97      1279.92 o                         
   6  -4 -12       7222.62       8322.73      1275.00 o                         
   6  -4 -11        568.31       1019.43       924.94 o                         
   6  -4 -10       1290.02       2148.63      1122.57 o                         
   6  -4  -9      16875.97      18203.52      1053.34 o                         
  -6   4   8       6980.27       7350.10       770.76 o                         
  -6   4   7       3328.12       3796.32       627.15 o                         
   6  -4  -6       4576.34       5440.99       586.63 o                         
   6  -4  -5       1532.63       2095.53       575.34 o                         
   6  -4  -4       6570.58       6720.56       628.06 o                         
   6  -4  -3      16702.32      16121.60       704.22 o                         
  -6   4   2      27376.19      23404.19       737.87 o                         
  -6   4   1       7689.30       7995.75       559.72 o                         
  -6   4   0      15593.55      15291.94       554.02 o                         
  -6   4  -1       5404.02       5652.84       479.27 o                         
  -6   4  -2      21195.28      21503.15       523.50 o                         
  -6   4  -3       3451.61       4033.77       419.75 o                         
  -6   4  -4       1294.68       1372.44       388.82 o                         
   6  -4   5       8952.99       8790.07       493.40 o                         
  -6   4  -6       1629.57       2541.29       777.89 o                         
   6  -4   7        837.93       1116.96       491.62 o                         
   6  -4   8       4074.42       3845.91       598.34 o                         
   6  -4   9       1345.93       1444.10       594.71 o                         
   6  -4  10       4286.62       4776.01       667.70 o                         
  -6   4 -11        542.48       1146.44       624.58 o                         
  -6   4 -12       9791.19      10735.65       869.32 o                         
   6  -3 -13         29.45        943.05      1093.16 o                         
   6  -3 -12       4812.22       5430.78      1157.47 o                         
   6  -3 -11       9623.37      10189.76      1036.32 o                         
   6  -3 -10       4477.64       5232.11      1143.63 o                         
   6  -3  -9       5483.11       5114.26       861.20 o                         
  -6   3   8      19033.94      19494.19       973.23 o                         
  -6   3   7       1266.00       1453.21       553.32 o                         
  -6   3   6       6180.05       6267.92       624.04 o                         
   6  -3  -5       6066.23       5866.36       618.74 o                         
   6  -3  -4      18258.37      17209.18       734.93 o                         
   6  -3  -3       6618.17       6697.64       573.57 o                         
   6  -3  -2       1071.41       1051.95       572.16 o                         
  -6   3   1      15046.64      15051.62       561.90 o                         
  -6   3   0      12019.02      11903.36       445.74 o                         
  -6   3  -1       1580.83       1916.94       369.29 o                         
  -6   3  -2      12971.55      12867.24       425.23 o                         
  -6   3  -3       5793.81       6230.33       412.77 o                         
  -6   3  -4      10746.70      10915.67       502.94 o                         
   6  -3   5       2240.73       2785.24       414.79 o                         
   6  -3   6       5137.42       5810.27       467.18 o                         
   6  -3   7       1922.53       1705.08       436.26 o                         
  -6   3  -8       4457.17       4780.15       532.77 o                         
   6  -3   9       1413.88       1475.50       489.12 o                         
  -6   3 -10       9456.51       9558.85       690.45 o                         
   6  -3  11       4146.84       4916.68       648.18 o                         
  -6   3 -12       9379.80       9372.64       746.61 o                         
   6  -2 -13       3801.88       3405.14      1280.06 o                         
   6  -2 -12        172.83        320.23      1127.33 o                         
   6  -2 -11       1701.95       2127.00       913.44 o                         
  -6   2  10      14787.70      14883.18      2440.24 o                         
   6  -2  -9        938.59       1100.88       660.93 o                         
  -6   2   8       1201.78       1775.85       618.38 o                         
  -6   2   7        453.39        861.82       530.21 o                         
  -6   2   6      27526.73      28522.99       709.38 o                         
  -6   2   5       2728.36       2627.68       607.22 o                         
   6  -2  -4      11691.34      11584.29       687.49 o                         
   6  -2  -3       2154.51       2042.76       425.87 o                         
   6  -2  -2       4317.11       4093.72       574.10 o                         
  -6   2   1       7661.87       7140.59       447.67 o                         
  -6   2   0      21992.63      23025.03       422.23 o                         
  -6   2  -1       9489.21       9780.79       390.57 o                         
  -6   2  -2       9535.26       9591.28       377.74 o                         
   6  -2   3       2275.01       2687.60       358.02 o                         
   6  -2   4      14877.43      15886.21       480.78 o                         
   6  -2   5       5064.75       4947.23       377.22 o                         
   6  -2   6       6694.11       6593.11       981.99 o                         
   6  -2   7       9745.20       9478.80       502.56 o                         
   6  -2   8       1453.99       1337.93       450.66 o                         
  -6   2  -9       3662.73       3590.72       512.07 o                         
  -6   2 -10       9087.60       8686.36       586.24 o                         
  -6   2 -11       3809.55       4481.32       604.17 o                         
  -6   2 -12      11562.31      12314.38       727.25 o                         
  -6   2 -13        749.99       1069.50       638.19 o                         
   6  -1 -13       6687.00       7936.81      1378.73 o                         
   6  -1 -12       9664.65       9067.53      1201.68 o                         
   6  -1 -11       2092.85       2516.06       947.02 o                         
  -6   1  10      10870.01      10300.96      1546.37 o                         
   6  -1  -9       1465.56       1596.74       743.35 o                         
   6  -1  -8      14985.17      15250.21       805.81 o                         
  -6   1   7       9995.47      10529.08       633.19 o                         
  -6   1   6      14667.84      15383.14       596.86 o                         
  -6   1   5       9502.88       9314.20       586.86 o                         
   6  -1  -4        217.20        631.88       555.47 o                         
   6  -1  -3        674.50        608.59       441.59 o                         
   6  -1  -2      16133.66      16151.53       683.94 o                         
  -6   1   1       5260.28       4426.89       369.54 o                         
  -6   1   0       2380.51       2267.14       232.57 o                         
   6  -1   1       3682.16       4089.19       328.70 o                         
   6  -1   2      33277.50      33824.83       519.73 o                         
   6  -1   3       7606.09       7450.50       372.55 o                         
  -6   1  -4      10686.33      10536.61       430.72 o                         
   6  -1   5      11587.56      11683.00       418.86 o                         
   6  -1   6       8018.40       7569.68      1117.19 o                         
   6  -1   7       3785.87       3955.89       436.45 o                         
  -6   1  -8      10776.31      10967.49       562.12 o                         
  -6   1  -9       6787.06       6706.23       550.04 o                         
  -6   1 -10      13239.26      13663.64       663.62 o                         
  -6   1 -11        811.48       1200.21       583.61 o                         
  -6   1 -12       8424.36       8404.63       717.91 o                         
  -6   1 -13       3419.47       3720.41       714.17 o                         
   6   0 -13       6772.15       6281.75      1225.41 o                         
   6   0 -12       9485.79      10081.71      1127.42 o                         
   6   0 -11       2256.53       2463.34       857.12 o                         
   6   0 -10      10986.14      10478.53      1306.09 o                         
  -6   0   9        152.50        708.64       691.06 o                         
   6   0  -8      23341.25      22460.91       961.72 o                         
   6   0  -7       1274.70       1432.74       501.00 o                         
  -6   0   6        289.92        664.29       459.01 o                         
  -6   0   5      10437.42       9796.97       578.29 o                         
  -6   0   4      15312.89      15245.27       650.53 o                         
  -6   0   3       6406.59       6501.44       489.64 o                         
   6   0  -2       1995.94       1810.12       425.80 o                         
   6   0  -1        728.67        539.19       418.75 o                         
  -6   0   0       9901.71       9189.42       270.36 o                         
   6   0   1       3941.86       3594.63       344.55 o                         
  -6   0  -2       9628.94       9654.76       318.89 o                         
   6   0   3       8153.34       8449.90       354.62 o                         
   6   0   4      19094.43      18609.17       476.60 o                         
   6   0   5       4495.47       4071.88       372.82 o                         
   6   0   6      35184.44      32344.80       860.03 o                         
   6   0   7       6056.15       6165.09       446.53 o                         
   6   0   8       8967.92       8484.48       537.21 o                         
   6   0   9      12105.46      11561.87       623.38 o                         
   6   0  10       2766.48       2723.82       530.98 o                         
   6   0  11       1642.81       1622.68       594.72 o                         
  -6   0 -12       4399.81       4028.84       635.47 o                         
  -6   0 -13       2085.25       1943.30       708.38 o                         
   6   1 -13       3265.14       3777.04      1039.00 o                         
   6   1 -12        190.19        134.30       839.63 o                         
   6   1 -11       1487.12       1962.24       806.35 o                         
   6   1 -10      14955.48      16155.72      1235.73 o                         
   6   1  -9       1328.49       1526.16       701.01 o                         
   6   1  -8      15581.59      14670.42       880.91 o                         
   6   1  -7      10075.03       9454.48       861.13 o                         
  -6  -1   6      12672.58      12482.29       670.94 o                         
  -6  -1   5      11336.48      10968.03       725.09 o                         
  -6  -1   4      16576.30      16974.43       698.55 o                         
  -6  -1   3       5485.94       5511.28       481.64 o                         
  -6  -1   2       1889.09       1788.55       406.47 o                         
  -6  -1   1        610.66       1058.16       443.74 o                         
   6   1   0      11255.30      11264.36       732.77 o                         
   6   1   1       3215.46       2363.13      1423.15 o                         
   6   1   2       3553.79       3231.81       260.32 o                         
   6   1   3      18859.35      18923.85       431.94 o                         
   6   1   4      10790.08      10752.49       411.61 o                         
   6   1   5       3554.72       3007.62       374.52 o                         
   6   1   6      29951.96      27132.44       697.99 o                         
   6   1   7       1798.48       1607.47       408.34 o                         
   6   1   8      20863.58      20990.75       696.42 o                         
   6   1   9       3706.28       3589.74       500.42 o                         
   6   1  10       6141.37       5598.09       560.34 o                         
  -6  -1 -11       2541.39       2505.73       579.17 o                         
   6   1  12       3246.53       2553.19       623.08 o                         
   6   1  13       1673.75       1471.41       661.47 o                         
   6   2 -13         30.43        528.35       958.55 o                         
   6   2 -12       4695.28       4331.08       955.82 o                         
   6   2 -11       9539.32      10470.04       960.86 o                         
   6   2 -10       5342.63       6474.89      1356.51 o                         
  -6  -2   9       1094.47       1432.09       817.79 o                         
   6   2  -8       1415.96       1665.98       704.89 o                         
   6   2  -7        507.30        435.97       565.01 o                         
  -6  -2   6      30409.02      28981.01       907.35 o                         
  -6  -2   5       2310.66       2897.66       675.12 o                         
  -6  -2   4        237.87        373.14       765.79 o                         
  -6  -2   3        799.09       1213.23       403.45 o                         
  -6  -2   2      13872.92      14511.42       580.96 o                         
   6   2  -1       4512.54       4525.16       248.33 o                         
  -6  -2   0       2599.64       2337.25       646.88 o                         
   6   2   1       4546.29       3482.49      1488.79 o                         
   6   2   2       8390.89       8195.75       319.09 o                         
   6   2   3       9408.13       9497.43       362.49 o                         
   6   2   4      22610.02      22518.63       481.16 o                         
   6   2   5       3783.52       3611.86       338.31 o                         
   6   2   6      32578.43      30871.85       727.60 o                         
  -6  -2  -7       1511.53       1595.91       410.22 o                         
  -6  -2  -8      23516.64      22926.97       645.24 o                         
  -6  -2  -9       3490.06       3231.24       471.56 o                         
  -6  -2 -10       5228.61       5087.51       553.35 o                         
  -6  -2 -11       2991.65       2788.60       608.25 o                         
  -6  -2 -12        546.65        232.76       648.62 o                         
  -6  -2 -13       2343.52       2308.30       662.91 o                         
   6   3 -13        489.17        437.48       985.15 o                         
   6   3 -12       7095.92       7834.84      1059.26 o                         
  -6  -3  11        669.83       1111.87       874.84 o                         
   6   3 -10       1338.82       1126.55      1290.64 o                         
   6   3  -9       5163.48       5221.29       874.13 o                         
   6   3  -8      19186.14      18581.49      1018.55 o                         
   6   3  -7       1364.53       1605.03       643.80 o                         
  -6  -3   6       6812.05       7202.92       710.14 o                         
  -6  -3   5       6740.18       6251.00       869.17 o                         
  -6  -3   4      11182.22      10871.58       761.65 o                         
  -6  -3   3       2158.75       2391.40       434.98 o                         
   6   3  -2       4945.32       5060.88       453.49 o                         
  -6  -3   1       6522.80       6205.93       198.99 o                         
  -6  -3   0      18876.39      18835.12       639.14 o                         
  -6  -3  -1       3091.11       2820.75      1053.78 o                         
  -6  -3  -2      37418.93      38736.25       481.29 o                         
  -6  -3  -3       8655.04       8231.86       359.18 o                         
  -6  -3  -4       9268.21       9215.57       402.06 o                         
  -6  -3  -5       9824.32       9719.03       386.67 o                         
   6   3   6       9370.32       8724.81       505.49 o                         
  -6  -3  -7       5075.02       5082.69       403.69 o                         
  -6  -3  -8      10050.78       9305.07       485.16 o                         
  -6  -3  -9      14140.89      14065.86       570.02 o                         
  -6  -3 -10       2501.97       2119.15       495.51 o                         
  -6  -3 -11       1536.96       1052.66       591.44 o                         
   6   3  12       3359.25       2660.73       664.36 o                         
  -6  -3 -13       1403.88        964.89       686.64 o                         
   6   4 -12       4331.35       4102.17      1180.77 o                         
   6   4 -11       2250.24       2144.96      1050.41 o                         
   6   4 -10       6776.31       7119.88      1248.69 o                         
   6   4  -9      17360.18      17703.45      1061.88 o                         
   6   4  -8       7711.66       8249.99       889.12 o                         
  -6  -4   7       3047.53       2907.27       816.46 o                         
  -6  -4   6       4830.72       6180.02       733.20 o                         
  -6  -4   5       1807.43       1739.82       851.72 o                         
  -6  -4   4      18769.45      18531.28       870.09 o                         
   6   4  -3       5688.26       5771.87       525.88 o                         
  -6  -4   2       1273.37       1133.32       494.00 o                         
  -6  -4   1      14212.19      14626.65       337.83 o                         
  -6  -4   0      11718.94      11477.65       530.97 o                         
  -6  -4  -1      10826.47      10891.43      1015.92 o                         
  -6  -4  -2       9546.01       9381.15       355.87 o                         
  -6  -4  -3       1948.82       1969.10       332.28 o                         
  -6  -4  -4      13747.80      14653.90       479.65 o                         
  -6  -4  -5       5281.49       5318.66       366.09 o                         
  -6  -4  -6       7995.48       7558.64       502.19 o                         
  -6  -4  -7       3327.86       3164.59       380.75 o                         
  -6  -4  -8       9031.89       8985.63       503.30 o                         
  -6  -4  -9       7418.88       6777.08       504.00 o                         
  -6  -4 -10      15142.74      15500.30       645.90 o                         
  -6  -4 -11        845.30       1079.11       577.33 o                         
  -6  -4 -12       3823.37       3443.35       643.87 o                         
  -6  -4 -13       1747.70       1537.71       677.12 o                         
   6   5 -12        987.65        975.13      1203.79 o                         
   6   5 -11        544.41       1234.90      1169.08 o                         
   6   5 -10      12637.78      12250.33      1618.90 o                         
   6   5  -9        863.71       1049.22      1085.37 o                         
  -6  -5   8       3143.86       4067.17      1142.28 o                         
  -6  -5   7       1286.43       1527.03       974.34 o                         
  -6  -5   6       5032.13       5613.01       888.69 o                         
  -6  -5   5       2890.68       3745.00       928.97 o                         
   6   5  -4       6724.36       6761.39       757.61 o                         
  -6  -5   3      18219.34      18288.92       841.58 o                         
  -6  -5   2      23492.30      24376.21      1021.19 o                         
   6   5  -1       9177.11      10081.89       327.73 o                         
   6   5   0      18205.80      18946.27       455.55 o                         
  -6  -5  -1       1878.79       1606.22       808.48 o                         
  -6  -5  -2      12257.53      12718.75       419.94 o                         
  -6  -5  -3       5591.30       5863.65       433.90 o                         
  -6  -5  -4      12702.13      13533.07       506.83 o                         
  -6  -5  -5       2210.72       2406.23       385.46 o                         
  -6  -5  -6       4340.24       4613.31       474.04 o                         
  -6  -5  -7      10114.26       9651.65       453.82 o                         
  -6  -5  -8       1649.35       1927.94       437.27 o                         
  -6  -5  -9       3219.68       3467.35       489.98 o                         
  -6  -5 -10       8879.85       9319.69       648.97 o                         
  -6  -5 -11       4524.85       4809.12       614.73 o                         
  -6  -5 -12       7635.79       7538.29       691.12 o                         
  -6  -5 -13       2921.65       2659.81       652.37 o                         
  -6  -6  11       1660.64       1975.93      1398.97 o                         
   6   6 -10        969.15       1450.21      1808.28 o                         
  -6  -6   9       2584.21       3590.61      1244.90 o                         
  -6  -6   8       2267.65       2936.54      1221.79 o                         
  -6  -6   7       4496.21       4588.19      1249.58 o                         
  -6  -6   6       2524.55       2390.81       961.65 o                         
  -6  -6   5       3289.54       3193.42       993.70 o                         
   6   6  -4        384.51        387.92       729.80 o                         
  -6  -6   3       1708.18       1657.99       738.62 o                         
   6   6  -2      55464.59      54782.43      1448.36 o                         
   6   6  -1        933.58       1067.33       281.53 o                         
   6   6   0      13445.18      14035.92       415.07 o                         
   6   6   1       4760.21       4667.19      1007.90 o                         
   6   6   2      19221.87      19883.32       454.71 o                         
   6   6   3       3191.49       3636.54       376.70 o                         
  -6  -6  -4       1544.42       1583.11       428.07 o                         
  -6  -6  -5      10332.27      10791.43       546.30 o                         
  -6  -6  -6       1808.32       2071.76       517.32 o                         
  -6  -6  -7       2120.83       2484.26       451.66 o                         
  -6  -6  -8       5244.12       5309.26       556.19 o                         
  -6  -6  -9       1338.32       1291.40       518.26 o                         
  -6  -6 -10       8452.44       9184.92       633.47 o                         
  -6  -6 -11       3513.81       3993.19       631.09 o                         
  -6  -6 -12      13437.47      12624.34       764.07 o                         
  -6  -7  11       4063.01       3927.51      1536.80 o                         
   6   7 -10       2657.60       4037.73      1953.93 o                         
  -6  -7   9        344.61        268.46      1308.08 o                         
  -6  -7   8       2654.06       1848.25      1286.29 o                         
  -6  -7   7        967.56       1516.21      1235.41 o                         
  -6  -7   6       1546.44       1758.15      1029.33 o                         
  -6  -7   5      13978.03      15633.65      1282.35 o                         
  -6  -7   4      21254.24      22137.01      1278.40 o                         
  -6  -7   3       3704.97       4515.06       845.67 o                         
  -6  -7   2      15981.81      16026.97       934.37 o                         
   6   7  -1       2599.95       2766.99       341.09 o                         
   6   7   0      18616.79      18437.94       460.13 o                         
  -6  -7  -1       2880.02       2878.68       884.35 o                         
   6   7   2       5316.10       5501.73       388.84 o                         
   6   7   3       1778.42       1966.70       389.75 o                         
   6   7   4       9773.51      10294.62       521.66 o                         
   6   7   5        123.26        406.93       434.81 o                         
  -6  -7  -6      14448.15      14919.01       652.72 o                         
  -6  -7  -7        873.59        901.32       523.01 o                         
  -6  -7  -8       3437.43       3505.12       573.25 o                         
  -6  -7  -9       1131.76       1663.16       582.36 o                         
  -6  -7 -10       4560.17       4578.38       666.20 o                         
  -6  -7 -11        589.69       1089.43       675.87 o                         
  -6  -7 -12      10140.69      10084.74       776.08 o                         
   6   8 -10       4285.42       6755.68      2117.28 o                         
  -6  -8   9        139.92        548.73      1411.19 o                         
  -6  -8   8        948.62        810.43      1340.53 o                         
  -6  -8   7       6207.03       6411.48      1420.09 o                         
  -6  -8   6      14928.28      14293.52      1349.27 o                         
  -6  -8   5      13286.58      14230.54      1384.58 o                         
  -6  -8   4      11634.99      10342.84      1214.78 o                         
  -6  -8   3        222.45        490.39       832.45 o                         
  -6  -8   2      10631.70      11386.99      1099.27 o                         
   6   8  -1        595.18        890.74       414.42 o                         
   6   8   0      19595.61      20894.83       530.98 o                         
  -6  -8  -1       6820.93       6863.50       862.15 o                         
   6   8   2        621.86       1014.93       386.68 o                         
   6   8   3       7923.85       8659.79       512.33 o                         
   6   8   4       2260.80       2225.73       444.16 o                         
   6   8   5       4440.77       4847.37       505.13 o                         
   6   8   6       2373.02       2511.11       544.64 o                         
  -6  -8  -7       2263.89       2253.81       563.90 o                         
  -6  -8  -8       3431.63       3434.88       668.89 o                         
  -6  -8  -9       2683.06       2471.25       634.81 o                         
  -6  -8 -10       4737.86       5231.74       689.60 o                         
  -6  -8 -11       3053.10       4403.49       735.46 o                         
  -6  -8 -12       8236.83       8985.68       796.92 o                         
  -6  -9   9       1283.61        741.34      1556.49 o                         
  -6  -9   8       1417.76       1984.50      1484.55 o                         
  -6  -9   7       1253.69        730.42      1131.29 o                         
  -6  -9   6      20990.01      20512.14      1517.63 o                         
  -6  -9   5       1118.65       1099.49      1299.72 o                         
  -6  -9   4        143.80        704.70      1215.76 o                         
  -6  -9   3       6590.26       7329.25      1287.72 o                         
  -6  -9   2       8213.63       9039.29      1112.53 o                         
   6   9  -1        820.44        651.58       491.33 o                         
   6   9   0       2544.41       3002.07       514.42 o                         
  -6  -9  -1      19702.39      20117.86      1118.73 o                         
   6   9   2      12881.79      13107.13       544.73 o                         
   6   9   3       4379.11       4817.29       520.27 o                         
   6   9   4       5936.92       6188.04       558.78 o                         
   6   9   5       1078.28       1288.40       505.17 o                         
   6   9   6       3394.57       4141.61       584.53 o                         
   6   9   7       1975.80       2447.46       549.67 o                         
  -6  -9  -8       6499.33       7001.90       758.57 o                         
  -6  -9  -9       1182.88       1780.74       721.56 o                         
  -6  -9 -10       6466.35       6504.13       762.38 o                         
  -6  -9 -11        968.63       1217.61       728.77 o                         
  -6 -10   8      19165.19      18908.94      1990.38 o                         
  -6 -10   7       3186.79       5477.79      1504.87 o                         
  -6 -10   6       2666.12       2087.02      1296.36 o                         
  -6 -10   5        382.67       1473.68      1415.51 o                         
  -6 -10   4       7201.85       6319.69      1361.20 o                         
  -6 -10   3       3794.40       4152.99      1299.66 o                         
  -6 -10   2       3232.61       3914.57      1061.06 o                         
   6  10  -1        599.67       1192.18       542.95 o                         
   6  10   0       6549.03       6788.93       643.38 o                         
   6  10   1        434.87       1457.65      1081.35 o                         
   6  10   2      24631.85      26520.57       730.21 o                         
   6  10   3       3613.68       3483.96       549.64 o                         
   6  10   4       5206.17       6004.09       613.07 o                         
   6  10   5         50.52        631.37       562.34 o                         
   6  10   6       2058.11       2628.11       733.50 o                         
   6  10   7       3424.48       4107.89       613.31 o                         
   6  10   8       2455.77       2706.38       680.28 o                         
  -6 -10  -9       3928.48       4120.85       808.18 o                         
   6  10  10       1772.71       2399.52       825.34 o                         
  -6 -11   7        877.62        299.90      1599.60 o                         
  -6 -11   6       6193.27       5879.96      1593.32 o                         
  -6 -11   5       1445.90       1104.54      1566.53 o                         
  -6 -11   4       7573.91       6170.23      1475.00 o                         
  -6 -11   3       2450.38       2761.16      1506.11 o                         
  -6 -11   2        766.86        550.26      1450.35 o                         
   6  11  -1       7495.49       9351.57      1060.01 o                         
   6  11   0       3483.42       4107.82       714.77 o                         
   6  11   1       1008.61        929.94      1690.12 o                         
   6  11   2       2482.50       2999.87       579.59 o                         
   6  11   3       6096.18       6427.55       644.32 o                         
   6  11   4       5680.21       6428.84       685.17 o                         
   6  11   5       4779.65       5847.73       662.09 o                         
   6  11   6       6529.18       7583.64       865.35 o                         
   6  11   7         22.23        899.94       636.52 o                         
   6  11   8       9130.64      10388.25       864.71 o                         
   6  11   9       1296.62       1767.38       787.09 o                         
  -6 -12   6       1928.87       4225.67      1797.86 o                         
   6  12  -5        945.94        322.69      1983.08 o                         
  -6 -12   4       1099.25        703.25      1855.80 o                         
  -6 -12   3       5396.08       5347.29      1846.94 o                         
  -6 -12   2       6814.29       6137.10      1961.80 o                         
   6  12  -1       3582.55       3957.74      1431.63 o                         
   6  12   0       2869.48       2431.13       792.96 o                         
   6  12   1       1200.14       1449.72      1865.31 o                         
   6  12   2       2365.16       2662.82       678.89 o                         
   6  12   3        322.87        391.28       664.76 o                         
   6  12   4      10625.36      12043.27       822.62 o                         
   6  12   5        555.43       1164.72       697.91 o                         
   6  12   6      12524.79      12469.09      1861.33 o                         
   6  12   7       3520.12       4285.99       742.03 o                         
   6  12   8       6067.12       6591.63       871.20 o                         
  -6 -13   3       1467.80       1269.43      1659.27 o                         
  -6 -13   2       9485.03       8069.48      1974.12 o                         
  -6 -13   1       1205.06       1834.40      1883.63 o                         
   6  13   0       2644.11       2898.11      1589.26 o                         
   6  13   1       1332.61        372.53      2040.95 o                         
   6  13   2       2484.95       2382.75       826.42 o                         
   6  13   3        875.54       1457.16       782.75 o                         
   6  13   4       2797.58       2775.80       819.98 o                         
   6  13   5       5819.63       6532.22       873.98 o                         
   6  13   6       3475.87       6464.68      2323.05 o                         
   6  14   1       1256.98       -573.40      2358.65 o                         
   6  14   2       2187.46       1736.60       975.58 o                         
   7 -11  -2       8185.05       8908.08      1521.12 o                         
   7 -11  -1       9635.33       9785.31      1379.95 o                         
   7 -11   0        201.15       1945.18      2117.73 o                         
  -7  10   6       1504.98       1269.36      2043.09 o                         
   7 -10  -5        208.25        889.88      1482.35 o                         
   7 -10  -4        562.26        113.71      1324.84 o                         
   7 -10  -3       6749.53       5516.24      1495.68 o                         
   7 -10  -2       6621.50       7668.39      1386.38 o                         
   7 -10  -1        995.29       1979.87      1206.45 o                         
   7 -10   0       2175.36       3237.33      1517.88 o                         
   7 -10   1       6107.37       6705.19      1327.77 o                         
  -7  10  -2         20.80        753.27      1176.68 o                         
   7 -10   3       5925.31       5685.61      1312.34 o                         
   7 -10   4       1936.39       2388.58      1071.62 o                         
  -7   9   7         98.83        291.32      1391.11 o                         
  -7   9   6       4088.58       3475.34      1569.40 o                         
   7  -9  -5        718.99       1127.13      1072.12 o
[truncated: 111,054 more chars]
