# Supplementary material for: Crystal structures of trans-di­bromido­bis­(4-picoline)gold(III) tetra­bromido­aurate(III) nitro­methane monosolvate, bis­(2-picolinium) tetra­bromido­aurate(III) bromide, and five salts of the type picolinium or lutidinium tetra­halogenidoaurate(III)
Source: Acta Crystallogr E Crystallogr Commun. 2025 Oct 24;81(Pt 11):1028–39. doi: 10.1107/S2056989025008801 (PMC12589831; doi:10.1107/S2056989025008801)
Supplement: Supplementary file 7 [file e-81-01028-6sup7.hkl]

data_6                                                                          
_shelx_title ' Dijon in P-1'                                                    
_shelx_refln_list_code          4                                               
_shelx_F_calc_maximum      307.70                                               
_exptl_crystal_F_000       540.00                                               
_reflns_d_resolution_high  0.6927                                               
                                                                                
loop_                                                                           
 _space_group_symop_operation_xyz                                               
 'x, y, z'                                                                      
 '-x, -y, -z'                                                                   
                                                                                
_cell_length_a     7.5701                                                       
_cell_length_b     9.5159                                                       
_cell_length_c     9.5653                                                       
_cell_angle_alpha 112.616                                                       
_cell_angle_beta  104.788                                                       
_cell_angle_gamma  96.401                                                       
                                                                                
_shelx_F_squared_multiplier     1.000                                           
                                                                                
loop_                                                                           
 _refln_index_h                                                                 
 _refln_index_k                                                                 
 _refln_index_l                                                                 
 _refln_F_squared_calc                                                          
 _refln_F_squared_meas                                                          
 _refln_F_squared_sigma                                                         
 _refln_observed_status                                                         
   1   0   0        775.85        782.44        20.26 o                         
   2   0   0       3848.82       3908.34        61.61 o                         
   3   0   0        249.54        246.77        27.40 o                         
   4   0   0       7884.12       7719.19       182.69 o                         
   5   0   0       1115.30        977.46        57.82 o                         
   6   0   0       2138.79       1746.92       111.44 o                         
   7   0   0       1435.60       1273.15       117.45 o                         
   8   0   0       5370.50       5181.27       300.80 o                         
   9   0   0        817.36        713.82        80.99 o                         
  10   0   0       1394.98       1713.43       206.19 o                         
 -10   1   0        526.72        453.95       106.56 o                         
  -9   1   0        534.38        398.49        66.73 o                         
  -8   1   0       1246.02        850.50       147.49 o                         
  -7   1   0       7906.96       7273.58       298.83 o                         
  -6   1   0       3185.33       3165.98       126.49 o                         
  -5   1   0        420.01        431.04        43.51 o                         
  -4   1   0       1231.29       1319.58        61.21 o                         
  -3   1   0      39651.51      39627.25       339.00 o                         
  -2   1   0       9661.69       9912.03       101.15 o                         
  -1   1   0      48967.25      49847.66       234.33 o                         
   0   1   0        687.52        643.47        21.11 o                         
   1   1   0      29663.31      25443.74       213.99 o                         
   2   1   0       1765.11       1686.45        65.39 o                         
   3   1   0        773.54        711.23        50.86 o                         
   4   1   0        261.33        181.70        47.55 o                         
   5   1   0      10310.08       8651.64       442.44 o                         
   6   1   0       1994.92       1732.43        95.28 o                         
   7   1   0       1072.70        939.85        84.97 o                         
   8   1   0       1584.67       1467.57       119.27 o                         
   9   1   0       8112.13       8111.51       412.31 o                         
 -10   2   0       1831.49       1528.50       186.49 o                         
  -9   2   0        195.79         98.74        41.75 o                         
  -8   2   0       3412.08       3273.66       196.76 o                         
  -7   2   0          3.55         33.22        32.75 o                         
  -6   2   0       1473.39       1562.77        82.43 o                         
  -5   2   0        761.42        744.58        50.64 o                         
  -4   2   0      30288.74      29312.64       293.90 o                         
  -3   2   0         37.91         60.97        10.72 o                         
  -2   2   0      92827.29      93386.81       468.93 o                         
  -1   2   0       2798.71       3005.88        33.08 o                         
   0   2   0       4019.74       3852.74        48.14 o                         
   1   2   0       3751.13       3638.80        67.50 o                         
   2   2   0       5875.59       7045.84       179.13 o                         
   3   2   0       3507.24       3894.93       147.84 o                         
   4   2   0       6680.15       6784.31       291.74 o                         
   5   2   0      11252.86      10913.32       503.44 o                         
   6   2   0       4974.32       4789.07       248.68 o                         
   7   2   0        128.90        101.84        42.64 o                         
   8   2   0       5758.90       6355.86       261.99 o                         
   9   2   0        282.06        212.07        69.52 o                         
 -10   3   0         59.62         14.19       100.56 o                         
  -9   3   0       1477.50       1159.34       106.53 o                         
  -8   3   0       1366.69       1442.04       100.50 o                         
  -7   3   0       3702.05       3808.68       141.58 o                         
  -6   3   0        584.10        578.36        47.81 o                         
  -5   3   0      19537.43      19121.66       245.74 o                         
  -4   3   0       6094.99       5940.09       101.99 o                         
  -3   3   0      57396.21      57415.94       405.59 o                         
  -2   3   0       2832.32       2929.27        41.61 o                         
  -1   3   0         57.12         79.54         7.13 o                         
   0   3   0       4455.81       4528.92        65.73 o                         
   1   3   0      12335.86      12462.04       212.25 o                         
   2   3   0        513.57        408.40        42.54 o                         
   3   3   0       2874.62       3529.94       150.77 o                         
   4   3   0       4451.16       5485.35       195.75 o                         
   5   3   0      10007.72      11622.68       276.32 o                         
   6   3   0        284.79        187.30        38.31 o                         
   7   3   0       7078.18       8135.41       271.17 o                         
   8   3   0       2213.26       2868.08       175.30 o                         
   9   3   0       1895.53       2315.36       270.98 o                         
 -10   4   0       3541.03       3905.13       498.10 o                         
  -9   4   0         34.99        115.55        50.51 o                         
  -8   4   0        331.14        302.41        39.17 o                         
  -7   4   0        144.72        165.10        28.44 o                         
  -6   4   0      36909.41      37388.18       415.66 o                         
  -5   4   0        302.74        274.25        21.91 o                         
  -4   4   0      13792.81      13751.95       160.98 o                         
  -3   4   0        425.58        459.77        24.88 o                         
  -2   4   0       8961.55       9358.49       105.76 o                         
  -1   4   0        346.27        337.51        19.80 o                         
   0   4   0       1472.73       1421.08        46.99 o                         
   1   4   0         18.03         25.42        12.38 o                         
   2   4   0      13369.03      11285.46       648.58 o                         
   3   4   0      11455.26      14161.73       303.17 o                         
   4   4   0       5015.43       6369.91       217.41 o                         
   5   4   0       1463.13       1801.73       114.19 o                         
   6   4   0      13711.13      16555.23       396.62 o                         
   7   4   0        943.33       1106.97        97.43 o                         
   8   4   0        356.77        374.00        64.55 o                         
 -10   5   0          1.58         65.26       128.23 o                         
  -9   5   0       4068.93       4246.31       248.70 o                         
  -8   5   0        267.25        388.35        61.43 o                         
  -7   5   0      12754.99      12931.31       238.06 o                         
  -6   5   0        180.07        151.01        21.08 o                         
  -5   5   0      18647.06      18725.43       245.79 o                         
  -4   5   0         36.27         44.18        10.86 o                         
  -3   5   0        368.78        429.11        26.34 o                         
  -2   5   0         51.92         38.46        11.04 o                         
  -1   5   0      17241.24      16318.73       272.29 o                         
   0   5   0        215.36        188.27        20.14 o                         
   1   5   0       1364.00       1221.89        56.77 o                         
   2   5   0       7265.61       5699.52       274.30 o                         
   3   5   0      21863.76      24426.97       468.36 o                         
   4   5   0       2010.12       2317.63       130.82 o                         
   5   5   0       5537.95       6767.15       221.08 o                         
   6   5   0        482.26        521.02        68.16 o                         
   7   5   0       2967.22       3725.82       201.25 o                         
  -9   6   0         10.26         23.77        51.84 o                         
  -8   6   0      15540.66      15786.52       455.98 o                         
  -7   6   0        452.78        365.65        63.84 o                         
  -6   6   0       4027.80       4047.68       125.87 o                         
  -5   6   0       2215.15       2337.20        84.06 o                         
  -4   6   0       2551.86       2657.15        89.14 o                         
  -3   6   0       4675.45       4818.93       100.50 o                         
  -2   6   0       3739.50       3736.24        82.52 o                         
  -1   6   0       7915.82       7574.42       125.51 o                         
   0   6   0       8937.44       9151.01       183.92 o                         
   1   6   0       1829.69       1763.51        71.22 o                         
   2   6   0      12537.43       9125.35       517.37 o                         
   3   6   0       2433.16       2395.11       128.31 o                         
   4   6   0       9889.37      12062.88       311.53 o                         
   5   6   0       1761.56       2065.54       135.60 o                         
   6   6   0        732.83        715.95        90.37 o                         
   7   6   0        159.78        138.30        63.62 o                         
  -9   7   0       9155.56       9361.78       443.88 o                         
  -8   7   0        123.22        115.97        52.58 o                         
  -7   7   0       1368.61       1296.11       123.69 o                         
  -6   7   0         93.55        118.97        38.88 o                         
  -5   7   0       1576.22       1557.97        70.33 o                         
  -4   7   0         26.06         43.08        18.18 o                         
  -3   7   0       4243.65       4414.38       110.61 o                         
  -2   7   0        340.50        298.63        25.20 o                         
  -1   7   0       6440.10       6626.13       151.28 o                         
   0   7   0       3806.92       4033.57       134.98 o                         
   1   7   0      17433.55      17084.20       447.68 o                         
   2   7   0       6090.88       4311.60       297.79 o                         
   3   7   0       6106.98       6144.93       193.00 o                         
   4   7   0          5.40         26.18        37.01 o                         
   5   7   0       1896.61       2306.16       152.18 o                         
   6   7   0        339.82        345.31        55.71 o                         
  -9   8   0          1.25        -21.52        75.03 o                         
  -8   8   0       2505.65       2462.95       211.69 o                         
  -7   8   0        191.26         59.70        50.37 o                         
  -6   8   0        343.90        345.88        63.19 o                         
  -5   8   0       1194.02       1324.19       121.00 o                         
  -4   8   0       7854.94       8096.41       173.44 o                         
  -3   8   0       6645.73       6516.63       157.77 o                         
  -2   8   0       3011.32       2988.40       109.03 o                         
  -1   8   0         70.39         34.97        22.78 o                         
   0   8   0      21610.45      23608.86       361.01 o                         
   1   8   0       2813.58       2757.75       124.60 o                         
   2   8   0       1966.62       1299.18        85.60 o                         
   3   8   0        518.51        526.37        67.94 o                         
   4   8   0       3797.87       4540.59       204.11 o                         
   5   8   0         96.78        124.41        40.68 o                         
   6   8   0       3104.62       3444.65       659.85 o                         
  -8   9   0          0.71         14.65        53.71 o                         
  -7   9   0       3510.40       3581.34       265.76 o                         
  -6   9   0        145.39        104.62        46.87 o                         
  -5   9   0        792.22        841.00       111.21 o                         
  -4   9   0       2031.70       2049.71       154.29 o                         
  -3   9   0      11342.27      11286.01       228.11 o                         
  -2   9   0         36.90         51.26        20.72 o                         
  -1   9   0       8018.68       8638.98       227.21 o                         
   0   9   0       2921.26       3640.25       152.39 o                         
   1   9   0       5250.99       4575.62       286.67 o                         
   2   9   0          0.27        -44.78        44.78 o                         
   3   9   0       1544.71       1535.39       128.43 o                         
   4   9   0          3.85         12.37        43.49 o                         
   5   9   0       6676.12       8590.46       758.22 o                         
  -8  10   0        679.97        483.54       251.25 o                         
  -7  10   0         52.91         59.22        63.82 o                         
  -6  10   0       4128.98       4626.35       316.82 o                         
  -5  10   0        836.66        910.52       134.37 o                         
  -4  10   0       3559.06       3603.09       216.27 o                         
  -3  10   0        117.73        100.42        51.83 o                         
  -2  10   0      13762.10      14328.57       292.15 o                         
  -1  10   0       3048.84       3354.27       146.70 o                         
   0  10   0        309.51        233.45        52.37 o                         
   1  10   0         58.42         -4.45        42.45 o                         
   2  10   0       5816.07       4420.89       300.75 o                         
   3  10   0         41.14         35.83        50.88 o                         
   4  10   0       2015.41       1747.36       463.58 o                         
  -6  11   0       1718.46       2111.51       294.04 o                         
  -5  11   0       5497.33       5335.71       357.06 o                         
  -4  11   0       2330.55       2543.72       195.82 o                         
  -3  11   0       5667.90       5646.36       303.34 o                         
  -2  11   0         87.55          5.33        72.76 o                         
  -1  11   0       1571.02       1801.06       218.14 o                         
   0  11   0        143.92        136.12        44.95 o                         
   1  11   0       3477.83       2895.77       194.11 o                         
   2  11   0        361.54        241.11        66.89 o                         
  -4  12   0       2325.52       2357.40       519.61 o                         
  -3  12   0       1207.65       1086.13       242.80 o                         
  -2  12   0       1202.37       1224.73       276.93 o                         
  -1  12   0        194.09         99.00       100.57 o                         
   0  12   0       3325.31       3484.34       722.40 o                         
   2 -13   1        915.53        799.53       307.71 o                         
  -1 -12   1       2159.47       1695.72       169.99 o                         
   0 -12   1       3067.49       3195.67       193.99 o                         
   1 -12   1         95.30        -17.23        74.59 o                         
   2 -12   1       1892.69       1938.95       179.05 o                         
   3 -12   1         43.71         80.33        57.90 o                         
   4 -12   1       5134.46       4910.39       555.05 o                         
   5 -12   1        419.55        361.12       215.00 o                         
  -3 -11   1       4491.60       3520.59       545.66 o                         
  -2 -11   1        579.90        245.30       118.32 o                         
  -1 -11   1       3681.09       3377.77       271.65 o                         
   0 -11   1       1243.14       1455.50       118.18 o                         
   1 -11   1       2209.17       2415.20       129.16 o                         
   2 -11   1        561.59        438.69        47.42 o                         
   3 -11   1       6587.04       6558.90       308.90 o                         
   4 -11   1         93.96        -58.11        58.11 o                         
   5 -11   1       2205.88       2293.40       230.55 o                         
   6 -11   1       1707.79       1854.43       383.89 o                         
  -4 -10   1       3609.75       4151.84       264.16 o                         
  -3 -10   1       3330.49       3294.49       204.12 o                         
  -2 -10   1       5069.21       3971.42       258.27 o                         
  -1 -10   1         23.03         89.38        46.40 o                         
   0 -10   1       1505.77       1688.19       103.38 o                         
   1 -10   1         26.99         -1.91        28.69 o                         
   2 -10   1      14528.19      14934.67       307.21 o                         
   3 -10   1       1578.08       1499.66        85.14 o                         
   4 -10   1        402.61        433.32        74.06 o                         
   5 -10   1        145.03        112.27       108.72 o                         
   6 -10   1       1696.89       1624.76       288.79 o                         
   7 -10   1        158.40          4.77        50.15 o                         
   8 -10   1       2203.81       2076.88       472.90 o                         
  -5  -9   1       7816.18       9328.60       339.18 o                         
  -4  -9   1       2232.72       2436.01       160.31 o                         
  -3  -9   1       1056.53        862.35        93.81 o                         
  -2  -9   1         13.27         26.57        36.01 o                         
  -1  -9   1       7677.89       8102.92       258.12 o                         
   0  -9   1         52.41        120.39        40.23 o                         
   1  -9   1       7034.27       7301.93       196.26 o                         
   2  -9   1        966.57        922.56        69.28 o                         
   3  -9   1       2326.20       2402.46       101.18 o                         
   4  -9   1        425.66        441.05        42.15 o                         
   5  -9   1        172.97        197.25        66.65 o                         
   6  -9   1       1174.98       1133.96       136.63 o                         
   7  -9   1       8287.08       8532.39       416.81 o                         
   8  -9   1          1.53        -72.76        93.24 o                         
  -6  -8   1       4011.17       5455.40       475.58 o                         
  -5  -8   1        739.40        855.81        99.12 o                         
  -4  -8   1       3536.77       3986.26       170.82 o                         
  -3  -8   1        216.67        145.35        39.31 o                         
  -2  -8   1       3752.87       3386.38       167.29 o                         
  -1  -8   1       1437.28       1489.52        92.31 o                         
   0  -8   1      17850.66      18934.64       320.74 o                         
   1  -8   1       1088.61       1071.08        68.19 o                         
   2  -8   1         21.47         13.87        19.19 o                         
   3  -8   1       1106.54       1102.79        58.15 o                         
   4  -8   1       5940.89       6109.38       150.07 o                         
   5  -8   1       4911.49       5380.37       152.04 o                         
   6  -8   1       5703.98       5561.67       280.75 o                         
   7  -8   1       1162.56       1047.83       128.34 o                         
   8  -8   1       6695.79       6905.56       357.17 o                         
   9  -8   1        231.28        142.43       160.69 o                         
  -7  -7   1       4616.98       6142.80       620.68 o                         
  -6  -7   1       2432.64       3012.15       172.78 o                         
  -5  -7   1       1435.69       1760.74       129.66 o                         
  -4  -7   1       2225.56       2200.21       130.35 o                         
  -3  -7   1       8657.26       5888.01       231.28 o                         
  -2  -7   1        647.43        496.90        55.03 o                         
  -1  -7   1      10091.68      10289.37       238.82 o                         
   0  -7   1       8448.89       8805.54       191.83 o                         
   1  -7   1        160.01        142.64        14.92 o                         
   2  -7   1       1468.04       1527.10        62.68 o                         
   3  -7   1       6139.92       6177.06       134.69 o                         
   4  -7   1        397.49        380.70        36.51 o                         
   5  -7   1      10809.32      11150.03       203.42 o                         
   6  -7   1        308.24        283.25        33.33 o                         
   7  -7   1       7720.54       7854.65       319.42 o                         
   8  -7   1        310.69        266.60        82.62 o                         
   9  -7   1       4985.53       4421.99       376.89 o                         
  -7  -6   1         82.78         93.23        45.03 o                         
  -6  -6   1        529.66        627.73        77.38 o                         
  -5  -6   1         90.71        142.13        37.64 o                         
  -4  -6   1      14611.82      16950.38       326.12 o                         
  -3  -6   1       3623.40       3436.23       217.29 o                         
  -2  -6   1       5004.43       4637.23       145.17 o                         
  -1  -6   1       1655.35       1475.58        64.62 o                         
   0  -6   1       1361.19       1421.50        59.62 o                         
   1  -6   1         33.61         43.52        13.86 o                         
   2  -6   1       9186.99       9197.93       139.12 o                         
   3  -6   1       7144.48       7201.19       125.88 o                         
   4  -6   1      22626.08      22517.32       307.59 o                         
   5  -6   1       4379.29       4549.10       125.86 o                         
   6  -6   1       7721.84       7619.83       187.18 o                         
   7  -6   1       2271.19       2356.47       105.55 o                         
   8  -6   1       7342.09       7456.95       286.93 o                         
   9  -6   1          2.93         37.23        74.07 o                         
  -8  -5   1        104.78        163.19        64.24 o                         
  -7  -5   1       2861.42       3708.34       181.26 o                         
  -6  -5   1        516.09        564.38        66.33 o                         
  -5  -5   1       5853.88       7103.64       217.77 o                         
  -4  -5   1        177.62        216.60        42.19 o                         
  -3  -5   1      11169.41      10252.63       453.06 o                         
  -2  -5   1       5148.72       4658.26       141.71 o                         
  -1  -5   1        327.27        262.84        26.90 o                         
   0  -5   1       3799.39       3827.97        90.60 o                         
   1  -5   1      31444.65      30003.21       415.39 o                         
   2  -5   1       2350.58       2524.96        62.37 o                         
   3  -5   1      10378.48       9898.76       120.63 o                         
   4  -5   1        505.79        462.04        27.61 o                         
   5  -5   1      28735.78      28989.98       348.13 o                         
   6  -5   1        403.68        378.99        37.92 o                         
   7  -5   1       2476.50       2574.21       103.14 o                         
   8  -5   1        171.06        167.54        32.20 o                         
   9  -5   1        852.72        603.25       110.54 o                         
  10  -5   1        310.27        -11.17       112.27 o                         
  -9  -4   1        136.58        -23.14        69.32 o                         
  -8  -4   1        500.26        523.35        64.70 o                         
  -7  -4   1        645.24        762.76        84.67 o                         
  -6  -4   1      15632.40      18854.60       418.30 o                         
  -5  -4   1        451.55        549.07        62.12 o                         
  -4  -4   1        659.81        817.19        77.25 o                         
  -3  -4   1       6014.38       5548.55       193.51 o                         
  -2  -4   1       6501.51       5490.72       147.95 o                         
  -1  -4   1      12833.63      13078.28       190.13 o                         
   0  -4   1      22860.42      22174.86       235.68 o                         
   1  -4   1          6.65         11.93         8.57 o                         
   2  -4   1      41132.09      40303.63       291.57 o                         
   3  -4   1        327.05        293.08        21.99 o                         
   4  -4   1      15738.25      16098.93       221.58 o                         
   5  -4   1        738.19        695.72        42.23 o                         
   6  -4   1       8671.76       8589.92       177.59 o                         
   7  -4   1         86.61         56.64        26.37 o                         
   8  -4   1         98.37        108.27        42.43 o                         
   9  -4   1        562.89        498.04        70.85 o                         
  10  -4   1       4787.46       4711.24       575.50 o                         
  -9  -3   1       1936.93       2022.86       166.63 o                         
  -8  -3   1         71.14        107.87        43.15 o                         
  -7  -3   1       7346.53       8689.75       275.77 o                         
  -6  -3   1       4202.55       4874.47       192.61 o                         
  -5  -3   1       1856.72       2241.74       132.00 o                         
  -4  -3   1         92.73         58.28        27.04 o                         
  -3  -3   1       2662.32       2435.14       101.02 o                         
  -2  -3   1       3742.74       3379.48       107.61 o                         
  -1  -3   1      39756.25      39506.39       400.31 o                         
   0  -3   1       5123.66       5133.79        66.82 o                         
   1  -3   1      27723.14      27942.47       196.77 o                         
   2  -3   1       6925.03       7007.47        81.24 o                         
   3  -3   1      38080.90      37809.67       291.13 o                         
   4  -3   1       8992.89       8754.97       141.39 o                         
   5  -3   1       2233.21       2291.04        79.41 o                         
   6  -3   1       2568.66       2527.84       105.10 o                         
   7  -3   1        610.33        681.46        62.11 o                         
   8  -3   1         16.57          2.21        37.23 o                         
   9  -3   1       4448.43       4301.40       218.55 o                         
  10  -3   1        458.98        217.69       100.42 o                         
  -9  -2   1        595.56        544.92        78.80 o                         
  -8  -2   1       5538.33       5806.00       283.26 o                         
  -7  -2   1        154.99        132.94        39.20 o                         
  -6  -2   1       2032.45       1782.22       119.91 o                         
  -5  -2   1       2749.65       2649.10       172.61 o                         
  -4  -2   1       4476.93       4301.34       325.30 o                         
  -3  -2   1      21800.69      23506.09       629.60 o                         
  -2  -2   1      47891.40      44871.09       915.94 o                         
  -1  -2   1       5648.56       5931.77        72.06 o                         
   0  -2   1      44359.51      44607.93       266.87 o                         
   1  -2   1       1075.83       1107.61        19.58 o                         
   2  -2   1      49575.32      50737.82       266.41 o                         
   3  -2   1          1.16         22.18         9.97 o                         
   4  -2   1        122.77        106.58        14.92 o                         
   5  -2   1         19.43         61.24        19.52 o                         
   6  -2   1       1334.96       1447.03        82.37 o                         
   7  -2   1       1775.64       1868.29       103.84 o                         
   8  -2   1       8218.30       8160.94       400.23 o                         
   9  -2   1        180.22         23.49        46.97 o                         
  10  -2   1       2191.28       1599.85       181.50 o                         
 -10  -1   1          0.50         67.22        61.65 o                         
  -9  -1   1       6056.69       6238.15       344.76 o                         
  -8  -1   1       1956.75       2073.79       125.08 o                         
  -7  -1   1         28.58         28.41        34.34 o                         
  -6  -1   1        980.95        935.16        69.99 o                         
  -5  -1   1      18678.74      18517.93       425.42 o                         
  -4  -1   1       5549.99       5547.72       158.66 o                         
  -3  -1   1      21085.28      21470.70       578.46 o                         
  -2  -1   1        104.30        105.37        13.26 o                         
  -1  -1   1      39932.89      39895.68       246.42 o                         
   0  -1   1        763.84        823.49        21.63 o                         
   1  -1   1      31521.75      32316.12       202.59 o                         
   2  -1   1       6554.96       6665.22        74.64 o                         
   3  -1   1       3534.70       3581.66        89.05 o                         
   4  -1   1       5722.71       5848.65       124.16 o                         
   5  -1   1        213.33        193.90        26.28 o                         
   6  -1   1         25.00         36.08        32.34 o                         
   7  -1   1      17175.31      17409.12       714.50 o                         
   8  -1   1        972.85        932.55        94.46 o                         
   9  -1   1       1946.96       1488.16       122.98 o                         
  10  -1   1        246.22        267.66       235.73 o                         
 -10   0   1       1783.02       1865.14       201.83 o                         
  -9   0   1       1075.71       1075.23       100.32 o                         
  -8   0   1       2454.94       2430.97       125.85 o                         
  -7   0   1        831.45        788.65        69.36 o                         
  -6   0   1       4765.41       4339.43       135.98 o                         
  -5   0   1       4132.80       3684.42       171.15 o                         
  -4   0   1      41412.16      38972.53      1191.07 o                         
  -3   0   1       2291.85       2307.00        67.58 o                         
  -2   0   1      43199.77      43300.85       694.02 o                         
  -1   0   1        281.52        307.54        12.81 o                         
   0   0   1      39814.73      41211.62       284.63 o                         
   1   0   1        590.65        651.71        18.39 o                         
   2   0   1       6159.16       6573.31       107.63 o                         
   3   0   1       4214.19       4223.93       100.24 o                         
   4   0   1      15450.45      16138.28       265.78 o                         
   5   0   1          9.73         29.29        26.68 o                         
   6   0   1       9946.51       9892.92       344.70 o                         
   7   0   1        182.77        110.66        42.23 o                         
   8   0   1       4558.36       3889.28       206.60 o                         
   9   0   1        177.29        104.00        59.65 o                         
 -10   1   1         34.20       -302.03       311.36 o                         
  -9   1   1        300.22        348.01        54.89 o                         
  -8   1   1        335.53        200.01        39.51 o                         
  -7   1   1      15460.37      14604.81       727.27 o                         
  -6   1   1       6028.61       5623.03       155.14 o                         
  -5   1   1      10813.40      10381.12       182.68 o                         
  -4   1   1       6873.48       6738.29       120.12 o                         
  -3   1   1      37587.59      37656.62       358.72 o                         
  -2   1   1       4561.19       4962.46        51.73 o                         
  -1   1   1      18425.01      18859.93       133.75 o                         
   0   1   1        997.45       1093.72        23.72 o                         
   1   1   1        249.54        297.05        20.06 o                         
   2   1   1        412.39        408.31        37.41 o                         
   3   1   1       5473.45       5204.78       166.90 o                         
   4   1   1       1818.17       1678.04        89.70 o                         
   5   1   1      27924.98      25244.67      1079.25 o                         
   6   1   1          4.14        -24.58        33.69 o                         
   7   1   1       2297.13       1857.48       149.30 o                         
   8   1   1        243.34         75.82        46.25 o                         
   9   1   1       4989.33       5333.54       294.24 o                         
 -10   2   1       1057.84        861.14       212.01 o                         
  -9   2   1       3459.48       3208.24       176.53 o                         
  -8   2   1       8180.26       7882.28       420.95 o                         
  -7   2   1         53.45         29.92        26.77 o                         
  -6   2   1      14695.91      14873.34       271.22 o                         
  -5   2   1          9.47        -11.12        19.42 o                         
  -4   2   1      26616.18      27230.82       253.67 o                         
  -3   2   1        170.32        193.92        12.45 o                         
  -2   2   1       8909.39       9130.22        71.22 o                         
  -1   2   1        928.02       1020.80        19.72 o                         
   0   2   1       1474.48       1693.55        33.56 o                         
   1   2   1      13134.70      13388.06       271.81 o                         
   2   2   1      27420.09      24092.71       848.67 o                         
   3   2   1       2801.08       2132.37       106.32 o                         
   4   2   1      17211.94      14031.95       886.52 o                         
   5   2   1       2483.92       2268.18       154.20 o                         
   6   2   1       4398.73       4065.42       248.14 o                         
   7   2   1       4452.58       4772.86       214.29 o                         
   8   2   1       4358.49       4834.22       234.22 o                         
   9   2   1         12.69         90.29       121.45 o                         
 -10   3   1        481.48        351.75       200.41 o                         
  -9   3   1       4789.51       5037.82       313.63 o                         
  -8   3   1        933.25        816.33        67.07 o                         
  -7   3   1      11032.57      10807.49       239.05 o                         
  -6   3   1       3577.65       3568.54       114.26 o                         
  -5   3   1      13535.16      13407.93       181.89 o                         
  -4   3   1       5155.05       5252.64        76.33 o                         
  -3   3   1       6239.20       6418.02        72.83 o                         
  -2   3   1       7296.60       7190.21        67.23 o                         
  -1   3   1        728.89        811.12        21.09 o                         
   0   3   1         98.04         91.27        12.05 o                         
   1   3   1      42600.54      40518.48       545.25 o                         
   2   3   1       2893.27       3135.11       187.98 o                         
   3   3   1      14829.70      17282.83       318.05 o                         
   4   3   1        315.67        384.05        60.00 o                         
   5   3   1       8681.17       9879.38       279.13 o                         
   6   3   1       1000.20       1039.35        87.98 o                         
   7   3   1       4195.18       4795.46       212.09 o                         
   8   3   1        698.57        768.58        90.71 o                         
 -10   4   1       6724.69       7288.87       542.01 o                         
  -9   4   1         76.38        -25.77        64.79 o                         
  -8   4   1       3268.06       3438.84       181.28 o                         
  -7   4   1        260.03        317.61        37.22 o                         
  -6   4   1      21176.96      21754.93       284.98 o                         
  -5   4   1        194.49        160.05        18.83 o                         
  -4   4   1         49.63         40.52        12.75 o                         
  -3   4   1        393.34        379.73        18.84 o                         
  -2   4   1       3150.71       3073.19        46.53 o                         
  -1   4   1       1319.32       1406.96        38.20 o                         
   0   4   1      21320.68      21165.19       238.22 o                         
   1   4   1         16.80          4.65        16.55 o                         
   2   4   1      26357.17      31410.11       590.93 o                         
   3   4   1         14.49         49.54        35.52 o                         
   4   4   1       2544.41       2996.95       144.04 o                         
   5   4   1       6094.91       7464.65       245.68 o                         
   6   4   1       9081.97      11143.59       311.67 o                         
   7   4   1        137.20        134.30        39.75 o                         
 -10   5   1        346.51        671.85       159.96 o                         
  -9   5   1       6616.93       6583.59       330.25 o                         
  -8   5   1         62.67        100.92        48.59 o                         
  -7   5   1       4036.14       4258.50       161.52 o                         
  -6   5   1          1.41          9.67        15.66 o                         
  -5   5   1       1654.48       1714.15        68.44 o                         
  -4   5   1        882.59        961.61        40.51 o                         
  -3   5   1        306.18        316.48        22.79 o                         
  -2   5   1        281.86        276.53        21.53 o                         
  -1   5   1      50817.60      50517.72       460.08 o                         
   0   5   1         97.91         83.79        22.61 o                         
   1   5   1       6262.08       5385.93       272.10 o                         
   2   5   1        201.93        163.17        30.18 o                         
   3   5   1      15156.97      17022.49       534.44 o                         
   4   5   1       6394.48       7916.77       238.32 o                         
   5   5   1       2786.41       3561.16       185.41 o                         
   6   5   1        548.06        655.16        87.69 o                         
   7   5   1       2631.30       3116.45       203.52 o                         
 -10   6   1       2561.38       2540.52       555.92 o                         
  -9   6   1        702.76        653.37       104.17 o                         
  -8   6   1       6389.98       6493.54       263.58 o                         
  -7   6   1       1341.06       1204.55       119.25 o                         
  -6   6   1         64.03         60.38        33.38 o                         
  -5   6   1       3267.40       3375.20        94.77 o                         
  -4   6   1       6020.48       6231.44       128.06 o                         
  -3   6   1       1112.77       1125.94        45.41 o                         
  -2   6   1      23643.75      23248.48       269.30 o                         
  -1   6   1       2678.14       2838.88        82.71 o                         
   0   6   1      11472.48      12109.58       211.45 o                         
   1   6   1       6409.21       5765.51       317.12 o                         
   2   6   1       6426.93       5688.39       254.53 o                         
   3   6   1       1145.84       1287.73        89.08 o                         
   4   6   1       5408.29       6392.25       239.53 o                         
   5   6   1        285.67        286.24        61.32 o                         
   6   6   1        876.26       1021.76       110.59 o                         
  -9   7   1       2984.48       3422.31       315.52 o                         
  -8   7   1        605.27        443.50        83.65 o                         
  -7   7   1         14.21         32.61        46.15 o                         
  -6   7   1         34.87        110.53        53.01 o                         
  -5   7   1       7728.60       8017.92       268.31 o                         
  -4   7   1        285.72        301.72        28.69 o                         
  -3   7   1      18738.21      19031.99       238.31 o                         
  -2   7   1        279.77        294.36        29.96 o                         
  -1   7   1       9489.43       9767.63       195.99 o                         
   0   7   1          6.68         26.71        22.86 o                         
   1   7   1       7012.47       6021.80       313.47 o                         
   2   7   1       6738.67       6014.13       227.56 o                         
   3   7   1       4209.98       4898.90       201.78 o                         
   4   7   1       4400.30       5205.40       206.46 o                         
   5   7   1       1622.70       1896.00       142.18 o                         
   6   7   1         57.79         78.69        80.46 o                         
  -9   8   1        107.31        288.82       254.25 o                         
  -8   8   1        646.05        633.88       107.78 o                         
  -7   8   1        563.03        343.15        70.73 o                         
  -6   8   1       4213.65       4270.83       230.37 o                         
  -5   8   1        420.87        418.83        69.09 o                         
  -4   8   1      18986.55      19293.34       490.52 o                         
  -3   8   1        502.86        462.15        40.40 o                         
  -2   8   1       2128.22       2162.42        93.25 o                         
  -1   8   1       5222.12       5645.28       158.59 o                         
   0   8   1      11955.64      12871.09       273.14 o                         
   1   8   1        229.95        123.40        46.16 o                         
   2   8   1        600.65        462.99        59.31 o                         
   3   8   1       1688.54       1836.93       127.43 o                         
   4   8   1       3587.89       4465.44       197.41 o                         
   5   8   1        357.37        625.62       170.00 o                         
  -8   9   1         26.64        -44.61        93.83 o                         
  -7   9   1       9714.85      10274.21       465.91 o                         
  -6   9   1        148.00        115.79        43.70 o                         
  -5   9   1       5308.90       5293.45       323.55 o                         
  -4   9   1        218.78        186.15        43.50 o                         
  -3   9   1       7816.62       8043.04       320.89 o                         
  -2   9   1       2834.14       3097.32       121.68 o                         
  -1   9   1       3122.65       3524.65       145.50 o                         
   0   9   1         59.85        113.97        39.33 o                         
   1   9   1       3548.62       2529.50       169.06 o                         
   2   9   1       2575.41       2172.07       146.62 o                         
   3   9   1       1522.48       1612.40       121.89 o                         
   4   9   1         70.63         56.27        47.33 o                         
  -7  10   1        116.97         94.78        75.68 o                         
  -6  10   1       6546.24       6622.93       387.25 o                         
  -5  10   1        271.55        368.08        71.49 o                         
  -4  10   1       1916.88       1919.45       162.99 o                         
  -3  10   1       1071.77       1151.63       129.11 o                         
  -2  10   1       5333.58       6404.79       352.83 o                         
  -1  10   1        177.91         67.14        68.97 o                         
   0  10   1        470.17        480.13        59.95 o                         
   1  10   1       3801.09       3016.88       270.02 o                         
   2  10   1       4333.41       4053.58       219.50 o                         
   3  10   1        142.17        148.84        62.31 o                         
  -6  11   1        194.78        182.35       236.98 o                         
  -5  11   1       2945.90       3224.36       375.05 o                         
  -4  11   1       2940.37       3152.38       251.66 o                         
  -3  11   1       2929.42       2893.76       241.80 o                         
  -2  11   1       1364.71       1319.88       186.06 o                         
  -1  11   1        881.99       1046.00       169.14 o                         
   0  11   1        438.25        152.57       201.88 o                         
   1  11   1       3491.96       2641.90       441.51 o                         
   2  11   1         88.36         50.34        64.69 o                         
  -4  12   1        971.23        551.09       272.27 o                         
  -3  12   1        136.60        450.05       273.12 o                         
   0 -13   2        679.76        116.05       171.62 o                         
   1 -13   2       5099.51       5232.54       847.47 o                         
   2 -13   2          3.82       -138.82       189.39 o                         
   3 -13   2        293.83        234.24       176.22 o                         
  -1 -12   2       2485.27       2451.18       179.93 o                         
   0 -12   2       3287.69       3330.00       198.58 o                         
   1 -12   2       2137.36       2124.32       127.73 o                         
   2 -12   2       2228.88       2341.87       196.07 o                         
   3 -12   2        284.13        300.39        74.72 o                         
   4 -12   2       2501.89       2966.19       267.88 o                         
   5 -12   2          0.28         28.46       128.23 o                         
  -3 -11   2       4161.15       3517.65       228.25 o                         
  -2 -11   2        506.94        320.69        69.42 o                         
  -1 -11   2       2226.96       2091.05       148.47 o                         
   0 -11   2        594.39        712.15        71.43 o                         
   1 -11   2       2475.95       2637.15       133.13 o                         
   2 -11   2       2250.78       2227.64       118.91 o                         
   3 -11   2       3427.00       3484.11       145.78 o                         
   4 -11   2       1161.65       1131.38       150.59 o                         
   5 -11   2       1404.05       1304.05       178.21 o                         
   6 -11   2         83.13        136.88        68.46 o                         
  -5 -10   2        252.68        318.83       190.85 o                         
  -4 -10   2       2242.15       2398.93       172.74 o                         
  -3 -10   2        870.34        408.04       125.54 o                         
  -2 -10   2       5623.03       5606.71       230.41 o                         
  -1 -10   2       4489.58       4849.52       189.61 o                         
   0 -10   2        898.52        974.87        79.35 o                         
   1 -10   2        299.94        267.37        37.69 o                         
   2 -10   2       9730.71       9658.07       238.94 o                         
   3 -10   2        169.10        122.05        27.12 o                         
   4 -10   2        105.36        120.10        27.08 o                         
   5 -10   2        230.37        154.41        54.02 o                         
   6 -10   2       7581.84       7750.35       452.38 o                         
   7 -10   2        167.58        146.62        64.42 o                         
   8 -10   2       4371.30       3165.94       585.62 o                         
  -6  -9   2        389.44        679.99       305.66 o                         
  -5  -9   2       5939.56       6450.51       322.14 o                         
  -4  -9   2        348.68        345.60        55.79 o                         
  -3  -9   2        756.45        396.96        76.44 o                         
  -2  -9   2       5405.72       5248.80       196.88 o                         
  -1  -9   2       7020.63       7764.71       229.51 o                         
   0  -9   2          4.26         23.28        28.41 o                         
   1  -9   2       2606.55       2761.93       114.53 o                         
   2  -9   2        165.22        144.69        29.25 o                         
   3  -9   2       3642.11       3490.34       123.74 o                         
   4  -9   2        274.12        225.65        30.95 o                         
   5  -9   2       5326.92       5406.46       168.21 o                         
   6  -9   2        496.06        526.00        95.39 o                         
   7  -9   2      13620.00      13805.77       496.11 o                         
   8  -9   2         97.70        -56.87        77.34 o                         
  -7  -8   2       1380.54       1535.13       300.60 o                         
  -6  -8   2       3047.57       3515.27       192.68 o                         
  -5  -8   2        172.99        198.09        52.84 o                         
  -4  -8   2       3023.08       2908.22       157.51 o                         
  -3  -8   2       3754.50       2920.05       175.38 o                         
  -2  -8   2       3699.73       3774.48       152.50 o                         
  -1  -8   2        484.37        441.47        42.63 o                         
   0  -8   2       9973.55       9931.40       207.47 o                         
   1  -8   2       2690.50       2593.62       102.80 o                         
   2  -8   2        493.23        508.23        42.99 o                         
   3  -8   2          0.11         15.83        17.96 o                         
   4  -8   2      23306.11      23740.96       362.09 o                         
   5  -8   2       1439.85       1500.82        81.40 o                         
   6  -8   2       6944.21       7161.72       192.89 o                         
   7  -8   2        928.39        794.56       104.47 o                         
   8  -8   2       1831.71       1994.74       175.69 o                         
  -8  -7   2        193.03          9.11       137.22 o                         
  -7  -7   2       2969.96       3234.29       176.70 o                         
  -6  -7   2         17.92        -23.13        42.37 o                         
  -5  -7   2       1575.06       1939.77       137.80 o                         
  -4  -7   2       6124.34       5711.65       249.16 o                         
  -3  -7   2       6515.33       5137.12       222.38 o                         
  -2  -7   2       2285.99       2265.75       115.26 o                         
  -1  -7   2       6215.10       6201.84       169.74 o                         
   0  -7   2        302.15        235.69        25.86 o                         
   1  -7   2       2974.62       2889.65        70.85 o                         
   2  -7   2       4563.78       4651.79       109.52 o                         
   3  -7   2      28366.39      28863.94       349.38 o                         
   4  -7   2          9.71         13.08        17.34 o                         
   5  -7   2      12915.67      12911.86       235.01 o                         
   6  -7   2        188.85        161.88        27.91 o                         
   7  -7   2       1029.25        956.33        74.57 o                         
   8  -7   2         43.36         40.60        67.34 o                         
   9  -7   2       1510.36       1099.83       316.19 o                         
  -8  -6   2       3719.46       4483.03       331.24 o                         
  -7  -6   2       1400.29       1626.35       126.16 o                         
  -6  -6   2        745.29       1042.87        98.93 o                         
  -5  -6   2       2552.37       2892.21       151.49 o                         
  -4  -6   2      12694.22      12042.03       551.13 o                         
  -3  -6   2        102.91         53.24        23.63 o                         
  -2  -6   2       2196.55       1886.04        74.41 o                         
  -1  -6   2       3014.12       3066.91        95.93 o                         
   0  -6   2      13099.21      12942.75       202.50 o                         
   1  -6   2        139.77        109.49        17.30 o                         
   2  -6   2      32228.76      31759.54       300.41 o                         
   3  -6   2        952.82        926.30        46.18 o                         
   4  -6   2      13676.36      13651.58       206.14 o                         
   5  -6   2       2569.31       2704.83        88.52 o                         
   6  -6   2        285.61        292.94        39.83 o                         
   7  -6   2       1626.74       1710.31        93.70 o                         
   8  -6   2       3512.77       3514.65       155.69 o                         
   9  -6   2        417.40        341.67        76.70 o                         
  -8  -5   2       1153.29       1301.65       111.16 o                         
  -7  -5   2       3200.50       3721.25       184.17 o                         
  -6  -5   2       1100.38       1316.66       101.95 o                         
  -5  -5   2       4860.03       5399.24       200.59 o                         
  -4  -5   2       1417.12       1325.71        81.85 o                         
  -3  -5   2       8988.45       7262.92       205.57 o                         
  -2  -5   2        166.36        190.30        29.21 o                         
  -1  -5   2       3498.72       3562.62       109.93 o                         
   0  -5   2       5149.13       5348.60       104.27 o                         
   1  -5   2      82990.79      82536.78       579.19 o                         
   2  -5   2        392.28        380.62        21.79 o                         
   3  -5   2       3335.71       3111.78        68.37 o                         
   4  -5   2       1614.82       1689.96        61.24 o                         
   5  -5   2       5438.53       5318.56       123.37 o                         
   6  -5   2        568.06        486.98        45.67 o                         
   7  -5   2        565.60        555.35        55.22 o                         
   8  -5   2        200.67        235.80        42.55 o                         
   9  -5   2       4310.03       4389.83       203.70 o                         
  -9  -4   2        918.48        887.96       102.27 o                         
  -8  -4   2        918.92       1082.13        96.31 o                         
  -7  -4   2       1186.82       1471.01       109.62 o                         
  -6  -4   2      13424.87      15359.06       439.04 o                         
  -5  -4   2       2497.28       2640.87       136.00 o                         
  -4  -4   2        656.87        505.10        48.65 o                         
  -3  -4   2         13.35         40.83        24.16 o                         
  -2  -4   2      37175.07      35809.71       404.50 o                         
  -1  -4   2       6240.33       6207.20       131.01 o                         
   0  -4   2      37570.36      37612.38       334.63 o                         
   1  -4   2       3408.10       3531.39        65.30 o                         
   2  -4   2      13775.21      14091.51       138.40 o                         
   3  -4   2        158.29        197.12        17.00 o                         
   4  -4   2         67.97         63.22        14.25 o                         
   5  -4   2        404.15        372.66        38.29 o                         
   6  -4   2       6943.85       7272.48       172.57 o                         
   7  -4   2        338.84        214.59        57.55 o                         
   8  -4   2       1162.69       1294.62       103.04 o                         
   9  -4   2        309.78        334.24        67.00 o                         
  -9  -3   2       2383.82       2832.06       178.32 o                         
  -8  -3   2        181.76        161.68        49.96 o                         
  -7  -3   2       5500.54       5898.17       265.23 o                         
  -6  -3   2        113.21        125.88        33.26 o                         
  -5  -3   2       3744.34       3699.98       225.80 o                         
  -4  -3   2       3907.87       3816.29       226.47 o                         
  -3  -3   2      21731.47      20663.08       353.06 o                         
  -2  -3   2        117.45        113.81        15.88 o                         
  -1  -3   2      71957.16      69904.27       595.86 o                         
   0  -3   2        457.93        455.37        21.23 o                         
   1  -3   2       1600.51       1522.97        34.14 o                         
   2  -3   2       5531.08       5699.26        81.63 o                         
   3  -3   2       8194.78       8570.89       112.43 o                         
   4  -3   2       4598.68       4481.46        98.54 o                         
   5  -3   2       1860.91       1872.90        74.94 o                         
   6  -3   2       5999.92       5984.14       157.23 o                         
   7  -3   2       7735.80       7971.68       242.57 o                         
   8  -3   2        291.70        275.58        52.11 o                         
   9  -3   2       6635.20       6880.22       283.48 o                         
  10  -3   2         68.50       1303.35       462.56 o                         
 -10  -2   2       3117.04       3486.42       272.79 o                         
  -9  -2   2         92.59         83.96        56.75 o                         
  -8  -2   2       4471.68       4669.23       213.82 o                         
  -7  -2   2       1957.28       2001.80       143.13 o                         
  -6  -2   2       3104.49       3226.27       203.17 o                         
  -5  -2   2          3.90         16.41        34.22 o                         
  -4  -2   2      27838.06      26421.86       534.38 o                         
  -3  -2   2       7475.76       7397.85       174.90 o                         
  -2  -2   2      62521.99      59597.58       521.66 o                         
  -1  -2   2      21339.69      21638.88       151.40 o                         
   0  -2   2         64.41         90.63         7.80 o                         
   1  -2   2       2783.82       2862.21        40.31 o                         
   2  -2   2       4883.07       4809.34        68.34 o                         
   3  -2   2        129.55        128.48        12.53 o                         
   4  -2   2       3456.74       3487.47        97.86 o                         
   5  -2   2        551.42        509.85        42.65 o                         
   6  -2   2      13310.88      14522.26       313.69 o                         
   7  -2   2         85.63        146.13        42.67 o                         
   8  -2   2       7444.17       7375.14       294.76 o                         
   9  -2   2       1530.78       1385.93       120.48 o                         
 -10  -1   2        364.25        336.71        72.20 o                         
  -9  -1   2       5648.87       5793.67       263.83 o                         
  -8  -1   2        163.50        126.37        46.40 o                         
  -7  -1   2        859.45        992.24        84.10 o                         
  -6  -1   2       1957.27       2063.86       141.58 o                         
  -5  -1   2      44359.44      48141.86      1517.95 o                         
  -4  -1   2          0.08         20.42        14.19 o                         
  -3  -1   2       8359.94       8246.22       139.29 o                         
  -2  -1   2       6008.91       6230.62        85.38 o                         
  -1  -1   2      19260.68      20384.90       157.21 o                         
   0  -1   2        188.53        211.31         9.25 o                         
   1  -1   2       1978.66       1947.68        33.45 o                         
   2  -1   2        912.68        893.08        37.10 o                         
   3  -1   2      13099.92      12864.07       177.29 o                         
   4  -1   2       7834.56       7673.86       182.43 o                         
   5  -1   2      10832.54      11478.07       245.83 o                         
   6  -1   2       1526.47       1567.30        92.85 o                         
   7  -1   2      19438.29      21011.98       522.62 o                         
   8  -1   2        334.90        278.56        59.11 o                         
   9  -1   2         99.47         56.79        75.01 o                         
 -10   0   2        953.73       1267.35       239.21 o                         
  -9   0   2         51.01         83.70        41.02 o                         
  -8   0   2       5351.91       5757.33       201.59 o                         
  -7   0   2       1319.44       1503.14        89.23 o                         
  -6   0   2      18024.70      19615.60       572.24 o                         
  -5   0   2        111.83        164.85        26.86 o                         
  -4   0   2      34669.59      36272.45       369.32 o                         
  -3   0   2       4518.28       4544.82        76.28 o                         
  -2   0   2       6535.23       7171.30        77.62 o                         
  -1   0   2        434.55        513.71        12.19 o                         
   0   0   2      22596.14      23330.99       128.28 o                         
   1   0   2        105.20        113.68        12.20 o                         
   2   0   2       2201.35       2306.44        68.41 o                         
   3   0   2       3830.90       3920.72        99.85 o                         
   4   0   2      42952.87      42118.57      1044.29 o                         
   5   0   2       3199.01       3355.82       150.36 o                         
   6   0   2       5234.21       5611.54       209.46 o                         
   7   0   2        172.31         79.73        44.39 o                         
   8   0   2       2792.28       2386.99       219.63 o                         
   9   0   2         59.53        -64.92        64.92 o                         
 -10   1   2        560.76        448.64       132.05 o                         
  -9   1   2       2047.87       2397.50       135.44 o                         
  -8   1   2         66.61         49.25        34.54 o                         
  -7   1   2      23599.89      25286.07       388.70 o                         
  -6   1   2         81.91         64.76        21.30 o                         
  -5   1   2       2911.69       2880.54        77.54 o                         
  -4   1   2      13321.52      13193.64       142.67 o                         
  -3   1   2       9728.45      10029.00       103.14 o                         
  -2   1   2      11128.12      11705.64       144.38 o                         
  -1   1   2       3396.50       3505.85        36.62 o                         
   0   1   2       7317.93       7479.07        73.63 o                         
   1   1   2      19342.17      19692.69       199.74 o                         
   2   1   2        762.01        873.11        48.70 o                         
   3   1   2      33770.08      32692.56       821.96 o                         
   4   1   2        998.43        887.12        76.06 o                         
   5   1   2      16389.47      14046.98       344.52 o                         
   6   1   2       1767.71       1616.18       119.48 o                         
   7   1   2        121.37         33.52        43.86 o                         
   8   1   2        118.30         72.95        86.42 o                         
   9   1   2       4290.08       3519.64       732.59 o                         
 -10   2   2       2718.47       2914.68       292.08 o                         
  -9   2   2       1502.00       1561.87       149.68 o                         
  -8   2   2      15451.71      17009.32       344.49 o                         
  -7   2   2       3051.14       3166.44       115.43 o                         
  -6   2   2       2424.06       2244.42        77.91 o                         
  -5   2   2         61.36         59.87        13.86 o                         
  -4   2   2       1931.92       1940.55        44.43 o                         
  -3   2   2         34.27         47.01         6.97 o                         
  -2   2   2       5932.18       6104.74       112.26 o                         
  -1   2   2         55.54         72.53         8.81 o                         
   0   2   2      18702.17      18516.21       394.19 o                         
   1   2   2       2467.06       2112.91        84.17 o                         
   2   2   2      42228.43      39229.19       779.53 o                         
   3   2   2      10696.19       8465.35       208.53 o                         
   4   2   2       7727.71       5945.18       196.94 o                         
   5   2   2        273.18         61.43        55.29 o                         
   6   2   2       1202.43        875.52        89.19 o                         
   7   2   2        550.45        288.93        55.27 o                         
   8   2   2       4291.00       4919.51       243.57 o                         
 -10   3   2         26.97        -36.18       115.23 o                         
  -9   3   2       5200.09       5650.86       275.87 o                         
  -8   3   2        312.52        311.05        56.69 o                         
  -7   3   2       3709.79       3272.35       149.93 o                         
  -6   3   2       2201.63       2251.17        83.20 o                         
  -5   3   2        640.84        687.38        31.97 o                         
  -4   3   2       4359.30       4648.92        71.34 o                         
  -3   3   2      15520.68      14329.46       257.23 o                         
  -2   3   2       7640.64       7322.32       149.02 o                         
  -1   3   2      13295.79      13283.38       140.88 o                         
   0   3   2        532.06        459.43        24.48 o                         
   1   3   2      66318.77      69393.13      1316.97 o                         
   2   3   2       1610.47       1604.20        69.71 o                         
   3   3   2       2333.50       2256.18       103.73 o                         
   4   3   2        671.12        601.16        57.36 o                         
   5   3   2       3445.92       3479.49       164.88 o                         
   6   3   2        111.75        102.78        40.02 o                         
   7   3   2       3212.41       3804.95       204.30 o                         
   8   3   2        240.66         31.29        77.43 o                         
 -10   4   2       7554.55       8204.44       537.52 o                         
  -9   4   2       1164.63       1224.81       124.66 o                         
  -8   4   2         30.15         52.49        39.11 o                         
  -7   4   2         22.24         44.57        30.93 o                         
  -6   4   2       7503.69       8077.95       177.66 o                         
  -5   4   2       1612.23       1705.39        44.63 o                         
  -4   4   2        735.26        746.40        24.49 o                         
  -3   4   2       2689.59       2779.66        44.55 o                         
  -2   4   2      38544.73      37565.41       309.51 o                         
  -1   4   2        584.97        596.44        29.84 o                         
   0   4   2      24998.18      23923.98       515.16 o                         
   1   4   2       5133.77       5641.34       131.76 o                         
   2   4   2       6580.92       6569.99       410.98 o                         
   3   4   2          7.82         11.68        24.20 o                         
   4   4   2        622.52        651.20        63.94 o                         
   5   4   2          7.51         16.84        36.00 o                         
   6   4   2       8797.38      10297.99       329.51 o                         
   7   4   2       1326.37       1741.96       134.16 o                         
   8   4   2        294.52       -102.47       140.73 o                         
 -10   5   2       1072.07       1014.42       189.12 o                         
  -9   5   2       1681.64       1704.43       136.97 o                         
  -8   5   2        268.80        200.78        43.85 o                         
  -7   5   2       1114.52       1059.92        88.19 o                         
  -6   5   2          1.81          0.32        28.28 o                         
  -5   5   2      10260.02      10179.99       161.43 o                         
  -4   5   2        269.56        269.90        15.09 o                         
  -3   5   2      15554.38      15917.77       149.01 o                         
  -2   5   2        297.75        297.01        21.49 o                         
  -1   5   2      43313.70      43549.49       388.71 o                         
   0   5   2       2254.45       2151.05        68.03 o                         
   1   5   2         48.27         37.67        23.01 o                         
   2   5   2        151.85        136.55        36.57 o                         
   3   5   2       7704.73       8428.55       285.65 o                         
   4   5   2         78.94         89.26        38.72 o                         
   5   5   2       2653.16       3106.52       184.49 o                         
   6   5   2       2845.16       3240.23       184.87 o                         
   7   5   2       1835.91       2142.74       369.10 o                         
 -10   6   2        485.19        310.15       164.57 o                         
  -9   6   2          5.07        -18.36        42.74 o                         
  -8   6   2       2883.99       3005.68       166.52 o                         
  -7   6   2       1203.14       1320.18       108.37 o                         
  -6   6   2       3009.91       3058.21       170.80 o                         
  -5   6   2       3836.74       4022.78       187.81 o                         
  -4   6   2      24029.66      24522.60       286.98 o                         
  -3   6   2       6464.54       6211.45       102.77 o                         
  -2   6   2      14455.73      14658.44       215.68 o                         
  -1   6   2        150.65        116.38        20.93 o                         
   0   6   2       1177.32       1192.99        66.99 o                         
   1   6   2        222.77        145.43        32.08 o                         
   2   6   2       3910.92       3785.70       220.92 o                         
   3   6   2       1569.76       1846.54       125.49 o                         
   4   6   2       5367.16       6384.12       245.16 o                         
   5   6   2        678.85        717.48        97.91 o                         
   6   6   2        920.86       1175.83       196.41 o                         
  -9   7   2       2956.48       2489.47       241.93 o                         
  -8   7   2        201.85        236.35        59.86 o                         
  -7   7   2       2571.91       2642.59       181.89 o                         
  -6   7   2         55.33         78.64        43.53 o                         
  -5   7   2      21793.14      22382.55       504.81 o                         
  -4   7   2        160.40        115.36        41.68 o                         
  -3   7   2       8385.33       8302.16       159.68 o                         
  -2   7   2       1009.47        958.25        54.87 o                         
  -1   7   2        691.59        695.27        56.73 o                         
   0   7   2        326.18        312.47        42.42 o                         
   1   7   2       5344.70       4469.93       315.13 o                         
   2   7   2          6.89         30.91        30.74 o                         
   3   7   2       4279.95       4700.35       193.63 o                         
   4   7   2       3904.69       4616.85       208.36 o                         
   5   7   2        924.24       1157.09       112.89 o                         
  -8   8   2       5423.07       5421.98       341.24 o                         
  -7   8   2        227.79         81.14        78.32 o                         
  -6   8   2       8195.30       8469.84       403.94 o                         
  -5   8   2       2799.74       2802.85       203.82 o                         
  -4   8   2       8063.92       8008.13       311.04 o                         
  -3   8   2         29.32          8.49        50.08 o                         
  -2   8   2         20.35         87.69        25.02 o                         
  -1   8   2         52.32         95.17        29.88 o                         
   0   8   2       9832.61       9733.28       266.29 o                         
   1   8   2       1817.50       1455.90       119.78 o                         
   2   8   2       1079.01        832.26        84.01 o                         
   3   8   2        639.28        511.02        78.38 o                         
   4   8   2       3878.15       4400.04       219.97 o                         
   5   8   2        381.31       -118.80       214.19 o                         
  -8   9   2          4.45        -17.58       124.19 o                         
  -7   9   2      13329.83      13191.66       609.11 o                         
  -6   9   2        778.17        916.54       138.76 o                         
  -5   9   2        521.71        443.24        82.57 o                         
  -4   9   2         48.76          6.60        52.23 o                         
  -3   9   2       2647.50       2789.79       220.23 o                         
  -2   9   2          9.95        159.31        83.51 o                         
  -1   9   2       2814.10       3040.74       262.68 o                         
   0   9   2       1449.60       1417.13       117.36 o                         
   1   9   2       4162.28       3104.86       219.86 o                         
   2   9   2        459.72        568.80        76.84 o                         
   3   9   2        940.34        846.41        94.49 o                         
   4   9   2       1196.50       1412.97       440.66 o                         
  -7  10   2         59.40        279.44       134.32 o                         
  -6  10   2       1522.47       1654.99       230.07 o                         
  -5  10   2        145.20         90.69        83.21 o                         
  -4  10   2        268.42        188.37        54.16 o                         
  -3  10   2        235.42        349.79        94.94 o                         
  -2  10   2       7105.01       8389.25       685.99 o                         
  -1  10   2        623.50        615.06       139.75 o                         
   0  10   2        750.46        864.87       177.24 o                         
   1  10   2        514.25        596.43       136.44 o                         
   2  10   2       4232.07       3871.89       247.03 o                         
  -4  11   2        200.39        412.45       220.52 o                         
  -3  11   2       3163.54       3093.31       352.65 o                         
  -2  11   2       2375.13       2239.09       315.66 o                         
  -1  11   2       1551.48       1118.04       393.57 o                         
   0  11   2        272.84        359.19       235.04 o                         
   0 -13   3         67.06        130.97        54.74 o                         
   1 -13   3       4479.93       4689.94       257.90 o                         
   2 -13   3        482.74        652.98       281.15 o                         
   3 -13   3        445.21        295.53       209.04 o                         
  -2 -12   3       2811.26       2711.21       217.69 o                         
  -1 -12   3         24.64         36.20        58.65 o                         
   0 -12   3       3816.76       3944.39       181.31 o                         
   1 -12   3       2565.79       2516.69       146.61 o                         
   2 -12   3        952.82        775.54        76.93 o                         
   3 -12   3        960.42        790.50        79.34 o                         
   4 -12   3       3304.40       3351.50       314.40 o                         
   5 -12   3        410.90        555.96       272.97 o                         
  -3 -11   3       3954.21       3274.72       206.53 o                         
  -2 -11   3        693.18        776.81        92.65 o                         
  -1 -11   3       2779.27       3014.98       157.20 o                         
   0 -11   3        580.58        593.30        65.43 o                         
   1 -11   3       2205.34       2108.49       119.20 o                         
   2 -11   3         98.48        130.69        30.30 o                         
   3 -11   3       4560.91       4367.36       178.19 o                         
   4 -11   3       3686.77       3948.24       170.37 o                         
   5 -11   3       5114.41       5256.38       376.10 o                         
   6 -11   3       1205.14        913.89       159.86 o                         
  -5 -10   3        226.08        562.42       300.07 o                         
  -4 -10   3       2958.78       2636.28       182.64 o                         
  -3 -10   3        143.04        202.43        55.06 o                         
  -2 -10   3       5450.44       6125.60       215.25 o                         
  -1 -10   3       2590.27       2610.23       127.76 o                         
   0 -10   3        750.50        753.23        67.44 o                         
   1 -10   3       4099.47       4316.91       153.60 o                         
   2 -10   3      12668.47      12717.14       264.69 o                         
   3 -10   3        825.15        765.75        68.28 o                         
   4 -10   3       2371.39       2279.31       123.04 o                         
   5 -10   3        120.48        169.86        36.46 o                         
   6 -10   3       9012.14       8762.64       483.90 o                         
   7 -10   3          4.58        -74.33        74.33 o                         
   8 -10   3       1006.43        851.50       315.89 o                         
  -6  -9   3        116.43         82.29       264.45 o                         
  -5  -9   3       7275.60       8213.30       321.79 o                         
  -4  -9   3        280.29        134.34        55.54 o                         
  -3  -9   3       1002.13        713.73        79.14 o                         
  -2  -9   3       1444.69       1550.82       106.18 o                         
  -1  -9   3       7174.25       7415.00       205.33 o                         
   0  -9   3       5519.71       5765.09       175.60 o                         
   1  -9   3       6736.61       6590.02       178.15 o                         
   2  -9   3        370.68        346.79        40.25 o                         
   3  -9   3      11325.01      11399.32       238.31 o                         
   4  -9   3        278.33        255.74        38.44 o                         
   5  -9   3       6085.22       6066.35       185.97 o                         
   6  -9   3         15.68         36.71        28.99 o                         
   7  -9   3       4017.43       4123.21       241.02 o                         
   8  -9   3         24.78         -5.89        57.84 o                         
  -7  -8   3         79.81          3.60        82.75 o                         
  -6  -8   3       4237.60       4882.61       231.55 o                         
  -5  -8   3       3001.54       3017.96       175.86 o                         
  -4  -8   3       3355.26       2481.16       186.43 o                         
  -3  -8   3         17.47         -4.27        34.70 o                         
  -2  -8   3       4135.31       4231.36       161.17 o                         
  -1  -8   3       4579.74       4895.34       138.00 o                         
   0  -8   3      16583.73      16380.12       285.50 o                         
   1  -8   3       1650.42       1682.06        67.21 o                         
   2  -8   3       6046.60       6090.78       149.80 o                         
   3  -8   3       3920.71       3935.17       121.52 o                         
   4  -8   3      14773.82      14949.37       283.41 o                         
   5  -8   3       1563.99       1612.85        88.86 o                         
   6  -8   3        549.26        490.87        48.93 o                         
   7  -8   3        991.21        937.09        78.10 o                         
   8  -8   3        690.34        546.76        85.84 o                         
  -8  -7   3        289.40        186.95        95.12 o                         
  -7  -7   3       4002.01       4644.88       214.59 o                         
  -6  -7   3         49.67          0.45        40.56 o                         
  -5  -7   3       2417.30       2652.36       158.93 o                         
  -4  -7   3        883.54        523.83        61.73 o                         
  -3  -7   3       7821.48       6955.01       219.68 o                         
  -2  -7   3      14586.86      15296.08       277.55 o                         
  -1  -7   3      15208.69      15581.14       239.78 o                         
   0  -7   3       1619.15       1513.77        63.86 o                         
   1  -7   3      10498.15      10527.90       166.80 o                         
   2  -7   3        107.06         70.89        14.96 o                         
   3  -7   3      20489.23      20058.83       259.31 o                         
   4  -7   3       1806.25       1883.85        77.65 o                         
   5  -7   3        241.52        263.60        44.76 o                         
   6  -7   3         91.69        119.95        29.99 o                         
   7  -7   3        734.35        740.32        71.70 o                         
   8  -7   3         85.77         28.78        32.67 o                         
  -8  -6   3       5563.98       6835.15       276.45 o                         
  -7  -6   3       2645.04       3133.65       180.17 o                         
  -6  -6   3        660.33        687.61        74.86 o                         
  -5  -6   3       1672.23       1374.78       125.53 o                         
  -4  -6   3      16259.60      13540.67       430.01 o                         
  -3  -6   3       5643.11       5227.58       167.93 o                         
  -2  -6   3       8467.76       8691.91       180.97 o                         
  -1  -6   3        107.54        104.88        19.11 o                         
   0  -6   3      22242.79      22080.43       284.88 o                         
   1  -6   3       2699.99       2652.92        75.90 o                         
   2  -6   3       9014.96       8990.11       145.09 o                         
   3  -6   3        909.31        835.92        34.77 o                         
   4  -6   3       1348.02       1431.14        58.85 o                         
   5  -6   3       2033.91       2146.38        86.56 o                         
   6  -6   3        477.88        376.74        42.52 o                         
   7  -6   3        956.13       1105.60        77.41 o                         
   8  -6   3      10037.47      10849.48       304.31 o                         
   9  -6   3        322.05        214.15        92.88 o                         
  -9  -5   3       1508.03       1664.46       504.17 o                         
  -8  -5   3        742.68        865.59        92.41 o                         
  -7  -5   3       4429.23       5185.60       218.75 o                         
  -6  -5   3       1213.26       1153.53        85.11 o                         
  -5  -5   3       6531.83       5610.62       289.28 o                         
  -4  -5   3       5444.07       4828.03       170.31 o                         
  -3  -5   3      18939.25      18683.09       466.88 o                         
  -2  -5   3       1551.81       1503.67        69.50 o                         
  -1  -5   3      12538.92      12644.25       195.90 o                         
   0  -5   3        740.57        738.18        34.93 o                         
   1  -5   3      32250.94      31830.27       291.69 o                         
   2  -5   3        525.10        515.40        25.99 o                         
   3  -5   3       2292.67       2331.95        64.34 o                         
   4  -5   3        332.73        353.05        28.57 o                         
   5  -5   3      10149.43      10109.82       189.62 o                         
   6  -5   3        346.76        258.99        37.95 o                         
   7  -5   3       7609.58       7647.69       217.43 o                         
   8  -5   3        134.92         87.69        42.52 o                         
   9  -5   3       4761.34       4835.76       247.88 o                         
  -9  -4   3        164.92        179.95        57.37 o                         
  -8  -4   3       1316.69       1460.11       112.79 o                         
  -7  -4   3       1041.75       1080.12        88.49 o                         
  -6  -4   3      15081.49      14209.44       649.00 o                         
  -5  -4   3       6124.99       5333.00       269.42 o                         
  -4  -4   3       5906.08       6046.17       200.75 o                         
  -3  -4   3       7402.05       7587.24       195.58 o                         
  -2  -4   3      29137.46      28385.53       320.28 o                         
  -1  -4   3        575.19        581.63        29.62 o                         
   0  -4   3       6401.72       6710.98        99.59 o                         
   1  -4   3       3468.81       3552.30        69.82 o                         
   2  -4   3        134.45        115.17        16.40 o                         
   3  -4   3        384.96        378.70        24.29 o                         
   4  -4   3       6505.37       6379.57       106.35 o                         
   5  -4   3          9.72         28.50        25.36 o                         
   6  -4   3      20932.24      21006.32       340.63 o                         
   7  -4   3          4.90         25.77        39.89 o                         
   8  -4   3       2380.20       2560.01       143.67 o                         
   9  -4   3         42.36         68.22        68.86 o                         
 -10  -3   3        747.68        653.83       111.60 o                         
  -9  -3   3       2517.59       2732.29       155.35 o                         
  -8  -3   3       5346.91       5892.54       257.04 o                         
  -7  -3   3       9505.21      10145.53       460.25 o                         
  -6  -3   3          0.53          4.34        29.54 o                         
  -5  -3   3       7744.91       6770.76       426.91 o                         
  -4  -3   3        471.93        536.55        41.28 o                         
  -3  -3   3      24214.17      23526.25       497.45 o                         
  -2  -3   3       3784.20       3699.91        70.73 o                         
  -1  -3   3       9838.67       9954.55       118.41 o                         
   0  -3   3         32.65         36.78         8.19 o                         
   1  -3   3         39.63         69.39        12.61 o                         
   2  -3   3       2254.22       2313.92        52.69 o                         
   3  -3   3      21237.28      20664.10       223.69 o                         
   4  -3   3       3609.43       3623.01       100.11 o                         
   5  -3   3      17980.83      17031.02       405.69 o                         
   6  -3   3       2523.37       2576.56       118.91 o                         
   7  -3   3       6360.24       6310.29       217.22 o                         
   8  -3   3       2795.04       3023.54       161.26 o                         
   9  -3   3       2232.96       2186.46       176.94 o                         
 -10  -2   3       3461.76       3603.42       237.26 o                         
  -9  -2   3       1078.91        869.06       106.67 o                         
  -8  -2   3       4373.92       4319.23       205.01 o                         
  -7  -2   3       1108.55        973.90        89.61 o                         
  -6  -2   3       9544.49       9115.15       288.01 o                         
  -5  -2   3       6337.15       5616.63       237.75 o                         
  -4  -2   3      18055.43      18191.65       357.02 o                         
  -3  -2   3       1021.70       1019.58        38.50 o                         
  -2  -2   3       3856.77       3657.88        65.84 o                         
  -1  -2   3       7949.22       8499.78        92.46 o                         
   0  -2   3       1887.56       1977.31        45.70 o                         
   1  -2   3       5994.22       6019.52        79.71 o                         
   2  -2   3      52537.25      53094.63       396.28 o                         
   3  -2   3        367.16        435.83        29.04 o                         
   4  -2   3      16871.72      16627.01       210.84 o                         
   5  -2   3        135.54         80.49        21.66 o                         
   6  -2   3       8173.04       8881.38       252.22 o                         
   7  -2   3        245.31        177.18        46.30 o                         
   8  -2   3       2709.24       2834.31       170.01 o                         
   9  -2   3        418.70        298.66        73.25 o                         
 -10  -1   3       2109.11       1754.88       226.26 o                         
  -9  -1   3       7815.21       7902.40       269.20 o                         
  -8  -1   3        213.83        203.24        47.61 o                         
  -7  -1   3       2021.40       1965.94       110.93 o                         
  -6  -1   3       1047.46        947.07        58.87 o                         
  -5  -1   3      24991.02      23557.72       643.50 o                         
  -4  -1   3        802.83        836.95        37.80 o                         
  -3  -1   3        563.82        613.96        27.56 o                         
  -2  -1   3        607.13        641.46        22.88 o                         
  -1  -1   3       6878.95       7015.71        85.20 o                         
   0  -1   3        328.60        345.94        14.68 o                         
   1  -1   3      30757.46      31088.26       264.27 o                         
   2  -1   3        332.45        340.37        22.38 o                         
   3  -1   3      37787.68      38645.36       360.64 o                         
   4  -1   3        923.77        947.57        52.19 o                         
   5  -1   3       5299.27       5467.32       184.95 o                         
   6  -1   3       5390.61       5671.03       219.80 o                         
   7  -1   3       4528.34       5027.78       226.63 o                         
   8  -1   3        267.02        290.85        56.64 o                         
   9  -1   3        106.26        -87.56       110.10 o                         
 -10   0   3       1478.95       1580.99       163.28 o                         
  -9   0   3        575.46        626.90        71.21 o                         
  -8   0   3       8386.53       9133.49       348.55 o                         
  -7   0   3        268.45        296.92        41.30 o                         
  -6   0   3       7767.48       7712.59       168.81 o                         
  -5   0   3        340.22        349.11        29.55 o                         
  -4   0   3        436.87        452.06        28.83 o                         
  -3   0   3        514.10        498.34        20.03 o                         
  -2   0   3       1206.93       1232.84        24.78 o                         
  -1   0   3       2776.83       2850.99        52.54 o                         
   0   0   3      94678.66      94847.95       474.85 o                         
   1   0   3        326.42        370.39        20.04 o                         
   2   0   3      10669.59      10319.13       151.35 o                         
   3   0   3        165.84        170.70        23.61 o                         
   4   0   3      17395.62      17013.35       464.38 o                         
   5   0   3       3600.00       3363.07       139.47 o                         
   6   0   3       1107.84       1279.84       118.63 o                         
   7   0   3        596.25        479.69        65.11 o                         
   8   0   3       2241.57       1994.65       204.96 o                         
   9   0   3        420.27        234.79       201.99 o                         
 -10   1   3         19.56         68.98        59.72 o                         
  -9   1   3       2621.75       2686.05       199.90 o                         
  -8   1   3       1672.06       1805.53       103.84 o                         
  -7   1   3      11039.49      11925.38       291.59 o                         
  -6   1   3        123.73        139.16        21.05 o                         
  -5   1   3         11.28         35.58        14.01 o                         
  -4   1   3       2017.59       2040.79        42.38 o                         
  -3   1   3      14229.87      13882.18       124.68 o                         
  -2   1   3       9582.73       9766.53       242.15 o                         
  -1   1   3      46486.60      47454.54       277.05 o                         
   0   1   3       7464.15       7749.05       110.01 o                         
   1   1   3      34066.67      34455.43       299.65 o                         
   2   1   3       3680.79       3764.48       105.13 o                         
   3   1   3       7655.52       7305.28       192.11 o                         
   4   1   3       1166.00       1149.69        87.98 o                         
   5   1   3       2664.18       2424.39       140.20 o                         
   6   1   3        351.17        236.82        65.86 o                         
   7   1   3        615.91        449.59        77.37 o                         
   8   1   3       1337.94       1472.13       134.18 o                         
 -10   2   3       3256.83       3470.32       262.76 o                         
  -9   2   3        189.41        155.34        53.81 o                         
  -8   2   3       4995.57       5027.82       227.85 o                         
  -7   2   3       1734.42       1720.25        85.68 o                         
  -6   2   3         58.98         70.50        18.16 o                         
  -5   2   3       1651.97       1660.43        42.94 o                         
  -4   2   3      16538.55      14543.34       306.51 o                         
  -3   2   3        124.48        129.20        20.96 o                         
  -2   2   3      46479.62      48102.89       433.95 o                         
  -1   2   3        988.05       1026.83        28.26 o                         
   0   2   3      17479.81      16569.09       287.81 o                         
   1   2   3        403.90        322.95        23.53 o                         
   2   2   3      10552.31      10428.12       189.70 o                         
   3   2   3       6993.79       6277.76       161.52 o                         
   4   2   3       1545.83       1062.22        74.65 o                         
   5   2   3       7013.12       5525.15       301.04 o                         
   6   2   3       2393.12       2036.39       140.20 o                         
   7   2   3          0.10         13.29        60.57 o                         
   8   2   3       4740.10       5780.61       500.51 o                         
 -10   3   3        228.50        288.00        90.17 o                         
  -9   3   3       1476.44       1544.49       145.17 o                         
  -8   3   3          7.16        -10.47        41.46 o                         
  -7   3   3       1140.13       1259.84        99.06 o                         
  -6   3   3        132.54         96.07        19.29 o                         
  -5   3   3      12082.58      12056.34       193.70 o                         
  -4   3   3       4981.79       5195.89       155.76 o                         
  -3   3   3      46648.31      46865.05       508.93 o                         
  -2   3   3       5115.02       5027.33        61.28 o                         
  -1   3   3       8474.79       8125.59       174.09 o                         
   0   3   3       7064.47       7303.08       222.68 o                         
   1   3   3      15915.88      15359.96       355.24 o                         
   2   3   3          3.23        -20.22        20.22 o                         
   3   3   3         31.77         40.90        23.93 o                         
   4   3   3       1423.30       1290.99        83.25 o                         
   5   3   3       6287.13       6273.32       248.72 o                         
   6   3   3        893.67        906.81       100.23 o                         
   7   3   3       3378.51       3879.48       203.21 o                         
 -10   4   3       2682.26       2647.81       246.65 o                         
  -9   4   3         51.30         38.36        49.97 o                         
  -8   4   3         27.11         28.85        45.70 o                         
  -7   4   3        771.34        733.43        76.80 o                         
  -6   4   3      24049.70      24368.69       497.48 o                         
  -5   4   3        384.18        386.68        45.95 o                         
  -4   4   3      13206.21      13304.85       214.33 o                         
  -3   4   3        717.76        718.11        45.95 o                         
  -2   4   3      21607.10      21776.96       274.42 o                         
  -1   4   3       3843.12       3879.20        81.82 o                         
   0   4   3       1813.66       1783.91        69.67 o                         
   1   4   3          6.15         14.73        24.20 o                         
   2   4   3       3196.06       3048.97       146.15 o                         
   3   4   3       5726.50       4639.17       233.00 o                         
   4   4   3       3237.75       3360.33       164.84 o                         
   5   4   3          3.76         10.46        56.95 o                         
   6   4   3       8479.54       9984.79       356.76 o                         
   7   4   3          1.22        249.64       178.13 o                         
 -10   5   3        435.34        528.12       128.04 o                         
  -9   5   3       2015.30       2115.42       157.11 o                         
  -8   5   3       1506.46       1542.69       124.26 o                         
  -7   5   3      10206.69      10418.47       281.09 o                         
  -6   5   3          6.65        -31.43        32.94 o                         
  -5   5   3      19682.95      20276.04       308.42 o                         
  -4   5   3         10.91         28.53        18.25 o                         
  -3   5   3       4723.97       4371.25        77.52 o                         
  -2   5   3        582.72        591.08        33.46 o                         
  -1   5   3       7885.70       8009.33       145.46 o                         
   0   5   3        308.81        220.32        27.75 o                         
   1   5   3         48.86         37.42        32.83 o                         
   2   5   3       6090.35       6485.87       423.06 o                         
   3   5   3      12884.89      13545.01       702.83 o                         
   4   5   3        145.56        142.46        48.81 o                         
   5   5   3       2537.00       3146.43       189.97 o                         
   6   5   3          6.77         68.44        56.37 o                         
 -10   6   3        999.52        989.38       164.79 o                         
  -9   6   3         21.34         36.88        49.79 o                         
  -8   6   3      10724.94      10533.30       348.46 o                         
  -7   6   3        482.37        431.86        67.86 o                         
  -6   6   3       7197.78       6883.19       267.49 o                         
  -5   6   3       1321.94       1312.97       117.25 o                         
  -4   6   3       7024.57       7500.58       220.69 o                         
  -3   6   3       8052.11       8583.77       245.31 o                         
  -2   6   3       2168.15       2237.80        71.63 o                         
  -1   6   3       6564.36       6518.26       151.52 o                         
   0   6   3       1128.44        961.60        68.23 o                         
   1   6   3        530.42        460.04        50.01 o                         
   2   6   3      10212.47      10681.67       586.82 o                         
   3   6   3        203.14        111.95        54.44 o                         
   4   6   3       4868.52       5496.39       246.98 o                         
   5   6   3        460.05        700.39        97.63 o                         
   6   6   3       1074.55       1277.85       434.66 o                         
  -9   7   3       8335.56       7795.94       500.41 o                         
  -8   7   3        541.41        537.92        91.71 o                         
  -7   7   3       3579.38       3907.78       214.61 o                         
  -6   7   3        228.98        183.36        45.09 o                         
  -5   7   3       6824.09       6972.13       316.26 o                         
  -4   7   3        141.71        129.88        55.26 o                         
  -3   7   3        202.00        139.84        55.60 o                         
  -2   7   3         55.59         54.05        45.78 o                         
  -1   7   3       3087.18       3258.32       130.96 o                         
   0   7   3       3918.45       3273.09       278.00 o                         
   1   7   3       8613.86       8506.99       261.94 o                         
   2   7   3        862.08        711.31        75.17 o                         
   3   7   3       3383.84       3686.40       184.52 o                         
   4   7   3          1.65        -27.49        54.43 o                         
   5   7   3       1081.00       1168.48       378.51 o                         
  -8   8   3       4597.23       4266.84       335.99 o                         
  -7   8   3          9.03         24.60        54.14 o                         
  -6   8   3       1411.78       1507.93       174.09 o                         
  -5   8   3       1054.01        973.04       118.74 o                         
  -4   8   3       2295.25       2560.12       201.98 o                         
  -3   8   3       3384.56       3333.47       286.34 o                         
  -2   8   3        701.98        748.57       121.43 o                         
  -1   8   3        189.56        201.49        64.36 o                         
   0   8   3      15850.79      13631.85       879.17 o                         
   1   8   3         11.63         -1.08        42.25 o                         
   2   8   3       1109.05       1047.73        95.69 o                         
   3   8   3        312.73        207.86        82.54 o                         
  -8   9   3          3.71         76.70        82.47 o                         
  -7   9   3       3672.62       3961.23       405.95 o                         
  -6   9   3        490.90        395.53       128.83 o                         
  -5   9   3         14.73        -48.87        95.05 o                         
  -4   9   3       2209.07       2512.44       215.03 o                         
  -3   9   3       5536.46       6366.64       383.80 o                         
  -2   9   3          0.86        -29.14        80.40 o                         
  -1   9   3       5440.52       6098.66       386.84 o                         
   0   9   3         29.45         13.04        91.76 o                         
   1   9   3       2603.11       2194.15       238.43 o                         
   2   9   3        636.18        627.02       101.81 o                         
   3   9   3       1505.45       1471.52       168.06 o                         
  -6  10   3        643.45        726.35       345.84 o                         
  -5  10   3        317.50        403.20       140.80 o                         
  -4  10   3       3399.31       3447.82       293.95 o                         
  -3  10   3        323.01        522.65       122.82 o                         
  -2  10   3       7475.23       8780.69       547.01 o                         
  -1  10   3        605.97        706.52       153.20 o                         
   0  10   3        836.80        783.92       330.80 o                         
   1  10   3         43.68         29.78       153.31 o                         
  -1 -13   4       2073.54        797.60       330.52 o                         
   0 -13   4         48.46         78.45        59.21 o                         
   1 -13   4       6006.88       6097.06       275.80 o                         
   2 -13   4        499.90        222.91        48.29 o                         
   3 -13   4        416.65        564.63       272.66 o                         
  -3 -12   4       1976.99        896.35       289.31 o                         
  -2 -12   4       4747.78       5338.81       281.52 o                         
  -1 -12   4       1091.46       1126.56       114.67 o                         
   0 -12   4       3454.19       3883.69       176.44 o                         
   1 -12   4          7.04         15.52        41.79 o                         
   2 -12   4       1579.41       1443.72       109.24 o                         
   3 -12   4       1817.83       1779.30       121.60 o                         
   4 -12   4       6500.36       6381.23       233.89 o                         
   5 -12   4         38.19       -178.38       182.74 o                         
  -4 -11   4        295.69         60.30       179.66 o                         
  -3 -11   4       8393.56       8421.88       321.64 o                         
  -2 -11   4         45.88         87.00        50.94 o                         
  -1 -11   4       2440.62       2525.14       143.16 o                         
   0 -11   4        774.42        869.09        84.05 o                         
   1 -11   4       3904.00       3911.61       175.75 o                         
   2 -11   4        414.59        478.69        60.28 o                         
   3 -11   4       8020.51       8138.86       251.15 o                         
   4 -11   4         22.30          1.78        32.60 o                         
   5 -11   4       4160.23       4374.05       190.05 o                         
   6 -11   4       1832.00       1631.91       399.27 o                         
   7 -11   4        535.25        143.01       186.32 o                         
  -6 -10   4       1905.43       2363.28       405.30 o                         
  -5 -10   4        307.53        258.36        86.05 o                         
  -4 -10   4       4979.52       3847.86       236.06 o                         
  -3 -10   4        646.62        474.12        76.46 o                         
  -2 -10   4       5408.73       6212.33       232.41 o                         
  -1 -10   4        385.24        355.38        51.20 o                         
   0 -10   4       1677.58       1855.34       105.66 o                         
   1 -10   4       1946.33       1965.50       108.73 o                         
   2 -10   4      18288.12      18406.66       372.04 o                         
   3 -10   4        739.23        804.36        74.09 o                         
   4 -10   4        763.21        792.22        74.21 o                         
   5 -10   4        906.52        892.34        79.93 o                         
   6 -10   4       3123.39       3281.94       156.46 o                         
   7 -10   4        300.59        347.94       121.45 o                         
  -6  -9   4        130.11         33.45        40.89 o                         
  -5  -9   4      10768.85       9748.34       471.92 o                         
  -4  -9   4       1029.04        592.65       105.81 o                         
  -3  -9   4       1038.98       1026.37        99.47 o                         
  -2  -9   4         35.30         74.10        45.06 o                         
  -1  -9   4      11464.41      11953.04       254.19 o                         
   0  -9   4       2922.79       3082.76       126.16 o                         
   1  -9   4       9745.76       9857.16       233.29 o                         
   2  -9   4       2946.46       2892.05       122.69 o                         
   3  -9   4       5397.66       5595.73       170.94 o                         
   4  -9   4        838.36        763.34        60.88 o                         
   5  -9   4        555.49        575.34        55.53 o                         
   6  -9   4        346.90        354.79        46.02 o                         
   7  -9   4       2887.07       2980.99       141.38 o                         
   8  -9   4         18.78        -67.55        81.61 o                         
  -7  -8   4        112.35        112.58        99.55 o                         
  -6  -8   4       6295.65       6731.90       266.09 o                         
  -5  -8   4         92.44         57.16        45.14 o                         
  -4  -8   4       2589.37       1994.75       133.35 o                         
  -3  -8   4       2940.51       3024.73       146.19 o                         
  -2  -8   4       8190.11       9117.51       217.53 o                         
  -1  -8   4         56.73         49.78        24.35 o                         
   0  -8   4      18088.22      18362.68       307.40 o                         
   1  -8   4       2089.31       2048.35        81.26 o                         
   2  -8   4        580.71        612.40        42.17 o                         
   3  -8   4       1611.31       1586.05        78.79 o                         
   4  -8   4       5160.58       5333.92       153.66 o                         
   5  -8   4       2554.41       2577.08       117.29 o                         
   6  -8   4       1108.60       1099.17        79.99 o                         
   7  -8   4       1005.45       1107.23       100.69 o                         
   8  -8   4       4547.51       4457.62       220.20 o                         
  -8  -7   4         13.74         60.18        63.13 o                         
  -7  -7   4       5536.04       6270.53       253.68 o                         
  -6  -7   4        769.66        764.46        81.43 o                         
  -5  -7   4       2454.73       1901.79       121.88 o                         
  -4  -7   4         52.21         35.88        37.22 o                         
  -3  -7   4      11739.70      12063.90       280.78 o                         
  -2  -7   4       2792.51       2902.55       101.35 o                         
  -1  -7   4      16110.17      16190.69       259.92 o                         
   0  -7   4      14313.54      14218.17       235.78 o                         
   1  -7   4       1800.54       1773.37        59.33 o                         
   2  -7   4        101.12         84.25        16.44 o                         
   3  -7   4       4092.46       4329.85       108.58 o                         
   4  -7   4        188.24        190.44        25.86 o                         
   5  -7   4       1789.98       1793.66        95.64 o                         
   6  -7   4         87.82         87.20        28.90 o                         
   7  -7   4       8071.75       8090.58       258.52 o                         
   8  -7   4         53.87          5.33        34.58 o                         
   9  -7   4       4920.92       4969.11       352.56 o                         
  -8  -6   4       5653.49       6572.47       275.84 o                         
  -7  -6   4        142.42        117.90        43.17 o                         
  -6  -6   4        713.07        449.37        59.90 o                         
  -5  -6   4       2391.00       2074.55       143.75 o                         
  -4  -6   4      22174.81      21190.95       668.94 o                         
  -3  -6   4        349.45        351.43        40.10 o                         
  -2  -6   4       4150.90       4328.04       114.84 o                         
  -1  -6   4       6168.12       6174.69       136.70 o                         
   0  -6   4       5329.25       5308.39       106.61 o                         
   1  -6   4         14.46         -2.68        10.09 o                         
   2  -6   4       3049.25       2872.80        66.96 o                         
   3  -6   4       2125.54       2161.66        67.39 o                         
   4  -6   4       6947.76       7171.91       137.83 o                         
   5  -6   4       1262.20       1305.44        68.34 o                         
   6  -6   4       7939.63       8105.54       225.23 o                         
   7  -6   4       1010.58        965.08        81.91 o                         
   8  -6   4      10651.76      11308.05       323.89 o                         
   9  -6   4         27.37        -16.65        77.94 o                         
  -9  -5   4       1747.60       1647.53       157.08 o                         
  -8  -5   4         28.41         40.84        40.22 o                         
  -7  -5   4       4259.18       4197.13       199.71 o                         
  -6  -5   4       1374.46       1142.94        97.42 o                         
  -5  -5   4       9198.83       8600.87       234.04 o                         
  -4  -5   4        450.92        403.09        44.71 o                         
  -3  -5   4      16555.43      16497.83       268.52 o                         
  -2  -5   4      11237.35      11241.42       163.64 o                         
  -1  -5   4        211.90        192.70        17.70 o                         
   0  -5   4        862.41        896.25        38.26 o                         
   1  -5   4      14571.19      14771.38       171.32 o                         
   2  -5   4        972.85        985.81        45.30 o                         
   3  -5   4       1294.66       1266.76        53.46 o                         
   4  -5   4        265.62        247.42        25.11 o                         
   5  -5   4      31901.62      31425.43       375.66 o                         
   6  -5   4        803.54        835.05        66.64 o                         
   7  -5   4       3396.49       3383.17       148.87 o                         
   8  -5   4          8.84         27.95        37.26 o                         
   9  -5   4       1276.64       1208.11       177.82 o                         
  -9  -4   4        422.65        506.69        72.38 o                         
  -8  -4   4       1252.48       1213.45        97.03 o                         
  -7  -4   4        309.45        175.72        51.26 o                         
  -6  -4   4      18032.44      15549.18      1011.23 o                         
  -5  -4   4        332.01        346.96        43.72 o                         
  -4  -4   4        999.70        889.26        53.98 o                         
  -3  -4   4      12725.29      12483.88       219.73 o                         
  -2  -4   4       9928.66      10171.61       139.14 o                         
  -1  -4   4       7788.13       7931.21       122.36 o                         
   0  -4   4       2680.09       2568.13        61.07 o                         
   1  -4   4        262.06        221.53        20.67 o                         
   2  -4   4      19751.33      20222.72       244.34 o                         
   3  -4   4        255.70        243.74        19.13 o                         
   4  -4   4      23213.78      23084.89       284.68 o                         
   5  -4   4         57.08         62.48        33.83 o                         
   6  -4   4      11615.88      11280.85       265.76 o                         
   7  -4   4        128.38         87.75        47.72 o                         
   8  -4   4         26.42         75.89        45.50 o                         
   9  -4   4         36.42       -252.43       252.43 o                         
 -10  -3   4         21.15         46.23        58.18 o                         
  -9  -3   4       3104.70       3097.16       167.27 o                         
  -8  -3   4       1737.37       1572.86       112.85 o                         
  -7  -3   4       9466.00       8496.03       291.75 o                         
  -6  -3   4       6795.97       6002.69       289.74 o                         
  -5  -3   4       3191.11       3138.09       105.39 o                         
  -4  -3   4       1068.91       1103.84        55.09 o                         
  -3  -3   4       5827.45       5721.03       113.18 o                         
  -2  -3   4        539.74        575.31        31.42 o                         
  -1  -3   4      10992.08      11198.34       140.13 o                         
   0  -3   4       2440.36       2415.73        64.73 o                         
   1  -3   4      11485.83      11183.04       156.28 o                         
   2  -3   4       1357.78       1398.93        53.06 o                         
   3  -3   4      47480.84      47318.50       428.49 o                         
   4  -3   4       4704.28       4675.26       120.23 o                         
   5  -3   4       4836.66       4916.65       155.74 o                         
   6  -3   4        866.49        740.01        68.30 o                         
   7  -3   4        422.68        445.00        59.01 o                         
   8  -3   4        780.09        692.20        80.74 o                         
   9  -3   4       1994.21       1820.46       386.58 o                         
 -10  -2   4       3346.75       2499.21       365.01 o                         
  -9  -2   4         27.27        109.43        36.78 o                         
  -8  -2   4       5243.98       5259.11       211.12 o                         
  -7  -2   4       1501.28       1302.85        94.64 o                         
  -6  -2   4       3863.54       3673.99       135.47 o                         
  -5  -2   4       4135.53       4153.64       123.27 o                         
  -4  -2   4       2002.50       1929.27        63.41 o                         
  -3  -2   4      11958.26      11436.53       188.74 o                         
  -2  -2   4      13821.86      14080.79       151.48 o                         
  -1  -2   4       2366.51       2307.82        56.80 o                         
   0  -2   4      23812.83      24270.84       234.78 o                         
   1  -2   4       3288.33       3284.50        61.53 o                         
   2  -2   4      63306.53      61554.99       493.23 o                         
   3  -2   4         85.24         91.66        17.84 o                         
   4  -2   4       1081.02       1145.55        59.04 o                         
   5  -2   4         64.13         89.42        30.02 o                         
   6  -2   4       2482.66       2327.10       128.41 o                         
   7  -2   4         69.79        -23.46        46.19 o                         
   8  -2   4       2284.14       2510.39       174.50 o                         
   9  -2   4         62.62       -166.86       166.86 o                         
 -10  -1   4         97.38         -0.92        78.56 o                         
  -9  -1   4       6638.02       6364.09       274.50 o                         
  -8  -1   4       3955.53       3657.94       160.60 o                         
  -7  -1   4        150.34         90.91        28.72 o                         
  -6  -1   4         96.55         99.82        25.56 o                         
  -5  -1   4      20008.75      20310.35       271.39 o                         
  -4  -1   4       3797.62       3839.50        90.96 o                         
  -3  -1   4        773.09        745.15        35.05 o                         
  -2  -1   4         65.16         57.67         8.89 o                         
  -1  -1   4      55101.20      55615.62       508.78 o                         
   0  -1   4        356.42        382.19        19.53 o                         
   1  -1   4      34761.97      34999.36       305.43 o                         
   2  -1   4        858.41        867.60        45.26 o                         
   3  -1   4       6172.66       6220.12       136.42 o                         
   4  -1   4         77.74         73.40        23.75 o                         
   5  -1   4         61.45         54.76        29.69 o                         
   6  -1   4         74.18         46.39        40.66 o                         
   7  -1   4       7483.64       8352.09       291.54 o                         
   8  -1   4       1250.81       1325.53       118.06 o                         
 -10   0   4       1512.77       1503.32       160.39 o                         
  -9   0   4       3242.88       3188.76       254.74 o                         
  -8   0   4       3541.23       3000.29       141.57 o                         
  -7   0   4        670.32        609.77        47.62 o                         
  -6   0   4       1472.82       1522.67        62.67 o                         
  -5   0   4        725.13        732.16        37.13 o                         
  -4   0   4      18703.56      18591.74       193.81 o                         
  -3   0   4        181.89        193.90        12.59 o                         
  -2   0   4      29637.84      31042.35       259.65 o                         
  -1   0   4        542.94        540.46        20.01 o                         
   0   0   4      61786.90      61494.94       397.95 o                         
   1   0   4        130.57        116.84        13.27 o                         
   2   0   4        419.88        418.83        28.39 o                         
   3   0   4       1159.52       1141.52        55.02 o                         
   4   0   4       8347.09       8317.19       221.51 o                         
   5   0   4        344.89        241.20        50.30 o                         
   6   0   4       2074.21       1848.79       170.22 o                         
   7   0   4       2465.10       2054.45       146.14 o                         
   8   0   4       3919.51       4184.64       516.28 o                         
 -10   1   4        608.34        333.45       121.29 o                         
  -9   1   4       1345.79       1341.77       135.99 o                         
  -8   1   4          0.82        -13.23        37.65 o                         
  -7   1   4       8153.00       8127.78       184.24 o                         
  -6   1   4       4827.08       5062.33       109.62 o                         
  -5   1   4       3521.70       3370.02        62.07 o                         
  -4   1   4       2654.13       2625.22        41.23 o                         
  -3   1   4      50896.04      51945.61       544.41 o                         
  -2   1   4       5547.23       5532.74        64.10 o                         
  -1   1   4      25799.55      25871.51       191.91 o                         
   0   1   4       1501.68       1398.41        49.62 o                         
   1   1   4        275.39        233.88        18.38 o                         
   2   1   4       1304.24       1267.32        55.18 o                         
   3   1   4       1898.86       1845.21        89.33 o                         
   4   1   4       1423.43       1418.05       108.52 o                         
   5   1   4       7309.17       6387.37       264.60 o                         
   6   1   4        583.21        423.04        66.72 o                         
   7   1   4       2393.70       2022.33       172.98 o                         
   8   1   4         10.81         61.90       125.12 o                         
 -10   2   4       1072.00       1175.41       145.07 o                         
  -9   2   4       2141.93       2187.46       179.18 o                         
  -8   2   4       4962.73       4966.39       224.06 o                         
  -7   2   4          7.93         28.23        39.56 o                         
  -6   2   4       5077.64       4989.38       128.41 o                         
  -5   2   4        828.73        841.81        59.32 o                         
  -4   2   4      45451.19      45517.39       466.51 o                         
  -3   2   4          5.11          8.67        13.19 o                         
  -2   2   4      12740.64      11702.29       175.05 o                         
  -1   2   4          3.28         18.84        14.88 o                         
   0   2   4        326.38        320.57        29.27 o                         
   1   2   4       1052.55       1107.69        59.11 o                         
   2   2   4       5764.42       5874.57       135.94 o                         
   3   2   4         41.30         50.64        21.57 o                         
   4   2   4       7110.95       6413.71       207.88 o                         
   5   2   4       4588.06       3542.22       208.69 o                         
   6   2   4       3998.51       3237.88       196.60 o                         
   7   2   4       1670.64       1530.53       155.18 o                         
 -10   3   4        402.63        576.65       107.03 o                         
  -9   3   4       1388.25       1447.32       153.00 o                         
  -8   3   4        349.48        345.22        57.20 o                         
  -7   3   4      10537.10      10656.98       309.26 o                         
  -6   3   4         57.93         58.15        41.00 o                         
  -5   3   4      20376.38      20286.94       380.06 o                         
  -4   3   4       1449.81       1511.13        77.54 o                         
  -3   3   4      13278.33      13896.76       218.98 o                         
  -2   3   4       1830.37       1713.00        37.19 o                         
  -1   3   4       1034.05       1028.97        60.85 o                         
   0   3   4        970.53        811.56        55.06 o                         
   1   3   4      13082.42      11934.99       565.28 o                         
   2   3   4       2007.23       1799.97       120.27 o                         
   3   3   4       2709.53       2121.17       130.26 o                         
   4   3   4        751.72        473.63        55.24 o                         
   5   3   4       9286.98       8591.60       303.08 o                         
   6   3   4        901.53        749.34        85.26 o                         
   7   3   4       1983.94       2116.65       389.11 o                         
 -10   4   4       3631.85       3764.96       290.02 o                         
  -9   4   4         68.38         34.45        54.07 o                         
  -8   4   4       2758.16       2613.71       170.44 o                         
  -7   4   4          5.94          7.11        29.23 o                         
  -6   4   4      31317.70      32197.18       477.61 o                         
  -5   4   4        281.44        250.40        34.72 o                         
  -4   4   4        319.34        341.02        37.38 o                         
  -3   4   4        890.86        933.50        65.65 o                         
  -2   4   4       2978.14       2898.91        54.63 o                         
  -1   4   4         44.79         44.21        26.12 o                         
   0   4   4       4308.44       4969.89       178.94 o                         
   1   4   4       2615.89       2811.69       115.81 o                         
   2   4   4      12010.80      12518.18       381.18 o                         
   3   4   4        374.23        332.77        49.85 o                         
   4   4   4       4555.05       4327.81       206.02 o                         
   5   4   4       2030.97       2268.49       165.25 o                         
   6   4   4       5124.82       6541.20       328.76 o                         
 -10   5   4        119.19        120.49        64.08 o                         
  -9   5   4       6890.44       6870.21       312.14 o                         
  -8   5   4        823.00        775.32        91.57 o                         
  -7   5   4       9634.14       9762.63       323.48 o                         
  -6   5   4        534.50        507.28        58.68 o                         
  -5   5   4       2189.00       2327.10       101.29 o                         
  -4   5   4          0.49          8.89        17.11 o                         
  -3   5   4         28.75         26.99        19.93 o                         
  -2   5   4         24.66         24.93        19.28 o                         
  -1   5   4      13124.97      12291.51       383.23 o                         
   0   5   4        867.59        819.72        67.64 o                         
   1   5   4       3445.21       4073.86       210.99 o                         
   2   5   4        842.92        816.27        76.61 o                         
   3   5   4      11901.64      11931.26       533.66 o                         
   4   5   4       4778.80       5155.26       232.11 o                         
   5   5   4       1358.67       1591.01       137.82 o                         
   6   5   4         31.44         65.24       147.47 o                         
  -9   6   4         71.49          4.89        57.37 o                         
  -8   6   4       7591.51       7432.15       311.83 o                         
  -7   6   4        329.80        237.42        45.12 o                         
  -6   6   4        188.85         52.79        53.20 o                         
  -5   6   4       1324.70       1227.21       116.66 o                         
  -4   6   4       2379.12       2582.93       138.54 o                         
  -3   6   4        474.75        368.57        54.52 o                         
  -2   6   4       6819.83       7017.76       238.95 o                         
  -1   6   4       5209.75       5171.37       160.28 o                         
   0   6   4       7727.65       7108.45       241.22 o                         
   1   6   4       1266.56       1355.77        94.80 o                         
   2   6   4       9144.79       9593.19       539.20 o                         
   3   6   4        827.03        798.15        91.16 o                         
   4   6   4       2057.98       2455.98       191.75 o                         
  -9   7   4       5405.20       5275.04       444.12 o                         
  -8   7   4        677.51        600.20       109.95 o                         
  -7   7   4         26.92         47.34        49.74 o                         
  -6   7   4        254.38        172.23        58.92 o                         
  -5   7   4       3255.90       3227.37       254.41 o                         
  -4   7   4         58.20          2.11        54.61 o                         
  -3   7   4       4526.42       4917.72       325.26 o                         
  -2   7   4        747.66        707.75       100.75 o                         
  -1   7   4       8427.67       9346.13       386.00 o                         
   0   7   4         57.02         82.62        36.71 o                         
   1   7   4       5591.80       5301.01       223.52 o                         
   2   7   4       4078.36       4373.65       209.72 o                         
   3   7   4       2294.19       2515.65       162.35 o                         
   4   7   4        554.22        366.57       109.52 o                         
  -8   8   4        878.42        890.74       214.06 o                         
  -7   8   4         13.84        -62.97        69.90 o                         
  -6   8   4       1088.89        991.26       144.97 o                         
  -5   8   4          0.60        -31.63        56.23 o                         
  -4   8   4       8321.39       8612.16       434.55 o                         
  -3   8   4       1556.46       1641.38       210.19 o                         
  -2   8   4       3827.70       3591.04       384.56 o                         
  -1   8   4       1745.11       2201.24       222.02 o                         
   0   8   4      10576.90      11139.06       641.35 o                         
   1   8   4        714.12        758.73       141.07 o                         
   2   8   4        145.15        138.58        60.42 o                         
   3   8   4         88.91         37.18        57.36 o                         
  -7   9   4       4267.47       4595.31       596.58 o                         
  -6   9   4          9.38         28.44        73.83 o                         
  -5   9   4       1588.57       1544.89       221.42 o                         
  -4   9   4        830.48        979.08       170.16 o                         
  -3   9   4       8899.77      10064.17       606.26 o                         
  -2   9   4       2383.76       2561.90       296.13 o                         
  -1   9   4       2244.72       2246.09       276.14 o                         
   0   9   4        258.17         96.10        77.72 o                         
   1   9   4       1930.95       2191.31       578.53 o                         
  -4  10   4       3675.52       2853.92       606.36 o                         
  -3  10   4        646.89        661.74       300.82 o                         
  -2  10   4       3936.87       3788.42       714.75 o                         
  -2 -13   5          5.40         31.03       460.60 o                         
  -1 -13   5       3536.96       3965.15       423.04 o                         
   0 -13   5       1372.51       1427.47       139.51 o                         
   1 -13   5       3970.14       3874.35       216.88 o                         
   2 -13   5        277.63        207.31        46.85 o                         
   3 -13   5        879.92        819.70        96.56 o                         
  -3 -12   5         38.02        145.66       127.36 o                         
  -2 -12   5       4828.68       5402.12       268.03 o                         
  -1 -12   5       4301.42       4634.57       215.31 o                         
   0 -12   5       3242.98       3487.29       205.58 o                         
   1 -12   5        611.26        647.31        77.16 o                         
   2 -12   5       2046.79       2017.09       129.28 o                         
   3 -12   5          8.91          4.16        38.83 o                         
   4 -12   5       5120.67       4998.21       222.21 o                         
   5 -12   5        706.44        463.67        72.92 o                         
  -5 -11   5       1561.30       1548.87       296.09 o                         
  -4 -11   5        616.72        553.32       124.35 o                         
  -3 -11   5       7973.81       8446.70       395.27 o                         
  -2 -11   5       1336.13       1541.64       125.06 o                         
  -1 -11   5       1606.46       1848.29       125.79 o                         
   0 -11   5         11.74         36.33        31.40 o                         
   1 -11   5       5136.73       4909.53       197.16 o                         
   2 -11   5       1405.02       1349.76        97.89 o                         
   3 -11   5       4395.92       4263.77       176.82 o                         
   4 -11   5         20.88        -31.51        37.60 o                         
   5 -11   5        890.40        859.57        84.79 o                         
   6 -11   5        268.03        199.51        53.22 o                         
  -6 -10   5       3494.90       4713.16       481.94 o                         
  -5 -10   5        635.86        439.12        80.46 o                         
  -4 -10   5       4264.46       4017.86       227.73 o                         
  -3 -10   5       2555.68       2870.69       191.09 o                         
  -2 -10   5       4133.26       4421.52       200.28 o                         
  -1 -10   5       1356.98       1332.18        93.28 o                         
   0 -10   5       2450.64       2517.05       136.26 o                         
   1 -10   5        243.66        221.71        42.31 o                         
   2 -10   5      11067.35      10938.58       273.28 o                         
   3 -10   5        610.08        504.22        55.54 o                         
   4 -10   5         35.92         56.11        32.59 o                         
   5 -10   5         74.20        106.47        35.42 o                         
   6 -10   5       5242.42       5613.38       206.87 o                         
   7 -10   5        387.92        404.32        71.67 o                         
  -7  -9   5       1937.14       1807.40       521.08 o                         
  -6  -9   5        681.30        672.19        98.10 o                         
  -5  -9   5       8606.44       7035.79       431.37 o                         
  -4  -9   5       1447.27       1319.72       125.09 o                         
  -3  -9   5        622.66        573.28        75.19 o                         
  -2  -9   5       2384.59       2391.14       140.41 o                         
  -1  -9   5      11455.39      11815.09       269.27 o                         
   0  -9   5         20.57         20.57        22.60 o                         
   1  -9   5       3656.22       3620.51       135.92 o                         
   2  -9   5       2090.99       2096.56       109.68 o                         
   3  -9   5        955.46       1011.05        73.91 o                         
   4  -9   5       1079.05       1165.33        75.70 o                         
   5  -9   5       2873.12       2893.54       132.66 o                         
   6  -9   5        589.04        567.40        61.52 o                         
   7  -9   5       8525.90       8573.16       292.33 o                         
   8  -9   5         43.04          0.25        51.18 o                         
  -8  -8   5       3117.23       2998.57       688.92 o                         
  -7  -8   5       3434.50       3547.93       198.46 o                         
  -6  -8   5       4422.98       4144.95       214.99 o                         
  -5  -8   5          0.42          5.21        58.81 o                         
  -4  -8   5       1999.89       1823.43       144.87 o                         
  -3  -8   5        565.19        590.10        63.67 o                         
  -2  -8   5       8556.05       9148.75       204.23 o                         
  -1  -8   5       2484.47       2561.96       107.25 o                         
   0  -8   5       5762.97       5829.78       161.58 o                         
   1  -8   5         57.10         60.97        18.54 o                         
   2  -8   5        384.07        381.86        36.00 o                         
   3  -8   5          4.91        -17.16        24.65 o                         
   4  -8   5      12002.14      12242.69       249.16 o                         
   5  -8   5       2501.28       2667.35       124.00 o                         
   6  -8   5       6479.18       6536.23       216.75 o                         
   7  -8   5       1277.99       1272.55       111.14 o                         
   8  -8   5       3825.12       3838.75       265.06 o                         
  -8  -7   5        501.36        516.04        86.23 o                         
  -7  -7   5       2815.59       2819.50       170.82 o                         
  -6  -7   5        324.31        290.80        48.88 o                         
  -5  -7   5       2343.85       2132.80       136.17 o                         
  -4  -7   5       3857.91       3643.73       264.60 o                         
  -3  -7   5      10375.48      10871.71       210.10 o                         
  -2  -7   5         12.06         27.56        20.19 o                         
  -1  -7   5       5746.90       5782.48       134.66 o                         
   0  -7   5       4224.28       4013.01       114.26 o                         
   1  -7   5         76.03         81.98        19.97 o                         
   2  -7   5       9090.25       9142.89       153.21 o                         
   3  -7   5      20918.37      21406.49       290.97 o                         
   4  -7   5          4.57         15.36        22.36 o                         
   5  -7   5       8279.50       8241.28       205.61 o                         
   6  -7   5          6.96        -27.11        33.85 o                         
   7  -7   5       4625.05       4477.09       198.05 o                         
   8  -7   5          6.07         15.33        47.62 o                         
  -8  -6   5       4020.07       4315.54       216.50 o                         
  -7  -6   5        439.38        215.89        42.59 o                         
  -6  -6   5        603.18        306.24        66.26 o                         
  -5  -6   5        886.41        878.10        79.59 o                         
  -4  -6   5      17154.63      17384.27       629.01 o                         
  -3  -6   5       1151.73       1310.87        63.17 o                         
  -2  -6   5        307.04        364.04        27.93 o                         
  -1  -6   5          3.44         -5.05        13.62 o                         
   0  -6   5       9430.32       9297.04       151.08 o                         
   1  -6   5       2490.84       2415.11        71.68 o                         
   2  -6   5      15593.57      15579.15       224.26 o                         
   3  -6   5        688.28        673.55        41.14 o                         
   4  -6   5      17713.28      17996.20       251.63 o                         
   5  -6   5       1591.60       1580.08        81.83 o                         
   6  -6   5       3723.58       3626.39       162.27 o                         
   7  -6   5       1112.34       1125.50        93.75 o                         
   8  -6   5       2398.94       2387.87       181.45 o                         
  -9  -5   5        670.38        628.75        93.59 o                         
  -8  -5   5        623.45        656.91        86.11 o                         
  -7  -5   5       4348.11       3702.11       252.11 o                         
  -6  -5   5        499.40        399.31        51.47 o                         
  -5  -5   5       8050.11       8110.10       213.96 o                         
  -4  -5   5       1488.27       1495.24        87.95 o                         
  -3  -5   5       3690.95       3523.73       107.65 o                         
  -2  -5   5         33.81         53.25        10.18 o                         
  -1  -5   5       1791.58       1860.63        65.23 o                         
   0  -5   5       7106.63       7158.59       120.65 o                         
   1  -5   5      46116.44      45964.82       409.61 o                         
   2  -5   5         13.20         26.62        18.53 o                         
   3  -5   5       6845.44       6838.45       143.52 o                         
   4  -5   5        698.80        758.75        45.90 o                         
   5  -5   5      10830.78      10876.24       221.21 o                         
   6  -5   5       1145.26       1102.09        76.79 o                         
   7  -5   5        116.44         98.13        40.78 o                         
   8  -5   5        207.62        200.07        54.97 o                         
  -9  -4   5        119.88        117.65        63.24 o                         
  -8  -4   5       2036.55       1765.36       123.08 o                         
  -7  -4   5       1551.19       1385.69       110.09 o                         
  -6  -4   5      11138.04      11165.72       311.74 o                         
  -5  -4   5          0.69          7.66        27.48 o                         
  -4  -4   5        211.04        183.50        34.30 o                         
  -3  -4   5        219.21        241.96        25.41 o                         
  -2  -4   5      17396.79      17097.57       224.86 o                         
  -1  -4   5      15924.02      16068.45       206.45 o                         
   0  -4   5      32898.61      32728.69       328.07 o                         
   1  -4   5       4137.54       4069.94        93.34 o                         
   2  -4   5      19821.83      19091.96       228.15 o                         
   3  -4   5         93.28         93.51        17.76 o                         
   4  -4   5       5412.80       5217.05       127.84 o                         
   5  -4   5         31.79         31.46        27.94 o                         
   6  -4   5       1284.87       1293.58        82.44 o                         
   7  -4   5         57.08         30.02        34.06 o                         
   8  -4   5        527.30        475.37        69.63 o                         
 -10  -3   5       1325.97        883.77       252.47 o                         
  -9  -3   5       2672.42       2411.88       149.54 o                         
  -8  -3   5         21.49         -6.34        42.56 o                         
  -7  -3   5       7426.51       7000.84       283.40 o                         
  -6  -3   5       2601.45       2782.55       121.07 o                         
  -5  -3   5        660.77        688.54        55.63 o                         
  -4  -3   5       4801.54       4698.33       138.10 o                         
  -3  -3   5      20025.85      18975.86       233.04 o                         
  -2  -3   5       2318.58       2431.47        57.52 o                         
  -1  -3   5      29989.76      29781.53       290.08 o                         
   0  -3   5          9.98         20.24        12.33 o                         
   1  -3   5      17935.32      18513.55       214.08 o                         
   2  -3   5       1399.60       1471.77        57.67 o                         
   3  -3   5       7668.97       7841.00       163.72 o                         
   4  -3   5       3568.54       3567.57       120.29 o                         
   5  -3   5         80.99         80.01        28.45 o                         
   6  -3   5       3414.52       3326.55       161.35 o                         
   7  -3   5       2322.77       2520.29       146.66 o                         
   8  -3   5        102.51         83.62        59.02 o                         
 -10  -2   5       4734.32       3471.04       561.75 o                         
  -9  -2   5        422.84        324.09        89.36 o                         
  -8  -2   5       2579.59       2089.96       136.80 o                         
  -7  -2   5          1.07        -26.80        26.80 o                         
  -6  -2   5       1855.50       2014.80        95.44 o                         
  -5  -2   5        613.51        633.88        41.84 o                         
  -4  -2   5      17722.00      17541.74       390.79 o                         
  -3  -2   5       9438.36       9036.45       189.18 o                         
  -2  -2   5      48271.84      48831.59       420.31 o                         
  -1  -2   5       9259.63       9245.68       137.70 o                         
   0  -2   5       8559.25       8423.41       133.93 o                         
   1  -2   5       1418.42       1412.48        42.43 o                         
   2  -2   5      11540.15      11477.03       180.32 o                         
   3  -2   5        500.71        499.35        39.37 o                         
   4  -2   5         25.56         47.28        23.92 o                         
   5  -2   5        142.81        194.50        36.70 o                         
   6  -2   5       6477.77       6659.64       251.35 o                         
   7  -2   5        300.04        190.60        62.23 o                         
   8  -2   5       4125.17       4338.27       402.60 o                         
 -10  -1   5         28.70        182.95       100.57 o                         
  -9  -1   5       4735.52       4723.57       298.47 o                         
  -8  -1   5        248.91        134.21        40.65 o                         
  -7  -1   5        584.80        551.74        46.82 o                         
  -6  -1   5       4533.48       4647.88       132.12 o                         
  -5  -1   5      28107.54      27619.45       515.40 o                         
  -4  -1   5       1211.89       1194.49        48.63 o                         
  -3  -1   5      12828.23      12839.80       242.91 o                         
  -2  -1   5       3688.98       3688.24        75.71 o                         
  -1  -1   5      29430.91      30327.25       257.60 o                         
   0  -1   5        615.52        627.96        28.39 o                         
   1  -1   5        868.56        894.97        38.54 o                         
   2  -1   5        198.85        190.32        26.84 o                         
   3  -1   5        724.51        750.50        49.75 o                         
   4  -1   5       3372.48       3494.52       130.83 o                         
   5  -1   5       5422.78       5635.11       198.28 o                         
   6  -1   5         97.41        109.50        59.94 o                         
   7  -1   5      11041.67      12000.84       439.12 o                         
 -10   0   5        663.60        621.83        99.88 o                         
  -9   0   5        206.08         88.27        51.44 o                         
  -8   0   5       3411.59       3280.33       197.82 o                         
  -7   0   5       4516.50       4624.67       125.03 o                         
  -6   0   5      16919.20      16917.03       229.50 o                         
  -5   0   5         19.00         30.82        15.01 o                         
  -4   0   5      25624.17      26279.59       227.20 o                         
  -3   0   5       1555.51       1499.77        34.10 o                         
  -2   0   5       5975.93       6123.63        82.35 o                         
  -1   0   5          4.63         16.13        10.42 o                         
   0   0   5       8561.49       8581.83       123.05 o                         
   1   0   5         49.21         61.51        14.89 o                         
   2   0   5        101.97        112.97        17.38 o                         
   3   0   5       2025.44       2159.73        97.79 o                         
   4   0   5      19572.21      20246.52       426.73 o                         
   5   0   5        253.65        176.47        39.67 o                         
   6   0   5       4396.05       3867.46       243.25 o                         
   7   0   5         50.37        131.52        55.66 o                         
 -10   1   5        296.74        370.68        67.37 o                         
  -9   1   5       2375.73       2487.41       181.44 o                         
  -8   1   5       1188.89       1119.02       109.56 o                         
  -7   1   5      15221.24      15310.05       341.44 o                         
  -6   1   5        460.49        427.33        57.64 o                         
  -5   1   5       9281.94       8672.87       197.36 o                         
  -4   1   5       6877.42       7144.29       176.15 o                         
  -3   1   5      14310.89      13467.50       290.31 o                         
  -2   1   5       7781.16       8049.85        95.35 o                         
  -1   1   5        185.89        189.39        19.16 o                         
   0   1   5       5383.21       5340.65       110.55 o                         
   1   1   5       1303.62       1194.85        48.21 o                         
   2   1   5          0.44         -0.82        20.32 o                         
   3   1   5      18048.93      19348.52       332.47 o                         
   4   1   5        210.97        155.09        44.37 o                         
   5   1   5       9039.51       8553.42       311.55 o                         
   6   1   5        650.54        507.34        88.35 o                         
   7   1   5       1133.97        754.01       208.06 o                         
 -10   2   5       2255.54       1862.60       177.31 o                         
  -9   2   5       3635.84       3801.72       271.85 o                         
  -8   2   5      12972.39      13127.94       392.98 o                         
  -7   2   5       1981.30       2012.79       121.52 o                         
  -6   2   5       5861.67       5996.90       181.29 o                         
  -5   2   5          0.51         17.27        26.97 o                         
  -4   2   5      10956.43      11120.67       227.17 o                         
  -3   2   5        338.52        331.76        32.22 o                         
  -2   2   5        101.85        130.50        11.41 o                         
  -1   2   5          4.20         26.73        18.06 o                         
   0   2   5       4550.06       4720.09       127.40 o                         
   1   2   5       2772.52       2767.55       108.62 o                         
   2   2   5      21428.69      23252.90       442.42 o                         
   3   2   5       1697.42       1621.06       104.59 o                         
   4   2   5       7340.00       6670.15       234.03 o                         
   5   2   5        131.45        141.10        45.94 o                         
   6   2   5       1383.25       1019.11       116.63 o                         
   7   2   5       2053.93       1833.52       579.40 o                         
 -10   3   5        541.00        246.28       162.44 o                         
  -9   3   5       4199.41       3821.38       270.09 o                         
  -8   3   5        136.08        111.47        35.36 o                         
  -7   3   5       8190.25       8377.79       274.14 o                         
  -6   3   5        965.97       1027.95        75.05 o                         
  -5   3   5       2218.79       2270.40       101.22 o                         
  -4   3   5       1675.36       1864.60        91.59 o                         
  -3   3   5       1422.21       1409.50        74.50 o                         
  -2   3   5       3615.05       3264.80        65.24 o                         
  -1   3   5       1608.66       1759.79        78.09 o                         
   0   3   5        333.15        206.11        31.67 o                         
   1   3   5      36265.02      35197.14      1545.15 o                         
   2   3   5        118.96         44.86        29.94 o                         
   3   3   5       2422.58       1985.08       120.37 o                         
   4   3   5        956.18        760.53        71.52 o                         
   5   3   5       4707.15       4313.71       234.48 o                         
   6   3   5        289.88        522.12       283.71 o                         
 -10   4   5       6102.76       6469.43       703.96 o                         
  -9   4   5        683.34        492.09       135.54 o                         
  -8   4   5       1712.64       1398.14       138.68 o                         
  -7   4   5         37.58          8.02        58.19 o                         
  -6   4   5       7447.23       7493.63       244.88 o                         
  -5   4   5        251.17        219.94        33.56 o                         
  -4   4   5        361.57        364.55        42.94 o                         
  -3   4   5       2776.94       2743.82       115.11 o                         
  -2   4   5      16411.68      16485.93       239.33 o                         
  -1   4   5        223.83        202.73        28.82 o                         
   0   4   5      15296.77      17371.80       545.26 o                         
   1   4   5         75.94         79.89        28.33 o                         
   2   4   5       7689.11       7741.72       238.70 o                         
   3   4   5        656.60        604.09        67.28 o                         
   4   4   5       1138.85       1167.86       110.73 o                         
   5   4   5        456.58        327.45        77.55 o                         
  -9   5   5       3563.69       3403.49       240.21 o                         
  -8   5   5        308.86        307.74        64.31 o                         
  -7   5   5       1120.94        906.88        97.21 o                         
  -6   5   5        281.68        267.82        46.99 o                         
  -5   5   5        511.45        508.85        59.11 o                         
  -4   5   5         45.14         56.48        28.96 o                         
  -3   5   5       8577.84       9034.92       268.27 o                         
  -2   5   5        233.42        225.01        42.21 o                         
  -1   5   5      24024.88      19634.07      1354.53 o                         
   0   5   5        579.92        693.42        63.61 o                         
   1   5   5       1379.91       1536.38       114.71 o                         
   2   5   5        226.15        133.73        45.17 o                         
   3   5   5       5502.85       5129.21       261.82 o                         
   4   5   5        811.18        925.07       115.14 o                         
   5   5   5       1319.76       1499.22       474.92 o                         
  -9   6   5         33.89          4.52        50.11 o                         
  -8   6   5       1246.65       1114.63       127.52 o                         
  -7   6   5        240.87        154.68        70.27 o                         
  -6   6   5        650.82        560.15        83.05 o                         
  -5   6   5       2538.49       2415.22       201.49 o                         
  -4   6   5      11198.82      11363.20       396.48 o                         
  -3   6   5       2649.01       2873.22       193.43 o                         
  -2   6   5      14368.57      14195.28       462.65 o                         
  -1   6   5        416.17        364.68        62.22 o                         
   0   6   5       2299.96       2462.78       124.22 o                         
   1   6   5       2962.23       3134.80       169.97 o                         
   2   6   5       3187.73       3216.43       181.54 o                         
   3   6   5        139.69        116.04        52.87 o                         
   4   6   5       1084.08       1142.17       177.00 o                         
  -8   7   5        238.64        380.16       141.03 o                         
  -7   7   5        134.82         25.54        92.08 o                         
  -6   7   5        159.36        139.18        71.66 o                         
  -5   7   5      15957.23      16323.93       754.49 o                         
  -4   7   5         46.81        154.38       102.78 o                         
  -3   7   5       5264.39       5718.32       405.12 o                         
  -2   7   5        512.29        474.02        89.47 o                         
  -1   7   5       3383.25       3470.81       246.99 o                         
   0   7   5        393.32        276.99       105.24 o                         
   1   7   5       2468.19       2467.04       260.20 o                         
   2   7   5          5.55         26.61        43.11 o                         
   3   7   5       2113.64       2072.94       181.97 o                         
  -7   8   5          5.81         73.50        92.76 o                         
  -6   8   5       6314.67       6086.85       476.10 o                         
  -5   8   5        235.56         89.58        88.40 o                         
  -4   8   5       8148.70       9051.38       615.31 o                         
  -3   8   5         14.76        166.88        90.79 o                         
  -2   8   5        540.37        490.39       128.17 o                         
  -1   8   5       1159.59       1298.30       210.29 o                         
   0   8   5       4157.23       4751.29       362.58 o                         
   1   8   5        386.21        522.05       157.74 o                         
   2   8   5        264.95         99.53       120.72 o                         
  -5   9   5       1628.09       1322.04       320.79 o                         
  -4   9   5          4.80        -30.48        70.92 o                         
  -3   9   5       2770.33       3827.04       680.80 o                         
  -2   9   5       1148.33        453.87       259.79 o                         
   0   9   5       1360.34       1125.81       453.24 o                         
  -1 -13   6       1770.20       1910.67       453.19 o                         
   0 -13   6         42.96         57.88       132.37 o                         
   1 -13   6       3602.15       3365.16       203.99 o                         
   2 -13   6        883.34        749.88        91.20 o                         
   3 -13   6        711.73        569.33        84.17 o                         
  -3 -12   6          8.91         27.78       119.39 o                         
  -2 -12   6       3349.00       3555.57       191.14 o                         
  -1 -12   6        526.33        375.42        58.09 o                         
   0 -12   6       2880.73       2700.48       171.49 o                         
   1 -12   6       4206.22       4404.70       192.18 o                         
   2 -12   6       1459.13       1370.96       105.16 o                         
   3 -12   6         74.17         29.64        34.37 o                         
   4 -12   6       3513.24       3411.88       209.00 o                         
   5 -12   6        103.79        150.15        63.72 o                         
  -4 -11   6        743.43        674.72        96.58 o                         
  -3 -11   6       5834.17       5909.57       299.87 o                         
  -2 -11   6         99.61        118.90        41.29 o                         
  -1 -11   6       1196.02       1150.95        89.60 o                         
   0 -11   6       2652.81       2720.63       161.52 o                         
   1 -11   6       3783.60       3757.88       167.32 o                         
   2 -11   6         11.17         -6.30        41.15 o                         
   3 -11   6       2328.43       2394.05       134.01 o                         
   4 -11   6       1358.55       1408.54       115.17 o                         
   5 -11   6       2300.78       2271.51       136.08 o                         
   6 -11   6         21.94        -18.47        50.18 o                         
  -5 -10   6        670.15        483.53        96.59 o                         
  -4 -10   6       2818.85       2708.73       187.91 o                         
  -3 -10   6        507.29        524.41        74.35 o                         
  -2 -10   6       3997.96       4238.89       183.34 o                         
  -1 -10   6       3985.56       3882.40       179.84 o                         
   0 -10   6       1752.35       1757.44       109.71 o                         
   1 -10   6        684.26        649.93        67.05 o                         
   2 -10   6       8393.02       8624.90       244.75 o                         
   3 -10   6        679.27        719.67        64.94 o                         
   4 -10   6        821.47        816.12        79.34 o                         
   5 -10   6          5.18         -9.67        34.95 o                         
   6 -10   6      10392.31      10840.65       343.57 o                         
  -7  -9   6        729.84        984.14       354.72 o                         
  -6  -9   6        165.86         47.84        77.13 o                         
  -5  -9   6       5944.98       5247.46       273.90 o                         
  -4  -9   6        314.14        291.30        69.49 o                         
  -3  -9   6        698.65        822.74        83.67 o                         
  -2  -9   6       5107.48       5502.70       203.43 o                         
  -1  -9   6       8789.31       9245.76       235.02 o                         
   0  -9   6       2853.76       2893.40       116.49 o                         
   1  -9   6       2176.52       2281.78       116.37 o                         
   2  -9   6        280.06        232.01        35.67 o                         
   3  -9   6       6035.41       5926.89       198.11 o                         
   4  -9   6        609.11        727.73        65.33 o                         
   5  -9   6       8751.10       8930.88       256.64 o                         
   6  -9   6         64.62         49.34        37.99 o                         
   7  -9   6       4315.19       4498.61       270.08 o                         
  -7  -8   6        917.13        705.88        87.23 o                         
  -6  -8   6       3629.91       3304.24       195.64 o                         
  -5  -8   6       4451.46       4522.92       293.82 o                         
  -4  -8   6       1963.73       2021.76       127.56 o                         
  -3  -8   6        527.43        521.63        62.90 o                         
  -2  -8   6       6846.90       6888.35       199.66 o                         
  -1  -8   6       1271.97       1289.77        79.84 o                         
   0  -8   6       7763.05       7433.37       183.04 o                         
   1  -8   6       1349.40       1336.75        65.00 o                         
   2  -8   6       4801.49       4813.91       137.16 o                         
   3  -8   6        105.16         92.91        27.58 o                         
   4  -8   6      17830.94      18033.48       337.94 o                         
   5  -8   6        491.14        545.61        59.91 o                         
   6  -8   6       2013.89       1929.83       121.00 o                         
   7  -8   6       1080.56        993.14       111.68 o                         
  -8  -7   6         40.53        -23.49        68.76 o                         
  -7  -7   6       2215.79       2006.86       141.96 o                         
  -6  -7   6       1386.37       1449.45       115.43 o                         
  -5  -7   6       3208.42       3091.91       160.48 o                         
  -4  -7   6       2172.91       2402.29       128.26 o                         
  -3  -7   6       7266.68       7376.81       191.90 o                         
  -2  -7   6       7283.88       7340.17       168.16 o                         
  -1  -7   6       5240.65       5216.06       158.94 o                         
   0  -7   6          2.92         18.31        20.13 o                         
   1  -7   6       9539.08       9704.84       185.78 o                         
   2  -7   6       1689.72       1702.95        75.35 o                         
   3  -7   6      25049.70      25425.22       338.21 o                         
   4  -7   6       1266.23       1212.60        73.15 o                         
   5  -7   6        569.94        525.12        56.59 o                         
   6  -7   6          3.92        -14.97        37.16 o                         
   7  -7   6        973.40        882.42        87.31 o                         
  -9  -6   6         57.27         99.92        50.31 o                         
  -8  -6   6       3547.27       3216.71       207.31 o                         
  -7  -6   6       3767.89       3628.18       207.20 o                         
  -6  -6   6        792.88        738.35        75.62 o                         
  -5  -6   6         35.22         -5.44        35.49 o                         
  -4  -6   6      17105.80      16840.30       479.33 o                         
  -3  -6   6       2756.71       2787.73        94.36 o                         
  -2  -6   6       2257.20       2212.86        84.16 o                         
  -1  -6   6        377.90        414.74        38.60 o                         
   0  -6   6      24340.45      24521.05       300.80 o                         
   1  -6   6         76.10         51.48        21.23 o                         
   2  -6   6      15475.78      15467.87       240.84 o                         
   3  -6   6        229.11        223.08        28.18 o                         
   4  -6   6       3315.63       3257.77       109.06 o                         
   5  -6   6        613.28        492.80        62.53 o                         
   6  -6   6         58.65         86.58        34.62 o                         
   7  -6   6        593.34        484.83        66.07 o                         
   8  -6   6       3546.33       3392.68       620.98 o                         
  -9  -5   6        752.18        499.74        76.38 o                         
  -8  -5   6       2952.77       2576.63       187.49 o                         
  -7  -5   6       5728.95       5713.03       216.03 o                         
  -6  -5   6        445.47        502.71        49.78 o                         
  -5  -5   6       4762.32       4785.47       165.56 o                         
  -4  -5   6       2612.52       2479.57       129.13 o                         
  -3  -5   6       9249.85       8977.39       162.38 o                         
  -2  -5   6        616.60        648.44        41.94 o                         
  -1  -5   6      14858.65      14718.48       213.79 o                         
   0  -5   6         64.22         64.74        17.66 o                         
   1  -5   6      34100.51      33056.96       359.07 o                         
   2  -5   6       1014.55       1015.17        49.90 o                         
   3  -5   6        425.79        435.79        37.26 o                         
   4  -5   6        326.32        323.28        35.86 o                         
   5  -5   6       4984.54       5016.43       172.09 o                         
   6  -5   6        500.20        487.62        52.70 o                         
   7  -5   6       1372.80       1505.78       109.53 o                         
   8  -5   6        766.72        975.76       258.70 o                         
  -9  -4   6        786.85        644.75       121.29 o                         
  -8  -4   6       2415.67       2186.72       135.90 o                         
  -7  -4   6        132.52        148.85        35.95 o                         
  -6  -4   6      11505.01      12896.06       283.49 o                         
  -5  -4   6       4659.54       4964.54       157.27 o                         
  -4  -4   6       2594.06       2387.92        98.42 o                         
  -3  -4   6        394.71        374.23        29.37 o                         
  -2  -4   6      41188.82      41004.00       395.39 o                         
  -1  -4   6       1579.85       1660.94        62.08 o                         
   0  -4   6      11099.43      10865.14       171.08 o                         
   1  -4   6       7854.75       7928.29       138.20 o                         
   2  -4   6        787.51        832.65        48.22 o                         
   3  -4   6        903.16        857.53        49.71 o                         
   4  -4   6       1323.24       1292.39        75.11 o                         
   5  -4   6         53.03         89.16        28.70 o                         
   6  -4   6       5905.87       6064.02       206.75 o                         
   7  -4   6         54.96         51.78        43.55 o                         
   8  -4   6       2473.38       1820.41       380.29 o                         
 -10  -3   6       1518.23       1543.27       508.88 o                         
  -9  -3   6       3578.18       3570.47       269.88 o                         
  -8  -3   6       2920.90       2951.70       150.59 o                         
  -7  -3   6       6743.75       7134.41       205.32 o                         
  -6  -3   6        113.82        121.22        28.63 o                         
  -5  -3   6       4070.98       4015.24       128.64 o                         
  -4  -3   6       2075.54       2009.50        85.22 o                         
  -3  -3   6      31333.66      30907.88       332.27 o                         
  -2  -3   6       1611.08       1623.89        53.44 o                         
  -1  -3   6      12382.73      12671.15       183.68 o                         
   0  -3   6        561.44        519.72        36.02 o                         
   1  -3   6         78.23         71.19        16.21 o                         
   2  -3   6        322.81        339.64        34.01 o                         
   3  -3   6       3970.08       4046.86       124.29 o                         
   4  -3   6        818.89        845.37        61.28 o                         
   5  -3   6       6368.87       6530.37       200.19 o                         
   6  -3   6       2718.53       2611.32       141.51 o                         
   7  -3   6       6353.30       7204.64       290.05 o                         
   8  -3   6       1317.08       1008.07       411.35 o                         
 -10  -2   6       4765.29       3868.06       390.31 o                         
  -9  -2   6        723.79        784.75       123.70 o                         
  -8  -2   6       2111.75       2250.68       198.86 o                         
  -7  -2   6       1034.42       1113.94        77.13 o                         
  -6  -2   6      10918.91      11212.65       240.11 o                         
  -5  -2   6         55.77         60.35        20.43 o                         
  -4  -2   6      22855.79      22101.98       259.87 o                         
  -3  -2   6         39.19         59.89        13.92 o                         
  -2  -2   6       9522.15       9437.51       141.62 o                         
  -1  -2   6       9003.51       9115.11       141.55 o                         
   0  -2   6        419.63        393.46        26.58 o                         
   1  -2   6       2577.91       2508.30        72.99 o                         
   2  -2   6      14195.17      14407.92       212.09 o                         
   3  -2   6        254.57        260.18        31.21 o                         
   4  -2   6       3138.93       3302.77       123.99 o                         
   5  -2   6         96.79         65.76        42.45 o                         
   6  -2   6      11185.66      11081.50       364.78 o                         
   7  -2   6        272.10        209.95        74.42 o                         
 -10  -1   6        985.00        969.36       187.17 o                         
  -9  -1   6       5240.73       5342.10       299.54 o                         
  -8  -1   6        336.65        263.99        63.49 o                         
  -7  -1   6       1671.60       1806.07       135.92 o                         
  -6  -1   6         38.90         31.13        15.51 o                         
  -5  -1   6      35592.60      35249.12       442.36 o                         
  -4  -1   6        851.97        848.90        42.41 o                         
  -3  -1   6        235.59        258.42        22.17 o                         
  -2  -1   6       2427.29       2352.95        69.67 o                         
  -1  -1   6       3475.55       3519.02        75.76 o                         
   0  -1   6       1956.84       1941.92        56.30 o                         
   1  -1   6       2871.45       2848.93        80.43 o                         
   2  -1   6       1096.87       1170.69        59.41 o                         
   3  -1   6      19304.15      20523.78       308.01 o                         
   4  -1   6        177.58        179.50        37.26 o                         
   5  -1   6       7430.60       7390.40       278.03 o                         
   6  -1   6       1530.82       1719.87       145.02 o                         
   7  -1   6       4176.74       4135.68       516.40 o                         
 -10   0   6        897.96        982.89       184.97 o                         
  -9   0   6         98.08         57.51        52.09 o                         
  -8   0   6      10330.94      10873.19       373.05 o                         
  -7   0   6        832.92        865.73        81.97 o                         
  -6   0   6      10893.26      11117.23       281.26 o                         
  -5   0   6       3977.43       3913.78        92.00 o                         
  -4   0   6       2451.45       2549.32        54.55 o                         
  -3   0   6        514.90        535.74        23.92 o                         
  -2   0   6        175.61        183.26        17.56 o                         
  -1   0   6        515.14        515.51        32.27 o                         
   0   0   6      18880.96      18386.36       331.51 o                         
   1   0   6         10.70          8.96        15.51 o                         
   2   0   6       6015.95       6182.57       156.90 o                         
   3   0   6        713.59        801.31        69.05 o                         
   4   0   6      18835.10      20872.67       402.67 o                         
   5   0   6       3278.78       3368.47       184.50 o                         
   6   0   6        664.38        535.18       105.43 o                         
   7   0   6         26.70        -96.37        96.37 o                         
 -10   1   6        357.81        162.31        90.22 o                         
  -9   1   6       4534.74       4472.63       272.71 o                         
  -8   1   6        295.91        278.41        89.01 o                         
  -7   1   6      11371.50      11792.31       328.21 o                         
  -6   1   6        223.34        300.62        46.37 o                         
  -5   1   6        112.61        142.51        37.25 o                         
  -4   1   6       1724.39       1691.79        80.46 o                         
  -3   1   6       3056.97       3066.01        54.24 o                         
  -2   1   6       4862.63       4750.61        92.68 o                         
  -1   1   6      10216.30       9833.21       161.82 o                         
   0   1   6       5559.43       5606.78       128.56 o                         
   1   1   6      18123.81      18539.56       304.53 o                         
   2   1   6       1762.87       2012.74       106.43 o                         
   3   1   6      14071.59      15646.31       346.32 o                         
   4   1   6        369.75        361.22        71.30 o                         
   5   1   6       1515.51       1114.23       136.85 o                         
   6   1   6         28.08        -61.07        61.07 o                         
   7   1   6        657.99       -265.13       265.13 o                         
 -10   2   6       3861.04       4337.16       405.11 o                         
  -9   2   6        189.21         62.71        71.78 o                         
  -8   2   6       7510.65       7715.06       330.38 o                         
  -7   2   6       3650.56       3767.81       180.79 o                         
  -6   2   6         29.25         95.66        40.82 o                         
  -5   2   6        366.80        324.64        41.05 o                         
  -4   2   6       6739.46       6917.45       182.63 o                         
  -3   2   6        191.51        133.20        18.81 o                         
  -2   2   6       7868.72       7784.93       150.18 o                         
  -1   2   6        138.16        108.80        29.39 o                         
   0   2   6      20501.96      21296.25       316.82 o                         
   1   2   6         50.70         53.00        29.12 o                         
   2   2   6      10345.36      10797.76       294.06 o                         
   3   2   6       3415.15       3304.36       167.26 o                         
   4   2   6        967.19        804.22        83.78 o                         
   5   2   6        633.55        325.58        68.63 o                         
 -10   3   6         12.87        154.79       174.55 o                         
  -9   3   6       1359.37       1472.65       162.12 o                         
  -8   3   6        969.60        839.43       111.20 o                         
  -7   3   6       1219.42       1317.82       111.03 o                         
  -6   3   6         86.95         79.46        34.54 o                         
  -5   3   6       1904.49       2053.78       103.79 o                         
  -4   3   6        990.33       1004.76        66.95 o                         
  -3   3   6      16591.18      16800.15       292.03 o                         
  -2   3   6       2006.53       2124.94        91.24 o                         
  -1   3   6      12236.45      11655.80       246.01 o                         
   0   3   6       1867.97       1779.22        99.59 o                         
   1   3   6      17012.27      15646.95      1078.44 o                         
   2   3   6        423.89        279.32        74.13 o                         
   3   3   6         17.08        -35.52        46.57 o                         
   4   3   6        131.68         -4.23        48.19 o                         
   5   3   6       3960.94       3685.53       274.96 o                         
 -10   4   6       2665.75       2169.71       564.03 o                         
  -9   4   6        251.89        163.99        79.43 o                         
  -8   4   6         12.87        -33.78        52.76 o                         
  -7   4   6        157.44        179.37        55.66 o                         
  -6   4   6       9190.04       9178.18       330.61 o                         
  -5   4   6        243.31        243.30        39.97 o                         
  -4   4   6       4162.04       4147.81       175.95 o                         
  -3   4   6        797.67        763.27        76.39 o                         
  -2   4   6      24008.91      24731.23       498.96 o                         
  -1   4   6       3648.83       4258.46       151.36 o                         
   0   4   6       3495.28       3796.87       160.86 o                         
   1   4   6         24.58         31.18        34.08 o                         
   2   4   6        899.49        811.36        83.59 o                         
   3   4   6        125.60         56.80        49.46 o                         
   4   4   6       1179.40       1120.02       118.62 o                         
  -9   5   6        987.70       1006.08       168.95 o                         
  -8   5   6       1804.50       1820.50       163.20 o                         
  -7   5   6       2926.68       3006.10       239.25 o                         
  -6   5   6        142.48        131.16        56.61 o                         
  -5   5   6      10464.33       9720.07       397.06 o                         
  -4   5   6          9.87         -2.44        36.04 o                         
  -3   5   6      11675.64      11455.24       329.10 o                         
  -2   5   6        498.32        438.88        62.98 o                         
  -1   5   6       5957.43       6578.76       262.20 o                         
   0   5   6        602.76        710.53        75.18 o                         
   1   5   6         24.83         72.10        43.34 o                         
   2   5   6       1439.28       1206.68       106.35 o                         
   3   5   6       5718.88       5606.75       284.67 o                         
   4   5   6         85.75         45.77        83.34 o                         
  -8   6   6       3464.37       3571.84       429.40 o                         
  -7   6   6         90.59        100.96        66.75 o                         
  -6   6   6       5482.72       5307.20       382.45 o                         
  -5   6   6        235.39        196.51        56.53 o                         
  -4   6   6      11345.25      11391.64       532.92 o                         
  -3   6   6       3648.65       3811.24       239.91 o                         
  -2   6   6       1973.67       2159.13       183.50 o                         
  -1   6   6        825.48        942.36       147.68 o                         
   0   6   6        101.34        160.69        46.95 o                         
   1   6   6         22.46        -53.77        53.77 o                         
   2   6   6       4180.40       4066.83       212.16 o                         
   3   6   6       1039.67       1051.15       155.04 o                         
  -8   7   6        283.77        226.70       182.28 o                         
  -7   7   6       3458.10       3257.35       438.95 o                         
  -6   7   6        122.19        141.05        92.14 o                         
  -5   7   6      10184.96      10507.26       568.88 o                         
  -4   7   6        323.18        498.26       125.11 o                         
  -3   7   6        220.25        286.05        73.93 o                         
  -2   7   6          0.32        -27.72        53.05 o                         
  -1   7   6       1870.41       2117.45       228.16 o                         
   0   7   6        935.97        982.11       165.42 o                         
   1   7   6       2979.53       2333.43       351.19 o                         
  -7   8   6        142.00         29.52       168.62 o                         
  -6   8   6       2910.59       1985.76       686.66 o                         
  -5   8   6        428.68        235.43       146.69 o                         
  -4   8   6       1119.77       1044.35       237.14 o                         
  -3   8   6        208.73        243.29       100.99 o                         
  -1   8   6         90.38       -105.57       254.52 o                         
   0   8   6       6277.82       5854.69       980.59 o                         
  -4   9   6        583.51        966.38       396.11 o                         
  -1 -13   7       2896.43       2746.03       563.76 o                         
   0 -13   7        432.55        497.96       199.17 o                         
   1 -13   7       3358.05       3878.59       500.85 o                         
   2 -13   7          0.99         94.26       206.31 o                         
   3 -13   7        558.84        429.34       220.82 o                         
  -2 -12   7       4237.80       4415.59       232.54 o                         
  -1 -12   7         21.42         22.85        46.76 o                         
   0 -12   7       3223.73       3453.96       182.93 o                         
   1 -12   7       1026.98        950.96        95.55 o                         
   2 -12   7       1352.10       1348.10       104.44 o                         
   3 -12   7       3277.60       3467.90       187.87 o                         
   4 -12   7       5428.51       5421.86       253.64 o                         
  -4 -11   7         35.46        148.00        58.47 o                         
  -3 -11   7       7806.55       8544.15       317.72 o                         
  -2 -11   7        580.76        672.09        77.28 o                         
  -1 -11   7       1090.38       1099.34       103.11 o                         
   0 -11   7         64.75        123.82        46.23 o                         
   1 -11   7       4516.19       4496.87       185.56 o                         
   2 -11   7       1704.48       1692.45       113.12 o                         
   3 -11   7       4560.17       4458.31       187.10 o                         
   4 -11   7        351.64        335.80        48.81 o                         
   5 -11   7       4624.53       4683.55       251.96 o                         
  -5 -10   7        190.44        147.74        71.69 o                         
  -4 -10   7       4484.50       4400.46       246.32 o                         
  -3 -10   7        317.40        237.54        47.78 o                         
  -2 -10   7       4179.79       4538.09       194.37 o                         
  -1 -10   7         55.21         10.18        32.56 o                         
   0 -10   7       2550.57       2458.86       130.06 o                         
   1 -10   7       3890.84       3993.08       165.66 o                         
   2 -10   7      12828.22      13042.07       302.64 o                         
   3 -10   7         60.71         41.59        31.96 o                         
   4 -10   7       1548.02       1435.55       112.31 o                         
   5 -10   7        412.96        412.10        57.67 o                         
   6 -10   7       5142.88       4921.42       766.74 o                         
  -7  -9   7        881.82       1093.55       433.39 o                         
  -6  -9   7        203.17        151.16        53.74 o                         
  -5  -9   7       8279.48       8530.97       564.96 o                         
  -4  -9   7         58.93         35.50        41.44 o                         
  -3  -9   7        975.03       1094.76       103.04 o                         
  -2  -9   7         13.42          7.30        29.07 o                         
  -1  -9   7       9194.06       9163.75       234.90 o                         
   0  -9   7       8681.60       8783.21       215.05 o                         
   1  -9   7       7319.63       7458.84       190.85 o                         
   2  -9   7       1681.38       1614.39        98.32 o                         
   3  -9   7       7239.04       7302.63       227.21 o                         
   4  -9   7        161.72        164.19        40.47 o                         
   5  -9   7       2397.50       2314.56       133.78 o                         
   6  -9   7          7.37         -2.10        36.44 o                         
  -7  -8   7         39.88          2.55        56.62 o                         
  -6  -8   7       5519.92       5793.94       270.87 o                         
  -5  -8   7       1245.81       1045.24       102.22 o                         
  -4  -8   7       2166.16       2222.25       144.38 o                         
  -3  -8   7       3797.18       4073.51       160.67 o                         
  -2  -8   7      11909.06      11963.96       269.94 o                         
  -1  -8   7       1090.34       1143.09        73.11 o                         
   0  -8   7       8635.71       8611.85       197.42 o                         
   1  -8   7        146.32        134.98        30.07 o                         
   2  -8   7       5311.85       5243.60       149.40 o                         
   3  -8   7       1640.06       1847.20        92.61 o                         
   4  -8   7       4975.81       4887.85       184.59 o                         
   5  -8   7        682.61        641.42        63.92 o                         
   6  -8   7        120.78        118.08        61.44 o                         
   7  -8   7        488.32        393.08       450.88 o                         
  -8  -7   7        142.58        118.87        55.99 o                         
  -7  -7   7       3514.08       3410.46       204.20 o                         
  -6  -7   7         20.44         53.67        36.22 o                         
  -5  -7   7       3425.76       3422.04       228.44 o                         
  -4  -7   7       1301.05       1472.08        91.29 o                         
  -3  -7   7       8171.37       8137.58       202.71 o                         
  -2  -7   7       6605.21       6775.62       174.89 o                         
  -1  -7   7      15208.12      14938.51       249.95 o                         
   0  -7   7       7469.51       7614.91       170.00 o                         
   1  -7   7       4469.25       4351.61       127.79 o                         
   2  -7   7         50.45         75.27        24.06 o                         
   3  -7   7       5694.64       5961.60       160.54 o                         
   4  -7   7        300.12        321.26        45.88 o                         
   5  -7   7         12.87         27.65        34.66 o                         
   6  -7   7         60.60         20.24        42.73 o                         
   7  -7   7       4816.39       4343.27       589.95 o                         
  -9  -6   7          0.69        -89.02        89.02 o                         
  -8  -6   7       4762.77       4557.99       304.27 o                         
  -7  -6   7        154.12        164.57        50.64 o                         
  -6  -6   7       1632.36       1851.23       114.43 o                         
  -5  -6   7       4232.93       4313.86       187.37 o                         
  -4  -6   7      20064.12      19927.15       346.34 o                         
  -3  -6   7        632.76        638.15        51.25 o                         
  -2  -6   7       3183.68       3205.23       107.71 o                         
  -1  -6   7       3635.92       3521.31       103.49 o                         
   0  -6   7      15319.09      15705.80       257.47 o                         
   1  -6   7        158.62        160.45        24.86 o                         
   2  -6   7       1181.48       1212.66        66.27 o                         
   3  -6   7         43.15         59.90        25.23 o                         
   4  -6   7        706.19        764.28        61.96 o                         
   5  -6   7         78.68         52.28        33.83 o                         
   6  -6   7       3432.01       3469.68       167.46 o                         
   7  -6   7        341.60        280.80       112.50 o                         
  -9  -5   7       1514.10       1688.40       293.03 o                         
  -8  -5   7        125.44        -19.18        60.54 o                         
  -7  -5   7       4728.28       5086.99       199.67 o                         
  -6  -5   7       6065.77       6803.46       216.51 o                         
  -5  -5   7       8568.05       8563.94       220.08 o                         
  -4  -5   7          1.94          8.51        24.38 o                         
  -3  -5   7      11402.07      11595.49       213.93 o                         
  -2  -5   7       3480.69       3465.64       101.30 o                         
  -1  -5   7       5675.98       5781.41       130.77 o                         
   0  -5   7        188.27        175.53        20.38 o                         
   1  -5   7       5402.10       5675.24       134.87 o                         
   2  -5   7          0.24         -2.16        19.04 o                         
   3  -5   7         11.33         11.02        22.20 o                         
   4  -5   7         55.36         73.14        36.21 o                         
   5  -5   7      15299.03      15566.68       319.87 o                         
   6  -5   7        255.18        206.58        41.99 o                         
   7  -5   7       3728.85       3465.23       539.15 o                         
  -9  -4   7        261.31        159.90        77.32 o                         
  -8  -4   7       3533.86       3889.84       184.96 o                         
  -7  -4   7       1811.24       2001.90       115.71 o                         
  -6  -4   7      11311.96      12144.30       275.85 o                         
  -5  -4   7         73.74         59.93        22.86 o                         
  -4  -4   7       4869.66       4732.63       142.22 o                         
  -3  -4   7       8785.24       8700.02       179.77 o                         
  -2  -4   7      11414.59      11212.80       173.13 o                         
  -1  -4   7       1303.22       1218.98        58.45 o                         
   0  -4   7        567.21        616.53        41.27 o                         
   1  -4   7       1482.88       1509.79        58.38 o                         
   2  -4   7       1892.08       1948.20        91.05 o                         
   3  -4   7       1625.33       1485.47        80.92 o                         
   4  -4   7      13927.93      14207.64       293.35 o                         
   5  -4   7         47.29         42.01        32.44 o                         
   6  -4   7       7017.11       7197.99       247.82 o                         
   7  -4   7         72.70        119.18        70.09 o                         
 -10  -3   7          0.37       -366.18       366.18 o                         
  -9  -3   7       3233.93       3503.23       302.86 o                         
  -8  -3   7       4797.35       5355.23       604.77 o                         
  -7  -3   7       7918.56       8233.43       251.75 o                         
  -6  -3   7       2770.94       2812.21       119.29 o                         
  -5  -3   7       3422.27       3296.00       116.73 o                         
  -4  -3   7        773.24        751.07        53.58 o                         
  -3  -3   7      13715.77      13773.05       181.17 o                         
  -2  -3   7        432.33        475.85        33.35 o                         
  -1  -3   7        137.24        147.14        21.24 o                         
   0  -3   7        271.55        217.30        23.62 o                         
   1  -3   7       4213.39       4242.31        93.16 o                         
   2  -3   7        189.48        182.56        27.32 o                         
   3  -3   7      23342.06      23188.64       351.59 o                         
   4  -3   7        859.54        765.52        67.25 o                         
   5  -3   7       7362.15       7347.38       234.18 o                         
   6  -3   7        369.22        302.16        59.19 o                         
   7  -3   7       1133.22        790.65       401.69 o                         
 -10  -2   7       4730.25       3826.77       529.19 o                         
  -9  -2   7        732.69        619.62       126.69 o                         
  -8  -2   7       3738.37       3875.42       243.08 o                         
  -7  -2   7        768.03        899.37       107.62 o                         
  -6  -2   7       7055.07       7052.62       177.43 o                         
  -5  -2   7       2755.63       2761.85        98.44 o                         
  -4  -2   7       3518.33       3477.05        94.12 o                         
  -3  -2   7        536.22        559.12        35.54 o                         
  -2  -2   7       1952.50       2036.66        65.33 o                         
  -1  -2   7        879.93        924.27        43.06 o                         
   0  -2   7       4124.59       4216.73        99.60 o                         
   1  -2   7       4271.40       4212.10       116.46 o                         
   2  -2   7      32586.15      32292.81       389.51 o                         
   3  -2   7        539.01        547.51        53.21 o                         
   4  -2   7       2968.68       2928.82       141.42 o                         
   5  -2   7        256.23        167.89        60.44 o                         
   6  -2   7       3557.17       3586.55       209.94 o                         
   7  -2   7        208.04        414.12       254.56 o                         
 -10  -1   7        638.35        776.45       320.76 o                         
  -9  -1   7       4047.89       4388.86       308.61 o                         
  -8  -1   7       2061.29       2142.82       200.00 o                         
  -7  -1   7       2250.43       2307.32       164.58 o                         
  -6  -1   7        520.23        526.17        76.51 o                         
  -5  -1   7      11505.18      11711.86       182.50 o                         
  -4  -1   7        132.87        101.78        15.92 o                         
  -3  -1   7        508.82        487.72        31.09 o                         
  -2  -1   7         43.40         43.14        15.61 o                         
  -1  -1   7      21781.14      21605.00       256.34 o                         
   0  -1   7        622.09        583.33        42.01 o                         
   1  -1   7      23175.14      22870.90       318.86 o                         
   2  -1   7          2.93          3.93        23.48 o                         
   3  -1   7       9026.93       9466.82       235.92 o                         
   4  -1   7         82.09        113.83        44.97 o                         
   5  -1   7        610.27        737.06        87.55 o                         
   6  -1   7        242.13        267.85        67.51 o                         
   7  -1   7       2039.47       2120.41       560.94 o                         
  -9   0   7       2224.93       2352.31       203.97 o                         
  -8   0   7       4640.65       4665.82       308.46 o                         
  -7   0   7         18.39        -34.56        53.01 o                         
  -6   0   7       2041.42       2056.59       156.82 o                         
  -5   0   7        442.50        483.90        67.38 o                         
  -4   0   7       1653.88       1724.08        56.68 o                         
  -3   0   7       1308.91       1335.05        53.19 o                         
  -2   0   7      13121.10      13517.51       185.89 o                         
  -1   0   7        521.99        423.54        34.16 o                         
   0   0   7      32230.40      32721.89       390.89 o                         
   1   0   7          6.39          2.58        22.85 o                         
   2   0   7       1744.97       1841.41        95.35 o                         
   3   0   7         24.61         69.03        34.11 o                         
   4   0   7       4238.46       4679.66       200.44 o                         
   5   0   7        919.74        821.04        94.97 o                         
   6   0   7        302.89        222.60       100.68 o                         
 -10   1   7        359.91       -425.87       425.87 o                         
  -9   1   7       3444.16       3249.03       232.07 o                         
  -8   1   7        311.84        277.54        83.47 o                         
  -7   1   7       2533.13       2488.00       175.21 o                         
  -6   1   7        818.60        828.42        87.94 o                         
  -5   1   7        563.45        630.48        67.16 o                         
  -4   1   7        483.73        407.84        53.22 o                         
  -3   1   7      24475.18      24515.28       286.52 o                         
  -2   1   7       3709.01       3592.97        94.72 o                         
  -1   1   7      21873.92      21590.70       310.56 o                         
   0   1   7       2444.20       2372.05       107.81 o                         
   1   1   7       3770.80       4077.49       153.28 o                         
   2   1   7       2647.96       2668.47       139.96 o                         
   3   1   7       2058.35       2393.03       145.36 o                         
   4   1   7        473.24        514.91        92.74 o                         
   5   1   7        906.76        567.96       121.13 o                         
   6   1   7        326.40       -216.13       216.13 o                         
 -10   2   7       1783.48       1688.43       524.58 o                         
  -9   2   7        376.31        461.20        92.70 o                         
  -8   2   7       2385.64       2558.64       207.36 o                         
  -7   2   7        400.87        236.91       119.11 o                         
  -6   2   7        545.80        550.78        69.48 o                         
  -5   2   7       2690.38       2890.08       122.49 o                         
  -4   2   7      27487.89      28383.59       450.62 o                         
  -3   2   7         30.40         -6.95        28.96 o                         
  -2   2   7      10184.75       9902.41       212.81 o                         
  -1   2   7         99.22         95.69        28.49 o                         
   0   2   7       4340.85       4428.78       167.44 o                         
   1   2   7         51.95         42.28        37.16 o                         
   2   2   7       1005.75        914.03        88.46 o                         
   3   2   7        122.87         87.91        44.37 o                         
   4   2   7       1613.53       1365.45       135.61 o                         
  -9   3   7        213.58        239.20        81.84 o                         
  -8   3   7         51.35        128.66        68.48 o                         
  -7   3   7       4496.78       4672.47       199.66 o                         
  -6   3   7        356.55        324.01        55.16 o                         
  -5   3   7      14201.21      14286.82       371.55 o                         
  -4   3   7        187.00        202.59        45.25 o                         
  -3   3   7      16127.66      15785.76       359.19 o                         
  -2   3   7        846.43        787.73        77.68 o                         
  -1   3   7        478.50        363.35        60.86 o                         
   0   3   7       1919.32       1688.82       103.67 o                         
   1   3   7       4454.82       3682.36       270.87 o                         
   2   3   7       1078.36        818.66       100.22 o                         
   3   3   7        205.25        180.31        45.53 o                         
   4   3   7        966.40        796.89       117.74 o                         
  -9   4   7         53.83        178.49       215.42 o                         
  -8   4   7       1554.90       1547.30       223.37 o                         
  -7   4   7        243.10        269.48        73.93 o                         
  -6   4   7      19050.54      19061.40       654.03 o                         
  -5   4   7        248.45        248.73        51.20 o                         
  -4   4   7       2488.66       2616.49       163.74 o                         
  -3   4   7        306.13        242.27        51.79 o                         
  -2   4   7       4549.08       4800.60       215.70 o                         
  -1   4   7       1237.09       1496.32       134.26 o                         
   0   4   7        175.29        137.36        45.48 o                         
   1   4   7       1691.13       1862.68       125.94 o                         
   2   4   7       2995.14       3029.65       172.87 o                         
   3   4   7        423.65        414.46        64.90 o                         
   4   4   7       3631.68       2321.07       557.22 o                         
  -9   5   7       3627.49       3488.66       982.20 o                         
  -8   5   7       1447.78        933.04       529.06 o                         
  -7   5   7      10044.88       9873.73       510.88 o                         
  -6   5   7       1255.11        976.05       149.55 o                         
  -5   5   7       3776.35       3659.88       282.53 o                         
  -4   5   7        397.22        412.11        88.94 o                         
  -3   5   7       1141.26       1213.70       134.28 o                         
  -2   5   7         10.49         58.53        41.61 o                         
  -1   5   7       2011.13       2022.70       164.12 o                         
   0   5   7        675.54        679.02       110.97 o                         
   1   5   7       1450.68       1337.23       154.73 o                         
   2   5   7       1311.91        908.13       202.82 o                         
   3   5   7       5420.43       5015.16       269.53 o                         
  -7   6   7        118.44        399.15       300.99 o                         
  -6   6   7       2575.91       2363.10       272.69 o                         
  -5   6   7        284.80        304.42        67.13 o                         
  -4   6   7        939.44        945.70       164.10 o                         
  -3   6   7       1059.73       1100.85       133.94 o                         
  -2   6   7        919.59        783.11       130.28 o                         
  -1   6   7       3462.09       3486.95       385.06 o                         
   0   6   7       2421.72       2525.41       265.35 o                         
   1   6   7         59.00         64.61        82.24 o                         
  -7   7   7        353.15       -109.57       218.81 o                         
  -6   7   7        388.21        296.09       148.84 o                         
  -5   7   7       2712.35       3121.70       313.13 o                         
  -4   7   7         48.22         15.35       135.57 o                         
  -3   7   7        271.62        153.42       158.16 o                         
  -2   7   7        966.30        870.13       140.51 o                         
  -1   7   7       4871.56       4621.15       544.65 o                         
   0   7   7         46.17        140.91       122.48 o                         
   0 -13   8        494.38        790.31       293.70 o                         
   1 -13   8       2549.90       2789.40       562.25 o                         
   2 -13   8        528.70        716.35       282.38 o                         
  -2 -12   8       5832.56       7642.14       754.46 o                         
  -1 -12   8       1861.21       1920.54       132.42 o                         
   0 -12   8       2499.05       2563.42       158.23 o                         
   1 -12   8          6.37         -5.64        37.32 o                         
   2 -12   8       2028.77       1987.28       143.12 o                         
   3 -12   8        580.94        735.88       302.86 o                         
  -4 -11   8         80.80        -24.53       103.71 o                         
  -3 -11   8       9191.20       9958.96       351.83 o                         
  -2 -11   8        998.91        936.83       101.93 o                         
  -1 -11   8        906.81       1020.32        93.28 o                         
   0 -11   8        238.75        260.80        50.44 o                         
   1 -11   8       6248.60       6282.70       235.78 o                         
   2 -11   8         17.57         50.02        30.82 o                         
   3 -11   8       4461.79       4718.88       226.00 o                         
   4 -11   8        572.18        568.56        83.81 o                         
  -5 -10   8        487.28        319.17        63.64 o                         
  -4 -10   8       5238.00       5828.50       268.17 o                         
  -3 -10   8        889.66       1003.99        99.57 o                         
  -2 -10   8       3201.38       3296.93       171.68 o                         
  -1 -10   8        196.72        167.30        37.64 o                         
   0 -10   8       3847.32       3731.15       164.97 o                         
   1 -10   8          1.40         18.63        31.38 o                         
   2 -10   8       8783.63       8761.15       252.63 o                         
   3 -10   8       1096.23        991.84        88.01 o                         
   4 -10   8         55.54         36.44        35.43 o                         
   5 -10   8         40.76        -65.76       161.24 o                         
  -6  -9   8        194.91        141.84        60.58 o                         
  -5  -9   8       7603.70       7647.56       405.27 o                         
  -4  -9   8       1543.66       1612.28       124.56 o                         
  -3  -9   8        665.59        506.92        61.93 o                         
  -2  -9   8          3.40        -30.42        30.42 o                         
  -1  -9   8      12969.11      12977.61       279.80 o                         
   0  -9   8         51.00         38.46        26.33 o                         
   1  -9   8       4042.29       4053.44       145.17 o                         
   2  -9   8       5025.03       5067.66       188.16 o                         
   3  -9   8       1090.27       1093.12        90.91 o                         
   4  -9   8        513.39        553.25        70.85 o                         
   5  -9   8       1280.33       1468.26       115.71 o                         
   6  -9   8         83.71        178.53       277.30 o                         
  -7  -8   8       1878.06       1852.60       174.62 o                         
  -6  -8   8       5129.33       5314.89       231.08 o                         
  -5  -8   8         32.30         75.49        38.58 o                         
  -4  -8   8       2065.55       2280.98       137.43 o                         
  -3  -8   8        707.75        726.83        68.81 o                         
  -2  -8   8       9354.16       9508.82       240.93 o                         
  -1  -8   8       1069.07        973.67        72.73 o                         
   0  -8   8       4588.02       4581.99       144.06 o                         
   1  -8   8       1214.33       1271.09        75.85 o                         
   2  -8   8        754.03        782.09        60.63 o                         
   3  -8   8          0.08        -27.35        27.35 o                         
   4  -8   8       3042.89       3169.36       152.21 o                         
   5  -8   8       1510.54       1673.79       117.17 o                         
   6  -8   8       2181.22       1292.03       295.09 o                         
  -8  -7   8        466.74        379.94        66.89 o                         
  -7  -7   8       2179.50       2234.28       136.67 o                         
  -6  -7   8        677.69        745.62        81.33 o                         
  -5  -7   8       3120.88       3058.28       163.68 o                         
  -4  -7   8          0.91         11.04        27.10 o                         
  -3  -7   8      11393.50      11324.90       263.30 o                         
  -2  -7   8        432.21        405.30        40.17 o                         
  -1  -7   8       4300.89       4209.82       128.77 o                         
   0  -7   8       6088.70       5950.07       148.36 o                         
   1  -7   8        241.59        262.74        34.49 o                         
   2  -7   8       3025.87       3122.30       118.18 o                         
   3  -7   8       7866.62       7810.64       205.98 o                         
   4  -7   8          1.93         39.85        37.92 o                         
   5  -7   8       2836.77       2794.89       148.19 o                         
   6  -7   8          2.67       -185.85       229.01 o                         
  -8  -6   8       3830.88       3814.47       189.32 o                         
  -7  -6   8         25.78         88.36        40.47 o                         
  -6  -6   8       1125.47       1263.68        92.23 o                         
  -5  -6   8        141.24        116.14        33.82 o                         
  -4  -6   8      15706.88      15392.88       300.86 o                         
  -3  -6   8       2328.98       2182.02       106.13 o                         
  -2  -6   8        362.11        316.85        33.81 o                         
  -1  -6   8       1991.10       2000.76        82.91 o                         
   0  -6   8       5140.97       5189.45       140.15 o                         
   1  -6   8       2599.46       2665.94       102.23 o                         
   2  -6   8       2096.64       2210.01       100.77 o                         
   3  -6   8        149.33        100.97        27.97 o                         
   4  -6   8       9927.27      10095.83       248.06 o                         
   5  -6   8        104.13        113.31        51.97 o                         
   6  -6   8       5330.05       5297.64       232.18 o                         
  -9  -5   8        580.40        222.20       126.27 o                         
  -8  -5   8          5.51         55.17        51.03 o                         
  -7  -5   8       5482.20       6122.16       215.13 o                         
  -6  -5   8        236.11        168.81        33.94 o                         
  -5  -5   8       6458.85       6201.40       185.12 o                         
  -4  -5   8       5280.11       5030.71       155.99 o                         
  -3  -5   8       3360.35       3271.06       111.52 o                         
  -2  -5   8        395.22        362.82        32.57 o                         
  -1  -5   8       1098.03       1090.07        56.25 o                         
   0  -5   8       2096.11       2162.10        92.99 o                         
   1  -5   8      13693.81      13596.11       250.62 o                         
   2  -5   8        162.97        139.16        25.07 o                         
   3  -5   8       4795.28       4632.07       153.31 o                         
   4  -5   8        254.16        276.90        44.64 o                         
   5  -5   8      13931.17      14584.78       355.12 o                         
   6  -5   8        707.95        702.67        86.94 o                         
  -9  -4   8        191.16        159.55        85.32 o                         
  -8  -4   8       2984.90       3225.05       242.08 o                         
  -7  -4   8        265.57        250.80        42.67 o                         
  -6  -4   8       8606.03       8768.06       290.32 o                         
  -5  -4   8       1478.60       1507.59        83.17 o                         
  -4  -4   8        204.95        154.92        29.10 o                         
  -3  -4   8       1440.99       1289.95        60.22 o                         
  -2  -4   8       7315.63       7447.57       154.27 o                         
  -1  -4   8       9706.53      10081.28       189.87 o                         
   0  -4   8       6512.61       6910.44       147.95 o                         
   1  -4   8       1248.62       1222.09        67.85 o                         
   2  -4   8      14407.13      14263.95       269.66 o                         
   3  -4   8        838.96        794.09        65.41 o                         
   4  -4   8       9344.50       9327.49       273.39 o                         
   5  -4   8         61.53         18.22        44.86 o                         
   6  -4   8        949.07        710.32       270.50 o                         
  -9  -3   8       2881.03       3438.96       297.00 o                         
  -8  -3   8         62.40          5.27        50.59 o                         
  -7  -3   8       5935.44       6282.36       341.79 o                         
  -6  -3   8       6725.92       6411.43       175.44 o                         
  -5  -3   8        671.64        705.57        64.42 o                         
  -4  -3   8       1422.35       1336.13        72.76 o                         
  -3  -3   8       8194.43       8352.74       154.32 o                         
  -2  -3   8       1095.04       1166.04        56.07 o                         
  -1  -3   8       7271.78       7543.70       155.06 o                         
   0  -3   8         18.65         30.27        17.67 o                         
   1  -3   8      21070.40      20887.46       322.17 o                         
   2  -3   8         84.59         64.75        24.69 o                         
   3  -3   8       9359.20       9252.06       268.09 o                         
   4  -3   8       1042.46       1009.67        86.60 o                         
   5  -3   8        213.96        161.37        53.60 o                         
   6  -3   8        702.95        632.33       126.15 o                         
  -9  -2   8        163.19        211.64        75.26 o                         
  -8  -2   8       1178.06       1541.61       181.18 o                         
  -7  -2   8       1839.68       1431.88       192.90 o                         
  -6  -2   8       2459.34       2398.95       203.37 o                         
  -5  -2   8        308.31        284.62        32.63 o                         
  -4  -2   8       4600.90       4686.62       117.19 o                         
  -3  -2   8       4562.75       4635.65       130.58 o                         
  -2  -2   8      15768.55      15963.74       231.28 o                         
  -1  -2   8        580.52        551.91        38.30 o                         
   0  -2   8      11444.08      11294.85       203.63 o                         
   1  -2   8        452.41        468.07        53.09 o                         
   2  -2   8      15120.22      15249.63       316.52 o                         
   3  -2   8         98.35         99.11        29.91 o                         
   4  -2   8        144.88        230.91        47.58 o                         
   5  -2   8          2.64         21.21        56.16 o                         
   6  -2   8       2727.15       3006.46       333.18 o                         
  -9  -1   8       3748.67       4262.26       378.83 o                         
  -8  -1   8        994.49       1113.79       179.94 o                         
  -7  -1   8        399.74        370.45        66.17 o                         
  -6  -1   8       1421.19       1421.11       145.46 o                         
  -5  -1   8      12291.93      12824.17       404.17 o                         
  -4  -1   8       1546.28       1551.95        66.75 o                         
  -3  -1   8       4969.40       5248.96       120.70 o                         
  -2  -1   8       1181.36       1164.96        54.18 o                         
  -1  -1   8      33890.46      33550.43       373.94 o                         
   0  -1   8       1620.88       1578.05        79.18 o                         
   1  -1   8       2441.38       2475.67       116.50 o                         
   2  -1   8        283.84        288.29        49.75 o                         
   3  -1   8        365.75        333.55        55.91 o                         
   4  -1   8         65.89         24.22        40.89 o                         
   5  -1   8       1019.76        905.83       109.15 o                         
  -9   0   8       1504.64       1601.42       188.63 o                         
  -8   0   8       2948.75       3131.84       250.95 o                         
  -7   0   8       3927.11       3873.02       252.68 o                         
  -6   0   8       4957.80       5333.60       281.37 o                         
  -5   0   8         66.78         55.89        35.67 o                         
  -4   0   8      11931.94      12900.75       307.38 o                         
  -3   0   8        102.81         65.35        17.93 o                         
  -2   0   8      15447.75      15283.17       240.99 o                         
  -1   0   8        117.12        102.59        22.48 o                         
   0   0   8       5966.52       6213.83       174.23 o                         
   1   0   8         64.94         63.08        27.85 o                         
   2   0   8        207.87        219.36        42.37 o                         
   3   0   8        483.59        430.62        68.92 o                         
   4   0   8       5839.01       6359.87       282.28 o                         
   5   0   8         20.25         48.55       103.12 o                         
  -9   1   8       2216.10       2338.21       242.56 o                         
  -8   1   8        795.04        673.78       102.87 o                         
  -7   1   8       5289.59       5301.11       278.85 o                         
  -6   1   8        502.59        520.40        75.59 o                         
  -5   1   8       9250.45       9437.59       259.95 o                         
  -4   1   8        985.73        995.89        80.91 o                         
  -3   1   8      18195.75      18372.40       405.00 o                         
  -2   1   8       1800.32       1919.70        86.62 o                         
  -1   1   8       1268.38       1354.61        84.31 o                         
   0   1   8       2172.50       2254.30       112.75 o                         
   1   1   8         32.56         75.66        34.85 o                         
   2   1   8        261.75        292.97        56.44 o                         
   3   1   8       4956.95       5637.91       269.34 o                         
   4   1   8        805.60        785.96       116.01 o                         
  -9   2   8       2157.27       2517.62       376.80 o                         
  -8   2   8       5610.28       5364.56       327.88 o                         
  -7   2   8        106.50         87.19        57.67 o                         
  -6   2   8       5145.88       5221.24       248.59 o                         
  -5   2   8        133.77        118.61        38.84 o                         
  -4   2   8      16668.10      16774.76       400.99 o                         
  -3   2   8         60.03         13.18        30.86 o                         
  -2   2   8         20.51         -7.39        37.05 o                         
  -1   2   8         74.19         61.41        40.28 o                         
   0   2   8       1088.63        988.41        86.81 o                         
   1   2   8        275.68        273.28        53.16 o                         
   2   2   8       4886.54       4717.05       221.77 o                         
   3   2   8        100.51        126.99        64.38 o                         
   4   2   8       4566.53       3101.70       295.09 o                         
  -8   3   8         50.76          7.67        83.20 o                         
  -7   3   8      10334.45      11223.67       507.23 o                         
  -6   3   8          3.19         35.51        39.35 o                         
  -5   3   8       5454.13       5605.54       237.84 o                         
  -4   3   8          0.29         -9.65        34.87 o                         
  -3   3   8        625.72        569.75        81.43 o                         
  -2   3   8        319.33        330.71       106.41 o                         
  -1   3   8        103.27         93.98        46.91 o                         
   0   3   8          2.63        -14.70        47.19 o                         
   1   3   8      10358.61       9389.79       687.69 o                         
   2   3   8        618.33        377.96        66.18 o                         
   3   3   8       1400.73       1281.06       127.31 o                         
  -8   4   8       3233.69       3818.75       553.85 o                         
  -7   4   8          0.55        160.68        97.22 o                         
  -6   4   8       7750.96       7561.83       344.66 o                         
  -5   4   8          7.05         37.48        43.78 o                         
  -4   4   8        298.97        336.32        74.78 o                         
  -3   4   8        886.58        685.44       102.28 o                         
  -2   4   8       3639.54       3848.07       224.96 o                         
  -1   4   8        158.88        126.06        80.56 o                         
   0   4   8       4585.10       4638.00       276.65 o                         
   1   4   8       1058.93       1086.52       134.84 o                         
   2   4   8       6114.35       5806.69       409.18 o                         
   3   4   8        328.70        362.68        87.21 o                         
  -7   5   8       1840.78       1360.94       649.41 o                         
  -6   5   8        476.69        554.15       135.02 o                         
  -5   5   8         59.14         76.98        54.39 o                         
  -4   5   8        116.50          8.29        62.52 o                         
  -3   5   8       2477.64       2600.82       305.10 o                         
  -2   5   8        415.79        406.76       103.50 o                         
  -1   5   8       6722.78       7209.70       344.12 o                         
   0   5   8          5.88         15.51        56.04 o                         
   1   5   8       2059.99       2138.05       309.58 o                         
  -7   6   8          2.39       -186.07       332.74 o                         
  -6   6   8         79.85        -28.81       124.76 o                         
  -5   6   8        276.12        -18.73        57.14 o                         
  -4   6   8       2766.23       2850.90       339.46 o                         
  -3   6   8        178.56         13.81        73.81 o                         
  -2   6   8       6453.04       7139.35       464.45 o                         
  -1   6   8       1030.65       1518.22       326.14 o                         
  -1 -12   9       1628.86       1957.81       542.91 o                         
   0 -12   9       1927.98       1733.53       252.63 o                         
   1 -12   9       2202.58       2097.47       273.67 o                         
   2 -12   9       1755.16       1640.06       296.70 o                         
  -3 -11   9       6302.77       7116.92       312.36 o                         
  -2 -11   9         42.40        -24.94        38.15 o                         
  -1 -11   9        511.73        469.21        70.50 o                         
   0 -11   9       1234.12       1309.01       104.21 o                         
   1 -11   9       5821.88       6039.91       237.75 o                         
   2 -11   9        263.98        212.97        62.35 o                         
   3 -11   9       1229.44       1108.88       264.07 o                         
   4 -11   9         42.92       -288.67       288.67 o                         
  -5 -10   9       2098.57       2085.71       199.31 o                         
  -4 -10   9       2602.37       2662.34       168.64 o                         
  -3 -10   9         39.41         61.46        45.47 o                         
  -2 -10   9       2237.02       2366.71       136.43 o                         
  -1 -10   9       1553.11       1595.47        98.63 o                         
   0 -10   9       2773.12       2850.49       149.26 o                         
   1 -10   9         38.30         82.19        32.81 o                         
   2 -10   9       4208.36       4350.70       199.53 o                         
   3 -10   9          5.63         33.06        38.42 o                         
   4 -10   9        121.51        441.32       166.31 o                         
  -6  -9   9        985.22       1209.71       139.18 o                         
  -5  -9   9       3788.37       3595.41       237.03 o                         
  -4  -9   9          0.83         18.13        42.91 o                         
  -3  -9   9       1207.77       1200.35       100.28 o                         
  -2  -9   9       4349.56       4373.13       162.32 o                         
  -1  -9   9       7853.87       7804.49       212.29 o                         
   0  -9   9        191.31        162.99        32.28 o                         
   1  -9   9        902.49        864.23        69.53 o                         
   2  -9   9        130.51         93.12        31.15 o                         
   3  -9   9       2095.56       2312.82       144.72 o                         
   4  -9   9       1669.52       1694.86       129.47 o                         
   5  -9   9       6059.08       5672.54       823.04 o                         
  -7  -8   9       2173.92       2181.60       176.95 o                         
  -6  -8   9       2736.27       2626.34       171.26 o                         
  -5  -8   9       2130.77       1904.97       131.33 o                         
  -4  -8   9        816.11        828.27        78.02 o                         
  -3  -8   9        259.50        210.83        41.89 o                         
  -2  -8   9       9098.57       9299.82       231.69 o                         
  -1  -8   9        378.23        307.43        36.75 o                         
   0  -8   9       1177.24       1174.28        75.25 o                         
   1  -8   9        665.33        714.36        68.10 o                         
   2  -8   9       2589.16       2805.12       125.42 o                         
   3  -8   9        350.26        263.00        40.17 o                         
   4  -8   9       9023.38       9279.86       278.59 o                         
   5  -8   9        190.37       -104.06       104.06 o                         
  -8  -7   9        472.50        473.80        70.94 o                         
  -7  -7   9        907.53        904.78        86.85 o                         
  -6  -7   9        874.51        784.11        79.63 o                         
  -5  -7   9       4396.29       4050.33       163.44 o                         
  -4  -7   9       2111.17       2117.08       116.59 o                         
  -3  -7   9       4454.05       4484.61       160.39 o                         
  -2  -7   9        280.20        216.73        30.76 o                         
  -1  -7   9       2378.32       2416.86       103.22 o                         
   0  -7   9          0.38         -0.92        24.34 o                         
   1  -7   9       3840.33       3792.07       137.44 o                         
   2  -7   9       3344.47       3604.09       134.98 o                         
   3  -7   9      15686.88      16104.73       333.03 o                         
   4  -7   9        520.76        484.05        64.54 o                         
   5  -7   9       1386.12       1285.31       149.36 o                         
  -8  -6   9       1679.65       1897.40       261.78 o                         
  -7  -6   9       1620.08       1680.07       112.99 o                         
  -6  -6   9       1246.38       1193.18        86.82 o                         
  -5  -6   9        338.79        344.39        44.57 o                         
  -4  -6   9      11325.80      11092.17       266.30 o                         
  -3  -6   9         15.40         25.02        26.86 o                         
  -2  -6   9         67.97         59.53        19.95 o                         
  -1  -6   9        705.39        646.91        50.47 o                         
   0  -6   9      12862.63      13294.67       254.71 o                         
   1  -6   9       1772.49       1927.09        96.50 o                         
   2  -6   9      10849.23      10594.87       244.84 o                         
   3  -6   9        456.22        394.64        46.69 o                         
   4  -6   9       5553.02       5529.45       217.05 o                         
   5  -6   9         95.25         51.48        48.39 o                         
  -8  -5   9       2336.98       2355.91       237.37 o                         
  -7  -5   9       4791.05       5182.43       335.91 o                         
  -6  -5   9          0.09         -0.41        36.43 o                         
  -5  -5   9       4058.61       4030.54       155.88 o                         
  -4  -5   9         85.98        106.00        26.35 o                         
  -3  -5   9       2315.73       2310.99        95.45 o                         
  -2  -5   9       2398.54       2450.87        92.11 o                         
  -1  -5   9      10475.30      10738.01       212.08 o                         
   0  -5   9        787.62        725.72        56.69 o                         
   1  -5   9      18381.39      18147.06       313.70 o                         
   2  -5   9        479.72        428.14        45.66 o                         
   3  -5   9       1334.05       1214.94        82.81 o                         
   4  -5   9         54.05          7.38        36.59 o                         
   5  -5   9       2366.49       2251.35       156.04 o                         
  -8  -4   9       3711.08       4408.41       336.84 o                         
  -7  -4   9        231.78         -1.00        85.19 o                         
  -6  -4   9       3971.59       4201.87       159.05 o                         
  -5  -4   9        579.38        576.75        51.48 o                         
  -4  -4   9       1559.22       1524.11        80.91 o                         
  -3  -4   9        587.58        545.12        43.84 o                         
  -2  -4   9      18586.24      19353.20       272.07 o                         
  -1  -4   9       2958.99       3092.97       107.29 o                         
   0  -4   9      12205.83      12376.12       260.08 o                         
   1  -4   9       4664.36       4664.62       157.77 o                         
   2  -4   9       3269.05       3167.87       141.26 o                         
   3  -4   9        527.08        574.24        67.71 o                         
   4  -4   9       1343.09       1355.24       115.72 o                         
   5  -4   9         94.61         -0.43        43.04 o                         
   6  -4   9        603.69        778.16       352.34 o                         
  -8  -3   9        217.34        186.17        64.04 o                         
  -7  -3   9       4184.84       4476.60       294.41 o                         
  -6  -3   9         41.73         63.19        52.68 o                         
  -5  -3   9       1148.18       1062.15        65.26 o                         
  -4  -3   9       4618.12       4728.14       130.41 o                         
  -3  -3   9      23294.47      23668.97       376.80 o                         
  -2  -3   9        133.53        134.40        23.06 o                         
  -1  -3   9       9066.08       9235.26       192.49 o                         
   0  -3   9        317.11        250.29        33.78 o                         
   1  -3   9       3211.63       3092.26       128.46 o                         
   2  -3   9         11.91         94.91        38.67 o                         
   3  -3   9        458.03        440.28        60.12 o                         
   4  -3   9        155.77        124.32        49.51 o                         
   5  -3   9       1045.70       1197.92       167.14 o                         
  -9  -2   9          0.24        -80.49       119.51 o                         
  -8  -2   9        821.00        811.42       123.76 o                         
  -7  -2   9        240.53        140.99        79.77 o                         
  -6  -2   9       6110.05       6078.91       293.69 o                         
  -5  -2   9       2092.37       2180.17       154.51 o                         
  -4  -2   9      13230.49      13448.11       296.08 o                         
  -3  -2   9        113.46        120.38        26.83 o                         
  -2  -2   9      11246.21      11429.46       233.04 o                         
  -1  -2   9       4756.15       4649.12       126.81 o                         
   0  -2   9       1075.15       1010.86        68.42 o                         
   1  -2   9       1130.63       1196.56        93.27 o                         
   2  -2   9       2940.84       3241.79       147.41 o                         
   3  -2   9        350.74        317.86        47.59 o                         
   4  -2   9        249.56        288.36        83.93 o                         
   5  -2   9        222.13        280.05       211.67 o                         
  -9  -1   9       2085.31       1672.12       690.69 o                         
  -8  -1   9        328.02        187.28        66.21 o                         
  -7  -1   9       2176.18       2226.83       198.43 o                         
  -6  -1   9       1250.87       1324.68       137.51 o                         
  -5  -1   9      21731.20      22647.90       470.71 o                         
  -4  -1   9        227.32        207.87        35.47 o                         
  -3  -1   9       2569.42       2717.56        87.68 o                         
  -2  -1   9       1061.32       1105.37        62.14 o                         
  -1  -1   9       4404.95       4379.15       139.69 o                         
   0  -1   9        543.64        488.20        53.19 o                         
   1  -1   9         24.00         46.40        41.57 o                         
   2  -1   9        656.86        623.19        70.54 o                         
   3  -1   9       3687.39       4030.29       205.02 o                         
   4  -1   9         14.41         25.37        51.06 o                         
   5  -1   9       4529.89       3249.41       701.76 o                         
  -9   0   9         21.54         16.20       240.88 o                         
  -8   0   9       5638.30       5873.83       354.48 o                         
  -7   0   9       3143.42       2973.70       226.30 o                         
  -6   0   9       9217.89       9856.13       338.51 o                         
  -5   0   9       2639.81       2934.28       163.92 o                         
  -4   0   9       4790.77       5114.37       213.23 o                         
  -3   0   9        180.59        166.62        40.62 o                         
  -2   0   9       1315.44       1140.10        94.85 o                         
  -1   0   9         35.92         26.14        29.49 o                         
   0   0   9       1575.65       1507.21        98.54 o                         
   1   0   9         84.41         75.56        54.55 o                         
   2   0   9       2278.42       2430.99       152.79 o                         
   3   0   9        770.95        880.90        98.25 o                         
   4   0   9      10095.63      11185.41       594.31 o                         
  -9   1   9       4767.28       4531.06       612.17 o                         
  -8   1   9         39.01        119.91        78.20 o                         
  -7   1   9       7345.41       7254.07       344.73 o                         
  -6   1   9        175.38        154.24        72.02 o                         
  -5   1   9       2571.27       2758.10       160.36 o                         
  -4   1   9       1235.00       1246.68       105.10 o                         
  -3   1   9       1388.28       1391.55       111.71 o                         
  -2   1   9       1695.25       1814.58       124.94 o                         
  -1   1   9        613.01        792.95       101.45 o                         
   0   1   9       2567.10       2982.00       141.70 o                         
   1   1   9       4611.28       4578.57       197.22 o                         
   2   1   9        683.32        840.24       102.92 o                         
   3   1   9       9461.59       9948.79       405.05 o                         
  -8   2   9       6266.05       6649.76       394.78 o                         
  -7   2   9       2469.79       2567.78       179.87 o                         
  -6   2   9        666.57        663.48        93.51 o                         
  -5   2   9        157.63        173.92        49.62 o                         
  -4   2   9       3490.12       3579.63       186.20 o                         
  -3   2   9         80.90         72.26        35.56 o                         
  -2   2   9        114.73         98.02        44.89 o                         
  -1   2   9        123.18        139.71        42.94 o                         
   0   2   9      10813.16      11655.31       423.86 o                         
   1   2   9         49.15        139.14        39.45 o                         
   2   2   9       6733.10       5925.37       431.79 o                         
   3   2   9        532.28        118.05       100.91 o                         
  -8   3   9        979.19       1240.67       504.10 o                         
  -7   3   9       2620.43       2829.16       348.85 o                         
  -6   3   9         43.85          6.93        46.60 o                         
  -5   3   9        196.43        210.66        52.92 o                         
  -4   3   9         84.06        117.91        42.55 o                         
  -3   3   9       2639.43       2621.91       201.78 o                         
  -2   3   9        595.95        679.30       104.81 o                         
  -1   3   9       5518.29       5415.30       284.44 o                         
   0   3   9        351.18        274.20        69.33 o                         
   1   3   9       9971.82      10304.44       473.84 o                         
   2   3   9        163.17        379.52       231.58 o                         
  -8   4   9        670.30        566.43       377.44 o                         
  -7   4   9          4.85       -104.60       146.96 o                         
  -6   4   9       2025.29       2083.45       203.96 o                         
  -5   4   9         41.46         -7.95        80.61 o                         
  -4   4   9        446.04        244.16        86.26 o                         
  -3   4   9        544.23        552.61       106.11 o                         
  -2   4   9      13871.14      14726.18       546.66 o                         
  -1   4   9        712.69        701.58       107.57 o                         
   0   4   9       4349.76       4701.90       297.44 o                         
   1   4   9         13.92         63.52        69.53 o                         
  -7   5   9        743.96        643.35       468.96 o                         
  -6   5   9        412.73        506.31       132.72 o                         
  -5   5   9       2012.94       1612.64       251.67 o                         
  -4   5   9         88.21        -45.90        67.68 o                         
  -3   5   9       8267.67       8248.92       559.11 o                         
  -2   5   9         24.38         28.29        77.95 o                         
  -4   6   9       7542.49       7956.58       943.43 o                         
  -1 -12  10        169.63        122.45       127.59 o                         
   0 -12  10       1854.99       2321.47       535.62 o                         
   1 -12  10       1541.42       1463.00       239.41 o                         
  -3 -11  10       4939.23       3249.01       693.82 o                         
  -2 -11  10       1023.03       1033.19       106.58 o                         
  -1 -11  10        680.04        877.26        88.41 o                         
   0 -11  10        586.83        552.31        67.45 o                         
   1 -11  10       3919.45       3972.15       336.68 o                         
   2 -11  10       1393.26       1305.56       267.83 o                         
  -4 -10  10       2206.67       2215.20       162.04 o                         
  -3 -10  10       1869.35       2022.45       123.88 o                         
  -2 -10  10       2430.86       2522.42       140.48 o                         
  -1 -10  10         61.83         28.17        32.21 o                         
   0 -10  10       2857.25       3014.76       158.56 o                         
   1 -10  10       1525.06       1453.85       117.99 o                         
   2 -10  10       4680.68       4995.10       220.98 o                         
   3 -10  10        186.61        357.84       131.50 o                         
  -6  -9  10         35.66         50.35        53.84 o                         
  -5  -9  10       4288.80       3995.11       271.37 o                         
  -4  -9  10       1392.60       1491.65       119.18 o                         
  -3  -9  10        915.31        904.25        76.25 o                         
  -2  -9  10        141.12         85.02        31.53 o                         
  -1  -9  10       6271.02       6167.79       205.69 o                         
   0  -9  10       5010.08       5266.32       187.67 o                         
   1  -9  10       2797.29       2657.41       132.76 o                         
   2  -9  10        157.47        133.16        34.30 o                         
   3  -9  10       5667.35       5725.25       243.64 o                         
   4  -9  10        152.87        151.62       108.91 o                         
  -7  -8  10         42.23         40.82        59.59 o                         
  -6  -8  10       2317.97       2259.88       151.67 o                         
  -5  -8  10       3060.05       2642.45       168.60 o                         
  -4  -8  10       2385.96       2369.88       133.69 o                         
  -3  -8  10        950.57       1002.78        76.11 o                         
  -2  -8  10       7251.13       7230.36       209.42 o                         
  -1  -8  10       1310.50       1295.15        85.19 o                         
   0  -8  10       2787.87       2940.14       136.62 o                         
   1  -8  10        177.75        243.42        38.40 o                         
   2  -8  10       7454.26       7366.11       220.33 o                         
   3  -8  10        349.15        325.97        55.95 o                         
   4  -8  10       5552.16       5751.80       414.54 o                         
  -7  -7  10       1501.04       1694.55       150.75 o                         
  -6  -7  10       1251.51       1200.23       101.52 o                         
  -5  -7  10       3345.01       3038.67       157.23 o                         
  -4  -7  10        671.49        683.89        65.01 o                         
  -3  -7  10       5296.94       5089.94       171.77 o                         
  -2  -7  10       3603.20       3507.62       133.53 o                         
  -1  -7  10       6537.58       6626.21       185.67 o                         
   0  -7  10        339.83        350.47        46.83 o                         
   1  -7  10       5727.40       5859.69       177.33 o                         
   2  -7  10         97.45        104.82        29.86 o                         
   3  -7  10       6015.61       6047.09       229.92 o                         
   4  -7  10        596.96        582.21       133.76 o                         
   5  -7  10          4.83         74.77        83.53 o                         
  -8  -6  10       2476.28       2710.75       424.50 o                         
  -7  -6  10        901.39        902.02       151.83 o                         
  -6  -6  10       2164.67       2004.47       118.39 o                         
  -5  -6  10       1915.68       1892.95       106.27 o                         
  -4  -6  10      10106.66       9517.11       225.94 o                         
  -3  -6  10       1640.30       1804.77        97.98 o                         
  -2  -6  10       1718.60       1787.43        88.75 o                         
  -1  -6  10        272.57        230.34        36.03 o                         
   0  -6  10      18112.52      18511.04       326.15 o                         
   1  -6  10         11.75         22.82        26.28 o                         
   2  -6  10       1685.18       1673.41        95.20 o                         
   3  -6  10        621.90        605.74        64.38 o                         
   4  -6  10        432.73        392.49        75.89 o                         
  -8  -5  10        858.96        878.70       229.41 o                         
  -7  -5  10       5352.35       5993.03       475.32 o                         
  -6  -5  10       4124.72       3984.81       261.80 o                         
  -5  -5  10       3946.64       3791.11       146.45 o                         
  -4  -5  10        139.67        149.36        40.14 o                         
  -3  -5  10       6971.01       7013.23       186.05 o                         
  -2  -5  10         17.88         11.64        20.33 o                         
  -1  -5  10       8807.45       9143.51       223.14 o                         
   0  -5  10        641.00        658.37        56.43 o                         
   1  -5  10       3864.19       3984.60       156.06 o                         
   2  -5  10         64.20        110.97        38.42 o                         
   3  -5  10        110.70         65.57        39.35 o                         
   4  -5  10          5.48         69.10        45.27 o                         
  -8  -4  10       3738.00       4074.34       350.66 o                         
  -7  -4  10       1195.85       1364.50       164.00 o                         
  -6  -4  10       5380.95       5550.85       283.69 o                         
  -5  -4  10       1074.62       1103.19       110.96 o                         
  -4  -4  10       4550.58       4443.44       138.84 o                         
  -3  -4  10       1232.86       1296.80        73.07 o                         
  -2  -4  10      13498.46      14119.68       247.32 o                         
  -1  -4  10          8.66         29.76        37.00 o                         
   0  -4  10        943.15        926.22        75.19 o                         
   1  -4  10       2524.86       2410.97       125.18 o                         
   2  -4  10        318.90        277.55        52.15 o                         
   3  -4  10       1405.24       1380.03       114.35 o                         
   4  -4  10       3695.88       3734.57       203.18 o                         
   5  -4  10        339.32        731.87       361.91 o                         
  -8  -3  10       3261.48       3606.58       300.09 o                         
  -7  -3  10       4065.26       4153.66       284.72 o                         
  -6  -3  10        187.47        196.01        65.51 o                         
  -5  -3  10       4009.51       3958.73       196.66 o                         
  -4  -3  10         15.74         28.61        38.17 o                         
  -3  -3  10      14264.76      14460.47       258.81 o                         
  -2  -3  10       1075.67       1161.47        70.45 o                         
  -1  -3  10         25.52         -6.66        27.54 o                         
   0  -3  10         29.31         96.30        31.67 o                         
   1  -3  10       1039.35        968.37        86.73 o                         
   2  -3  10         13.60         67.60        33.22 o                         
   3  -3  10       4601.64       5035.48       227.41 o                         
   4  -3  10         60.25         83.18       166.67 o                         
  -8  -2  10       1411.62       1544.29       202.51 o                         
  -7  -2  10          0.10        -58.74        58.74 o                         
  -6  -2  10       8138.89       8298.17       311.02 o                         
  -5  -2  10        194.65        199.00        46.48 o                         
  -4  -2  10       4976.15       5208.07       218.29 o                         
  -3  -2  10       1182.35       1194.01       108.44 o                         
  -2  -2  10       1094.29       1181.52        70.77 o                         
  -1  -2  10        148.97        154.24        34.08 o                         
   0  -2  10        315.84        200.52        37.28 o                         
   1  -2  10        974.26        996.39        83.17 o                         
   2  -2  10      10232.07      10748.15       312.10 o                         
   3  -2  10        505.03        515.55        73.53 o                         
   4  -2  10       2599.69       3076.21       673.82 o                         
  -9  -1  10       2587.83       1789.02       420.28 o                         
  -8  -1  10         23.60        -52.52        52.57 o                         
  -7  -1  10       3647.55       3639.06       235.91 o                         
  -6  -1  10        254.86        225.53        54.04 o                         
  -5  -1  10       8222.06       8776.44       350.63 o                         
  -4  -1  10        150.72        133.03        46.63 o                         
  -3  -1  10        485.54        392.74        61.20 o                         
  -2  -1  10        431.16        428.89        52.83 o                         
  -1  -1  10       4981.71       4920.57       169.94 o                         
   0  -1  10       1308.97       1372.73        93.98 o                         
   1  -1  10       5196.73       5449.80       213.06 o                         
   2  -1  10        392.09        326.45        66.76 o                         
   3  -1  10       7468.56       7805.10       339.31 o                         
   4  -1  10        199.16        430.65       291.58 o                         
  -8   0  10       5429.86       5234.72       392.59 o                         
  -7   0  10          2.33         -6.45        45.18 o                         
  -6   0  10       2578.14       2365.60       215.17 o                         
  -5   0  10       2482.77       2553.86       175.25 o                         
  -4   0  10        190.88        244.54        59.68 o                         
  -3   0  10        975.64       1022.44        96.45 o                         
  -2   0  10       3422.62       3346.97       176.51 o                         
  -1   0  10          2.67        -38.57        38.57 o                         
   0   0  10       9943.79      10033.82       285.66 o                         
   1   0  10         50.64         67.47        38.74 o                         
   2   0  10       4251.54       4205.73       219.00 o                         
   3   0  10         60.50         43.96        70.70 o                         
  -8   1  10        307.60        485.21       157.47 o                         
  -7   1  10       1297.40       1267.70       143.86 o                         
  -6   1  10         85.79         24.84        48.00 o                         
  -5   1  10        136.23         96.53        38.38 o                         
  -4   1  10          0.47        -39.26        39.26 o                         
  -3   1  10       4861.56       4811.48       221.66 o                         
  -2   1  10       1136.73       1086.99       118.59 o                         
  -1   1  10       8533.57       8499.05       358.30 o                         
   0   1  10        990.78        905.42       120.60 o                         
   1   1  10       5511.50       5500.17       334.84 o                         
   2   1  10       1318.81       1421.61       198.28 o                         
  -7   2  10        626.41        596.54       110.25 o                         
  -6   2  10         64.34        111.95        50.28 o                         
  -5   2  10        872.47        731.20        92.03 o                         
  -4   2  10       8450.49       8450.62       309.51 o                         
  -3   2  10          0.29        -38.81        40.30 o                         
  -2   2  10       5056.67       5358.93       286.19 o                         
  -1   2  10         25.78         46.50        52.02 o                         
   0   2  10       7753.86       8216.97       374.63 o                         
   1   2  10        387.48        213.08       149.81 o                         
  -7   3  10       1397.36        396.54       917.30 o                         
  -6   3  10        879.77        871.19       136.65 o                         
  -5   3  10       4013.96       4202.12       269.99 o                         
  -4   3  10         13.62        -37.02        49.73 o                         
  -3   3  10       8292.96       8489.12       393.75 o                         
  -2   3  10         15.36          4.30        57.68 o                         
  -1   3  10       2943.04       3172.17       253.22 o                         
   0   3  10        779.59        646.74       142.57 o                         
  -6   4  10       6350.93       6189.72       821.58 o                         
  -5   4  10         47.42        -52.83        85.23 o                         
  -4   4  10       3795.83       3497.70       351.44 o                         
  -3   4  10        164.17        191.41       120.79 o                         
  -2   4  10       5944.26       6017.06       802.43 o                         
  -1   4  10       1141.14       1377.51       350.12 o                         
  -3 -11  11       6506.39       5428.97       896.54 o                         
  -2 -11  11          0.32        -21.17       165.16 o                         
   0 -11  11        679.06        685.41       327.57 o                         
   1 -11  11       5139.39       5666.54       554.59 o                         
  -4 -10  11       3706.08       3454.50       378.54 o                         
  -3 -10  11         21.83         53.96        40.64 o                         
  -2 -10  11       2514.58       2555.22       139.93 o                         
  -1 -10  11       1225.70       1188.48        98.42 o                         
   0 -10  11       3417.15       3728.03       193.20 o                         
   1 -10  11        403.33        182.83        73.42 o                         
   2 -10  11       5276.44       5358.41       557.27 o                         
  -5  -9  11       3721.10       3797.25       217.08 o                         
  -4  -9  11        320.94        208.07        44.67 o                         
  -3  -9  11       1367.29       1349.96        96.97 o                         
  -2  -9  11        749.87        932.25        85.48 o                         
  -1  -9  11       7738.81       8043.48       243.02 o                         
   0  -9  11        913.90        912.01        81.90 o                         
   1  -9  11       3159.02       3150.64       152.61 o                         
   2  -9  11       2618.96       2666.60       211.29 o                         
   3  -9  11       1546.88       1729.43       456.59 o                         
  -6  -8  11       4485.94       4437.35       274.17 o                         
  -5  -8  11         45.91         21.94        41.01 o                         
  -4  -8  11       1448.62       1430.17        99.08 o                         
  -3  -8  11       3303.03       3512.98       150.70 o                         
  -2  -8  11       8349.00       8343.27       241.95 o                         
  -1  -8  11        125.92        140.49        37.56 o                         
   0  -8  11       3051.57       3086.83       145.90 o                         
   1  -8  11       1100.56       1153.99        85.75 o                         
   2  -8  11       2920.76       3111.12       153.86 o                         
   3  -8  11         65.79        303.58        96.42 o                         
  -6  -7  11        257.45        270.04        64.65 o                         
  -5  -7  11       4413.95       4108.97       170.32 o                         
  -4  -7  11       1631.02       1607.25       100.99 o                         
  -3  -7  11       5776.31       5668.16       188.16 o                         
  -2  -7  11         11.87         73.86        30.81 o                         
  -1  -7  11       3855.14       4077.58       164.06 o                         
   0  -7  11       3116.42       3462.65       142.02 o                         
   1  -7  11       1116.92       1147.89        83.36 o                         
   2  -7  11        322.33        328.04        52.92 o                         
   3  -7  11       2221.86       2231.27       261.37 o                         
  -7  -6  11        238.49        216.23       223.61 o                         
  -6  -6  11       1970.91       1902.97       183.03 o                         
  -5  -6  11       1548.44       1434.47        88.85 o                         
  -4  -6  11       9523.42       9568.02       244.09 o                         
  -3  -6  11        779.39        809.80        65.47 o                         
  -2  -6  11       1418.62       1405.38        92.64 o                         
  -1  -6  11       2137.75       2160.31       113.89 o                         
   0  -6  11       4432.05       4494.45       166.70 o                         
   1  -6  11        284.10        233.65        39.49 o                         
   2  -6  11        140.92        110.26        58.98 o                         
   3  -6  11          0.45        -36.00        58.22 o                         
  -8  -5  11        107.95        414.13       264.82 o                         
  -7  -5  11       4189.89       4650.02       324.48 o                         
  -6  -5  11       1993.08       2152.74       193.10 o                         
  -5  -5  11       4571.32       4531.43       240.36 o                         
  -4  -5  11       2752.92       2694.60       117.06 o                         
  -3  -5  11       2760.12       2828.24       121.27 o                         
  -2  -5  11        510.76        476.47        52.42 o                         
  -1  -5  11       1933.27       1969.33       102.49 o                         
   0  -5  11         75.62         79.24        29.23 o                         
   1  -5  11       1299.43       1368.76        96.01 o                         
   2  -5  11         61.88         46.01        37.41 o                         
   3  -5  11       2050.69       1990.77       148.60 o                         
   4  -5  11          4.60        164.64       108.85 o                         
  -8  -4  11       4016.99       4180.16       735.06 o                         
  -7  -4  11        174.15        198.59        84.57 o                         
  -6  -4  11       3790.91       4010.91       224.64 o                         
  -5  -4  11       1275.96       1377.25       129.03 o                         
  -4  -4  11       2068.14       2067.78       141.40 o                         
  -3  -4  11       1861.48       1858.96        90.79 o                         
  -2  -4  11       3000.43       3024.69       139.25 o                         
  -1  -4  11       1430.22       1409.34        96.51 o                         
   0  -4  11        745.54        608.63        65.40 o                         
   1  -4  11        196.02        191.36        52.71 o                         
   2  -4  11       4529.57       4375.52       207.16 o                         
   3  -4  11        628.72        478.76        95.32 o                         
  -8  -3  11        326.30        207.72       116.79 o                         
  -7  -3  11       3926.44       3912.83       258.20 o                         
  -6  -3  11       3638.49       3488.71       204.87 o                         
  -5  -3  11       1121.92       1012.89       165.29 o                         
  -4  -3  11         81.89         77.79        55.65 o                         
  -3  -3  11       3527.34       3688.40       205.91 o                         
  -2  -3  11          0.66         -3.47        26.28 o                         
  -1  -3  11        328.92        368.82        49.20 o                         
   0  -3  11        157.37        161.68        43.98 o                         
   1  -3  11      10171.37       9955.71       341.45 o                         
   2  -3  11         24.42         65.42        51.07 o                         
  -8  -2  11        907.28        694.98       189.00 o                         
  -7  -2  11       2048.51       1999.90       188.77 o                         
  -6  -2  11       3559.47       3657.20       255.11 o                         
  -5  -2  11         64.75         39.68        51.92 o                         
  -4  -2  11       1120.70       1153.64       118.26 o                         
  -3  -2  11        808.48        707.67        86.94 o                         
  -2  -2  11       2602.28       2382.94       207.43 o                         
  -1  -2  11          0.32         18.83        35.93 o                         
   0  -2  11       6873.83       7067.73       239.22 o                         
   1  -2  11        247.13        227.68        46.74 o                         
   2  -2  11       9864.27      10562.83       378.96 o                         
  -8  -1  11        783.47        732.20       328.62 o                         
  -7  -1  11       1060.63       1031.81       138.19 o                         
  -6  -1  11         51.99        126.49        57.20 o                         
  -5  -1  11       2923.97       2943.74       196.69 o                         
  -4  -1  11        154.85        143.18        45.15 o                         
  -3  -1  11        757.71        577.88        96.97 o                         
  -2  -1  11         12.90         76.64        77.93 o                         
  -1  -1  11      16586.96      16481.66       611.97 o                         
   0  -1  11        587.21        533.69       108.57 o                         
   1  -1  11       4162.39       4366.32       213.36 o                         
   2  -1  11        378.79        331.78        87.13 o                         
  -8   0  11       2327.49       1788.38       478.71 o                         
  -7   0  11        731.88        809.68       178.50 o                         
  -6   0  11       1124.95       1015.40       117.54 o                         
  -5   0  11          3.58         11.33        69.31 o                         
  -4   0  11       3088.19       2847.33       191.37 o                         
  -3   0  11        707.21        669.40        90.82 o                         
  -2   0  11      11558.71      11495.26       473.87 o                         
  -1   0  11         69.11        151.82        65.69 o                         
   0   0  11       4552.48       4890.91       316.42 o                         
   1   0  11        110.42        813.49       410.51 o                         
   2   0  11        195.01        638.73       306.22 o                         
  -7   1  11        670.45        508.78       130.82 o                         
  -6   1  11        416.24        426.45        74.76 o                         
  -5   1  11       4176.27       4145.94       241.51 o                         
  -4   1  11          0.51        -28.64        49.25 o                         
  -3   1  11      10821.00      10533.45       477.12 o                         
  -2   1  11        395.34        283.14        85.67 o                         
  -1   1  11       3450.51       3442.63       264.17 o                         
   0   1  11        726.10       1417.93       533.53 o                         
   1   1  11        198.87       -228.63       228.63 o                         
  -6   2  11       2292.95       2359.94       286.22 o                         
  -5   2  11        616.44        749.53       119.32 o                         
  -4   2  11      12720.25      12792.50       565.36 o                         
  -3   2  11        127.24        260.26       129.28 o                         
  -2   2  11        527.63        679.75       167.16 o                         
  -1   2  11         12.35         52.61        88.41 o                         
   0   2  11        920.00        949.02       365.37 o                         
  -5   3  11       4631.51       4134.52       684.06 o                         
  -3   3  11       1744.83       1633.24       233.74 o                         
  -2   3  11          1.82         62.65       138.04 o                         
  -3 -10  12         29.93          1.70       107.23 o                         
  -2 -10  12       1479.60       1110.40       207.92 o                         
  -1 -10  12          0.02         40.08       174.24 o                         
   0 -10  12       3364.42       2720.12       539.66 o                         
  -4  -9  12        224.33        134.42        45.86 o                         
  -3  -9  12       1289.77       1235.43       105.01 o                         
  -2  -9  12        453.12        435.16        61.87 o                         
  -1  -9  12       5297.19       5372.47       216.16 o                         
   0  -9  12         68.92        136.82        55.50 o                         
   1  -9  12        607.14        441.48        93.09 o                         
   2  -9  12        905.13        862.73       220.32 o                         
  -5  -8  12        114.82         43.54        45.04 o                         
  -4  -8  12       1317.10       1121.76        91.94 o                         
  -3  -8  12          0.11         53.26        36.18 o                         
  -2  -8  12       6708.60       6842.13       240.81 o                         
  -1  -8  12       1588.35       1681.70       115.29 o                         
   0  -8  12        427.92        448.26        57.13 o                         
   1  -8  12          4.29        -32.34        64.52 o                         
   2  -8  12        997.45        759.16       222.31 o                         
  -5  -7  12       3377.66       3063.86       288.05 o                         
  -4  -7  12        227.64        146.66        52.99 o                         
  -3  -7  12       2821.70       2832.46       143.32 o                         
  -2  -7  12        816.55        765.89        76.05 o                         
  -1  -7  12       1322.60       1394.43        93.25 o                         
   0  -7  12         70.49         23.16        34.46 o                         
   1  -7  12       1194.74       1261.99        95.31 o                         
   2  -7  12       1664.45       1385.46       270.89 o                         
  -7  -6  12         35.96        319.49       219.82 o                         
  -6  -6  12       1741.87       2002.43       202.18 o                         
  -5  -6  12        317.14        250.99        68.00 o                         
  -4  -6  12       6165.26       5694.19       383.29 o                         
  -3  -6  12        790.21        882.33        78.67 o                         
  -2  -6  12         21.30         46.56        35.43 o                         
  -1  -6  12         18.08        -16.73        30.81 o                         
   0  -6  12       4702.14       4853.80       189.35 o                         
   1  -6  12       1913.20       1884.59       120.13 o                         
   2  -6  12       2901.27       2569.90       311.48 o                         
  -7  -5  12       3813.58       3611.41       403.48 o                         
  -6  -5  12          6.78         13.48        98.98 o                         
  -5  -5  12       2012.21       2282.60       176.96 o                         
  -4  -5  12       2115.82       2176.57       154.56 o                         
  -3  -5  12       1027.06       1124.93       165.32 o                         
  -2  -5  12       1420.71       1367.11        96.49 o                         
  -1  -5  12       3291.41       3290.91       157.46 o                         
   0  -5  12        330.70        276.53        44.75 o                         
   1  -5  12       6704.37       7087.34       235.86 o                         
   2  -5  12          3.92        -47.33        73.02 o                         
  -7  -4  12        751.23        165.26       304.55 o                         
  -6  -4  12       1816.30       1493.09       172.47 o                         
  -5  -4  12        225.57        212.46        55.12 o                         
  -4  -4  12        907.06        882.59       111.49 o                         
  -3  -4  12        465.25        277.11        82.45 o                         
  -2  -4  12       5059.01       5125.15       315.79 o                         
  -1  -4  12       2306.24       2285.61       129.57 o                         
   0  -4  12       5306.15       5443.80       208.07 o                         
   1  -4  12       1179.60       1095.15       117.33 o                         
  -6  -3  12        540.12        610.94       105.81 o                         
  -5  -3  12        515.06        424.90        76.19 o                         
  -4  -3  12       2037.59       2231.62       170.70 o                         
  -3  -3  12       8469.00       8916.27       422.59 o                         
  -2  -3  12         77.00         -4.49        60.28 o                         
  -1  -3  12       4215.63       3956.73       278.10 o                         
   0  -3  12         27.20          7.94        37.00 o                         
   1  -3  12       6844.81       7219.94       333.54 o                         
  -6  -2  12       2945.00       2980.11       256.27 o                         
  -5  -2  12       2890.22       2937.35       201.29 o                         
  -4  -2  12       3787.05       3859.14       231.16 o                         
  -3  -2  12         25.22          3.61        54.39 o                         
  -2  -2  12       7475.24       7890.03       404.47 o                         
  -1  -2  12        339.78        404.85        90.44 o                         
   0  -2  12       3146.13       2920.44       564.67 o                         
   1  -2  12        200.41         69.13        85.81 o                         
  -6  -1  12        762.33        766.39       222.39 o                         
  -5  -1  12       7189.83       7313.94       367.85 o                         
  -4  -1  12        143.40        159.86        55.46 o                         
  -3  -1  12       3701.59       3551.85       270.63 o                         
  -2  -1  12        467.57        518.16       105.65 o                         
  -1  -1  12       6465.84       6978.57       735.30 o                         
  -5   0  12        568.46        621.75       129.87 o                         
  -4   0  12       4659.87       4388.96       404.97 o                         
  -3   0  12         32.07        208.10        76.04 o                         
  -5   1  12       4624.73       4273.52       478.85 o                         
  -4  -8  13       1545.65       1420.63       139.23 o                         
  -3  -8  13         17.34        -45.52        45.52 o                         
  -2  -8  13       3806.30       3523.21       226.74 o                         
  -1  -8  13        117.26        386.52       178.90 o                         
   0  -8  13        347.63        300.78       242.75 o                         
  -5  -7  13       3078.86       3080.72       417.29 o                         
  -4  -7  13          0.23         39.35        97.79 o                         
  -3  -7  13       2276.74       2002.92       165.17 o                         
  -2  -7  13        460.87        343.35        68.73 o                         
  -1  -7  13       2153.31       2192.13       167.75 o                         
   0  -7  13        214.83        197.68       183.22 o                         
  -5  -6  13         81.86         -2.16        62.58 o                         
  -3  -6  13        465.41        397.86       213.27 o                         
  -2  -6  13        781.11        626.13        85.65 o                         
  -1  -6  13        344.36        364.88        70.71 o                         
   0  -6  13       8957.34       9102.63       331.95 o                         
  -5  -5  13       1822.74       1577.10       283.67 o                         
  -3  -5  13       2572.04       2784.52       547.32 o                         
  -2  -5  13        909.35       1178.27       372.43 o                         
  -1  -5  13       7342.85       7215.21       300.70 o                         
   0  -5  13        145.00        148.82        79.81 o                         
  -5  -4  13        887.46        604.79       171.26 o                         
  -5  -3  13       2624.61       2479.49       360.96 o                         
                                                                                
