# Supplementary material for: Crystal structures of trans-di­bromido­bis­(4-picoline)gold(III) tetra­bromido­aurate(III) nitro­methane monosolvate, bis­(2-picolinium) tetra­bromido­aurate(III) bromide, and five salts of the type picolinium or lutidinium tetra­halogenidoaurate(III)
Source: Acta Crystallogr E Crystallogr Commun. 2025 Oct 24;81(Pt 11):1028–39. doi: 10.1107/S2056989025008801 (PMC12589831; doi:10.1107/S2056989025008801)
Supplement: Supplementary file 8 [file e-81-01028-7sup8.hkl]

data_7                                                                          
_shelx_title ' Madrid in P2(1)2(1)2(1)'                                         
_shelx_refln_list_code          4                                               
_shelx_F_calc_maximum      392.54                                               
_exptl_crystal_F_000      1112.00                                               
_reflns_d_resolution_high  0.7100                                               
                                                                                
loop_                                                                           
 _space_group_symop_operation_xyz                                               
 'x, y, z'                                                                      
 '-x+1/2, -y, z+1/2'                                                            
 '-x, y+1/2, -z+1/2'                                                            
 'x+1/2, -y+1/2, -z'                                                            
                                                                                
_cell_length_a     8.8797                                                       
_cell_length_b     9.4081                                                       
_cell_length_c    15.5202                                                       
_cell_angle_alpha  90.000                                                       
_cell_angle_beta   90.000                                                       
_cell_angle_gamma  90.000                                                       
                                                                                
_shelx_F_squared_multiplier     1.000                                           
                                                                                
loop_                                                                           
 _refln_index_h                                                                 
 _refln_index_k                                                                 
 _refln_index_l                                                                 
 _refln_F_squared_calc                                                          
 _refln_F_squared_meas                                                          
 _refln_F_squared_sigma                                                         
 _refln_observed_status                                                         
   2   0   0      84973.55      83733.84       727.29 o                         
   4   0   0       9093.75       9015.29       181.35 o                         
   6   0   0      13404.04      12938.33       253.68 o                         
   8   0   0      22202.01      22623.21       515.80 o                         
  10   0   0      41009.07      40395.16      1456.32 o                         
  12   0   0       2333.33       2240.45       535.59 o                         
   2   1   0       3449.24       3638.01        58.85 o                         
   3   1   0      53181.03      53081.07       417.98 o                         
   4   1   0      32402.71      31971.06       343.13 o                         
   5   1   0       2352.60       2388.31        86.62 o                         
   6   1   0      18470.31      17558.37       255.83 o                         
   7   1   0       6296.52       6066.72       148.60 o                         
   8   1   0       6675.20       6587.50       212.31 o                         
   9   1   0      40664.28      41510.89       874.10 o                         
  10   1   0       1235.22       1506.84       195.98 o                         
  11   1   0       5330.47       5642.13       377.54 o                         
  12   1   0       1944.49       1775.85       456.38 o                         
   0   2   0       9911.12       9882.30       187.18 o                         
   1   2   0        264.65        269.28        21.13 o                         
   2   2   0      12504.54      12252.93       136.68 o                         
   3   2   0      83506.09      83673.70       585.15 o                         
   4   2   0      38969.24      39066.85       439.02 o                         
   5   2   0      18888.99      18706.73       283.16 o                         
   6   2   0      10454.05      10568.78       227.05 o                         
   7   2   0      10618.84      10022.80       227.21 o                         
   8   2   0       4361.84       4478.91       180.57 o                         
   9   2   0       5593.47       5798.71       307.75 o                         
  10   2   0       2353.32       2400.65       250.92 o                         
  11   2   0       4263.06       4489.88       340.94 o                         
  12   2   0       3168.77       3830.57       442.54 o                         
   1   3   0         69.72        116.02        23.68 o                         
   2   3   0      24804.54      24155.00       244.96 o                         
   3   3   0      13474.11      13910.34       197.18 o                         
   4   3   0       2083.86       2085.65        83.67 o                         
   5   3   0       1319.70       1416.28        96.87 o                         
   6   3   0       9764.39       9881.89       240.40 o                         
   7   3   0         29.10         26.07        55.76 o                         
   8   3   0        303.76        325.45        84.36 o                         
   9   3   0         11.00        197.83       101.01 o                         
  10   3   0        235.98        301.83       115.72 o                         
  11   3   0        164.11        351.12       134.25 o                         
  12   3   0      20669.61      20419.13      1041.64 o                         
   0   4   0         53.01        282.61        67.17 o                         
   1   4   0        447.46        512.04        48.55 o                         
   2   4   0        135.32        230.21        36.35 o                         
   3   4   0      24722.87      23966.58       319.46 o                         
   4   4   0       9039.35       8937.70       195.77 o                         
   5   4   0       1203.92       1259.84        76.59 o                         
   6   4   0       4957.36       5040.08       195.21 o                         
   7   4   0       6189.43       6530.62       243.53 o                         
   8   4   0       1255.82       1344.02       121.96 o                         
   9   4   0        352.54        348.56        80.59 o                         
  10   4   0          4.91        159.39        95.95 o                         
  11   4   0       4176.67       4153.47       409.01 o                         
   1   5   0        699.78        589.67        58.06 o                         
   2   5   0        404.50        440.93        52.13 o                         
   3   5   0      22881.78      22204.05       371.37 o                         
   4   5   0       8417.96       8407.04       203.23 o                         
   5   5   0        565.97        629.95        83.69 o                         
   6   5   0      12081.47      11876.46       478.30 o                         
   7   5   0        682.75        720.28       105.33 o                         
   8   5   0       2923.03       2864.53       186.12 o                         
   9   5   0       2600.30       2583.38       194.16 o                         
  10   5   0        723.99        764.60       146.45 o                         
  11   5   0        271.38        367.59       159.66 o                         
   0   6   0      80206.62      81299.63      1457.49 o                         
   1   6   0        765.47        854.27        74.58 o                         
   2   6   0       2137.82       2177.16       113.11 o                         
   3   6   0       6928.56       6659.79       219.21 o                         
   4   6   0       7879.98       7653.26       270.13 o                         
   5   6   0      10617.21      10862.27       299.51 o                         
   6   6   0       2280.71       2048.21       145.82 o                         
   7   6   0         19.30        118.43        77.84 o                         
   8   6   0       1400.88       1535.63       157.47 o                         
   9   6   0       4694.61       4647.18       268.22 o                         
  10   6   0      11289.34      11480.66       537.48 o                         
  11   6   0       1750.05       1385.04       292.47 o                         
   1   7   0      74733.62      76701.25       912.28 o                         
   2   7   0       4119.81       4263.18       200.34 o                         
   3   7   0      10549.84      10060.81       293.42 o                         
   4   7   0        439.51        305.95        68.19 o                         
   5   7   0       1261.17       1254.72       128.49 o                         
   6   7   0         69.62         -5.20        79.34 o                         
   7   7   0       1186.50       1024.05       110.92 o                         
   8   7   0         11.32        175.51        95.75 o                         
   9   7   0      30104.19      28757.54       786.88 o                         
  10   7   0       1586.75       1351.66       193.98 o                         
   0   8   0      85731.30      87675.97      2134.46 o                         
   1   8   0       5364.66       5554.19       231.13 o                         
   2   8   0      21203.66      21724.10       666.41 o                         
   3   8   0       3336.89       3480.46       181.11 o                         
   4   8   0       7362.14       7756.81       289.57 o                         
   5   8   0       3454.08       3542.90       203.62 o                         
   6   8   0      11788.73      11400.51       458.88 o                         
   7   8   0       2095.06       1960.17       190.25 o                         
   8   8   0      13981.71      13411.89       509.22 o                         
   9   8   0       1026.21        724.29       176.17 o                         
   1   9   0      18456.45      19576.92       508.14 o                         
   2   9   0      13457.31      14267.87       445.04 o                         
   3   9   0      19582.42      20450.19       642.83 o                         
   4   9   0      10174.49      10529.38       396.60 o                         
   5   9   0         24.20        218.28       100.90 o                         
   6   9   0      10363.34      10253.41       473.14 o                         
   7   9   0       7464.18       7104.54       400.28 o                         
   8   9   0         45.34        218.57       209.48 o                         
   9   9   0       5103.68       5075.29       747.67 o                         
   0  10   0       2455.27       2683.46       289.47 o                         
   1  10   0       1356.00       1520.96       180.39 o                         
   2  10   0       6345.70       7079.67       418.01 o                         
   3  10   0      28129.79      30991.81      1005.65 o                         
   4  10   0        838.54        653.41       160.81 o                         
   5  10   0       1528.68       1855.80       279.81 o                         
   6  10   0          4.19       -142.05       142.05 o                         
   7  10   0       7082.94       6914.18       550.65 o                         
   8  10   0        417.37        603.61       238.88 o                         
   1  11   0          2.69       -108.30       112.12 o                         
   2  11   0       4905.34       5482.48       384.78 o                         
   3  11   0       1390.73       1619.18       235.10 o                         
   4  11   0       3683.69       3969.55       445.87 o                         
   5  11   0        721.53        684.38       181.41 o                         
   6  11   0       7250.59       6982.77       721.95 o                         
   0  12   0       3636.03       3771.07       434.48 o                         
   1  12   0        627.49        393.29       168.12 o                         
   2  12   0         35.83       -116.17       146.06 o                         
   3  12   0       2587.06       2715.70       308.64 o                         
   4  12   0       2053.89       2474.65       516.90 o                         
   5  12   0       4552.03       3644.39       845.31 o                         
   1  13   0       4175.71       3258.74       599.51 o                         
   2  13   0         79.81        -79.21       343.45 o                         
   1   0   1      11508.74      11877.21       144.40 o                         
   2   0   1      11888.15      11754.76       112.62 o                         
   3   0   1      14918.06      14862.15       142.12 o                         
   4   0   1     154091.52     148209.70      1072.45 o                         
   5   0   1      54867.96      53386.77       486.39 o                         
   6   0   1      56880.90      55354.59       471.57 o                         
   7   0   1         88.64         91.89        37.89 o                         
   8   0   1       6358.57       6301.44       210.15 o                         
   9   0   1        562.86        696.18       139.91 o                         
  10   0   1       1821.50       2123.04       225.51 o                         
  11   0   1       5448.07       5575.97       379.91 o                         
  12   0   1        227.93        245.05       384.30 o                         
 -12   1   1        894.68       1219.09       258.15 o                         
 -11   1   1       3598.80       3837.54       312.22 o                         
 -10   1   1      10804.60      11241.71       509.64 o                         
  -9   1   1       5601.36       5616.81       294.50 o                         
  -8   1   1       4286.99       4302.07       192.39 o                         
  -7   1   1      19071.58      19007.92       294.00 o                         
  -6   1   1       1496.11       1605.91        70.25 o                         
  -5   1   1      91435.16      87551.28       795.29 o                         
  -4   1   1      26111.01      25411.09       281.18 o                         
  -3   1   1      28010.56      28114.28       243.48 o                         
  -2   1   1       6914.52       6987.02        94.49 o                         
  -1   1   1      32912.48      33832.61       220.13 o                         
   0   1   1      18350.79      18764.88       238.73 o                         
   1   1   1      35750.81      36563.66       235.79 o                         
   2   1   1       7737.53       7918.56        92.03 o                         
   3   1   1      28124.49      27871.07       261.18 o                         
   4   1   1      23748.66      23086.28       273.10 o                         
   5   1   1      91939.32      88363.37       817.35 o                         
   6   1   1       2041.04       2174.82        89.38 o                         
   7   1   1      20702.80      20498.33       313.51 o                         
   8   1   1       4197.12       4150.92       186.07 o                         
   9   1   1       5359.87       5707.40       289.88 o                         
  10   1   1      10567.88      11030.31       504.58 o                         
  11   1   1       3216.58       3762.87       368.29 o                         
  12   1   1        814.65        916.44       269.39 o                         
 -12   2   1       2274.02       2472.03       367.70 o                         
 -11   2   1       5228.93       5372.67       371.03 o                         
 -10   2   1       3070.05       3517.88       291.60 o                         
  -9   2   1       5548.65       5869.82       310.34 o                         
  -8   2   1      27779.49      28380.45       532.84 o                         
  -7   2   1      13828.28      13943.95       275.28 o                         
  -6   2   1       5954.96       5701.72       152.15 o                         
  -5   2   1        866.68        914.44        57.34 o                         
  -4   2   1      17525.45      17397.31       242.54 o                         
  -3   2   1       1112.87       1182.80        38.06 o                         
  -2   2   1     123751.91     124843.99       710.67 o                         
  -1   2   1      42295.15      42273.73       348.08 o                         
   0   2   1      26694.14      26308.97       285.08 o                         
   1   2   1      39815.27      39526.31       302.24 o                         
   2   2   1     120873.48     121888.05       834.41 o                         
   3   2   1       1570.24       1557.86        51.89 o                         
   4   2   1      17429.06      17279.68       281.84 o                         
   5   2   1        425.42        434.82        56.34 o                         
   6   2   1       6610.09       6468.35       203.52 o                         
   7   2   1      12530.00      12861.01       286.59 o                         
   8   2   1      26939.64      26626.98       530.31 o                         
   9   2   1       6089.59       6234.72       302.08 o                         
  10   2   1       2893.34       3041.44       321.49 o                         
  11   2   1       5589.93       5390.21       373.96 o                         
  12   2   1       2228.93       3028.37       441.24 o                         
 -12   3   1       1567.86       1998.50       419.04 o                         
 -11   3   1       3630.01       4424.30       431.78 o                         
 -10   3   1       1698.46       1936.93       220.58 o                         
  -9   3   1       2015.44       2375.01       185.72 o                         
  -8   3   1      23454.18      23227.92       483.62 o                         
  -7   3   1       9351.54       9335.72       277.28 o                         
  -6   3   1      11185.11      10804.75       255.13 o                         
  -5   3   1       3684.63       3777.90       134.21 o                         
  -4   3   1       3527.21       3528.25       100.50 o                         
  -3   3   1       4956.50       4967.54       101.12 o                         
  -2   3   1      34236.40      33786.29       319.55 o                         
  -1   3   1      19875.12      20386.50       230.39 o                         
   0   3   1       4988.59       5615.66       117.33 o                         
   1   3   1      20160.38      19955.36       215.92 o                         
   2   3   1      34500.88      34133.81       313.76 o                         
   3   3   1       4981.18       4776.97        99.05 o                         
   4   3   1       4031.60       4029.95       133.36 o                         
   5   3   1       3064.48       3068.62       132.30 o                         
   6   3   1      10819.74      10479.96       297.90 o                         
   7   3   1       8514.77       8758.34       269.17 o                         
   8   3   1      24450.64      25125.16       508.39 o                         
   9   3   1       1444.10       1398.36       147.27 o                         
  10   3   1       1948.68       1844.66       215.69 o                         
  11   3   1       3615.14       3681.06       317.12 o                         
  12   3   1       1687.56       1413.01       311.41 o                         
 -11   4   1       4398.87       4375.70       331.14 o                         
 -10   4   1        860.31        828.09       123.45 o                         
  -9   4   1       3794.37       3976.42       258.31 o                         
  -8   4   1       4205.44       3877.72       195.17 o                         
  -7   4   1      28310.85      27659.96       533.04 o                         
  -6   4   1       2309.30       2373.42       123.35 o                         
  -5   4   1       2247.31       2201.33        90.57 o                         
  -4   4   1         99.85        137.36        30.77 o                         
  -3   4   1       2810.23       2799.97       100.04 o                         
  -2   4   1      18589.41      19041.30       373.47 o                         
  -1   4   1       6308.85       6197.60       161.61 o                         
   0   4   1        457.37        536.91        57.68 o                         
   1   4   1       7843.44       7804.14       170.97 o                         
   2   4   1      16855.80      16626.06       233.32 o                         
   3   4   1       3370.42       3320.91        98.93 o                         
   4   4   1         64.34        129.50        39.80 o                         
   5   4   1       1911.34       1748.31        95.57 o                         
   6   4   1       2269.01       2334.18       136.29 o                         
   7   4   1      28316.79      28847.87       609.98 o                         
   8   4   1       4935.44       5056.77       235.48 o                         
   9   4   1       3080.41       3093.35       208.56 o                         
  10   4   1        755.36        531.91       141.30 o                         
  11   4   1       4488.23       4949.09       400.41 o                         
 -11   5   1       4342.55       4468.13       367.12 o                         
 -10   5   1       6250.32       6451.12       346.00 o                         
  -9   5   1       3066.98       3095.01       211.53 o                         
  -8   5   1      10418.36      10379.94       347.71 o                         
  -7   5   1       4218.78       4312.90       225.21 o                         
  -6   5   1        248.19        322.73        75.22 o                         
  -5   5   1       6515.88       6329.25       183.92 o                         
  -4   5   1       5990.29       6036.05       169.76 o                         
  -3   5   1       3400.04       3461.30       147.76 o                         
  -2   5   1       6185.70       6139.48       185.66 o                         
  -1   5   1      26585.44      27495.85       390.56 o                         
   0   5   1       8750.21       8769.59       232.07 o                         
   1   5   1      25959.79      26233.19       411.06 o                         
   2   5   1       5965.71       5912.48       165.02 o                         
   3   5   1       3568.11       3632.07       133.35 o                         
   4   5   1       7256.53       6949.80       182.58 o                         
   5   5   1       7335.01       7442.41       225.59 o                         
   6   5   1        577.79        549.48        88.45 o                         
   7   5   1       4264.96       4685.38       244.75 o                         
   8   5   1       9626.20       9398.20       366.21 o                         
   9   5   1       3417.45       3557.47       232.03 o                         
  10   5   1       6519.02       6468.33       383.47 o                         
  11   5   1       4309.46       3883.56       354.77 o                         
 -11   6   1       1642.85       1729.87       378.22 o                         
 -10   6   1       2448.32       2395.02       215.21 o                         
  -9   6   1       3742.49       3991.01       251.11 o                         
  -8   6   1       6254.20       6543.39       307.92 o                         
  -7   6   1        924.61       1046.82       124.69 o                         
  -6   6   1      15369.21      15375.39       415.87 o                         
  -5   6   1       4179.47       3920.18       146.84 o                         
  -4   6   1      34985.98      33389.80       554.69 o                         
  -3   6   1       5246.41       5284.35       206.28 o                         
  -2   6   1       9090.70       8821.05       247.98 o                         
  -1   6   1       8454.87       8844.35       226.98 o                         
   0   6   1      11463.86      11338.55       260.38 o                         
   1   6   1       8846.96       8859.36       255.78 o                         
   2   6   1      10214.71      10689.15       247.48 o                         
   3   6   1       5745.40       5798.30       193.99 o                         
   4   6   1      34217.67      33781.23       611.59 o                         
   5   6   1       5254.38       5334.96       227.91 o                         
   6   6   1      14902.59      14784.28       472.88 o                         
   7   6   1       1380.19       1534.71       172.85 o                         
   8   6   1       6346.63       6350.55       366.06 o                         
   9   6   1       3516.18       3527.82       247.81 o                         
  10   6   1       2277.03       2144.62       271.19 o                         
  11   6   1       1565.59       1291.63       258.74 o                         
 -10   7   1       1878.44       1705.13       190.94 o                         
  -9   7   1        946.70        558.11       130.37 o                         
  -8   7   1        574.72        426.94        96.37 o                         
  -7   7   1       5471.56       5715.56       272.31 o                         
  -6   7   1       2467.69       2587.59       187.70 o                         
  -5   7   1      64835.23      63984.09      1812.99 o                         
  -4   7   1      11435.73      11072.67       307.29 o                         
  -3   7   1      13038.77      12994.44       380.43 o                         
  -2   7   1       1957.60       1994.14       122.23 o                         
  -1   7   1       8362.01       8544.00       257.44 o                         
   0   7   1        377.76        319.49        56.82 o                         
   1   7   1       8731.46       8863.95       270.97 o                         
   2   7   1       2282.39       2331.86       124.20 o                         
   3   7   1      15203.70      14856.56       360.79 o                         
   4   7   1      11123.14      10695.41       341.07 o                         
   5   7   1      64596.57      61806.11      1441.48 o                         
   6   7   1       2813.59       2749.55       173.90 o                         
   7   7   1       5153.21       5214.79       257.79 o                         
   8   7   1        626.32        395.12       123.76 o                         
   9   7   1       1014.21        807.65       127.83 o                         
  10   7   1       1933.88       1626.49       203.40 o                         
  -9   8   1       1389.55       1818.55       231.60 o                         
  -8   8   1       6553.47       6758.03       393.28 o                         
  -7   8   1        195.81        210.53       113.70 o                         
  -6   8   1      10774.86      11196.90       444.34 o                         
  -5   8   1       8960.58       8567.08       349.83 o                         
  -4   8   1      31797.34      31663.42       947.87 o                         
  -3   8   1       4702.98       4699.28       220.34 o                         
  -2   8   1      15000.70      15437.42       576.45 o                         
  -1   8   1      12194.74      12362.87       361.68 o                         
   0   8   1        173.52          6.07        67.13 o                         
   1   8   1      12237.35      12774.91       360.86 o                         
   2   8   1      14896.87      14905.66       389.77 o                         
   3   8   1       3772.44       3873.10       197.03 o                         
   4   8   1      33087.73      32529.88       759.30 o                         
   5   8   1       9210.12       8579.32       382.75 o                         
   6   8   1      10236.86       9910.53       388.19 o                         
   7   8   1        164.16         95.37        85.44 o                         
   8   8   1       6053.17       5977.40       391.19 o                         
   9   8   1       1269.63       1320.61       197.10 o                         
  -9   9   1       2365.97       2867.31       384.13 o                         
  -8   9   1       6534.11       6472.17       410.30 o                         
  -7   9   1      11208.37       9934.88       523.85 o                         
  -6   9   1        824.78       1002.10       136.65 o                         
  -5   9   1       6600.98       6123.17       390.88 o                         
  -4   9   1       2615.54       2657.56       227.19 o                         
  -3   9   1      12013.79      12339.55       418.03 o                         
  -2   9   1      12951.67      13444.09       400.80 o                         
  -1   9   1      15983.52      17002.65       647.36 o                         
   0   9   1       2635.21       2664.94       199.65 o                         
   1   9   1      15895.28      16170.32       467.24 o                         
   2   9   1      13877.67      14437.20       444.86 o                         
   3   9   1      11156.31      10991.30       389.92 o                         
   4   9   1       2328.28       2388.53       192.32 o                         
   5   9   1       6316.60       5908.26       303.67 o                         
   6   9   1        857.70        541.93       129.49 o                         
   7   9   1      11159.19      10678.59       566.41 o                         
   8   9   1       6786.30       6960.49       555.79 o                         
   9   9   1       2024.37       2165.98       401.52 o                         
  -8  10   1       5185.74       4856.15       754.22 o                         
  -7  10   1      13005.21      12442.10       788.77 o                         
  -6  10   1       3084.90       2442.04       337.94 o                         
  -5  10   1        174.03         64.58       156.13 o                         
  -4  10   1       2530.05       2424.86       247.99 o                         
  -3  10   1       4477.63       4810.60       391.21 o                         
  -2  10   1      10601.92      11394.49       536.68 o                         
  -1  10   1       4506.23       4924.67       358.49 o                         
   0  10   1       1252.27       1510.33       175.96 o                         
   1  10   1       4145.48       4442.06       308.33 o                         
   2  10   1      10787.90      10920.85       470.88 o                         
   3  10   1       4486.46       4896.71       460.08 o                         
   4  10   1       2653.28       2728.59       260.96 o                         
   5  10   1        107.27        -88.87       143.33 o                         
   6  10   1       3093.59       2749.93       306.39 o                         
   7  10   1      13124.78      12937.72       671.89 o                         
   8  10   1       5189.96       4112.30       632.65 o                         
  -6  11   1       1950.34       1580.48       373.97 o                         
  -5  11   1        269.37         88.46       182.47 o                         
  -4  11   1       1470.95        959.24       194.32 o                         
  -3  11   1        557.08        555.53       144.36 o                         
  -2  11   1       7218.88       7492.87       450.22 o                         
  -1  11   1       5400.20       5554.93       394.93 o                         
   0  11   1       2424.35       2749.03       270.23 o                         
   1  11   1       4906.93       5413.02       364.75 o                         
   2  11   1       7585.90       8276.61       516.76 o                         
   3  11   1        587.12        615.89       164.18 o                         
   4  11   1       1635.56       1405.22       226.96 o                         
   5  11   1        271.34        265.00       143.42 o                         
   6  11   1       1704.16       1833.96       462.88 o                         
  -5  12   1       1845.54       1971.07       619.08 o                         
  -4  12   1       1281.34        645.09       493.38 o                         
  -3  12   1         49.61        198.86       160.68 o                         
  -2  12   1       2099.52       2220.12       286.86 o                         
  -1  12   1       5414.98       5563.70       433.26 o                         
   0  12   1       1790.55       1787.65       222.50 o                         
   1  12   1       5870.02       6149.16       400.62 o                         
   2  12   1       2171.79       2348.20       264.73 o                         
   3  12   1        116.77       -110.05       142.97 o                         
   4  12   1       1271.10       1739.33       428.75 o                         
   5  12   1       1831.07       1689.51       585.82 o                         
  -2  13   1         45.42         13.49       230.99 o                         
  -1  13   1       1499.41        666.23       344.87 o                         
   0  13   1       1398.70       1252.91       418.08 o                         
   1  13   1       1285.45       2315.31       747.57 o                         
   2  13   1        113.92       -127.18       332.91 o                         
   0   0   2      43967.77      45858.70       682.02 o                         
   1   0   2      58190.98      59054.34       402.81 o                         
   2   0   2       4548.04       4742.13        58.87 o                         
   3   0   2       3277.34       3384.84        59.11 o                         
   4   0   2        252.58        302.96        31.30 o                         
   5   0   2      18701.47      18418.67       206.09 o                         
   6   0   2       2375.22       2407.28        72.41 o                         
   7   0   2       4168.91       4098.92        85.92 o                         
   8   0   2        541.21        562.98        65.50 o                         
   9   0   2      28272.07      29368.34       801.97 o                         
  10   0   2      11126.20      11050.35       502.56 o                         
  11   0   2        652.06        758.87       150.64 o                         
  12   0   2       1603.90       1773.50       336.97 o                         
 -12   1   2        452.88        237.68       202.13 o                         
 -11   1   2       3262.74       3511.94       329.13 o                         
 -10   1   2       9105.57       8715.49       444.22 o                         
  -9   1   2       7612.84       7645.58       349.83 o                         
  -8   1   2      10664.35      10765.19       325.51 o                         
  -7   1   2       6585.49       6425.94       168.10 o                         
  -6   1   2      19930.62      19690.36       269.59 o                         
  -5   1   2      11615.57      11636.59       174.93 o                         
  -4   1   2       5077.77       5208.92       102.38 o                         
  -3   1   2      41285.22      41722.98       329.76 o                         
  -2   1   2      20540.12      21513.54       182.50 o                         
  -1   1   2      42883.71      43406.39       306.13 o                         
   0   1   2      63993.58      65669.81       474.60 o                         
   1   1   2      43426.24      43484.48       300.70 o                         
   2   1   2      25575.64      26869.93       200.93 o                         
   3   1   2      41085.54      41788.49       307.25 o                         
   4   1   2       5281.59       5456.47        88.36 o                         
   5   1   2      10666.44      10320.19       155.12 o                         
   6   1   2      20073.77      20245.23       318.55 o                         
   7   1   2       5892.41       5985.36       156.91 o                         
   8   1   2       9495.29       9190.81       286.18 o                         
   9   1   2       8508.15       8469.81       389.77 o                         
  10   1   2       9366.89      10020.27       479.18 o                         
  11   1   2       3042.02       3317.43       295.71 o                         
  12   1   2        613.34       1058.42       278.17 o                         
 -12   2   2       5888.11       5625.92       530.02 o                         
 -11   2   2        336.03        535.43       150.87 o                         
 -10   2   2       1130.23       1390.39       183.64 o                         
  -9   2   2       4865.06       4798.88       282.18 o                         
  -8   2   2       9723.05       9939.78       294.40 o                         
  -7   2   2       2376.29       2456.26       114.12 o                         
  -6   2   2      48338.42      47562.73       530.44 o                         
  -5   2   2       4593.35       4687.51       125.25 o                         
  -4   2   2      46584.93      46342.82       427.43 o                         
  -3   2   2       5963.30       6197.71        99.25 o                         
  -2   2   2      72598.11      73904.74       470.41 o                         
  -1   2   2       4621.70       4730.49        87.17 o                         
   0   2   2      39871.00      40548.98       360.59 o                         
   1   2   2       6461.38       6878.79        95.38 o                         
   2   2   2      69417.65      69699.99       459.39 o                         
   3   2   2       7956.01       8387.27       120.16 o                         
   4   2   2      44643.55      43754.71       420.64 o                         
   5   2   2       3627.65       3606.34       121.49 o                         
   6   2   2      48533.83      47389.54       582.07 o                         
   7   2   2       1728.99       1853.70        91.45 o                         
   8   2   2      10038.38      10027.35       318.95 o                         
   9   2   2       4552.34       4684.25       252.34 o                         
  10   2   2        770.96        779.32       141.03 o                         
  11   2   2        279.58        243.52       145.57 o                         
  12   2   2       5877.50       6226.94       628.65 o                         
 -12   3   2       7284.88       6403.00      1197.38 o                         
 -11   3   2       1476.33       2058.20       230.46 o                         
 -10   3   2       2128.31       2277.35       235.68 o                         
  -9   3   2       1772.41       1938.69       174.83 o                         
  -8   3   2        781.80        776.48        95.85 o                         
  -7   3   2      36234.81      35939.22       616.77 o                         
  -6   3   2       2195.23       2203.87       109.30 o                         
  -5   3   2       8668.02       8486.14       164.04 o                         
  -4   3   2       3993.15       3993.13        93.68 o                         
  -3   3   2      71721.96      70440.20       549.68 o                         
  -2   3   2      34674.06      34298.76       328.28 o                         
  -1   3   2      13452.70      13560.41       181.55 o                         
   0   3   2       1081.00       1192.64        60.08 o                         
   1   3   2      11679.88      11677.37       159.39 o                         
   2   3   2      34328.90      34855.54       365.29 o                         
   3   3   2      71950.40      71056.27       632.78 o                         
   4   3   2       4464.17       4407.09       119.27 o                         
   5   3   2       9290.62       8802.03       193.56 o                         
   6   3   2       1919.71       2050.41       130.77 o                         
   7   3   2      36098.10      35460.43       593.28 o                         
   8   3   2       1115.83       1074.49       163.53 o                         
   9   3   2       1742.34       1788.76       162.93 o                         
  10   3   2       1903.73       2122.03       218.62 o                         
  11   3   2       1438.15       1524.46       229.40 o                         
  12   3   2       7230.19       6995.76       670.59 o                         
 -11   4   2       7996.59       8488.93       459.13 o                         
 -10   4   2       2001.80       2215.57       196.82 o                         
  -9   4   2       1367.96       1364.32       149.64 o                         
  -8   4   2       1830.57       1677.22       127.32 o                         
  -7   4   2       2964.92       2651.43       150.10 o                         
  -6   4   2      28708.56      27707.96       419.35 o                         
  -5   4   2       5213.44       5123.60       145.11 o                         
  -4   4   2      20084.13      19600.25       300.00 o                         
  -3   4   2      42667.78      42707.29       486.79 o                         
  -2   4   2      26395.80      26421.50       386.53 o                         
  -1   4   2      14412.55      14480.88       254.07 o                         
   0   4   2       4855.91       4851.18       152.78 o                         
   1   4   2      14891.60      14614.33       221.47 o                         
   2   4   2      26143.85      25863.88       295.26 o                         
   3   4   2      39875.20      40206.42       414.17 o                         
   4   4   2      21555.80      21159.14       272.80 o                         
   5   4   2       4925.81       5047.58       153.46 o                         
   6   4   2      27975.78      26872.66       427.12 o                         
   7   4   2       2780.47       2849.02       178.71 o                         
   8   4   2       1890.58       1669.11       155.61 o                         
   9   4   2       1491.72       1444.05       142.91 o                         
  10   4   2       1919.86       1465.15       181.17 o                         
  11   4   2       8205.74       8874.24       508.60 o                         
 -11   5   2        384.35        337.63       149.44 o                         
 -10   5   2       3276.29       3581.85       263.75 o                         
  -9   5   2       2480.94       2468.64       186.61 o                         
  -8   5   2       1290.95       1224.13       113.82 o                         
  -7   5   2      22719.17      22330.06       502.72 o                         
  -6   5   2      10756.27      11139.77       331.60 o                         
  -5   5   2      16774.18      16419.57       365.63 o                         
  -4   5   2      13619.49      13273.09       282.59 o                         
  -3   5   2      41630.25      40224.82       570.74 o                         
  -2   5   2        278.26        275.57        49.20 o                         
  -1   5   2      13571.93      13614.99       352.14 o                         
   0   5   2      11266.92      11700.15       281.90 o                         
   1   5   2      14887.24      15065.21       261.03 o                         
   2   5   2        771.09        857.90        61.75 o                         
   3   5   2      41628.06      41113.62       465.77 o                         
   4   5   2      12716.73      12557.92       300.17 o                         
   5   5   2      16248.84      16201.29       382.73 o                         
   6   5   2      11906.54      11698.87       381.04 o                         
   7   5   2      22430.89      21995.37       573.37 o                         
   8   5   2       1893.60       2084.26       184.12 o                         
   9   5   2       2689.67       2984.84       212.12 o                         
  10   5   2       3672.94       3668.93       285.71 o                         
  11   5   2        460.14        431.59       194.82 o                         
 -11   6   2        646.66          8.83       195.60 o                         
 -10   6   2       7696.19       7984.54       408.57 o                         
  -9   6   2      11233.73      11036.99       436.58 o                         
  -8   6   2       5930.08       5768.82       272.40 o                         
  -7   6   2        291.35        320.36        98.84 o                         
  -6   6   2      12717.30      12466.60       354.24 o                         
  -5   6   2       6964.42       6962.14       217.55 o                         
  -4   6   2      11888.43      11572.11       314.06 o                         
  -3   6   2       2630.82       2647.09       131.55 o                         
  -2   6   2      18488.92      19305.88       365.94 o                         
  -1   6   2       9394.90       9674.80       239.14 o                         
   0   6   2      58139.71      59853.08      1323.35 o                         
   1   6   2       7427.89       7714.35       186.36 o                         
   2   6   2      18531.13      19243.74       323.42 o                         
   3   6   2       2024.63       2002.12       105.51 o                         
   4   6   2      11360.81      11101.23       269.55 o                         
   5   6   2       7532.04       7572.67       301.95 o                         
   6   6   2      13015.75      12444.88       368.96 o                         
   7   6   2        610.02        852.86       136.93 o                         
   8   6   2       5716.14       5687.57       300.57 o                         
   9   6   2      11842.21      11942.84       536.33 o                         
  10   6   2       7510.16       7769.95       413.34 o                         
  11   6   2        540.14         24.40       161.40 o                         
 -10   7   2       7808.87       8358.57       510.83 o                         
  -9   7   2       7303.29       6663.58       349.54 o                         
  -8   7   2       4572.06       4479.75       268.36 o                         
  -7   7   2        201.69        230.48        87.10 o                         
  -6   7   2       8475.84       8798.99       347.65 o                         
  -5   7   2       2659.11       2768.39       185.48 o                         
  -4   7   2       4725.69       4774.88       209.27 o                         
  -3   7   2       2039.53       2173.97       140.39 o                         
  -2   7   2       1100.66       1167.68        93.96 o                         
  -1   7   2      25200.48      25461.04       604.67 o                         
   0   7   2      44680.73      46306.88      1008.55 o                         
   1   7   2      24551.62      24642.58       460.48 o                         
   2   7   2        513.40        443.23        54.79 o                         
   3   7   2       1872.99       1732.17       125.12 o                         
   4   7   2       4811.08       4722.87       206.84 o                         
   5   7   2       2923.35       2863.70       182.90 o                         
   6   7   2       9275.25       9238.75       343.76 o                         
   7   7   2        487.63        614.37       115.10 o                         
   8   7   2       4465.70       4382.38       273.03 o                         
   9   7   2       7790.74       7386.53       488.42 o                         
  10   7   2       7615.64       8231.23       435.00 o                         
  -9   8   2      10314.02      10173.61       535.19 o                         
  -8   8   2       2084.11       1923.12       201.85 o                         
  -7   8   2       5219.21       5182.15       313.12 o                         
  -6   8   2       3083.80       2869.04       242.70 o                         
  -5   8   2      10182.54       9970.86       400.98 o                         
  -4   8   2       4888.80       4946.78       214.00 o                         
  -3   8   2       3110.35       3251.14       183.90 o                         
  -2   8   2       7116.95       7491.27       284.51 o                         
  -1   8   2       8664.98       9186.40       304.18 o                         
   0   8   2       7136.93       7610.61       256.15 o                         
   1   8   2       9825.84      10051.21       335.17 o                         
   2   8   2       6205.63       6097.10       259.68 o                         
   3   8   2       2774.03       2818.28       174.39 o                         
   4   8   2       4238.51       3987.50       200.35 o                         
   5   8   2      10313.32       9255.10       340.27 o                         
   6   8   2       2759.16       2863.06       240.28 o                         
   7   8   2       5267.98       5406.33       311.22 o                         
   8   8   2       2422.63       2622.08       267.17 o                         
   9   8   2      10155.31      10677.72       715.53 o                         
  -9   9   2        718.67        482.83       176.11 o                         
  -8   9   2       2930.21       2568.49       259.33 o                         
  -7   9   2       8360.12       7863.00       401.80 o                         
  -6   9   2       5397.01       5521.57       322.16 o                         
  -5   9   2       2154.71       1999.57       198.35 o                         
  -4   9   2        776.22        732.69       111.06 o                         
  -3   9   2      26721.99      26825.53       682.72 o                         
  -2   9   2        983.02        910.86       146.90 o                         
  -1   9   2       2354.25       2340.15       192.22 o                         
   0   9   2       2703.49       2722.85       221.52 o                         
   1   9   2       2130.60       2056.60       161.50 o                         
   2   9   2       1175.23       1255.50       144.75 o                         
   3   9   2      26231.45      26847.17       670.67 o                         
   4   9   2        921.24        790.02       140.56 o                         
   5   9   2       2039.49       1959.53       194.50 o                         
   6   9   2       4853.21       4610.15       341.76 o                         
   7   9   2       8231.83       8188.75       541.33 o                         
   8   9   2       2863.35       2861.45       392.86 o                         
   9   9   2        866.34        591.80       246.72 o                         
  -8  10   2        855.68        944.02       293.24 o                         
  -7  10   2       1493.31       1800.01       306.90 o                         
  -6  10   2      10341.12       9395.99       511.53 o                         
  -5  10   2        169.05        127.84       125.58 o                         
  -4  10   2       5548.14       5284.49       336.48 o                         
  -3  10   2       2571.87       2599.01       230.72 o                         
  -2  10   2      12459.71      13028.16       484.45 o                         
  -1  10   2       1349.34       1406.72       204.99 o                         
   0  10   2       4362.16       4533.37       309.42 o                         
   1  10   2       1186.48       1166.92       155.42 o                         
   2  10   2      12692.44      12970.41       555.82 o                         
   3  10   2       2382.42       2281.55       205.71 o                         
   4  10   2       5642.07       5836.07       371.95 o                         
   5  10   2         51.29        -29.84       116.67 o                         
   6  10   2      10268.24       9344.08       594.53 o                         
   7  10   2       1489.44       1222.59       216.12 o                         
   8  10   2        994.13        754.35       352.56 o                         
  -6  11   2       2022.83       1878.91       399.22 o                         
  -5  11   2       4596.64       4424.03       387.38 o                         
  -4  11   2       4224.73       4509.11       455.99 o                         
  -3  11   2      12257.31      13909.08       694.01 o                         
  -2  11   2       2861.50       2897.70       326.17 o                         
  -1  11   2       3318.63       3002.62       282.49 o                         
   0  11   2       3674.35       3587.00       272.88 o                         
   1  11   2       2740.03       2899.51       260.63 o                         
   2  11   2       2829.73       2689.24       245.70 o                         
   3  11   2      12364.85      13058.70       756.69 o                         
   4  11   2       3685.19       3876.20       355.61 o                         
   5  11   2       4474.93       4186.54       475.01 o                         
   6  11   2       2260.24       2349.89       526.79 o                         
  -4  12   2       4707.95       5071.81       703.94 o                         
  -3  12   2       3593.05       3637.82       360.95 o                         
  -2  12   2       1864.80       2218.50       276.27 o                         
  -1  12   2       1134.76       1293.33       209.00 o                         
   0  12   2        151.63        271.94       123.68 o                         
   1  12   2       1129.55       1283.11       182.93 o                         
   2  12   2       1779.23       1826.64       241.61 o                         
   3  12   2       3288.10       3976.76       339.36 o                         
   4  12   2       4804.44       5276.01       562.01 o                         
   5  12   2       3969.20       3833.02       859.68 o                         
  -2  13   2        246.36        738.00       329.17 o                         
  -1  13   2       4706.16       5102.59       637.75 o                         
   0  13   2       8120.27       9288.63      1187.82 o                         
   1  13   2       4910.06       4766.66      1033.06 o                         
   2  13   2        259.41        -10.77       301.91 o                         
   1   0   3       8616.36       8822.90       106.09 o                         
   2   0   3       8533.05       8748.92        99.17 o                         
   3   0   3        276.50        377.31        22.54 o                         
   4   0   3        997.69       1061.32        39.20 o                         
   5   0   3      32633.97      33131.60       337.03 o                         
   6   0   3       7223.46       6993.85       130.17 o                         
   7   0   3         83.91        134.41        35.80 o                         
   8   0   3       1257.65       1164.64        94.84 o                         
   9   0   3        236.54        280.12        88.14 o                         
  10   0   3       1736.23       1744.24       201.99 o                         
  11   0   3       3016.82       3233.74       288.40 o                         
  12   0   3        136.11         56.22       203.66 o                         
 -12   1   3       3330.62       3379.61       806.90 o                         
 -11   1   3       4562.78       4638.52       390.62 o                         
 -10   1   3       8097.23       7790.75       425.23 o                         
  -9   1   3       1646.03       1726.05       148.35 o                         
  -8   1   3       2717.14       2706.92       162.50 o                         
  -7   1   3       4515.47       4627.87       141.25 o                         
  -6   1   3       5125.35       5082.36       144.25 o                         
  -5   1   3       3309.74       3474.34       108.60 o                         
  -4   1   3      27356.69      27070.20       290.21 o                         
  -3   1   3       5543.06       5540.25        83.73 o                         
  -2   1   3      18818.70      19584.85       180.54 o                         
  -1   1   3      20980.51      21441.94       194.83 o                         
   0   1   3      10720.42      10814.74       114.73 o                         
   1   1   3      21221.02      21405.46       182.56 o                         
   2   1   3      15490.50      15770.49       145.46 o                         
   3   1   3       6243.12       6248.26        92.29 o                         
   4   1   3      25060.15      24517.90       255.58 o                         
   5   1   3       2860.78       2929.03        78.67 o                         
   6   1   3       6953.60       6716.99       130.65 o                         
   7   1   3       3754.38       3778.57       153.93 o                         
   8   1   3       3037.36       3063.68       152.42 o                         
   9   1   3       1684.99       1757.73       174.50 o                         
  10   1   3       7875.52       8128.90       434.06 o                         
  11   1   3       4153.24       4109.68       343.76 o                         
  12   1   3       3175.26       3823.60       481.33 o                         
 -12   2   3       4687.73       4662.60      1087.20 o                         
 -11   2   3       7960.68       8261.28       451.14 o                         
 -10   2   3       5882.30       6370.17       386.45 o                         
  -9   2   3       1249.09       1243.45       139.37 o                         
  -8   2   3      11397.12      11434.03       317.69 o                         
  -7   2   3       1632.46       1739.47       116.03 o                         
  -6   2   3       2330.22       2358.28        94.48 o                         
  -5   2   3      12999.46      13102.79       219.47 o                         
  -4   2   3       1483.12       1638.22        63.41 o                         
  -3   2   3      19077.86      19163.12       228.36 o                         
  -2   2   3      69951.39      71247.25       487.37 o                         
  -1   2   3      35625.75      35847.57       288.52 o                         
   0   2   3      26311.24      26295.77       259.98 o                         
   1   2   3      32410.18      32566.46       265.24 o                         
   2   2   3      71751.27      72093.75       556.36 o                         
   3   2   3      17945.97      17827.07       206.21 o                         
   4   2   3       1909.54       2084.87        62.10 o                         
   5   2   3      12433.34      12314.90       184.87 o                         
   6   2   3       1665.92       1612.43        91.63 o                         
   7   2   3       2422.94       2463.45       130.31 o                         
   8   2   3      10096.47       9878.60       315.98 o                         
   9   2   3       1167.68       1052.65       118.10 o                         
  10   2   3       5538.26       5480.97       339.16 o                         
  11   2   3       7750.54       7953.63       461.71 o                         
  12   2   3       5146.20       5219.24      1021.53 o                         
 -12   3   3       2053.76       2220.84       731.59 o                         
 -11   3   3      12723.22      12864.22       568.76 o                         
 -10   3   3       2331.95       2659.10       244.13 o                         
  -9   3   3       9719.42       9843.07       344.61 o                         
  -8   3   3        856.73        847.07        96.35 o                         
  -7   3   3      37661.77      37113.82       613.61 o                         
  -6   3   3      11172.33      10977.76       242.96 o                         
  -5   3   3       1012.49       1081.57        63.61 o                         
  -4   3   3      11494.06      11224.65       182.37 o                         
  -3   3   3      41057.22      40549.72       394.91 o                         
  -2   3   3       3185.50       3024.62        85.94 o                         
  -1   3   3      94891.37      95946.87       783.67 o                         
   0   3   3       1093.59       1225.99        64.67 o                         
   1   3   3      96179.12      96814.19      1174.53 o                         
   2   3   3       2957.13       2945.67        76.87 o                         
   3   3   3      43067.76      43677.02       467.85 o                         
   4   3   3      13091.07      13036.32       209.08 o                         
   5   3   3        844.40        989.34        55.81 o                         
   6   3   3      10767.18      10312.83       218.07 o                         
   7   3   3      38689.70      37903.94       676.05 o                         
   8   3   3        852.07        749.33        97.61 o                         
   9   3   3       9347.29       9585.81       392.71 o                         
  10   3   3       2021.65       2189.14       251.60 o                         
  11   3   3      13075.98      13796.02       702.77 o                         
  12   3   3       1962.53       1397.26       425.04 o                         
 -11   4   3        383.09        172.75       135.71 o                         
 -10   4   3      11672.38      11603.46       449.45 o                         
  -9   4   3       2428.33       2698.24       208.02 o                         
  -8   4   3      37027.78      36518.14       661.66 o                         
  -7   4   3       3620.98       3565.62       181.17 o                         
  -6   4   3       8030.26       8010.45       232.61 o                         
  -5   4   3       5721.06       5597.25       139.30 o                         
  -4   4   3       3502.96       3503.19       121.25 o                         
  -3   4   3       5981.49       5910.71       153.92 o                         
  -2   4   3     144270.17     142950.70      1330.12 o                         
  -1   4   3       5602.56       5590.40       161.16 o                         
   0   4   3      77265.64      77532.11      1011.60 o                         
   1   4   3       6001.07       5964.12       144.06 o                         
   2   4   3     145582.05     147655.88      1799.78 o                         
   3   4   3       5246.82       5474.77       144.56 o                         
   4   4   3       3643.77       3655.02       115.79 o                         
   5   4   3       6513.22       6421.23       164.91 o                         
   6   4   3       7356.64       7071.55       188.80 o                         
   7   4   3       3907.79       3896.58       220.05 o                         
   8   4   3      37252.23      36961.34       725.88 o                         
   9   4   3       2143.21       2050.43       210.13 o                         
  10   4   3      11776.52      11632.67       497.65 o                         
  11   4   3        438.05        604.06       171.18 o                         
 -11   5   3      10069.88      10594.76       637.08 o                         
 -10   5   3       6191.88       6521.66       338.54 o                         
  -9   5   3      10609.25      10794.88       386.13 o                         
  -8   5   3       3342.15       3285.28       191.08 o                         
  -7   5   3      11182.24      10862.73       319.97 o                         
  -6   5   3       3771.69       3958.25       180.90 o                         
  -5   5   3       1066.83       1002.70        76.22 o                         
  -4   5   3      19878.38      19201.80       381.28 o                         
  -3   5   3      26180.95      26220.35       464.72 o                         
  -2   5   3      13296.41      13589.64       408.72 o                         
  -1   5   3      75328.12      75450.85       973.10 o                         
   0   5   3       7293.27       7289.56       222.32 o                         
   1   5   3      73762.17      70473.95       892.36 o                         
   2   5   3      15312.00      15134.84       248.85 o                         
   3   5   3      24910.27      24845.69       393.29 o                         
   4   5   3      21636.35      21514.08       450.94 o                         
   5   5   3       1017.28        873.64        74.60 o                         
   6   5   3       4278.17       4058.46       214.39 o                         
   7   5   3      11923.41      12232.25       419.80 o                         
   8   5   3       3139.93       3025.25       220.77 o                         
   9   5   3      10708.73      10512.62       463.92 o                         
  10   5   3       6239.34       6185.04       448.50 o                         
  11   5   3      10247.01       9849.01       577.77 o                         
 -11   6   3       4907.49       4540.16       768.75 o                         
 -10   6   3       4001.01       4341.12       330.05 o                         
  -9   6   3        866.02        945.95       131.37 o                         
  -8   6   3       2687.45       2661.00       194.75 o                         
  -7   6   3       3454.45       3610.06       210.58 o                         
  -6   6   3       5675.75       6032.33       256.91 o                         
  -5   6   3      44978.81      43583.34       716.11 o                         
  -4   6   3       5526.30       5410.86       200.69 o                         
  -3   6   3      10296.12      10490.73       327.64 o                         
  -2   6   3      10990.10      10883.37       293.41 o                         
  -1   6   3      11697.94      11907.67       302.67 o                         
   0   6   3      26566.70      28527.35       864.11 o                         
   1   6   3      11504.29      10599.96       280.73 o                         
   2   6   3      11131.41      11066.37       286.34 o                         
   3   6   3      11865.23      11731.67       260.12 o                         
   4   6   3       4789.31       4841.64       168.40 o                         
   5   6   3      42602.52      41840.62       829.31 o                         
   6   6   3       6112.91       6311.83       300.34 o                         
   7   6   3       2631.87       2933.69       215.44 o                         
   8   6   3       2347.23       2012.07       188.20 o                         
   9   6   3        908.89        930.69       142.21 o                         
  10   6   3       4345.81       4077.85       372.14 o                         
  11   6   3       5219.52       5698.03       516.12 o                         
 -10   7   3       3737.04       3840.80       396.20 o                         
  -9   7   3        328.91        328.93       112.43 o                         
  -8   7   3        911.22        739.72       141.43 o                         
  -7   7   3       1686.43       1587.36       176.08 o                         
  -6   7   3       4694.07       4928.34       279.84 o                         
  -5   7   3       2204.20       2534.02       161.02 o                         
  -4   7   3      22802.67      23732.45       535.64 o                         
  -3   7   3       2204.17       2198.91       134.97 o                         
  -2   7   3       1628.38       1768.28       106.03 o                         
  -1   7   3       4501.55       5188.92       282.78 o                         
   0   7   3       5597.76       5944.06       222.32 o                         
   1   7   3       4723.28       4604.91       200.60 o                         
   2   7   3       1954.46       2017.81       128.79 o                         
   3   7   3       2390.76       2305.01       137.45 o                         
   4   7   3      22630.45      21647.73       683.10 o                         
   5   7   3       2407.85       2296.40       162.38 o                         
   6   7   3       4335.65       4150.63       226.64 o                         
   7   7   3       1834.92       1873.58       169.32 o                         
   8   7   3        868.33        964.83       168.77 o                         
   9   7   3        307.81        316.83       126.50 o                         
  10   7   3       3952.89       4176.62       342.77 o                         
  -9   8   3       1138.99        724.57       169.84 o                         
  -8   8   3       2693.41       3076.20       273.26 o                         
  -7   8   3       1494.43       1195.68       164.64 o                         
  -6   8   3       1364.05       1352.87       168.01 o                         
  -5   8   3       6647.37       6748.42       313.81 o                         
  -4   8   3       1760.53       1800.25       174.79 o                         
  -3   8   3       2132.21       2211.29       160.13 o                         
  -2   8   3       4543.70       4872.25       225.38 o                         
  -1   8   3       7320.70       8263.66       270.69 o                         
   0   8   3       1826.98       1807.16       205.22 o                         
   1   8   3       7620.61       7347.27       255.93 o                         
   2   8   3       4717.11       4912.91       212.92 o                         
   3   8   3       1853.95       1910.99       147.79 o                         
   4   8   3       2084.93       2221.19       171.82 o                         
   5   8   3       6698.11       6328.01       349.47 o                         
   6   8   3       1301.07       1106.70       167.47 o                         
   7   8   3       2265.87       2552.40       243.15 o                         
   8   8   3       2560.82       2389.16       263.06 o                         
   9   8   3       1101.32       1072.60       196.22 o                         
  -9   9   3       1874.99       1860.13       319.66 o                         
  -8   9   3        569.62        377.38       139.06 o                         
  -7   9   3       4112.03       4073.73       337.27 o                         
  -6   9   3        387.85        164.85       121.36 o                         
  -5   9   3        887.71       1063.42       160.66 o                         
  -4   9   3       2275.19       2255.07       212.05 o                         
  -3   9   3       2377.81       2488.93       205.40 o                         
  -2   9   3       5206.55       5197.66       294.99 o                         
  -1   9   3       7259.38       7328.52       347.78 o                         
   0   9   3        353.79        285.91       106.53 o                         
   1   9   3       7708.20       7836.79       326.76 o                         
   2   9   3       4126.82       4471.94       244.62 o                         
   3   9   3       2904.75       3012.29       217.30 o                         
   4   9   3       2755.54       2711.15       230.68 o                         
   5   9   3        842.91        645.58       128.83 o                         
   6   9   3        312.30        244.88       161.37 o                         
   7   9   3       4057.36       4415.20       374.57 o                         
   8   9   3        535.51        463.82       213.59 o                         
   9   9   3       1455.98       1468.60       572.85 o                         
  -8  10   3       7281.67       6137.47       660.85 o                         
  -7  10   3        267.37        358.22       152.42 o                         
  -6  10   3        933.04        795.61       179.73 o                         
  -5  10   3        400.91        470.19       141.90 o                         
  -4  10   3        792.07        851.00       177.57 o                         
  -3  10   3       2590.46       2653.64       231.70 o                         
  -2  10   3      18516.32      19046.57       859.80 o                         
  -1  10   3        538.92        423.86       135.30 o                         
   0  10   3       3199.76       3485.34       247.06 o                         
   1  10   3        447.80        400.15       100.12 o                         
   2  10   3      18551.39      19294.94       564.25 o                         
   3  10   3       2780.41       2834.20       242.43 o                         
   4  10   3        829.60        827.08       146.70 o                         
   5  10   3        312.55        285.49       132.03 o                         
   6  10   3        720.11        383.17       141.95 o                         
   7  10   3        181.06        566.41       172.46 o                         
   8  10   3       7300.56       7124.18       850.35 o                         
  -6  11   3       1308.76       1058.54       363.83 o                         
  -5  11   3       2946.98       2928.26       320.01 o                         
  -4  11   3        216.31        -69.29       160.48 o                         
  -3  11   3       4549.32       4766.47       569.65 o                         
  -2  11   3        250.95        294.98       141.69 o                         
  -1  11   3      18691.85      19772.55      1002.79 o                         
   0  11   3        342.71        221.89       147.75 o                         
   1  11   3      18214.15      19633.29       661.15 o                         
   2  11   3        285.22        281.97       154.76 o                         
   3  11   3       4679.02       4591.06       352.82 o                         
   4  11   3        176.00        260.74       145.71 o                         
   5  11   3       2809.97       2768.11       344.41 o                         
   6  11   3       1430.07       1675.80       420.70 o                         
  -4  12   3        112.83        310.46       233.12 o                         
  -3  12   3        405.23        303.51       180.62 o                         
  -2  12   3      10340.66      12409.32       665.81 o                         
  -1  12   3       3002.23       3292.15       321.51 o                         
   0  12   3      15523.25      18358.04       850.21 o                         
   1  12   3       3180.62       3475.00       297.29 o                         
   2  12   3      10323.62      10742.69       562.32 o                         
   3  12   3        610.22        372.47       145.81 o                         
   4  12   3        136.71        116.88       171.07 o                         
   5  12   3       4021.25       4344.14       921.10 o                         
  -1  13   3       5907.56       6857.88       714.85 o                         
   0  13   3        403.85        515.76       245.40 o                         
   1  13   3       6555.36       6869.50      1241.43 o                         
   0   0   4       2248.27       2367.57        63.60 o                         
   1   0   4      11727.88      11728.19       117.19 o                         
   2   0   4       7180.63       7451.59        91.23 o                         
   3   0   4       2172.31       2321.77        55.21 o                         
   4   0   4      19664.80      20292.46       216.97 o                         
   5   0   4       3522.20       3706.51        95.43 o                         
   6   0   4       7861.57       8069.97       163.53 o                         
   7   0   4        891.96        972.90        72.63 o                         
   8   0   4        165.81        182.43        57.96 o                         
   9   0   4      13919.25      14077.35       446.50 o                         
  10   0   4         28.33        -10.67       103.80 o                         
  11   0   4       4067.13       4031.74       357.05 o                         
 -11   1   4        533.72        661.02       174.80 o                         
 -10   1   4       8816.50       8602.65       445.25 o                         
  -9   1   4       4120.89       3958.41       227.16 o                         
  -8   1   4       9592.04       9945.17       331.41 o                         
  -7   1   4       1785.46       1887.17       103.98 o                         
  -6   1   4       8113.14       8038.24       171.56 o                         
  -5   1   4      14338.16      14581.00       212.90 o                         
  -4   1   4       3976.18       3963.92        85.16 o                         
  -3   1   4       6520.70       6533.81        95.92 o                         
  -2   1   4       5359.46       5378.06        85.13 o                         
  -1   1   4       5658.30       6046.67        90.07 o                         
   0   1   4      13752.32      13486.26       139.63 o                         
   1   1   4       6942.39       7513.42        99.68 o                         
   2   1   4       7005.43       7203.77        96.91 o                         
   3   1   4       7256.92       7349.63       102.71 o                         
   4   1   4       3716.13       3712.10        93.51 o                         
   5   1   4      13886.34      13970.06       226.67 o                         
   6   1   4       8681.88       8686.04       176.26 o                         
   7   1   4       2062.14       2160.14        89.33 o                         
   8   1   4       9305.47       9206.29       318.11 o                         
   9   1   4       4426.50       4831.86       247.29 o                         
  10   1   4       8337.48       8651.69       425.64 o                         
  11   1   4        534.76        849.61       161.68 o                         
 -12   2   4       1525.97       2439.04       800.59 o                         
 -11   2   4        426.79        583.15       160.88 o                         
 -10   2   4       4087.33       4308.47       305.68 o                         
  -9   2   4       7028.97       6807.61       300.30 o                         
  -8   2   4       2497.35       2531.00       156.80 o                         
  -7   2   4      27154.77      26770.50       479.17 o                         
  -6   2   4      23029.06      22725.01       339.01 o                         
  -5   2   4       9696.10       9466.20       169.48 o                         
  -4   2   4      22096.55      22177.01       273.61 o                         
  -3   2   4      10574.45      10429.68       164.50 o                         
  -2   2   4       8909.24       9028.95       136.27 o                         
  -1   2   4      13256.62      13793.00       160.39 o                         
   0   2   4      56847.34      57779.15       412.48 o                         
   1   2   4      10997.71      10925.86       144.61 o                         
   2   2   4       8175.86       8290.57       122.85 o                         
   3   2   4      10701.83      10438.29       146.32 o                         
   4   2   4      21938.40      22313.22       277.01 o                         
   5   2   4      10664.52      10405.49       175.36 o                         
   6   2   4      22907.32      22085.90       288.77 o                         
   7   2   4      26578.05      27258.06       541.57 o                         
   8   2   4       2582.31       2606.13       163.42 o                         
   9   2   4       7136.13       7207.05       290.19 o                         
  10   2   4       4619.45       4661.12       376.82 o                         
  11   2   4        257.55        315.11       156.24 o                         
 -11   3   4       4454.62       4407.75       375.29 o                         
 -10   3   4        779.46        774.13       132.47 o                         
  -9   3   4       3189.11       3132.41       195.36 o                         
  -8   3   4       8330.65       8225.63       277.33 o                         
  -7   3   4      28123.89      28863.29       526.95 o                         
  -6   3   4      20151.39      19475.67       329.71 o                         
  -5   3   4      36256.82      35827.35       425.96 o                         
  -4   3   4       4675.31       4449.14       124.96 o                         
  -3   3   4      82968.94      82348.91       786.08 o                         
  -2   3   4       2223.62       2285.09        79.97 o                         
  -1   3   4      22144.50      22944.09       310.04 o                         
   0   3   4       2749.65       2699.06        94.71 o                         
   1   3   4      23489.96      23610.09       280.30 o                         
   2   3   4       1822.14       1759.11        59.61 o                         
   3   3   4      81374.70      80529.74       663.58 o                         
   4   3   4       4694.98       4672.03       118.69 o                         
   5   3   4      35758.51      35396.71       416.03 o                         
   6   3   4      19802.52      19423.27       304.21 o                         
   7   3   4      29209.64      28615.25       565.42 o                         
   8   3   4       8690.73       8899.86       356.74 o                         
   9   3   4       3514.25       3587.95       213.78 o                         
  10   3   4        626.03        640.57       175.87 o                         
  11   3   4       4395.82       4920.38       371.52 o                         
 -11   4   4         54.36        251.66       142.09 o                         
 -10   4   4       1354.50       1625.63       197.08 o                         
  -9   4   4       2093.97       2427.10       181.14 o                         
  -8   4   4       8959.01       9053.30       308.17 o                         
  -7   4   4       5305.06       5140.60       212.63 o                         
  -6   4   4      51711.75      51094.19       712.51 o                         
  -5   4   4       3764.20       3687.87       129.43 o                         
  -4   4   4      67311.50      66085.37       872.38 o                         
  -3   4   4      32373.54      32096.36       452.32 o                         
  -2   4   4      76300.82      76848.14       908.39 o                         
  -1   4   4       2709.57       2693.96       127.78 o                         
   0   4   4       7615.90       7610.97       209.97 o                         
   1   4   4       3496.06       3686.96       131.67 o                         
   2   4   4      77532.87      77298.73       762.99 o                         
   3   4   4      30511.41      30918.46       396.68 o                         
   4   4   4      65502.31      64096.55       715.66 o                         
   5   4   4       3712.39       3603.17       116.99 o                         
   6   4   4      49539.67      49072.32       634.94 o                         
   7   4   4       4986.52       4886.68       244.06 o                         
   8   4   4       8495.35       8574.17       319.29 o                         
   9   4   4       1973.33       1781.75       182.25 o                         
  10   4   4       1335.23       1142.93       167.86 o                         
  11   4   4         34.89         -8.97       109.78 o                         
 -11   5   4        813.07        759.72       372.54 o                         
 -10   5   4       2241.80       2167.28       221.52 o                         
  -9   5   4       4615.48       4840.86       262.23 o                         
  -8   5   4       8808.87       8515.38       311.85 o                         
  -7   5   4      16782.94      16022.93       385.47 o                         
  -6   5   4      13185.47      12917.17       356.68 o                         
  -5   5   4      50963.76      49386.94       738.78 o                         
  -4   5   4       1963.46       1983.69       117.85 o                         
  -3   5   4      33853.88      33851.42       642.64 o                         
  -2   5   4      19631.13      19399.34       420.87 o                         
  -1   5   4       9655.03       9985.64       231.01 o                         
   0   5   4      18625.58      19367.39       406.55 o                         
   1   5   4       8599.24       8661.46       222.55 o                         
   2   5   4      18936.02      18149.68       288.41 o                         
   3   5   4      35140.01      34977.63       749.39 o                         
   4   5   4       2487.95       2568.47       113.60 o                         
   5   5   4      54307.33      53366.23       930.11 o                         
   6   5   4      12750.70      12779.88       330.09 o                         
   7   5   4      15881.69      15277.49       469.98 o                         
   8   5   4       8876.25       8928.22       429.30 o                         
   9   5   4       4569.98       4837.34       302.16 o                         
  10   5   4       2685.12       2813.55       255.43 o                         
  11   5   4        820.86        703.00       205.59 o                         
 -10   6   4       1915.67       1791.09       234.87 o                         
  -9   6   4      14785.75      14516.95       596.41 o                         
  -8   6   4       1812.58       1699.33       167.19 o                         
  -7   6   4       7452.34       7555.43       357.44 o                         
  -6   6   4      18085.25      18235.70       502.79 o                         
  -5   6   4       4040.87       3589.61       187.31 o                         
  -4   6   4      20829.89      20779.54       512.30 o                         
  -3   6   4       2357.24       2484.31       136.74 o                         
  -2   6   4        375.81        462.88        57.76 o                         
  -1   6   4      29001.77      31474.59       636.29 o                         
   0   6   4      17020.23      17546.51       525.34 o                         
   1   6   4      29341.97      29335.39       955.95 o                         
   2   6   4        633.80        555.76        65.12 o                         
   3   6   4       2192.01       2403.41       104.53 o                         
   4   6   4      20686.47      19933.81       404.85 o                         
   5   6   4       3606.53       3660.38       194.74 o                         
   6   6   4      19333.84      19782.80       549.46 o                         
   7   6   4       7775.54       7389.34       351.91 o                         
   8   6   4       1856.37       1912.16       205.60 o                         
   9   6   4      15044.02      14714.86       554.66 o                         
  10   6   4       1546.18       1377.93       172.14 o                         
 -10   7   4       9829.21       9692.79       760.37 o                         
  -9   7   4       2975.11       2870.57       268.53 o                         
  -8   7   4       6996.50       6820.13       350.96 o                         
  -7   7   4        440.68        477.36       117.50 o                         
  -6   7   4       2912.86       2961.28       211.41 o                         
  -5   7   4        360.01        368.21        97.35 o                         
  -4   7   4        425.77        410.93        80.75 o                         
  -3   7   4       7268.04       7407.25       261.52 o                         
  -2   7   4       2768.27       2995.15       152.23 o                         
  -1   7   4        143.58        224.89        56.04 o                         
   0   7   4      20615.39      20857.70       800.28 o                         
   1   7   4        327.58        300.26        62.35 o                         
   2   7   4       4140.03       4251.51       191.51 o                         
   3   7   4       6891.49       6691.40       231.23 o                         
   4   7   4        520.80        553.86        67.56 o                         
   5   7   4        461.42        411.57        80.80 o                         
   6   7   4       3204.36       2969.81       201.96 o                         
   7   7   4        315.38        349.53        92.48 o                         
   8   7   4       7190.99       6852.75       453.69 o                         
   9   7   4       2697.07       2831.49       281.33 o                         
  10   7   4       9573.84       8958.05       544.46 o                         
  -9   8   4       4925.05       4994.73       450.87 o                         
  -8   8   4        242.75        458.73       145.06 o                         
  -7   8   4       7073.04       7657.15       521.46 o                         
  -6   8   4       4150.38       4724.80       292.31 o                         
  -5   8   4       2805.58       2994.84       253.30 o                         
  -4   8   4       3638.38       3641.08       206.66 o                         
  -3   8   4       4757.64       4720.62       234.53 o                         
  -2   8   4        989.57       1125.88       113.98 o                         
  -1   8   4       1981.88       2203.10       151.37 o                         
   0   8   4       3254.70       3535.22       216.89 o                         
   1   8   4       1873.73       2058.19       160.16 o                         
   2   8   4        817.64        847.72       119.24 o                         
   3   8   4       5370.09       5566.16       281.94 o                         
   4   8   4       3866.51       3985.98       231.11 o                         
   5   8   4       2897.54       2640.27       215.02 o                         
   6   8   4       4040.58       4030.11       340.08 o                         
   7   8   4       5896.30       5701.96       371.59 o                         
   8   8   4        197.56        201.25       145.89 o                         
   9   8   4       4924.11       5394.23       483.77 o                         
  -8   9   4       3477.30       2566.26       277.46 o                         
  -7   9   4       2200.01       2021.47       237.05 o                         
  -6   9   4       5943.61       5347.58       383.61 o                         
  -5   9   4       3222.03       3214.05       269.01 o                         
  -4   9   4        291.36        145.04       109.66 o                         
  -3   9   4       6100.92       6112.02       305.85 o                         
  -2   9   4        978.02        851.30       128.88 o                         
  -1   9   4        868.52        863.17       125.30 o                         
   0   9   4        146.76         83.88        98.33 o                         
   1   9   4       1170.36       1090.61       125.09 o                         
   2   9   4       1065.76        974.51       111.47 o                         
   3   9   4       5484.97       5853.70       449.89 o                         
   4   9   4        197.76        214.21       107.52 o                         
   5   9   4       3062.10       3565.84       294.93 o                         
   6   9   4       5756.14       5766.81       384.48 o                         
   7   9   4       2585.17       2825.63       391.84 o                         
   8   9   4       3746.27       4089.71       435.04 o                         
  -7  10   4       2332.45       2571.08       309.44 o                         
  -6  10   4       6178.99       5753.75       441.06 o                         
  -5  10   4       1123.30       1031.34       174.38 o                         
  -4  10   4       6782.77       6532.26       382.53 o                         
  -3  10   4       1899.63       2067.52       261.14 o                         
  -2  10   4       9123.09       8326.42       419.84 o                         
  -1  10   4       4775.43       4785.22       392.45 o                         
   0  10   4        108.62         96.91        89.34 o                         
   1  10   4       4093.69       4289.70       241.61 o                         
   2  10   4       9369.80      10314.70       418.48 o                         
   3  10   4       2208.12       2379.45       214.37 o                         
   4  10   4       6493.43       6812.78       374.67 o                         
   5  10   4       1337.68       1193.68       190.68 o                         
   6  10   4       6334.17       6704.89       464.26 o                         
   7  10   4       2403.47       3103.21       471.02 o                         
  -6  11   4       1891.57       1177.51       521.09 o                         
  -5  11   4      10485.45      11028.54       851.44 o                         
  -4  11   4       1702.47       1984.43       433.00 o                         
  -3  11   4      13184.03      14069.33       635.66 o                         
  -2  11   4        800.71        672.64       141.12 o                         
  -1  11   4       2111.77       2087.18       253.13 o                         
   0  11   4         78.51         97.22       112.43 o                         
   1  11   4       2066.32       1900.92       196.16 o                         
   2  11   4        847.77        581.00       185.34 o                         
   3  11   4      13366.40      14186.89       604.32 o                         
   4  11   4       1865.47       2094.40       274.80 o                         
   5  11   4      10674.69      10797.48       672.15 o                         
   6  11   4       1753.79       1647.23       595.74 o                         
  -3  12   4       3681.10       4145.83       470.52 o                         
  -2  12   4       3841.04       4318.60       394.83 o                         
  -1  12   4       2398.65       2659.75       250.75 o                         
   0  12   4       1945.95       2122.65       232.12 o                         
   1  12   4       2451.79       2660.38       265.04 o                         
   2  12   4       4495.23       4717.59       364.21 o                         
   3  12   4       3629.92       3721.95       380.70 o                         
   4  12   4      12521.62      12329.53      2743.70 o                         
   0  13   4      11053.51      10566.83       855.11 o                         
   1   0   5        934.36       1036.89        30.45 o                         
   2   0   5       7030.52       7074.82       106.46 o                         
   3   0   5      24300.75      24616.34       248.85 o                         
   4   0   5       7408.60       7272.12       121.83 o                         
   5   0   5      22981.32      22700.61       276.78 o                         
   6   0   5        835.99        955.76        54.64 o                         
   7   0   5       1650.30       1842.01       105.68 o                         
   8   0   5      16962.43      17647.16       406.56 o                         
   9   0   5       9663.46      10354.13       364.72 o                         
  10   0   5        783.09        743.40       136.48 o                         
  11   0   5       2920.28       2780.93       310.02 o                         
 -11   1   5       2679.17       2958.56       321.01 o                         
 -10   1   5       1486.97       1250.65       164.18 o                         
  -9   1   5       8036.19       8945.40       345.09 o                         
  -8   1   5       1908.34       2002.89       140.31 o                         
  -7   1   5       2643.55       2628.74       120.27 o                         
  -6   1   5       6594.78       6642.12       144.91 o                         
  -5   1   5      26929.99      27270.18       304.06 o                         
  -4   1   5      10447.63      10203.18       137.22 o                         
  -3   1   5       1606.77       1569.10        52.59 o                         
  -2   1   5       4420.49       4450.68        99.25 o                         
  -1   1   5      54314.11      56220.87       414.88 o                         
   0   1   5      25076.14      25730.10       229.84 o                         
   1   1   5      54210.82      56062.30       401.16 o                         
   2   1   5       4602.68       4528.55        91.86 o                         
   3   1   5       1872.24       1868.40        63.11 o                         
   4   1   5       9904.21       9684.56       176.02 o                         
   5   1   5      27236.20      27451.14       322.97 o                         
   6   1   5       5926.16       6181.39       143.60 o                         
   7   1   5       3267.54       3477.60       126.03 o                         
   8   1   5       2177.97       2121.33       151.45 o                         
   9   1   5       8458.67       9091.36       344.94 o                         
  10   1   5       1749.14       1790.50       201.73 o                         
  11   1   5       2688.78       3185.09       368.27 o                         
 -12   2   5       1040.01       1241.04       642.08 o                         
 -11   2   5       5684.80       5802.44       438.02 o                         
 -10   2   5      11168.07      11319.31       585.31 o                         
  -9   2   5         57.26         96.85        78.63 o                         
  -8   2   5       9194.07       9232.28       277.95 o                         
  -7   2   5       6130.12       6322.68       210.02 o                         
  -6   2   5      12634.74      12838.67       236.40 o                         
  -5   2   5       2896.49       2940.16        91.77 o                         
  -4   2   5      51077.21      51715.44       482.50 o                         
  -3   2   5       5673.80       5658.02       127.42 o                         
  -2   2   5      22173.68      22527.25       271.83 o                         
  -1   2   5       4126.11       4059.85        90.31 o                         
   0   2   5     101273.63     100208.80       876.49 o                         
   1   2   5       5073.48       4978.59        97.85 o                         
   2   2   5      21082.72      21624.24       241.79 o                         
   3   2   5       6430.08       6847.85       118.30 o                         
   4   2   5      50791.96      51124.71       490.35 o                         
   5   2   5       2474.79       2599.74        90.97 o                         
   6   2   5      12465.11      12358.83       234.04 o                         
   7   2   5       6387.38       6497.38       214.46 o                         
   8   2   5       8631.76       8738.95       310.98 o                         
   9   2   5         27.12         89.34        60.16 o                         
  10   2   5      11293.38      11781.71       533.08 o                         
  11   2   5       6036.86       6023.82       398.38 o                         
 -11   3   5       2711.97       2969.88       338.39 o                         
 -10   3   5       5262.33       5430.93       371.60 o                         
  -9   3   5       8484.78       8654.20       331.66 o                         
  -8   3   5      11906.68      11859.19       335.40 o                         
  -7   3   5       8099.44       8005.64       259.88 o                         
  -6   3   5        501.54        520.35        64.10 o                         
  -5   3   5      13068.40      12512.21       224.29 o                         
  -4   3   5       7999.49       7860.93       177.64 o                         
  -3   3   5      55407.05      54540.63       801.12 o                         
  -2   3   5      37046.07      37008.01       424.09 o                         
  -1   3   5      31978.79      31759.58       528.62 o                         
   0   3   5      17870.72      17469.58       221.00 o                         
   1   3   5      32679.32      31898.88       382.78 o                         
   2   3   5      37925.15      37841.46       458.06 o                         
   3   3   5      56720.61      55859.48       520.50 o                         
   4   3   5       8373.36       8499.35       159.91 o                         
   5   3   5      13687.57      13571.56       225.10 o                         
   6   3   5        874.26        856.57        62.37 o                         
   7   3   5       8317.80       8539.80       279.08 o                         
   8   3   5      12228.77      12083.81       420.85 o                         
   9   3   5       8430.07       7992.55       323.50 o                         
  10   3   5       5360.84       5174.27       373.45 o                         
  11   3   5       2572.83       3087.62       294.71 o                         
 -11   4   5       7390.05       8010.49      1078.15 o                         
 -10   4   5       4657.99       4831.23       318.35 o                         
  -9   4   5       6488.42       6548.86       296.42 o                         
  -8   4   5       3893.00       3885.69       194.43 o                         
  -7   4   5      19957.79      19749.20       448.30 o                         
  -6   4   5       5047.53       5024.06       216.11 o                         
  -5   4   5       1669.70       1597.12       102.62 o                         
  -4   4   5      16495.11      16511.21       366.21 o                         
  -3   4   5       3987.03       3961.78       139.39 o                         
  -2   4   5      24286.35      24172.46       463.38 o                         
  -1   4   5      45987.70      46321.16       680.65 o                         
   0   4   5      47428.46      47291.52       606.78 o                         
   1   4   5      44454.50      43807.70       563.45 o                         
   2   4   5      22747.30      22956.97       312.42 o                         
   3   4   5       3447.63       3480.19       107.27 o                         
   4   4   5      16272.09      16046.18       277.90 o                         
   5   4   5       1550.67       1414.72       111.25 o                         
   6   4   5       5260.40       5212.83       171.75 o                         
   7   4   5      20541.38      20158.79       513.34 o                         
   8   4   5       4105.16       4254.87       258.33 o                         
   9   4   5       6490.35       7119.77       353.22 o                         
  10   4   5       4840.46       4477.12       307.74 o                         
  11   4   5       7066.97       7034.51       473.57 o                         
 -11   5   5       4897.81       5505.50       852.83 o                         
 -10   5   5       1650.26       1575.96       203.74 o                         
  -9   5   5       9595.91       9306.77       393.45 o                         
  -8   5   5      11077.25      11169.28       351.95 o                         
  -7   5   5        544.90        652.09        92.25 o                         
  -6   5   5       3132.55       3259.63       178.92 o                         
  -5   5   5      30360.91      30183.71       550.47 o                         
  -4   5   5        608.10        731.33        79.02 o                         
  -3   5   5       8378.52       8541.62       271.26 o                         
  -2   5   5      21183.91      21486.48       681.10 o                         
  -1   5   5      44919.99      45565.14      1008.02 o                         
   0   5   5        507.88        437.56        57.80 o                         
   1   5   5      45238.20      45238.76       910.16 o                         
   2   5   5      20676.13      20652.73       353.88 o                         
   3   5   5       8508.38       8176.03       239.44 o                         
   4   5   5        442.11        528.73        58.31 o                         
   5   5   5      30559.60      30312.08       540.86 o                         
   6   5   5       2524.27       2497.53       137.78 o                         
   7   5   5        616.23        827.56       137.71 o                         
   8   5   5      10982.34      11135.07       492.46 o                         
   9   5   5       9581.87       9265.13       418.57 o                         
  10   5   5       2013.69       2187.98       219.33 o                         
  11   5   5       4803.18       5115.64       475.52 o                         
 -10   6   5       6770.24       6877.91       438.60 o                         
  -9   6   5       1260.11       1226.77       172.21 o                         
  -8   6   5       7253.74       7039.63       448.13 o                         
  -7   6   5       3225.01       3128.15       233.22 o                         
  -6   6   5       3941.37       4399.60       253.75 o                         
  -5   6   5       2822.98       2735.84       184.67 o                         
  -4   6   5      27503.30      28162.70       732.42 o                         
  -3   6   5       6062.83       6313.38       249.55 o                         
  -2   6   5      19751.25      20486.36       677.41 o                         
  -1   6   5        629.90        600.91       108.76 o                         
   0   6   5      35609.64      36385.65      1030.95 o                         
   1   6   5        770.67        700.71        88.10 o                         
   2   6   5      19323.91      18996.83       448.92 o                         
   3   6   5       6069.66       6029.33       167.71 o                         
   4   6   5      26607.68      26734.61       538.01 o                         
   5   6   5       3065.56       3053.05       167.52 o                         
   6   6   5       3184.35       3136.87       211.76 o                         
   7   6   5       2916.05       2884.31       238.67 o                         
   8   6   5       6693.70       7317.06       411.27 o                         
   9   6   5        945.79        781.11       127.55 o                         
  10   6   5       6906.14       6566.01       379.49 o                         
 -10   7   5       1112.77        652.10       241.78 o                         
  -9   7   5       2018.06       1795.12       225.27 o                         
  -8   7   5       1939.02       1949.63       189.84 o                         
  -7   7   5       3693.17       3502.99       320.20 o                         
  -6   7   5       7750.70       7805.56       354.21 o                         
  -5   7   5      11466.20      11416.61       544.07 o                         
  -4   7   5       9257.79       9335.72       341.24 o                         
  -3   7   5       4645.50       5160.65       237.49 o                         
  -2   7   5       4266.99       4815.59       293.76 o                         
  -1   7   5      16810.65      17105.04       761.22 o                         
   0   7   5        439.72        440.37       109.14 o                         
   1   7   5      17104.32      16931.07       574.81 o                         
   2   7   5       3231.35       3223.22       167.14 o                         
   3   7   5       3785.25       3752.41       173.36 o                         
   4   7   5       9764.68       9830.52       284.62 o                         
   5   7   5      10567.04      10686.46       336.42 o                         
   6   7   5       8560.20       8667.65       386.92 o                         
   7   7   5       4182.28       4611.04       324.15 o                         
   8   7   5       2142.08       2304.78       242.45 o                         
   9   7   5       1999.62       1801.81       251.41 o                         
  10   7   5       1091.59        444.22       180.53 o                         
  -9   8   5        503.12        635.42       170.94 o                         
  -8   8   5       2833.79       3055.30       253.51 o                         
  -7   8   5       4219.60       4311.02       312.31 o                         
  -6   8   5       2507.44       2756.41       237.26 o                         
  -5   8   5       3271.97       3635.39       255.98 o                         
  -4   8   5       6322.87       6706.62       284.35 o                         
  -3   8   5      12117.10      11555.49       419.23 o                         
  -2   8   5       1402.08       1468.95       156.62 o                         
  -1   8   5       1787.74       1838.39       162.91 o                         
   0   8   5       6519.93       7029.60       376.56 o                         
   1   8   5       1589.89       1578.14       145.64 o                         
   2   8   5        933.14        945.18       107.35 o                         
   3   8   5      11500.62      12022.85       402.53 o                         
   4   8   5       6219.71       6347.41       342.76 o                         
   5   8   5       2823.76       2797.03       258.51 o                         
   6   8   5       3126.35       3300.54       303.70 o                         
   7   8   5       4585.67       4991.67       501.57 o                         
   8   8   5       3115.24       3553.28       384.08 o                         
   9   8   5        619.79        606.33       176.29 o                         
  -8   9   5       1825.27       1729.55       247.24 o                         
  -7   9   5       2801.10       2558.96       274.95 o                         
  -6   9   5       1037.92       1169.05       247.39 o                         
  -5   9   5       7685.60       6752.60       480.52 o                         
  -4   9   5        633.69        930.64       146.11 o                         
  -3   9   5       2823.28       2582.64       200.97 o                         
  -2   9   5      10773.88      11190.34       525.90 o                         
  -1   9   5       5611.55       5700.73       310.02 o                         
   0   9   5         15.48        112.07        98.18 o                         
   1   9   5       5986.92       6226.70       333.54 o                         
   2   9   5      11025.53      11308.98       399.02 o                         
   3   9   5       3324.88       3492.65       216.00 o                         
   4   9   5       1050.81        952.59       216.02 o                         
   5   9   5       7466.40       7525.07       452.79 o                         
   6   9   5        589.77        429.03       130.51 o                         
   7   9   5       2753.70       2974.56       473.65 o                         
   8   9   5       2001.45       1962.29       294.46 o                         
  -7  10   5       1643.59       1237.24       244.68 o                         
  -6  10   5       5241.78       5463.33       400.33 o                         
  -5  10   5        343.29        440.92       144.39 o                         
  -4  10   5       6898.72       7466.68       435.36 o                         
  -3  10   5         63.72        206.05       108.52 o                         
  -2  10   5       8304.59       8342.81       408.94 o                         
  -1  10   5       4432.30       4552.98       318.92 o                         
   0  10   5      11179.96      11966.65       424.81 o                         
   1  10   5       4223.42       4259.26       266.02 o                         
   2  10   5       8104.11       8356.82       344.90 o                         
   3  10   5        168.57        338.28       117.97 o                         
   4  10   5       7093.40       7487.28       437.73 o                         
   5  10   5        231.66        393.77       121.21 o                         
   6  10   5       4973.01       4846.15       396.27 o                         
   7  10   5       1962.48       1713.25       439.77 o                         
  -5  11   5        376.93         24.63       157.61 o                         
  -4  11   5        583.89        537.38       391.65 o                         
  -3  11   5       6781.19       7269.99       607.50 o                         
  -2  11   5       7995.93       8032.61       675.91 o                         
  -1  11   5       8568.78       8847.04       451.38 o                         
   0  11   5       2765.49       2915.69       301.99 o                         
   1  11   5       8742.58       9563.06       437.17 o                         
   2  11   5       7513.42       8080.86       444.40 o                         
   3  11   5       6143.05       6099.64       371.75 o                         
   4  11   5        549.22        528.54       185.84 o                         
   5  11   5        320.85         -0.19       114.14 o                         
   6  11   5        614.50        314.29       346.18 o                         
  -3  12   5       3466.28       3844.71       972.22 o                         
  -2  12   5       3274.50       3425.26       311.32 o                         
  -1  12   5       2919.60       3371.73       284.61 o                         
   0  12   5      11298.83      12994.32       665.71 o                         
   1  12   5       3037.39       3203.29       259.57 o                         
   2  12   5       2948.23       2828.09       288.51 o                         
   3  12   5       3460.84       3711.63       368.81 o                         
   4  12   5       2125.65       1921.00       632.98 o                         
   0   0   6     108084.23     107466.66      1085.11 o                         
   1   0   6      20769.61      20411.71       196.24 o                         
   2   0   6      54130.00      54168.46       548.79 o                         
   3   0   6      10473.55      10688.18       159.90 o                         
   4   0   6      12089.82      11763.57       175.48 o                         
   5   0   6        982.27       1041.47        54.04 o                         
   6   0   6      17698.86      17758.05       285.39 o                         
   7   0   6      11300.08      11414.17       272.80 o                         
   8   0   6      17621.93      18565.92       435.30 o                         
   9   0   6       5925.58       6210.06       276.63 o                         
  10   0   6      12774.59      13175.71       671.63 o                         
  11   0   6       4423.83       4256.95       412.92 o                         
 -11   1   6       4673.21       4592.30       393.05 o                         
 -10   1   6        656.01        640.72       160.80 o                         
  -9   1   6      18580.34      19385.65       531.59 o                         
  -8   1   6       7065.86       7030.78       277.00 o                         
  -7   1   6       7370.23       7710.34       220.84 o                         
  -6   1   6       1937.58       2029.58        95.64 o                         
  -5   1   6      36724.50      36629.57       420.72 o                         
  -4   1   6      11272.52      11342.79       174.35 o                         
  -3   1   6      27943.03      27963.73       365.31 o                         
  -2   1   6      19866.46      19722.55       347.11 o                         
  -1   1   6      62689.48      63617.75       535.77 o                         
   0   1   6        330.86        391.76        28.54 o                         
   1   1   6      64032.13      64020.56       541.80 o                         
   2   1   6      19593.91      19696.58       255.99 o                         
   3   1   6      29309.66      29668.01       340.85 o                         
   4   1   6      13109.11      13061.91       212.01 o                         
   5   1   6      38676.09      38356.98       420.62 o                         
   6   1   6       1796.49       1853.25        79.80 o                         
   7   1   6       7766.57       7913.16       202.07 o                         
   8   1   6       7112.56       7309.68       265.09 o                         
   9   1   6      17736.74      18387.10       510.05 o                         
  10   1   6        577.89        934.99       179.56 o                         
  11   1   6       4521.63       4780.12       399.07 o                         
 -11   2   6       4020.70       4595.08       389.96 o                         
 -10   2   6       9240.75       8888.67       512.26 o                         
  -9   2   6       2136.68       2300.02       215.76 o                         
  -8   2   6       6280.21       6209.14       224.55 o                         
  -7   2   6       6745.72       6783.62       204.90 o                         
  -6   2   6       6889.60       6646.32       151.61 o                         
  -5   2   6       8749.47       8593.20       182.17 o                         
  -4   2   6      33341.32      33043.85       369.00 o                         
  -3   2   6      31145.69      30808.98       422.37 o                         
  -2   2   6      18805.61      19196.58       305.29 o                         
  -1   2   6       7769.13       7402.19       149.96 o                         
   0   2   6      62110.25      62607.80       597.69 o                         
   1   2   6       8840.67       8593.81       143.48 o                         
   2   2   6      17798.12      17940.00       245.80 o                         
   3   2   6      30764.46      30085.69       340.44 o                         
   4   2   6      32963.89      32429.14       348.49 o                         
   5   2   6       8255.64       8416.93       196.37 o                         
   6   2   6       7613.48       7659.37       183.18 o                         
   7   2   6       7519.68       7750.60       202.05 o                         
   8   2   6       6820.74       6846.16       275.35 o                         
   9   2   6       2337.12       2194.29       167.71 o                         
  10   2   6       8361.04       8494.03       432.71 o                         
  11   2   6       4281.89       4988.12       410.70 o                         
 -11   3   6        990.74        825.23       194.68 o                         
 -10   3   6       1601.92       1778.44       237.49 o                         
  -9   3   6       9064.03       9204.69       378.78 o                         
  -8   3   6        475.05        580.86        99.40 o                         
  -7   3   6       1682.10       1603.32       116.33 o                         
  -6   3   6      19196.87      18627.35       361.35 o                         
  -5   3   6       6467.96       6309.80       153.44 o                         
  -4   3   6      16626.28      16782.81       289.84 o                         
  -3   3   6       1263.89       1274.28        71.37 o                         
  -2   3   6       7901.41       7877.33       169.89 o                         
  -1   3   6      33565.28      33861.41       442.71 o                         
   0   3   6      19281.30      19059.53       320.19 o                         
   1   3   6      32043.48      31920.84       399.46 o                         
   2   3   6       9349.37       9333.15       165.96 o                         
   3   3   6       1307.31       1431.94        64.52 o                         
   4   3   6      17117.54      17244.11       244.07 o                         
   5   3   6       6774.69       6928.34       163.11 o                         
   6   3   6      19305.65      18865.30       324.98 o                         
   7   3   6       1589.10       1454.64       139.90 o                         
   8   3   6        341.97        393.00        88.20 o                         
   9   3   6       9301.15       9656.04       362.33 o                         
  10   3   6       1726.38       2421.69       257.69 o                         
  11   3   6       1120.38       1457.69       254.23 o                         
 -10   4   6       1356.82       1455.25       184.80 o                         
  -9   4   6       1569.43       1503.56       162.13 o                         
  -8   4   6      13176.53      13032.43       374.53 o                         
  -7   4   6       7203.98       7299.25       250.08 o                         
  -6   4   6        192.49        126.78        65.33 o                         
  -5   4   6      12028.33      11744.00       290.31 o                         
  -4   4   6       1478.92       1484.58       108.20 o                         
  -3   4   6      20351.06      19743.67       410.46 o                         
  -2   4   6       1079.32       1007.85        64.00 o                         
  -1   4   6         11.01         70.99        51.37 o                         
   0   4   6       4422.14       4166.48       105.95 o                         
   1   4   6         31.66         75.17        27.54 o                         
   2   4   6       1167.49       1101.01        57.89 o                         
   3   4   6      21886.14      20992.43       378.42 o                         
   4   4   6       1752.20       1808.02        82.75 o                         
   5   4   6      12263.89      11962.56       268.73 o                         
   6   4   6        349.02        440.51        58.81 o                         
   7   4   6       6127.97       6007.30       318.09 o                         
   8   4   6      12876.14      12577.78       448.62 o                         
   9   4   6       1520.15       1526.21       171.62 o                         
  10   4   6       1188.93       1143.46       156.70 o                         
  11   4   6       3129.05       3068.33       408.66 o                         
 -11   5   6       1109.86       1829.17       522.15 o                         
 -10   5   6       1626.76       1686.25       215.88 o                         
  -9   5   6       6663.58       6255.06       357.05 o                         
  -8   5   6        326.59        263.50        73.81 o                         
  -7   5   6       1190.19       1125.32       106.54 o                         
  -6   5   6       4875.25       4667.04       215.49 o                         
  -5   5   6      16830.17      17320.07       405.44 o                         
  -4   5   6       6012.74       6365.72       214.11 o                         
  -3   5   6       1810.27       1782.51        99.96 o                         
  -2   5   6       9812.57       9489.98       391.68 o                         
  -1   5   6      14969.22      14976.91       382.30 o                         
   0   5   6      24496.89      24142.02       502.56 o                         
   1   5   6      15100.74      14619.88       241.96 o                         
   2   5   6      10277.84       9804.42       312.78 o                         
   3   5   6       1461.56       1502.97        92.28 o                         
   4   5   6       5922.45       5817.16       168.16 o                         
   5   5   6      15838.43      15683.92       370.28 o                         
   6   5   6       5327.96       5153.23       204.49 o                         
   7   5   6       1124.98       1024.85       141.22 o                         
   8   5   6        264.20        229.40       107.83 o                         
   9   5   6       6570.79       6221.17       340.58 o                         
  10   5   6       1500.54       1226.06       158.27 o                         
  11   5   6        970.31       1017.50       317.19 o                         
 -10   6   6       5097.23       5054.64       683.48 o                         
  -9   6   6        145.02         76.93       120.08 o                         
  -8   6   6       6217.43       6372.59       309.93 o                         
  -7   6   6        550.69        494.15       112.31 o                         
  -6   6   6       9652.04       9665.38       394.65 o                         
  -5   6   6        751.67        501.40        98.36 o                         
  -4   6   6      19912.72      19802.86       546.96 o                         
  -3   6   6       9063.40       9211.34       327.58 o                         
  -2   6   6      10693.25      10580.30       348.23 o                         
  -1   6   6       1927.54       2080.95       151.37 o                         
   0   6   6      28301.29      28512.24       637.97 o                         
   1   6   6       1383.14       1534.48       116.30 o                         
   2   6   6      10672.47      10696.51       271.38 o                         
   3   6   6       7796.59       7912.50       211.03 o                         
   4   6   6      19790.24      20218.49       505.36 o                         
   5   6   6       1026.24       1082.55       105.77 o                         
   6   6   6       8986.10       8587.17       348.82 o                         
   7   6   6        528.04        566.54       129.80 o                         
   8   6   6       6360.29       6016.55       381.29 o                         
   9   6   6         82.47        129.90        90.34 o                         
  10   6   6       5117.10       5186.34       394.72 o                         
 -10   7   6       1492.75       1763.30       479.71 o                         
  -9   7   6      10877.46      10882.65       684.63 o                         
  -8   7   6       3570.14       3441.70       258.86 o                         
  -7   7   6       9803.82      10247.93       406.47 o                         
  -6   7   6        292.13        327.45       116.37 o                         
  -5   7   6       1291.85       1152.47       183.42 o                         
  -4   7   6      10236.26      10015.04       454.62 o                         
  -3   7   6      21710.53      22667.24       744.10 o                         
  -2   7   6       3236.51       3032.42       200.65 o                         
  -1   7   6      24598.71      25157.92       950.60 o                         
   0   7   6       1670.26       1659.45       113.72 o                         
   1   7   6      25835.99      26024.14       850.75 o                         
   2   7   6       3627.47       3525.06       169.43 o                         
   3   7   6      22779.97      22088.28       737.46 o                         
   4   7   6      10014.63      10392.79       373.34 o                         
   5   7   6       1306.43       1155.90       123.40 o                         
   6   7   6        347.83        533.75       139.57 o                         
   7   7   6       8999.47       9052.91       650.63 o                         
   8   7   6       3525.83       3126.58       349.17 o                         
   9   7   6      11012.90      12226.27       850.22 o                         
  10   7   6       1480.85       1164.54       263.72 o                         
  -9   8   6       1090.79       1071.62       266.48 o                         
  -8   8   6       6508.53       6067.83       369.93 o                         
  -7   8   6       8344.55       8345.95       469.81 o                         
  -6   8   6       3240.53       3196.81       274.04 o                         
  -5   8   6        384.42        405.28       131.47 o                         
  -4   8   6       3800.55       3626.72       228.75 o                         
  -3   8   6       3272.47       3173.25       221.08 o                         
  -2   8   6      16285.90      16109.81       730.53 o                         
  -1   8   6       2632.40       2541.04       197.88 o                         
   0   8   6      38929.30      40573.63      1990.41 o                         
   1   8   6       2344.91       2344.46       181.84 o                         
   2   8   6      17012.94      17569.00       728.18 o                         
   3   8   6       3363.92       3443.99       206.61 o                         
   4   8   6       3774.37       4167.95       276.65 o                         
   5   8   6        404.40        529.55       120.31 o                         
   6   8   6       2936.89       3006.04       341.33 o                         
   7   8   6       8633.10       8821.04       527.31 o                         
   8   8   6       5990.35       7098.53       542.57 o                         
   9   8   6        910.90        440.46       242.64 o                         
  -8   9   6       2255.20       2492.36       293.59 o                         
  -7   9   6       1192.37       1321.92       203.84 o                         
  -6   9   6       7262.18       7829.54       465.70 o                         
  -5   9   6       6363.62       6638.85       433.20 o                         
  -4   9   6       5747.62       5995.70       408.00 o                         
  -3   9   6       2962.49       2934.07       213.84 o                         
  -2   9   6       5251.70       5271.28       281.25 o                         
  -1   9   6      20844.73      20995.70       931.41 o                         
   0   9   6       1383.42       1761.56       168.79 o                         
   1   9   6      19490.61      20485.08      1001.16 o                         
   2   9   6       5521.94       5696.48       255.03 o                         
   3   9   6       3171.97       3305.19       213.90 o                         
   4   9   6       5671.23       6013.05       330.35 o                         
   5   9   6       6543.97       6162.61       385.66 o                         
   6   9   6       7772.90       8488.99       578.85 o                         
   7   9   6       1218.75       1295.66       247.66 o                         
   8   9   6       2634.96       2776.25       439.98 o                         
  -7  10   6       3017.73       3018.05       392.72 o                         
  -6  10   6        403.29        395.73       137.08 o                         
  -5  10   6       8366.69       7729.05       509.17 o                         
  -4  10   6       3864.96       4414.01       350.92 o                         
  -3  10   6       9557.36      10484.21       548.86 o                         
  -2  10   6       6656.36       6507.35       376.88 o                         
  -1  10   6        474.92        463.26       105.84 o                         
   0  10   6       4559.35       4770.88       285.82 o                         
   1  10   6        705.02        876.56       129.29 o                         
   2  10   6       6433.21       6972.14       355.21 o                         
   3  10   6       9897.58      10102.42       464.85 o                         
   4  10   6       3787.56       4092.43       378.10 o                         
   5  10   6       9075.83       9804.87       480.29 o                         
   6  10   6        437.82        794.39       363.40 o                         
   7  10   6       3023.88       3066.74       578.41 o                         
  -6  11   6       5165.76       3285.96       799.09 o                         
  -5  11   6       3230.31       2644.05       435.94 o                         
  -4  11   6       6254.55       6552.17       799.55 o                         
  -3  11   6        292.38        265.24       143.75 o                         
  -2  11   6       5573.70       5986.86       344.14 o                         
  -1  11   6       2309.02       2260.79       206.56 o                         
   0  11   6        395.98        497.69       132.29 o                         
   1  11   6       2368.27       2490.52       209.34 o                         
   2  11   6       6264.13       6178.60       348.62 o                         
   3  11   6        460.33        657.27       135.65 o                         
   4  11   6       6515.36       6458.78       389.86 o                         
   5  11   6       3618.68       3549.28       365.51 o                         
   6  11   6       4838.88       4967.13       809.03 o                         
  -2  12   6        500.67        849.02       353.90 o                         
  -1  12   6       1340.44       1475.45       189.64 o                         
   0  12   6       3896.04       4161.30       313.18 o                         
   1  12   6       1373.19       1642.64       207.86 o                         
   2  12   6        366.13        529.79       153.30 o                         
   3  12   6       3924.16       3391.45       480.44 o                         
   4  12   6       2370.46       3117.90       764.94 o                         
   1   0   7      35938.99      36958.10       347.84 o                         
   2   0   7      84618.98      86224.04       797.37 o                         
   3   0   7        388.00        501.45        32.33 o                         
   4   0   7     107643.68     106905.37       884.14 o                         
   5   0   7        929.66        980.27        61.09 o                         
   6   0   7      52013.60      52321.07       602.85 o                         
   7   0   7        713.04        767.49        76.11 o                         
   8   0   7       5770.05       6055.62       247.25 o                         
   9   0   7       4271.26       4376.80       270.06 o                         
  10   0   7        630.45        653.58       194.79 o                         
  11   0   7        825.20        987.18       191.87 o                         
 -11   1   7       1808.28       2342.35       303.96 o                         
 -10   1   7       2350.61       2652.40       279.92 o                         
  -9   1   7       1577.25       1544.13       180.71 o                         
  -8   1   7      10889.96      11056.27       356.39 o                         
  -7   1   7      29947.08      30238.62       504.96 o                         
  -6   1   7       9058.27       9131.45       207.99 o                         
  -5   1   7      49233.80      48878.82       529.93 o                         
  -4   1   7       3608.68       3562.02        95.35 o                         
  -3   1   7      69765.17      69833.08       795.94 o                         
  -2   1   7      11173.39      11229.47       237.62 o                         
  -1   1   7      11194.03      11275.58       191.94 o                         
   0   1   7      30306.58      31057.55       314.92 o                         
   1   1   7      12527.81      12591.30       176.04 o                         
   2   1   7      11782.80      11915.75       181.21 o                         
   3   1   7      67608.52      67281.63       672.68 o                         
   4   1   7       3647.71       3615.81       109.90 o                         
   5   1   7      46608.98      46336.07       503.81 o                         
   6   1   7       8861.66       8766.06       207.80 o                         
   7   1   7      30772.07      31947.90       468.95 o                         
   8   1   7      12233.87      12663.59       359.99 o                         
   9   1   7       1630.90       1776.37       162.10 o                         
  10   1   7       2058.73       2550.81       279.78 o                         
  11   1   7       2040.48       1820.91       263.15 o                         
 -11   2   7       2937.78       2608.52       309.11 o                         
 -10   2   7        470.40        408.01       224.87 o                         
  -9   2   7      14751.71      15156.54       565.36 o                         
  -8   2   7       4495.15       4425.65       211.85 o                         
  -7   2   7      17658.69      17822.20       382.07 o                         
  -6   2   7      15952.80      15777.31       336.93 o                         
  -5   2   7      21827.67      21679.82       280.60 o                         
  -4   2   7      14363.37      13613.92       242.22 o                         
  -3   2   7       5248.88       5069.80       151.17 o                         
  -2   2   7       6360.13       6285.72       179.81 o                         
  -1   2   7      26515.93      26334.56       326.00 o                         
   0   2   7       9261.43       9278.65       165.69 o                         
   1   2   7      26366.07      25907.17       283.59 o                         
   2   2   7       5317.04       5235.35       156.02 o                         
   3   2   7       5463.06       5364.98       135.20 o                         
   4   2   7      15857.35      15659.28       269.57 o                         
   5   2   7      21214.08      20748.54       365.85 o                         
   6   2   7      15838.10      16100.01       309.92 o                         
   7   2   7      16341.43      16602.38       309.95 o                         
   8   2   7       4938.56       4862.54       231.75 o                         
   9   2   7      14672.58      14975.41       431.73 o                         
  10   2   7        499.98        638.73       195.04 o                         
  11   2   7       3383.13       3466.82       349.31 o                         
 -11   3   7       2287.26       2049.52       530.63 o                         
 -10   3   7       9859.64       9488.40       540.05 o                         
  -9   3   7        565.99        744.24       135.66 o                         
  -8   3   7       9139.12       9424.16       332.21 o                         
  -7   3   7       1117.14        895.38        80.20 o                         
  -6   3   7       6010.94       6143.40       206.40 o                         
  -5   3   7        772.10        803.09        57.32 o                         
  -4   3   7       2529.32       2559.69       109.02 o                         
  -3   3   7       9560.62       9274.56       233.29 o                         
  -2   3   7       1967.14       1932.19        80.63 o                         
  -1   3   7       1889.59       2027.61        97.17 o                         
   0   3   7      21310.69      20663.88       305.37 o                         
   1   3   7       1627.78       1703.00        65.95 o                         
   2   3   7       3043.21       3091.49       100.09 o                         
   3   3   7      10435.17      10186.66       182.54 o                         
   4   3   7       2297.16       2368.33        85.58 o                         
   5   3   7        754.74        837.11        54.42 o                         
   6   3   7       6480.82       6540.30       199.48 o                         
   7   3   7       1054.36        843.93       104.57 o                         
   8   3   7       9008.66       9201.67       326.95 o                         
   9   3   7        452.04        287.06        74.44 o                         
  10   3   7      10012.31      10369.98       571.61 o                         
  11   3   7       2226.63       2262.36       404.45 o                         
 -10   4   7        259.42        269.33       105.53 o                         
  -9   4   7       7590.17       7452.83       371.40 o                         
  -8   4   7        585.97        781.16       115.47 o                         
  -7   4   7       2613.56       2631.61       154.25 o                         
  -6   4   7       2865.58       2843.23       160.08 o                         
  -5   4   7       7167.09       6942.78       225.64 o                         
  -4   4   7      12731.89      12197.23       450.06 o                         
  -3   4   7       1780.14       1670.87       100.98 o                         
  -2   4   7       1216.73       1270.06        72.40 o                         
  -1   4   7       4204.89       3954.29       127.00 o                         
   0   4   7       1393.54       1565.70        71.92 o                         
   1   4   7       3907.68       3752.88       117.07 o                         
   2   4   7       1444.56       1429.48        73.70 o                         
   3   4   7       1198.55       1080.99        65.84 o                         
   4   4   7      12086.73      11553.97       215.07 o                         
   5   4   7       6708.14       6294.33       193.14 o                         
   6   4   7       3173.83       3004.08       146.53 o                         
   7   4   7       3201.12       3236.18       223.47 o                         
   8   4   7        511.58        509.50        92.70 o                         
   9   4   7       8395.12       7984.30       334.59 o                         
  10   4   7        213.18        197.89       133.13 o                         
  11   4   7       2164.75       1995.01       389.99 o                         
 -10   5   7       3642.46       3686.40       316.13 o                         
  -9   5   7        597.97        558.56       129.06 o                         
  -8   5   7       5758.84       5964.47       320.50 o                         
  -7   5   7       8303.94       8261.41       313.12 o                         
  -6   5   7       5695.85       5719.34       268.03 o                         
  -5   5   7       3334.42       3383.13       191.46 o                         
  -4   5   7       5952.84       5949.55       205.66 o                         
  -3   5   7       2793.69       2859.55       133.56 o                         
  -2   5   7       3752.18       3973.69       160.62 o                         
  -1   5   7       1928.61       1790.61        93.57 o                         
   0   5   7       4864.72       4880.39       211.48 o                         
   1   5   7       1717.40       1759.67        88.12 o                         
   2   5   7       2543.67       2491.47       110.75 o                         
   3   5   7       3055.99       3167.34       130.91 o                         
   4   5   7       6333.48       6412.54       206.26 o                         
   5   5   7       3554.52       3384.26       156.84 o                         
   6   5   7       5944.12       5977.61       216.06 o                         
   7   5   7       7716.58       7491.41       349.73 o                         
   8   5   7       5626.12       5443.32       315.59 o                         
   9   5   7        642.41        482.89       112.98 o                         
  10   5   7       3695.06       3869.30       317.67 o                         
 -10   6   7        945.00        714.91       231.42 o                         
  -9   6   7       5126.80       4913.88       351.72 o                         
  -8   6   7       2604.56       2388.29       195.71 o                         
  -7   6   7       6196.33       6256.23       371.26 o                         
  -6   6   7      12270.63      12525.79       454.88 o                         
  -5   6   7       3430.51       3621.21       234.52 o                         
  -4   6   7      11535.68      11872.00       427.03 o                         
  -3   6   7       1402.43       1492.45       130.99 o                         
  -2   6   7       6877.77       7114.09       279.33 o                         
  -1   6   7      12867.00      12740.54       378.45 o                         
   0   6   7       6683.11       6310.43       264.63 o                         
   1   6   7      14431.24      14554.98       348.89 o                         
   2   6   7       6961.64       6973.41       226.24 o                         
   3   6   7       1087.27       1174.12        96.80 o                         
   4   6   7      11637.00      11391.59       298.96 o                         
   5   6   7       3467.15       3327.85       175.83 o                         
   6   6   7      11672.71      11976.01       465.53 o                         
   7   6   7       6537.20       6247.25       352.10 o                         
   8   6   7       2600.03       2578.96       236.87 o                         
   9   6   7       4481.24       4479.08       341.63 o                         
  10   6   7        764.84        542.58       173.81 o                         
  -9   7   7        224.36         68.74       109.21 o                         
  -8   7   7       6341.72       6357.80       361.94 o                         
  -7   7   7      12806.42      12762.55       508.31 o                         
  -6   7   7       2097.55       2074.37       281.08 o                         
  -5   7   7      21157.40      22077.70       956.54 o                         
  -4   7   7       1131.34       1018.11       111.14 o                         
  -3   7   7      35415.05      35689.66      1258.30 o                         
  -2   7   7       2861.18       2652.08       178.89 o                         
  -1   7   7       3783.62       3959.38       226.16 o                         
   0   7   7        539.79        670.97       108.42 o                         
   1   7   7       3537.06       3515.72       205.79 o                         
   2   7   7       3042.24       3337.88       219.30 o                         
   3   7   7      34163.80      33985.04       881.85 o                         
   4   7   7       1238.74       1278.64       126.16 o                         
   5   7   7      21639.14      20775.96       843.95 o                         
   6   7   7       2176.06       1974.73       266.46 o                         
   7   7   7      12963.33      12604.97       674.98 o                         
   8   7   7       6084.37       6240.60       493.37 o                         
   9   7   7        183.84         62.45       186.68 o                         
  -9   8   7        935.24        589.75       389.92 o                         
  -8   8   7       2497.35       2862.32       259.07 o                         
  -7   8   7        648.89        578.04       136.95 o                         
  -6   8   7      21576.63      21136.00       797.88 o                         
  -5   8   7       2950.03       2988.74       293.56 o                         
  -4   8   7      32288.68      32590.10      1301.18 o                         
  -3   8   7       2276.69       2299.92       178.94 o                         
  -2   8   7      21565.04      22113.30       874.80 o                         
  -1   8   7       2856.74       3072.96       211.28 o                         
   0   8   7       5698.99       5643.41       284.00 o                         
   1   8   7       2349.47       2512.35       191.70 o                         
   2   8   7      21248.43      21383.60      1050.89 o                         
   3   8   7       2510.19       2407.11       179.68 o                         
   4   8   7      32304.28      33125.40      1227.97 o                         
   5   8   7       3091.52       3249.62       241.16 o                         
   6   8   7      21168.78      22884.26      1044.78 o                         
   7   8   7        756.24        639.84       160.53 o                         
   8   8   7       2596.83       2639.00       332.66 o                         
   9   8   7        964.81        837.65       389.62 o                         
  -8   9   7       5102.88       4760.30       488.55 o                         
  -7   9   7       5624.98       5793.50       408.17 o                         
  -6   9   7       6047.55       5766.44       405.74 o                         
  -5   9   7      15099.47      15767.57      1052.91 o                         
  -4   9   7       2101.15       2176.89       241.69 o                         
  -3   9   7      13046.28      12973.19       619.51 o                         
  -2   9   7       5520.50       5515.38       303.56 o                         
  -1   9   7       1037.21        929.97       137.63 o                         
   0   9   7      16949.57      16928.26       602.71 o                         
   1   9   7       1017.12       1088.94       138.49 o                         
   2   9   7       6446.99       6691.12       291.22 o                         
   3   9   7      13704.20      14622.45       825.28 o                         
   4   9   7       1799.35       1941.99       196.88 o                         
   5   9   7      14722.76      15478.56      1039.68 o                         
   6   9   7       6239.43       6000.12       522.16 o                         
   7   9   7       6005.03       6913.52       542.83 o                         
   8   9   7       5014.84       5788.65      1217.68 o                         
  -7  10   7       4095.79       5736.35       822.61 o                         
  -6  10   7       3904.33       3203.40       338.32 o                         
  -5  10   7       1060.31        780.68       167.77 o                         
  -4  10   7       4662.48       4851.47       370.21 o                         
  -3  10   7       3344.09       3488.57       285.80 o                         
  -2  10   7       1483.19       1530.76       176.97 o                         
  -1  10   7      14385.31      15113.18       837.40 o                         
   0  10   7          2.53         29.45        83.39 o                         
   1  10   7      14632.95      15210.43       791.72 o                         
   2  10   7       1408.41       1188.24       126.74 o                         
   3  10   7       2811.82       2948.23       241.04 o                         
   4  10   7       5057.53       5469.00       328.39 o                         
   5  10   7       1183.27        786.29       192.09 o                         
   6  10   7       3600.86       3805.27       445.79 o                         
   7  10   7       3887.53       3645.47       704.26 o                         
  -5  11   7        119.42         66.59       375.05 o                         
  -4  11   7        768.23        987.71       205.07 o                         
  -3  11   7        836.09        908.33       182.86 o                         
  -2  11   7       3792.52       3759.19       279.33 o                         
  -1  11   7         61.13          9.31       119.53 o                         
   0  11   7       8048.71       8063.26       385.75 o                         
   1  11   7         51.38         81.78       114.52 o                         
   2  11   7       3180.05       3128.20       284.62 o                         
   3  11   7        836.09        864.50       164.70 o                         
   4  11   7        811.17        918.67       177.01 o                         
   5  11   7        121.57        -34.91       155.75 o                         
  -2  12   7        672.11       1476.01       442.33 o                         
  -1  12   7       1600.10       1481.53       282.63 o                         
   0  12   7       1585.63       1552.24       265.79 o                         
   1  12   7       1999.79       1952.75       286.50 o                         
   2  12   7        816.18        617.64       152.84 o                         
   3  12   7        596.38        113.31       182.52 o                         
   0   0   8      47593.79      48547.10       571.50 o                         
   1   0   8      17482.62      17354.53       207.61 o                         
   2   0   8      88506.20      88432.95       798.63 o                         
   3   0   8      27057.42      26976.70       352.13 o                         
   4   0   8       1167.26       1213.58        62.74 o                         
   5   0   8       5053.09       5418.83       149.57 o                         
   6   0   8        241.49        265.44        46.70 o                         
   7   0   8      21632.19      21863.49       380.29 o                         
   8   0   8      25496.21      24874.47       608.11 o                         
   9   0   8       9333.95       9278.44       432.45 o                         
  10   0   8       7993.72       8699.15       442.01 o                         
  11   0   8        146.21        360.44       238.22 o                         
 -11   1   8      11623.64      12967.21      1000.96 o                         
 -10   1   8       5540.89       5826.60       361.57 o                         
  -9   1   8       7082.56       6829.53       372.43 o                         
  -8   1   8       3925.40       4045.07       254.96 o                         
  -7   1   8      17243.60      17651.19       372.31 o                         
  -6   1   8       6547.26       6605.47       190.04 o                         
  -5   1   8       1392.29       1471.55        60.12 o                         
  -4   1   8      10074.79      10057.42       203.14 o                         
  -3   1   8      33654.52      33757.69       487.58 o                         
  -2   1   8       9348.90       9350.73       225.18 o                         
  -1   1   8      76491.91      75570.68       782.18 o                         
   0   1   8      25202.30      24687.94       293.44 o                         
   1   1   8      76393.50      74724.59       672.42 o                         
   2   1   8       9522.22       9505.96       165.19 o                         
   3   1   8      34518.45      34125.43       441.36 o                         
   4   1   8      11221.90      11186.80       199.44 o                         
   5   1   8       1071.91        956.63        59.15 o                         
   6   1   8       6593.16       6441.42       181.43 o                         
   7   1   8      16703.22      16667.68       324.61 o                         
   8   1   8       4237.35       4442.24       221.86 o                         
   9   1   8       6626.26       6604.57       339.41 o                         
  10   1   8       4958.51       5308.39       358.53 o                         
  11   1   8      12153.21      13708.77       892.90 o                         
 -11   2   8       4724.93       5940.86      1132.74 o                         
 -10   2   8       3782.95       3630.09       304.39 o                         
  -9   2   8       2576.65       2469.64       227.00 o                         
  -8   2   8       4656.06       4927.99       231.89 o                         
  -7   2   8       3028.28       3036.76       171.81 o                         
  -6   2   8       8839.08       8776.24       255.09 o                         
  -5   2   8      14110.71      13824.43       255.86 o                         
  -4   2   8       8342.83       8085.07       231.42 o                         
  -3   2   8       3734.63       3711.56       146.65 o                         
  -2   2   8      48662.61      48299.86       656.81 o                         
  -1   2   8      17704.59      17790.23       287.88 o                         
   0   2   8      17486.78      17884.32       267.64 o                         
   1   2   8      17655.45      17629.86       217.47 o                         
   2   2   8      49202.70      49211.84       549.03 o                         
   3   2   8       2480.13       2649.90       112.05 o                         
   4   2   8       8850.98       8871.73       209.14 o                         
   5   2   8      14515.71      14315.91       274.95 o                         
   6   2   8       8414.49       8354.26       222.10 o                         
   7   2   8       3920.41       3919.15       147.54 o                         
   8   2   8       5066.77       4911.08       230.83 o                         
   9   2   8       2261.55       2557.02       195.32 o                         
  10   2   8       4197.77       4744.58       333.26 o                         
  11   2   8       4521.14       4601.20       570.17 o                         
 -11   3   8       1137.31        969.58       472.98 o                         
 -10   3   8       5246.39       5786.24       390.03 o                         
  -9   3   8        768.45        761.02       140.60 o                         
  -8   3   8       1208.09       1402.41       134.06 o                         
  -7   3   8       2472.64       2696.50       167.93 o                         
  -6   3   8       2347.11       2503.70       143.76 o                         
  -5   3   8       9832.97       9979.51       266.64 o                         
  -4   3   8      16162.19      15896.10       354.84 o                         
  -3   3   8       7581.87       7496.46       243.97 o                         
  -2   3   8       6243.05       6476.31       188.99 o                         
  -1   3   8       9714.21       9579.97       206.21 o                         
   0   3   8          1.58         76.84        36.00 o                         
   1   3   8       8156.55       8174.01       161.03 o                         
   2   3   8       4959.93       5077.47       131.75 o                         
   3   3   8       7221.72       7000.26       154.37 o                         
   4   3   8      15069.72      14908.50       229.28 o                         
   5   3   8       9491.50       9409.55       223.11 o                         
   6   3   8       3599.69       3689.87       155.56 o                         
   7   3   8       2143.34       2195.70       162.80 o                         
   8   3   8       1395.69       1577.30       138.66 o                         
   9   3   8        883.43       1017.82       134.82 o                         
  10   3   8       5353.66       6120.40       409.57 o                         
  11   3   8        879.99       1050.00       277.27 o                         
 -10   4   8        368.24        344.76       160.73 o                         
  -9   4   8       1814.48       1998.10       193.39 o                         
  -8   4   8        787.79        924.80       125.20 o                         
  -7   4   8        928.98        974.52       107.76 o                         
  -6   4   8       4642.78       4663.07       226.03 o                         
  -5   4   8      14116.11      14057.51       354.95 o                         
  -4   4   8       2122.32       2091.80       105.02 o                         
  -3   4   8       1256.13       1158.27        72.31 o                         
  -2   4   8        644.21        658.00        53.39 o                         
  -1   4   8      11391.54      11190.81       230.79 o                         
   0   4   8        182.46        224.25        39.77 o                         
   1   4   8      10805.86      10602.02       206.80 o                         
   2   4   8        922.69        896.09        61.55 o                         
   3   4   8       2183.43       2080.70        93.80 o                         
   4   4   8       1467.43       1488.43        78.37 o                         
   5   4   8      14082.68      13624.61       282.89 o                         
   6   4   8       4658.55       4174.88       171.00 o                         
   7   4   8        467.38        379.22        90.47 o                         
   8   4   8        575.05        589.86        99.25 o                         
   9   4   8       1727.15       1897.37       181.06 o                         
  10   4   8        490.45        731.31       150.79 o                         
  11   4   8       4897.81       5621.70       701.16 o                         
 -10   5   8       5232.52       5110.57       471.86 o                         
  -9   5   8        912.12       1131.27       194.79 o                         
  -8   5   8        433.71        460.71       121.18 o                         
  -7   5   8       3690.80       3672.13       231.68 o                         
  -6   5   8       1274.99       1002.74       123.12 o                         
  -5   5   8        467.70        499.95        95.54 o                         
  -4   5   8       6433.00       6151.72       226.92 o                         
  -3   5   8       6263.42       6012.17       195.13 o                         
  -2   5   8       1752.92       1801.98       109.81 o                         
  -1   5   8       8108.36       7979.82       215.59 o                         
   0   5   8       7496.67       6796.55       164.03 o                         
   1   5   8       8042.32       7607.10       153.01 o                         
   2   5   8       2575.10       2721.20       116.86 o                         
   3   5   8       6432.09       6458.26       195.36 o                         
   4   5   8       6729.20       6779.82       230.00 o                         
   5   5   8        769.82        738.48        75.23 o                         
   6   5   8        683.15        627.29        93.51 o                         
   7   5   8       3839.67       3977.29       254.30 o                         
   8   5   8        217.33        235.48       121.88 o                         
   9   5   8       1051.14       1001.18       181.09 o                         
  10   5   8       5272.29       5863.97       446.44 o                         
 -10   6   8       3737.52       4310.70       742.26 o                         
  -9   6   8       1881.48       1870.60       223.16 o                         
  -8   6   8       8922.45       8865.64       388.74 o                         
  -7   6   8        355.27        409.95       108.17 o                         
  -6   6   8        307.25        498.38       114.02 o                         
  -5   6   8       1802.17       2006.54       192.50 o                         
  -4   6   8       1475.38       1490.16       184.45 o                         
  -3   6   8       5776.57       5662.04       249.26 o                         
  -2   6   8      39419.15      38710.16       777.75 o                         
  -1   6   8       1759.85       1637.51       134.43 o                         
   0   6   8      10668.59      10566.50       345.51 o                         
   1   6   8       2421.45       2139.23       155.71 o                         
   2   6   8      38986.86      39268.77       812.07 o                         
   3   6   8       5616.92       5691.39       211.42 o                         
   4   6   8       1342.85       1196.32        97.08 o                         
   5   6   8       1742.96       1749.42       135.87 o                         
   6   6   8        493.43        386.15       126.57 o                         
   7   6   8        491.44        299.87       146.61 o                         
   8   6   8       9293.88       9430.70       532.62 o                         
   9   6   8       2280.34       2207.31       267.66 o                         
  10   6   8       3774.22       4570.28       665.33 o                         
  -9   7   8       5168.54       5493.77       467.52 o                         
  -8   7   8       3681.25       3946.32       362.28 o                         
  -7   7   8       9652.94       9897.58       536.30 o                         
  -6   7   8       7488.03       7620.08       374.78 o                         
  -5   7   8       3481.04       3434.35       266.87 o                         
  -4   7   8       4669.13       4529.00       270.94 o                         
  -3   7   8       6564.33       6426.77       298.36 o                         
  -2   7   8       3914.58       3978.42       225.58 o                         
  -1   7   8      31134.87      31732.35       716.90 o                         
   0   7   8       5587.21       5669.38       271.44 o                         
   1   7   8      30958.59      30260.55       637.81 o                         
   2   7   8       3954.09       3755.67       230.12 o                         
   3   7   8       6582.12       6760.59       285.44 o                         
   4   7   8       4352.63       4068.43       261.72 o                         
   5   7   8       3633.94       3691.02       246.33 o                         
   6   7   8       7483.27       7536.24       509.63 o                         
   7   7   8      10077.80       9858.56       600.20 o                         
   8   7   8       3924.60       4080.56       406.69 o                         
   9   7   8       4628.72       4104.74       532.67 o                         
  -8   8   8      10092.11      10713.93       479.79 o                         
  -7   8   8       1575.25       1805.43       198.79 o                         
  -6   8   8        545.55        612.11       142.68 o                         
  -5   8   8       4795.18       4872.97       401.44 o                         
  -4   8   8        954.91        984.79       136.55 o                         
  -3   8   8       3165.60       3179.63       238.83 o                         
  -2   8   8      29208.20      29683.97      1183.75 o                         
  -1   8   8      15618.90      16029.25       499.69 o                         
   0   8   8      20182.01      20743.98       562.97 o                         
   1   8   8      14884.50      14839.58       468.33 o                         
   2   8   8      29600.46      30177.47      1228.71 o                         
   3   8   8       3304.95       3222.69       208.95 o                         
   4   8   8        690.05        565.28       127.62 o                         
   5   8   8       4813.92       4973.89       304.26 o                         
   6   8   8        546.55        712.38       173.13 o                         
   7   8   8       1465.84       1420.28       219.64 o                         
   8   8   8       9875.53       9898.17       974.99 o                         
  -7   9   8       3921.42       4019.60       341.14 o                         
  -6   9   8       1319.04       1491.71       234.67 o                         
  -5   9   8       2738.87       2732.89       359.22 o                         
  -4   9   8       6649.38       6587.15       448.45 o                         
  -3   9   8      11124.64      11501.47       555.54 o                         
  -2   9   8       2698.20       2839.98       227.93 o                         
  -1   9   8      13644.79      14113.75       778.40 o                         
   0   9   8      11624.11      12608.20       436.29 o                         
   1   9   8      13105.58      12729.30       508.45 o                         
   2   9   8       2495.50       2656.40       222.09 o                         
   3   9   8      11099.05      11168.92       531.92 o                         
   4   9   8       6300.59       6550.35       376.07 o                         
   5   9   8       2346.40       2782.02       300.36 o                         
   6   9   8       1531.65       1369.72       221.87 o                         
   7   9   8       3955.03       3821.63       401.86 o                         
  -6  10   8       6655.16       6407.32       561.37 o                         
  -5  10   8       9381.72       9945.11       626.95 o                         
  -4  10   8       6830.20       7219.09       455.41 o                         
  -3  10   8       1236.82       1278.19       191.26 o                         
  -2  10   8       2462.87       2404.78       229.17 o                         
  -1  10   8       3862.89       3463.74       249.89 o                         
   0  10   8       4064.59       4450.76       273.04 o                         
   1  10   8       3716.23       3456.42       240.61 o                         
   2  10   8       2123.59       2086.22       169.50 o                         
   3  10   8       1117.77       1233.93       159.47 o                         
   4  10   8       6719.01       7380.42       412.71 o                         
   5  10   8       8993.89       9498.57      1124.04 o                         
   6  10   8       6601.98       7713.95       769.04 o                         
  -5  11   8       1435.52       1501.98       611.75 o                         
  -4  11   8       5914.69       6360.51       793.60 o                         
  -3  11   8       2691.58       2706.13       285.51 o                         
  -2  11   8       1231.51       1061.98       201.73 o                         
  -1  11   8         95.27        300.82       106.97 o                         
   0  11   8       4227.90       4587.38       366.58 o                         
   1  11   8         73.71        176.11       113.78 o                         
   2  11   8       1335.57       1048.69       143.16 o                         
   3  11   8       2475.11       2367.13       224.39 o                         
   4  11   8       6401.50       6287.95       535.22 o                         
   5  11   8       1541.85       1854.83       388.96 o                         
  -2  12   8       3205.95       5063.36      1061.96 o                         
  -1  12   8       1959.86       2507.10       349.24 o                         
   0  12   8         32.84        143.94       184.99 o                         
   1  12   8       1890.32       1834.59       303.10 o                         
   2  12   8       3183.41       3849.37       514.14 o                         
   1   0   9      16303.83      16350.43       230.10 o                         
   2   0   9       2110.69       2184.04        86.08 o                         
   3   0   9      42501.63      43151.25       510.47 o                         
   4   0   9       3263.38       3178.24       104.78 o                         
   5   0   9       5373.66       5377.79       142.35 o                         
   6   0   9      18191.32      17978.79       345.68 o                         
   7   0   9       6383.64       6415.16       214.57 o                         
   8   0   9        597.02        665.42       113.68 o                         
   9   0   9          6.19        -42.83       109.74 o                         
  10   0   9       3934.83       4100.87       311.17 o                         
  11   0   9       6616.58       7998.54      1103.35 o                         
 -11   1   9        277.34       -159.54       299.35 o                         
 -10   1   9       1328.07       1120.81       164.68 o                         
  -9   1   9       1585.12       1762.98       208.20 o                         
  -8   1   9       1026.30       1009.92       144.59 o                         
  -7   1   9      22336.65      21742.99       497.74 o                         
  -6   1   9       9832.35      10041.80       303.18 o                         
  -5   1   9       5320.62       5210.02       147.66 o                         
  -4   1   9      17804.74      17785.81       315.81 o                         
  -3   1   9      41148.99      41295.35       573.29 o                         
  -2   1   9      18564.44      18742.97       349.10 o                         
  -1   1   9       7484.27       7969.24       187.01 o                         
   0   1   9        111.32        210.14        31.76 o                         
   1   1   9       6504.32       6483.99       125.44 o                         
   2   1   9      16356.32      16119.74       236.89 o                         
   3   1   9      40236.08      39484.35       475.80 o                         
   4   1   9      17424.29      17236.98       301.40 o                         
   5   1   9       6118.85       6125.05       155.60 o                         
   6   1   9       9193.58       9593.24       230.34 o                         
   7   1   9      22599.21      23051.91       401.04 o                         
   8   1   9       1251.40       1150.41       139.03 o                         
   9   1   9       1336.26       1264.17       187.55 o                         
  10   1   9       1388.12       1316.04       215.95 o                         
  11   1   9        210.73        -42.68       320.06 o                         
 -11   2   9        179.36       -136.36       302.67 o                         
 -10   2   9       4711.01       4472.66       426.55 o                         
  -9   2   9       3721.27       3884.96       285.42 o                         
  -8   2   9       9028.17       9411.54       332.12 o                         
  -7   2   9       1240.34       1284.61       119.36 o                         
  -6   2   9      22704.15      22564.69       504.23 o                         
  -5   2   9      13307.67      13068.94       322.04 o                         
  -4   2   9      13243.64      13031.48       307.53 o                         
  -3   2   9       1520.52       1463.40        97.79 o                         
  -2   2   9      27909.06      27069.18       458.45 o                         
  -1   2   9       2619.86       2688.27       112.26 o                         
   0   2   9      24045.06      23376.81       329.52 o                         
   1   2   9       3162.77       3252.37        84.73 o                         
   2   2   9      29830.12      29063.62       387.70 o                         
   3   2   9       1453.61       1551.81        84.93 o                         
   4   2   9      13318.66      13746.93       278.59 o                         
   5   2   9      13724.59      13199.00       264.89 o                         
   6   2   9      22168.18      22357.97       381.19 o                         
   7   2   9       1761.05       2100.35       137.80 o                         
   8   2   9       8616.59       8702.16       346.39 o                         
   9   2   9       3234.16       3319.85       228.54 o                         
  10   2   9       4523.53       4705.05       341.23 o                         
  11   2   9         71.22         98.11       633.32 o                         
 -10   3   9       2540.27       2356.96       258.06 o                         
  -9   3   9      13448.55      13684.31       532.72 o                         
  -8   3   9       2113.22       2167.35       171.87 o                         
  -7   3   9       3398.53       3753.62       213.77 o                         
  -6   3   9      12869.00      12701.52       363.32 o                         
  -5   3   9       5483.72       5342.81       197.91 o                         
  -4   3   9       1206.80       1166.05        88.26 o                         
  -3   3   9      11362.57      11293.11       289.80 o                         
  -2   3   9       2141.73       2323.19       117.69 o                         
  -1   3   9      39047.43      37954.40       515.31 o                         
   0   3   9      14526.08      14344.62       244.19 o                         
   1   3   9      40799.77      39773.54       444.70 o                         
   2   3   9       2415.10       2288.56        97.67 o                         
   3   3   9      12265.81      12014.56       255.04 o                         
   4   3   9       1648.03       1654.60        90.60 o                         
   5   3   9       4804.22       4702.09       164.64 o                         
   6   3   9      12362.62      12172.70       299.57 o                         
   7   3   9       2527.44       2478.66       176.80 o                         
   8   3   9       1757.31       1499.84       151.56 o                         
   9   3   9      13299.16      13921.32       503.37 o                         
  10   3   9       2493.58       2337.18       227.83 o                         
  11   3   9       5642.49       5948.72      1191.84 o                         
 -10   4   9       9244.82       9535.76       559.44 o                         
  -9   4   9       9791.68       9396.34       523.31 o                         
  -8   4   9       5370.07       5451.76       292.56 o                         
  -7   4   9       4633.65       4638.20       234.90 o                         
  -6   4   9        518.15        421.28        77.84 o                         
  -5   4   9      12384.87      12032.58       528.12 o                         
  -4   4   9        615.38        608.26        81.85 o                         
  -3   4   9        918.78       1051.42        95.30 o                         
  -2   4   9       8111.01       8134.67       232.04 o                         
  -1   4   9       7645.35       7534.33       214.22 o                         
   0   4   9      44233.08      42718.37       527.06 o                         
   1   4   9       6830.81       6624.98       170.80 o                         
   2   4   9       7924.43       7679.82       215.21 o                         
   3   4   9        715.03        701.58        56.64 o                         
   4   4   9        847.84        799.13        69.90 o                         
   5   4   9      12956.33      13046.50       288.42 o                         
   6   4   9        666.10        574.12        68.36 o                         
   7   4   9       4572.42       4454.54       269.85 o                         
   8   4   9       5286.83       5333.50       281.96 o                         
   9   4   9      10211.03      10475.70       426.85 o                         
  10   4   9       9571.69       9074.14       478.41 o                         
 -10   5   9       1982.16       1693.24       423.43 o                         
  -9   5   9       4708.27       4794.85       393.06 o                         
  -8   5   9       1649.60       1832.59       196.22 o                         
  -7   5   9      11267.49      11482.66       447.33 o                         
  -6   5   9       9365.69       9076.06       387.13 o                         
  -5   5   9       1738.64       2094.17       187.49 o                         
  -4   5   9       5262.22       5740.95       234.81 o                         
  -3   5   9      28571.96      27427.92       470.51 o                         
  -2   5   9        467.43        507.57        76.30 o                         
  -1   5   9       7171.45       7035.32       217.64 o                         
   0   5   9       8603.99       8110.17       236.64 o                         
   1   5   9       7424.04       7223.07       161.10 o                         
   2   5   9        566.49        505.64        67.44 o                         
   3   5   9      26806.12      26294.31       450.80 o                         
   4   5   9       5588.82       5757.62       194.64 o                         
   5   5   9       1756.49       1739.88       112.67 o                         
   6   5   9       9831.59       9940.58       309.89 o                         
   7   5   9      11423.32      11814.63       482.69 o                         
   8   5   9       1928.18       1763.93       196.61 o                         
   9   5   9       4454.86       4598.70       328.58 o                         
  10   5   9       1837.87       1741.94       342.33 o                         
  -9   6   9        837.03        525.11       183.63 o                         
  -8   6   9       3232.40       3774.93       329.07 o                         
  -7   6   9       4154.79       3874.05       278.82 o                         
  -6   6   9      19082.55      19070.73       612.82 o                         
  -5   6   9       2881.25       2976.19       240.50 o                         
  -4   6   9      11197.95      11038.53       408.45 o                         
  -3   6   9       9791.96      10309.41       335.10 o                         
  -2   6   9      19073.72      18642.87       500.94 o                         
  -1   6   9       2910.53       2983.83       178.26 o                         
   0   6   9       4062.16       4139.20       229.00 o                         
   1   6   9       3744.32       3510.06       228.21 o                         
   2   6   9      19027.87      18498.63       497.07 o                         
   3   6   9      10147.63      10135.70       350.04 o                         
   4   6   9      12065.91      12053.27       379.99 o                         
   5   6   9       3169.43       3125.98       190.58 o                         
   6   6   9      19027.49      18995.42       866.41 o                         
   7   6   9       3920.67       3385.35       343.99 o                         
   8   6   9       2960.22       3007.63       338.64 o                         
   9   6   9        879.66        704.92       265.40 o                         
  -9   7   9        536.86        440.81       240.49 o                         
  -8   7   9       2032.32       2339.18       394.65 o                         
  -7   7   9       7319.56       7369.92       406.59 o                         
  -6   7   9       4838.13       4949.64       325.89 o                         
  -5   7   9       3620.85       3817.39       314.03 o                         
  -4   7   9       7228.44       7182.40       346.46 o                         
  -3   7   9      13316.68      13734.67       479.76 o                         
  -2   7   9      14391.00      14320.86       432.37 o                         
  -1   7   9       3256.77       3205.80       202.18 o                         
   0   7   9       5003.50       4723.12       244.67 o                         
   1   7   9       3770.49       3735.33       231.02 o                         
   2   7   9      14902.23      16160.36       781.64 o                         
   3   7   9      13400.49      13640.23       475.41 o                         
   4   7   9       7538.30       7805.97       321.27 o                         
   5   7   9       3558.40       3496.01       237.72 o                         
   6   7   9       4387.46       4435.47       358.00 o                         
   7   7   9       7473.77       6493.21       497.98 o                         
   8   7   9       1924.48       2013.83       291.98 o                         
   9   7   9        598.08        394.67       387.96 o                         
  -8   8   9       1674.69       1226.91       259.21 o                         
  -7   8   9       2422.75       2379.72       233.09 o                         
  -6   8   9       8121.99       7014.15       408.95 o                         
  -5   8   9      10391.42      10386.32       545.54 o                         
  -4   8   9       4702.44       4855.93       322.28 o                         
  -3   8   9      11788.35      11533.03       485.71 o                         
  -2   8   9       3625.21       3665.89       252.80 o                         
  -1   8   9       1787.74       1845.52       168.15 o                         
   0   8   9          8.15         83.09       106.34 o                         
   1   8   9       2043.36       1834.19       176.20 o                         
   2   8   9       3366.63       3283.49       231.64 o                         
   3   8   9      11971.65      11937.95       535.31 o                         
   4   8   9       4005.66       3649.10       239.78 o                         
   5   8   9      10370.93      10623.28       494.76 o                         
   6   8   9       8161.27       8245.91       512.05 o                         
   7   8   9       2506.25       2809.04       308.29 o                         
   8   8   9       1713.53       1697.30       480.81 o                         
  -7   9   9       4816.15       4242.53       424.45 o                         
  -6   9   9       4813.56       5031.07       403.64 o                         
  -5   9   9       2454.93       2375.09       297.44 o                         
  -4   9   9       7957.58       7918.29       488.11 o                         
  -3   9   9       5017.70       5162.17       340.48 o                         
  -2   9   9        717.60        604.99       154.84 o                         
  -1   9   9       7305.63       7301.04       342.44 o                         
   0   9   9       2199.75       2296.69       188.34 o                         
   1   9   9       7407.57       7624.27       370.17 o                         
   2   9   9        473.78        447.50       107.68 o                         
   3   9   9       5273.61       5332.68       290.15 o                         
   4   9   9       8834.45       8936.95       666.07 o                         
   5   9   9       2797.91       3013.79       324.25 o                         
   6   9   9       4777.26       4578.40       434.35 o                         
   7   9   9       4600.95       4006.77       697.71 o                         
  -6  10   9       1966.08       1710.02       354.65 o                         
  -5  10   9       1272.42       1470.45       230.92 o                         
  -4  10   9       2264.88       2979.84       325.73 o                         
  -3  10   9        489.39        416.31       142.93 o                         
  -2  10   9       4645.28       4800.76       327.99 o                         
  -1  10   9         62.32        216.30       117.15 o                         
   0  10   9      19749.05      20143.59       782.29 o                         
   1  10   9         74.02        -21.22       105.95 o                         
   2  10   9       4768.04       4790.39       323.81 o                         
   3  10   9        578.61        328.88       105.02 o                         
   4  10   9       2518.11       2668.21       270.51 o                         
   5  10   9        999.65       1303.03       214.64 o                         
   6  10   9       1814.44       1604.28       371.53 o                         
  -4  11   9       1469.79       2021.59       637.19 o                         
  -3  11   9       1217.07       1663.66       366.20 o                         
  -2  11   9        129.53        122.59       107.78 o                         
  -1  11   9       7507.67       7995.20       390.25 o                         
   0  11   9       3895.17       3926.44       271.60 o                         
   1  11   9       8302.32       8539.86       405.19 o                         
   2  11   9         44.65         99.23       120.05 o                         
   3  11   9       1294.91       1242.81       226.86 o                         
   4  11   9       1532.51       1682.10       363.45 o                         
  -1  12   9       1201.57       1380.47       278.88 o                         
   0  12   9       1742.88       2190.73       358.42 o                         
   1  12   9       1056.13       1907.53       615.08 o                         
   0   0  10        109.46        183.25        44.28 o                         
   1   0  10       2816.60       2822.10        90.63 o                         
   2   0  10       4900.98       5037.24       138.56 o                         
   3   0  10       6557.15       6514.91       158.39 o                         
   4   0  10         17.26         58.16        36.37 o                         
   5   0  10         40.92        114.29        45.21 o                         
   6   0  10       6263.84       6219.03       224.16 o                         
   7   0  10      18619.51      19041.57       401.04 o                         
   8   0  10          6.30        129.94        87.48 o                         
   9   0  10       1833.11       1810.98       206.67 o                         
  10   0  10        238.66         45.55       103.77 o                         
  11   0  10       3541.91       3538.31       984.45 o                         
 -11   1  10       2072.72       3696.09       934.96 o                         
 -10   1  10       3215.00       3012.57       269.16 o                         
  -9   1  10       3038.20       2917.57       253.85 o                         
  -8   1  10      13264.35      14214.44       673.72 o                         
  -7   1  10       2317.13       2361.82       168.84 o                         
  -6   1  10       3961.02       4187.84       203.64 o                         
  -5   1  10       1853.70       1926.12       111.91 o                         
  -4   1  10       1506.48       1639.08        93.27 o                         
  -3   1  10       1559.08       1703.79        94.28 o                         
  -2   1  10      20807.52      20682.28       385.90 o                         
  -1   1  10      12957.22      13047.27       272.46 o                         
   0   1  10       3160.22       3400.30       110.60 o                         
   1   1  10      13344.12      13346.48       202.02 o                         
   2   1  10      23036.01      22848.50       307.69 o                         
   3   1  10       1318.22       1381.55        66.10 o                         
   4   1  10       1646.87       1716.95        91.06 o                         
   5   1  10       1316.74       1496.41        83.23 o                         
   6   1  10       3052.68       3243.55       151.15 o                         
   7   1  10       2251.26       2300.01       133.54 o                         
   8   1  10      12717.21      12934.68       451.74 o                         
   9   1  10       2824.93       3317.74       255.89 o                         
  10   1  10       3340.63       3464.77       290.70 o                         
  11   1  10       1967.90       1098.52       564.46 o                         
 -10   2  10        436.42        496.93       142.66 o                         
  -9   2  10       6411.56       6261.57       385.95 o                         
  -8   2  10       8051.83       8142.91       435.77 o                         
  -7   2  10       5791.40       6146.62       272.78 o                         
  -6   2  10       4426.23       4430.97       217.75 o                         
  -5   2  10       1676.79       1641.54       112.96 o                         
  -4   2  10      14280.60      13976.99       330.24 o                         
  -3   2  10       5137.10       5297.03       190.39 o                         
  -2   2  10      19738.88      19265.97       383.13 o                         
  -1   2  10      23904.71      23549.77       396.96 o                         
   0   2  10       2073.68       2155.15        91.03 o                         
   1   2  10      23333.87      23284.66       294.93 o                         
   2   2  10      18285.04      17493.27       287.64 o                         
   3   2  10       5922.45       6160.97       172.56 o                         
   4   2  10      13082.27      13091.13       274.49 o                         
   5   2  10       1676.14       1639.31       102.99 o                         
   6   2  10       4419.51       4576.02       170.23 o                         
   7   2  10       5473.82       5325.91       203.76 o                         
   8   2  10       8291.67       8238.86       345.35 o                         
   9   2  10       6538.22       6589.81       370.75 o                         
  10   2  10        450.92        535.41       129.07 o                         
 -10   3  10       4335.39       4873.43       449.32 o                         
  -9   3  10        295.85        337.57       154.43 o                         
  -8   3  10       2309.63       2148.81       175.16 o                         
  -7   3  10       5696.94       5978.01       284.04 o                         
  -6   3  10       2946.74       3062.57       171.82 o                         
  -5   3  10      70574.73      68374.77       878.01 o                         
  -4   3  10        693.53        579.63        88.29 o                         
  -3   3  10      16072.40      15836.61       359.26 o                         
  -2   3  10       1985.08       1997.95       118.60 o                         
  -1   3  10      13153.45      12769.52       287.83 o                         
   0   3  10       6578.86       6430.77       163.00 o                         
   1   3  10      11940.76      11869.20       215.75 o                         
   2   3  10       2004.91       1965.94        91.61 o                         
   3   3  10      14833.98      14743.66       287.29 o                         
   4   3  10        686.85        750.12        73.38 o                         
   5   3  10      70013.99      69582.74       842.38 o                         
   6   3  10       2555.87       2816.48       152.15 o                         
   7   3  10       6467.11       6304.28       291.96 o                         
   8   3  10       2280.11       2179.10       185.42 o                         
   9   3  10        311.68        251.73       104.85 o                         
  10   3  10       4134.53       3839.72       295.19 o                         
 -10   4  10       2855.87       2692.67       599.40 o                         
  -9   4  10        956.02        896.25       230.68 o                         
  -8   4  10       3565.24       3644.85       263.30 o                         
  -7   4  10        673.62        867.27       115.81 o                         
  -6   4  10      25987.84      24523.47       554.45 o                         
  -5   4  10        452.82        367.12        88.02 o                         
  -4   4  10      67137.09      64486.92       858.31 o                         
  -3   4  10       1188.51       1284.20       101.18 o                         
  -2   4  10      10627.02      10288.66       260.24 o                         
  -1   4  10       6301.34       5816.67       182.72 o                         
   0   4  10        414.39        425.53        43.75 o                         
   1   4  10       6742.33       6521.55       163.28 o                         
   2   4  10      11800.21      11458.64       267.38 o                         
   3   4  10       1349.12       1382.87        97.28 o                         
   4   4  10      68149.95      67466.80       957.08 o                         
   5   4  10        485.99        510.02        60.89 o                         
   6   4  10      26616.35      26424.00       491.82 o                         
   7   4  10        808.60        670.79       119.83 o                         
   8   4  10       3560.28       3271.55       250.00 o                         
   9   4  10       1161.72       1173.49       150.04 o                         
  10   4  10       2645.74       3247.18       362.69 o                         
 -10   5  10       5326.92       5630.86       884.69 o                         
  -9   5  10       1605.05       1711.15       250.01 o                         
  -8   5  10       7565.66       7079.06       428.41 o                         
  -7   5  10      10012.19      10069.76       426.97 o                         
  -6   5  10        264.12        234.56        94.22 o                         
  -5   5  10      21041.36      20828.63       661.90 o                         
  -4   5  10       1861.84       1848.21       183.50 o                         
  -3   5  10      16317.45      15705.04       436.94 o                         
  -2   5  10      12211.17      11366.13       444.95 o                         
  -1   5  10      15226.18      14767.62       366.08 o                         
   0   5  10      13827.31      12618.61       361.98 o                         
   1   5  10      15359.08      14649.61       390.91 o                         
   2   5  10      12119.44      11736.99       271.78 o                         
   3   5  10      16864.84      16618.26       363.56 o                         
   4   5  10       1887.24       1790.01       142.64 o                         
   5   5  10      20784.10      20036.76       443.61 o                         
   6   5  10        409.28        460.65        74.68 o                         
   7   5  10       9284.39       8782.83       418.51 o                         
   8   5  10       7839.35       7712.54       416.55 o                         
   9   5  10       1554.61       1630.83       240.41 o                         
  10   5  10       5573.59       6142.84       727.62 o                         
  -9   6  10       4919.65       4458.95       814.52 o                         
  -8   6  10       4925.28       4852.65       336.10 o                         
  -7   6  10      17140.03      17833.26       609.79 o                         
  -6   6  10       1773.66       1846.00       195.36 o                         
  -5   6  10        384.86        419.28       115.80 o                         
  -4   6  10       3670.07       3921.33       241.44 o                         
  -3   6  10       8462.01       8152.84       351.97 o                         
  -2   6  10      13707.38      13759.03       417.60 o                         
  -1   6  10      16722.95      17087.77       555.80 o                         
   0   6  10        981.24        756.91       123.01 o                         
   1   6  10      15508.08      14473.93       420.85 o                         
   2   6  10      13356.70      12562.48       392.11 o                         
   3   6  10       7738.82       7598.03       303.64 o                         
   4   6  10       3231.11       3190.08       205.96 o                         
   5   6  10        484.62        421.87        94.89 o                         
   6   6  10       2004.74       2125.94       267.39 o                         
   7   6  10      18067.14      17159.50       785.92 o                         
   8   6  10       4648.58       4523.71       411.74 o                         
   9   6  10       5077.46       5006.85       578.73 o                         
  -8   7  10      11238.65      11431.18       596.95 o                         
  -7   7  10        252.19        296.22       134.89 o                         
  -6   7  10       3489.43       3367.21       280.96 o                         
  -5   7  10       1555.66       1480.89       175.83 o                         
  -4   7  10       1608.70       1433.56       175.76 o                         
  -3   7  10        163.69        134.44        91.30 o                         
  -2   7  10      16115.74      17085.04       541.90 o                         
  -1   7  10       3197.68       2926.30       198.68 o                         
   0   7  10       1356.34       1508.63       144.51 o                         
   1   7  10       3111.56       3199.01       232.90 o                         
   2   7  10      16114.75      15503.70       532.90 o                         
   3   7  10        185.01        201.01        86.05 o                         
   4   7  10       1280.11       1372.43       148.31 o                         
   5   7  10       1748.82       1812.66       179.97 o                         
   6   7  10       3859.08       3486.55       357.35 o                         
   7   7  10        306.93        130.38       208.96 o                         
   8   7  10      11402.72      10881.87       665.34 o                         
  -8   8  10       1970.27       1677.75       442.48 o                         
  -7   8  10       4177.74       4197.96       327.98 o                         
  -6   8  10        608.21        474.48       160.55 o                         
  -5   8  10        703.14        535.77       138.87 o                         
  -4   8  10       1222.58       1082.77       173.10 o                         
  -3   8  10        458.32        438.35       105.89 o                         
  -2   8  10       5823.83       5934.57       330.34 o                         
  -1   8  10       6486.19       6566.46       357.12 o                         
   0   8  10        106.38        125.48        95.18 o                         
   1   8  10       6122.13       6126.01       316.15 o                         
   2   8  10       5815.18       6038.58       351.85 o                         
   3   8  10        861.23        711.11       125.87 o                         
   4   8  10       1181.27        816.29       163.58 o                         
   5   8  10        778.43        941.33       152.47 o                         
   6   8  10        414.03        434.69       169.59 o                         
   7   8  10       3964.69       3946.80       364.83 o                         
  -7   9  10       1116.13       1294.13       358.85 o                         
  -6   9  10        650.25        192.57       163.37 o                         
  -5   9  10       6570.89       6389.85       454.12 o                         
  -4   9  10        915.75       1317.13       249.70 o                         
  -3   9  10       1365.25       1699.02       196.38 o                         
  -2   9  10       1240.84       1140.40       167.59 o                         
  -1   9  10       3645.65       3678.26       273.17 o                         
   0   9  10       4747.82       5010.77       297.02 o                         
   1   9  10       3652.67       3815.75       260.25 o                         
   2   9  10       1546.55       1548.52       189.09 o                         
   3   9  10        985.76        805.42       130.98 o                         
   4   9  10        979.49        888.37       138.30 o                         
   5   9  10       6329.72       5974.26       443.47 o                         
   6   9  10        425.00        268.97       166.12 o                         
  -5  10  10        392.31        310.66       194.42 o                         
  -4  10  10      11556.10      11938.58       630.08 o                         
  -3  10  10        589.37        744.69       173.32 o                         
  -2  10  10       1621.11       1771.26       219.76 o                         
  -1  10  10       1292.99       1434.83       182.43 o                         
   0  10  10       2402.60       2459.84       248.37 o                         
   1  10  10       1072.72       1102.17       149.69 o                         
   2  10  10       1158.36       1191.97       160.91 o                         
   3  10  10        659.46        546.75       151.21 o                         
   4  10  10      11025.94      10732.99      1023.78 o                         
   5  10  10        342.96        505.60       247.94 o                         
  -3  11  10       4998.29       3617.07       874.91 o                         
  -2  11  10        183.23        292.39       145.20 o                         
  -1  11  10       3260.26       3743.38       305.12 o                         
   0  11  10        344.81        561.52       183.58 o                         
   1  11  10       3101.36       3559.31       279.50 o                         
   2  11  10        174.41        174.22       119.41 o                         
   3  11  10       5107.24       5627.03       580.45 o                         
   1   0  11         13.07         43.31        25.13 o                         
   2   0  11        692.95        728.92        61.46 o                         
   3   0  11      19617.13      19103.19       325.38 o                         
   4   0  11         64.47        204.45        46.30 o                         
   5   0  11        643.22        738.78        89.78 o                         
   6   0  11        261.95        222.14        61.82 o                         
   7   0  11       6002.69       6078.21       231.42 o                         
   8   0  11        170.18        463.26       138.11 o                         
   9   0  11          1.51        -34.48        98.26 o                         
  10   0  11        150.63         -0.81       123.91 o                         
 -10   1  11        279.03        441.47       158.71 o                         
  -9   1  11        681.88        774.39       156.35 o                         
  -8   1  11        259.86        341.44       112.95 o                         
  -7   1  11        915.05        987.00       115.04 o                         
  -6   1  11       6830.89       6641.79       285.70 o                         
  -5   1  11        272.51        346.82       100.22 o                         
  -4   1  11       4384.05       4648.84       165.25 o                         
  -3   1  11       9091.43       9158.83       230.24 o                         
  -2   1  11       7461.61       7833.16       216.06 o                         
  -1   1  11        106.07        113.40        35.95 o                         
   0   1  11        661.55        639.49        56.10 o                         
   1   1  11         28.92         81.47        25.87 o                         
   2   1  11       6985.78       7271.82       168.59 o                         
   3   1  11       9971.04       9808.86       193.37 o                         
   4   1  11       3093.17       3088.25       115.93 o                         
   5   1  11        402.71        417.07        71.70 o                         
   6   1  11       7343.10       7259.85       241.20 o                         
   7   1  11        953.72       1018.58        97.49 o                         
   8   1  11        340.95        272.66        79.12 o                         
   9   1  11        544.18        618.49       204.47 o                         
  10   1  11        359.84        518.26       149.16 o                         
 -10   2  11       5287.40       5336.16       492.29 o                         
  -9   2  11       3679.28       3414.81       290.66 o                         
  -8   2  11       2496.95       2681.41       280.06 o                         
  -7   2  11       1363.72       1226.01       126.79 o                         
  -6   2  11       4755.63       4918.84       235.16 o                         
  -5   2  11      10865.20      10783.99       270.99 o                         
  -4   2  11      14438.67      14310.34       343.49 o                         
  -3   2  11      14425.22      14542.06       336.17 o                         
  -2   2  11       4690.55       4612.25       181.88 o                         
  -1   2  11       2638.53       2472.01       120.52 o                         
   0   2  11      28091.93      27875.16       425.36 o                         
   1   2  11       1769.91       1712.11        72.38 o                         
   2   2  11       4696.15       4590.69       129.05 o                         
   3   2  11      13984.47      13563.79       269.13 o                         
   4   2  11      15286.36      15279.75       305.45 o                         
   5   2  11      10538.15      10554.17       301.50 o                         
   6   2  11       4834.29       5055.79       204.20 o                         
   7   2  11       1337.23       1466.02       112.28 o                         
   8   2  11       2033.88       2074.94       181.89 o                         
   9   2  11       4182.35       4471.44       302.55 o                         
  10   2  11       4972.05       5625.05       423.78 o                         
 -10   3  11       3651.78       3639.43       685.54 o                         
  -9   3  11      23375.78      24892.13       906.40 o                         
  -8   3  11       1928.67       1964.26       217.10 o                         
  -7   3  11       1605.02       1603.28       155.24 o                         
  -6   3  11       2205.28       2185.59       164.24 o                         
  -5   3  11       2683.11       2845.51       153.46 o                         
  -4   3  11       6835.97       6764.64       241.73 o                         
  -3   3  11       8452.72       8633.52       333.41 o                         
  -2   3  11       5772.01       5730.98       213.62 o                         
  -1   3  11      52252.02      51435.22       713.52 o                         
   0   3  11      18572.37      18225.27       302.57 o                         
   1   3  11      51609.34      51436.22       574.81 o                         
   2   3  11       5906.96       5830.98       184.37 o                         
   3   3  11       8162.43       8032.86       221.50 o                         
   4   3  11       6707.63       7040.62       221.23 o                         
   5   3  11       2510.60       2673.32       155.40 o                         
   6   3  11       1799.89       2063.15       139.46 o                         
   7   3  11       1512.29       1393.47       145.30 o                         
   8   3  11       2174.16       2162.72       181.67 o                         
   9   3  11      23083.58      23546.75       748.43 o                         
  10   3  11       3570.96       3865.58       467.59 o                         
 -10   4  11      14513.09      13646.95      1350.47 o                         
  -9   4  11       3346.33       4409.67       381.19 o                         
  -8   4  11       9157.52       9444.91       431.39 o                         
  -7   4  11       1819.79       2043.72       191.06 o                         
  -6   4  11       8128.55       7938.82       325.99 o                         
  -5   4  11       1944.89       1818.80       134.66 o                         
  -4   4  11       4980.51       5002.36       203.49 o                         
  -3   4  11       2608.29       2532.47       137.59 o                         
  -2   4  11      19134.61      19360.64       390.64 o                         
  -1   4  11      20562.29      20062.79       403.69 o                         
   0   4  11     120699.05     117234.48      1474.37 o                         
   1   4  11      21216.76      20456.30       337.83 o                         
   2   4  11      17728.26      17072.58       389.89 o                         
   3   4  11       2367.23       2216.78       139.91 o                         
   4   4  11       4707.60       4566.62       187.37 o                         
   5   4  11       1897.22       2015.04       135.86 o                         
   6   4  11       8174.55       7901.00       269.43 o                         
   7   4  11       1905.06       1699.57       176.16 o                         
   8   4  11       9433.42       9723.26       607.48 o                         
   9   4  11       3262.05       3238.72       254.16 o                         
  10   4  11      14545.40      13994.05       773.92 o                         
  -9   5  11       9290.45       8692.88       762.74 o                         
  -8   5  11       2700.33       2970.11       261.44 o                         
  -7   5  11       5345.79       5269.82       348.96 o                         
  -6   5  11      10957.22       9990.10       420.66 o                         
  -5   5  11       2678.71       2734.61       243.29 o                         
  -4   5  11      11424.71      11517.92       404.20 o                         
  -3   5  11      23378.42      22066.37       535.30 o                         
  -2   5  11       7641.46       7155.79       265.68 o                         
  -1   5  11      27131.31      25795.06       630.59 o                         
   0   5  11       3960.58       3800.55       199.01 o                         
   1   5  11      27832.79      26433.25       553.35 o                         
   2   5  11       7554.66       7139.40       241.37 o                         
   3   5  11      23304.36      22903.80       464.28 o                         
   4   5  11      11693.20      11226.78       319.77 o                         
   5   5  11       2529.57       2208.29       164.41 o                         
   6   5  11      10978.62      11037.42       370.40 o                         
   7   5  11       5411.00       5102.26       374.44 o                         
   8   5  11       2178.86       2147.91       259.77 o                         
   9   5  11       9743.45       9692.73       634.18 o                         
  -9   6  11        252.09        664.91       330.37 o                         
  -8   6  11       2034.68       2354.03       241.69 o                         
  -7   6  11       5112.12       5088.72       353.11 o                         
  -6   6  11       1727.24       1567.96       189.94 o                         
  -5   6  11       2205.84       1989.64       212.34 o                         
  -4   6  11       7101.32       7371.30       371.88 o                         
  -3   6  11      27175.75      26550.10       662.12 o                         
  -2   6  11       7127.67       7060.48       358.51 o                         
  -1   6  11        430.86        426.36        84.26 o                         
   0   6  11       2094.06       2019.15       160.22 o                         
   1   6  11        580.53        506.58        97.67 o                         
   2   6  11       7956.76       7444.59       301.32 o                         
   3   6  11      28556.51      27184.67       608.84 o                         
   4   6  11       6601.65       6325.29       280.51 o                         
   5   6  11       2529.33       2664.33       224.15 o                         
   6   6  11       1820.60       1559.27       230.93 o                         
   7   6  11       5018.17       4648.73       416.13 o                         
   8   6  11       2071.33       1673.83       258.47 o                         
   9   6  11        216.13        310.11       485.06 o                         
  -8   7  11        600.84        453.69       159.09 o                         
  -7   7  11        853.30        822.82       174.87 o                         
  -6   7  11       5907.60       5696.13       393.01 o                         
  -5   7  11        455.90        412.88       136.21 o                         
  -4   7  11       1870.86       1981.31       227.57 o                         
  -3   7  11        823.74        752.39       131.32 o                         
  -2   7  11       9672.15      10007.81       458.61 o                         
  -1   7  11        501.58        504.19       117.30 o                         
   0   7  11        125.55          3.29        97.93 o                         
   1   7  11        487.38        522.55       105.51 o                         
   2   7  11       9693.95       9367.42       381.05 o                         
   3   7  11        869.28        847.98       120.30 o                         
   4   7  11       2138.00       2379.13       195.74 o                         
   5   7  11        290.12        376.13       113.01 o                         
   6   7  11       6157.47       5919.67       471.65 o                         
   7   7  11        706.90        608.19       173.69 o                         
   8   7  11        666.85       1027.96       392.32 o                         
  -7   8  11       2477.02       2263.92       282.86 o                         
  -6   8  11       3102.05       2787.26       269.95 o                         
  -5   8  11       1302.61       1170.34       178.19 o                         
  -4   8  11       2709.02       2928.11       261.33 o                         
  -3   8  11       6167.79       6700.86       357.63 o                         
  -2   8  11          6.85        102.92       112.21 o                         
  -1   8  11        576.22        397.16       174.62 o                         
   0   8  11        251.11        216.90       108.98 o                         
   1   8  11        375.69        403.38       117.02 o                         
   2   8  11         25.32        -19.10        92.46 o                         
   3   8  11       5329.41       5519.43       383.78 o                         
   4   8  11       2916.29       2845.01       224.85 o                         
   5   8  11       1190.30       1144.61       199.99 o                         
   6   8  11       2835.30       2322.36       310.17 o                         
   7   8  11       2788.95       3277.72       944.78 o                         
  -6   9  11       2062.06       1629.92       581.00 o                         
  -5   9  11        445.01        199.61       148.08 o                         
  -4   9  11       2851.93       3034.44       310.57 o                         
  -3   9  11       1941.65       1600.94       203.48 o                         
  -2   9  11        620.64        745.34       152.15 o                         
  -1   9  11       2615.91       2962.17       291.36 o                         
   0   9  11        572.33        743.77       141.22 o                         
   1   9  11       2979.35       3012.14       262.68 o                         
   2   9  11        390.55        469.67       107.09 o                         
   3   9  11       2102.78       1757.57       192.14 o                         
   4   9  11       2801.51       2411.00       207.54 o                         
   5   9  11        442.25        566.11       170.09 o                         
   6   9  11       2164.81       1191.38       621.15 o                         
  -5  10  11       1140.98       1439.45       551.08 o                         
  -4  10  11        717.19        945.93       278.89 o                         
  -3  10  11        657.91        690.43       181.92 o                         
  -2  10  11       1019.51       1104.30       207.36 o                         
  -1  10  11       2058.13       2453.72       351.35 o                         
   0  10  11      21427.00      22690.02       916.35 o                         
   1  10  11       2131.15       2516.79       253.56 o                         
   2  10  11        865.65       1007.99       171.96 o                         
   3  10  11        673.92        434.93       120.35 o                         
   4  10  11        863.42        724.97       212.09 o                         
  -3  11  11       3315.36       3462.90       888.38 o                         
  -2  11  11       1117.50       1122.88       504.55 o                         
  -1  11  11      10372.36      11469.35       772.69 o                         
   0  11  11       2255.87       2615.86       308.33 o                         
   1  11  11       9896.03      10693.47       560.15 o                         
   2  11  11       1187.27       1081.90       215.85 o                         
   3  11  11       3239.67       3030.38       320.37 o                         
   0   0  12        791.04        805.27        77.74 o                         
   1   0  12       2172.81       2290.95       111.02 o                         
   2   0  12       9562.54       9676.04       240.99 o                         
   3   0  12       3112.65       3139.65       151.60 o                         
   4   0  12        184.93        272.53        61.80 o                         
   5   0  12        586.14        564.88        97.32 o                         
   6   0  12        327.66        403.36        78.77 o                         
   7   0  12      18743.29      18973.40       468.54 o                         
   8   0  12       6396.43       6932.42       409.31 o                         
   9   0  12       1398.28       1341.05       191.15 o                         
  10   0  12        934.95        861.03       220.82 o                         
 -10   1  12       1386.10       1127.90       267.75 o                         
  -9   1  12       2650.25       2910.14       276.23 o                         
  -8   1  12      10037.20       9543.86       480.31 o                         
  -7   1  12       6365.18       6808.97       297.44 o                         
  -6   1  12       1895.55       2048.04       163.39 o                         
  -5   1  12       2047.32       2224.34       153.26 o                         
  -4   1  12       2148.75       2517.69       138.42 o                         
  -3   1  12       4771.92       4975.35       176.88 o                         
  -2   1  12       4981.59       4885.92       176.06 o                         
  -1   1  12      13126.81      13360.02       262.80 o                         
   0   1  12         42.46         88.26        36.99 o                         
   1   1  12      11719.87      11892.90       233.59 o                         
   2   1  12       4683.63       4726.79       132.91 o                         
   3   1  12       4474.59       4683.54       177.53 o                         
   4   1  12       2673.61       2691.56       134.11 o                         
   5   1  12       2186.25       2482.49       149.80 o                         
   6   1  12       2375.29       2424.39       144.98 o                         
   7   1  12       6477.38       6825.96       251.84 o                         
   8   1  12       9336.75       9395.30       419.99 o                         
   9   1  12       3155.50       3644.24       315.75 o                         
  10   1  12       1398.74       1148.91       248.23 o                         
 -10   2  12       3373.97       3860.87       706.08 o                         
  -9   2  12       2191.84       2180.91       239.65 o                         
  -8   2  12      10076.65      10081.88       468.20 o                         
  -7   2  12       1526.70       1452.13       142.00 o                         
  -6   2  12       6001.98       5950.77       265.55 o                         
  -5   2  12       5169.63       5060.40       233.19 o                         
  -4   2  12      20546.42      20538.91       397.78 o                         
  -3   2  12       3002.20       3083.22       157.09 o                         
  -2   2  12      16460.70      16566.98       373.83 o                         
  -1   2  12       5952.20       6029.48       197.29 o                         
   0   2  12      20345.39      20202.28       355.38 o                         
   1   2  12       6812.81       6726.89       167.24 o                         
   2   2  12      16999.48      16818.58       316.66 o                         
   3   2  12       4047.04       4056.64       154.96 o                         
   4   2  12      19639.04      20040.74       418.14 o                         
   5   2  12       5162.42       5000.99       213.18 o                         
   6   2  12       6282.25       6218.42       233.49 o                         
   7   2  12       1431.98       1534.07       167.23 o                         
   8   2  12      10885.10      11285.33       471.47 o                         
   9   2  12       1917.99       1804.28       214.50 o                         
  10   2  12       3336.03       3675.51       360.61 o                         
 -10   3  12       1517.94       1327.14       447.56 o                         
  -9   3  12       2349.88       2198.41       274.43 o                         
  -8   3  12        715.06        503.86        99.32 o                         
  -7   3  12       5582.12       5716.77       295.43 o                         
  -6   3  12       7570.08       7171.71       297.81 o                         
  -5   3  12      30775.62      29161.50       567.60 o                         
  -4   3  12      26314.48      25528.43       510.63 o                         
  -3   3  12       4010.15       3894.18       181.52 o                         
  -2   3  12       2763.38       2771.83       151.66 o                         
  -1   3  12      10548.66      10801.18       290.31 o                         
   0   3  12        413.53        544.14        59.04 o                         
   1   3  12      10575.07      10491.00       223.50 o                         
   2   3  12       3107.35       3216.10       141.03 o                         
   3   3  12       4262.27       4384.16       159.39 o                         
   4   3  12      27447.33      27338.00       517.79 o                         
   5   3  12      30945.38      30510.21       599.33 o                         
   6   3  12       7064.08       7040.41       267.03 o                         
   7   3  12       5240.66       4914.99       284.88 o                         
   8   3  12        607.91        651.47       124.39 o                         
   9   3  12       2278.76       2117.38       272.81 o                         
  10   3  12       1591.63       1435.14       257.82 o                         
  -9   4  12        203.12        481.07       327.49 o                         
  -8   4  12       3849.23       3889.08       340.20 o                         
  -7   4  12       1698.42       2042.23       196.35 o                         
  -6   4  12       8693.88       8439.43       377.28 o                         
  -5   4  12      31295.60      30235.75       640.95 o                         
  -4   4  12      19284.37      18159.08       413.39 o                         
  -3   4  12      10386.74      10013.07       304.18 o                         
  -2   4  12       2883.09       2875.42       152.56 o                         
  -1   4  12       8649.67       8230.54       250.28 o                         
   0   4  12       2295.57       2072.47       113.76 o                         
   1   4  12       9296.96       9052.89       285.68 o                         
   2   4  12       2611.47       2658.05       153.14 o                         
   3   4  12      10332.73      10210.39       305.81 o                         
   4   4  12      19823.58      19987.59       400.32 o                         
   5   4  12      31516.49      31387.30       576.03 o                         
   6   4  12       7974.16       8161.97       292.45 o                         
   7   4  12       1823.66       1806.00       210.00 o                         
   8   4  12       3578.07       3579.00       275.63 o                         
   9   4  12        173.37        348.46       136.42 o                         
  -9   5  12       5172.08       6164.96       919.62 o                         
  -8   5  12       3704.54       3525.99       283.86 o                         
  -7   5  12       7698.91       7749.61       420.98 o                         
  -6   5  12       3372.07       3699.99       286.45 o                         
  -5   5  12       8877.90       8405.73       379.97 o                         
  -4   5  12      11715.46      11608.26       365.56 o                         
  -3   5  12       6727.33       6545.13       260.34 o                         
  -2   5  12       8179.83       7876.44       351.01 o                         
  -1   5  12      17083.47      16375.63       408.91 o                         
   0   5  12       1350.68       1372.56       111.25 o                         
   1   5  12      18139.18      17831.29       453.02 o                         
   2   5  12       7643.42       7178.83       280.71 o                         
   3   5  12       7012.46       7021.21       277.97 o                         
   4   5  12      10346.17       9947.98       336.72 o                         
   5   5  12       9033.02       8711.09       335.98 o                         
   6   5  12       4005.81       4161.88       279.83 o                         
   7   5  12       7768.46       7850.29       519.08 o                         
   8   5  12       3929.66       3693.03       374.32 o                         
   9   5  12       4810.65       4597.38       486.58 o                         
  -8   6  12      11907.63      11455.27       735.15 o                         
  -7   6  12       5148.01       5301.77       385.45 o                         
  -6   6  12       4179.72       4269.04       311.84 o                         
  -5   6  12         45.47         25.59       100.67 o                         
  -4   6  12       3287.39       2991.73       236.49 o                         
  -3   6  12        530.44        511.27       100.41 o                         
  -2   6  12      17306.98      17027.62       459.10 o                         
  -1   6  12       2248.45       2222.37       160.08 o                         
   0   6  12       3566.17       3345.05       199.13 o                         
   1   6  12       1641.15       1524.35       146.45 o                         
   2   6  12      17205.97      15712.82       456.95 o                         
   3   6  12        348.53        420.50        90.66 o                         
   4   6  12       3603.62       3443.24       211.26 o                         
   5   6  12         54.12         80.28       100.14 o                         
   6   6  12       4217.88       4184.34       383.87 o                         
   7   6  12       4804.63       5011.88       427.92 o                         
   8   6  12      11701.33      12368.85       903.34 o                         
  -8   7  12       4611.25       5053.56      1670.99 o                         
  -7   7  12       6202.13       6392.63       420.49 o                         
  -6   7  12       1948.38       2071.60       215.19 o                         
  -5   7  12       1804.78       2246.80       231.31 o                         
  -4   7  12        637.43        489.64       178.68 o                         
  -3   7  12       4459.61       4697.79       266.43 o                         
  -2   7  12       6401.41       6333.46       335.07 o                         
  -1   7  12       4991.98       4994.07       293.02 o                         
   0   7  12         91.29         84.76       103.44 o                         
   1   7  12       4507.48       4204.73       259.24 o                         
   2   7  12       6744.05       6130.79       312.54 o                         
   3   7  12       4712.08       4878.90       282.42 o                         
   4   7  12        628.76        620.51       122.43 o                         
   5   7  12       1671.77       1911.83       208.60 o                         
   6   7  12       1941.08       2258.28       308.38 o                         
   7   7  12       6052.78       7129.70       545.21 o                         
  -7   8  12       4282.00       5010.49       601.15 o                         
  -6   8  12        487.81        327.08       130.57 o                         
  -5   8  12       1085.07       1211.86       184.99 o                         
  -4   8  12        164.60        405.16       137.82 o                         
  -3   8  12        240.84        416.68       134.91 o                         
  -2   8  12       3496.59       3485.96       280.41 o                         
  -1   8  12       3973.91       3847.62       295.61 o                         
   0   8  12       1337.21       1194.21       153.25 o                         
   1   8  12       5035.50       4731.33       291.59 o                         
   2   8  12       3455.85       3271.71       244.78 o                         
   3   8  12        361.49        374.22       108.64 o                         
   4   8  12         96.17        175.54        94.25 o                         
   5   8  12       1229.84       1465.34       276.57 o                         
   6   8  12        312.32        143.81       166.89 o                         
  -6   9  12       1397.69       1434.29       438.98 o                         
  -5   9  12       4692.25       5037.15       557.01 o                         
  -4   9  12       2902.76       2999.58       506.07 o                         
  -3   9  12        682.35        518.06       158.50 o                         
  -2   9  12        618.13        617.90       145.02 o                         
  -1   9  12       3738.99       3843.90       296.24 o                         
   0   9  12       2214.82       2430.44       247.21 o                         
   1   9  12       3415.79       3083.16       249.71 o                         
   2   9  12        580.70        506.03       111.22 o                         
   3   9  12        468.60        604.46       120.26 o                         
   4   9  12       3389.58       4199.48       302.78 o                         
   5   9  12       4974.34       5321.88      1333.51 o                         
  -4  10  12       8241.61      10426.15      1452.59 o                         
  -3  10  12        426.89        418.68       886.95 o                         
  -2  10  12        905.84       1184.35       190.86 o                         
  -1  10  12        685.98       1188.69       191.02 o                         
   0  10  12       1397.38       1257.57       168.99 o                         
   1  10  12        681.59        739.25       157.64 o                         
   2  10  12       1083.04        711.02       138.46 o                         
   3  10  12        640.02        663.52       148.21 o                         
   4  10  12       8052.83       7481.98       968.95 o                         
  -1  11  12       1157.25        934.94       326.57 o                         
   0  11  12        647.85        322.22       210.92 o                         
   1  11  12       1223.52       1445.87       562.13 o                         
   1   0  13       2435.32       2395.19       118.75 o                         
   2   0  13      32690.26      33928.46       520.30 o                         
   3   0  13       4215.76       4337.59       186.80 o                         
   4   0  13      12455.82      12630.01       325.37 o                         
   5   0  13         54.75        151.69        81.17 o                         
   6   0  13      18405.48      18916.83       486.38 o                         
   7   0  13         10.87        -44.22        83.96 o                         
   8   0  13       2220.11       2041.43       224.80 o                         
   9   0  13        608.70        297.43       122.87 o                         
  10   0  13          9.78        107.93       275.89 o                         
 -10   1  13       1251.22        610.56       256.84 o                         
  -9   1  13       1156.16       1211.12       192.10 o                         
  -8   1  13       1711.55       2127.79       238.55 o                         
  -7   1  13      14855.30      14208.16       438.64 o                         
  -6   1  13       4717.73       4702.94       237.95 o                         
  -5   1  13       8304.85       8373.09       328.34 o                         
  -4   1  13       2988.08       3184.56       160.94 o                         
  -3   1  13      32870.61      33891.69       582.00 o                         
  -2   1  13       2006.31       2265.83       121.21 o                         
  -1   1  13       3373.98       3458.82       134.95 o                         
   0   1  13       2354.09       2425.85       107.84 o                         
   1   1  13       4009.07       3997.40       139.41 o                         
   2   1  13       2411.52       2637.26       133.58 o                         
   3   1  13      33788.09      34105.82       558.11 o                         
   4   1  13       2725.41       2825.40       145.32 o                         
   5   1  13       7888.11       8432.25       286.01 o                         
   6   1  13       5244.51       5480.79       233.90 o                         
   7   1  13      13733.51      13824.40       379.16 o                         
   8   1  13       2082.09       2314.29       240.27 o                         
   9   1  13       1180.71       1309.88       208.67 o                         
  10   1  13       1489.52       1874.56       437.32 o                         
  -9   2  13       8301.05       9295.54       550.79 o                         
  -8   2  13       2262.28       2175.25       235.74 o                         
  -7   2  13       3062.19       3123.01       224.68 o                         
  -6   2  13      12830.71      12237.42       396.13 o                         
  -5   2  13       1148.67       1095.91       119.07 o                         
  -4   2  13      11953.69      11886.36       322.98 o                         
  -3   2  13       8350.45       8923.86       257.89 o                         
  -2   2  13       7277.68       7462.22       249.84 o                         
  -1   2  13      14145.67      13976.72       310.31 o                         
   0   2  13      12158.87      11958.63       272.06 o                         
   1   2  13      13104.74      13062.81       287.10 o                         
   2   2  13       8618.83       8825.05       229.53 o                         
   3   2  13       7529.64       7667.71       233.69 o                         
   4   2  13      12606.93      12887.34       322.48 o                         
   5   2  13       1335.06       1558.21       125.93 o                         
   6   2  13      12921.94      12647.11       356.47 o                         
   7   2  13       3671.19       3587.52       263.90 o                         
   8   2  13       1977.94       1725.50       200.77 o                         
   9   2  13       8540.56       8945.70       468.95 o                         
  -9   3  13        958.53       1251.15       230.39 o                         
  -8   3  13       4003.26       3889.62       260.30 o                         
  -7   3  13        651.48        597.20       145.85 o                         
  -6   3  13       4698.92       4719.38       246.05 o                         
  -5   3  13       2901.37       2652.12       179.72 o                         
  -4   3  13       2689.31       2652.75       159.90 o                         
  -3   3  13       2331.56       2246.37       142.54 o                         
  -2   3  13       5418.74       5270.65       229.43 o                         
  -1   3  13       8255.34       8199.07       247.54 o                         
   0   3  13      45269.36      44256.74       591.36 o                         
   1   3  13       8633.28       8574.60       255.30 o                         
   2   3  13       3847.14       3851.71       158.40 o                         
   3   3  13       2418.64       2519.09       137.40 o                         
   4   3  13       2470.88       2697.60       158.21 o                         
   5   3  13       2934.85       2935.94       173.93 o                         
   6   3  13       5152.30       5210.72       226.23 o                         
   7   3  13        843.63        655.20       150.54 o                         
   8   3  13       4471.03       4301.53       297.02 o                         
   9   3  13        916.89        302.21       207.86 o                         
  -9   4  13      11987.91      11948.93      1274.83 o                         
  -8   4  13        280.60        492.45       118.63 o                         
  -7   4  13       1703.24       1604.65       179.76 o                         
  -6   4  13       3565.45       3724.35       242.17 o                         
  -5   4  13       2607.94       2498.02       192.55 o                         
  -4   4  13       2459.92       2327.34       154.94 o                         
  -3   4  13       2587.18       2732.80       169.81 o                         
  -2   4  13       1138.39       1057.75        94.47 o                         
  -1   4  13      13695.46      13514.56       335.85 o                         
   0   4  13       3178.77       3222.01       190.29 o                         
   1   4  13      14097.98      13092.68       355.59 o                         
   2   4  13       1053.88       1078.99       106.35 o                         
   3   4  13       2473.99       2414.24       170.95 o                         
   4   4  13       2300.14       2254.59       145.95 o                         
   5   4  13       2665.58       2793.36       172.80 o                         
   6   4  13       3418.92       3437.06       198.35 o                         
   7   4  13       1655.07       1632.58       183.82 o                         
   8   4  13        355.88        203.61       126.24 o                         
   9   4  13      11877.94      10552.13       727.91 o                         
  -8   5  13       3771.66       4582.08       357.24 o                         
  -7   5  13       1998.97       2217.72       233.51 o                         
  -6   5  13       5580.44       5454.49       371.20 o                         
  -5   5  13       4445.96       4016.21       264.18 o                         
  -4   5  13       3391.57       3012.30       196.85 o                         
  -3   5  13      11658.85      11675.20       387.48 o                         
  -2   5  13       4399.69       4331.94       234.63 o                         
  -1   5  13       3643.89       3513.25       186.60 o                         
   0   5  13       9842.57       9173.81       327.24 o                         
   1   5  13       2852.87       2663.42       173.94 o                         
   2   5  13       5477.56       5130.74       243.20 o                         
   3   5  13      11218.96      10521.44       349.68 o                         
   4   5  13       3598.30       3453.73       210.34 o                         
   5   5  13       4252.59       4101.20       239.17 o                         
   6   5  13       5420.95       5218.80       413.88 o                         
   7   5  13       2030.23       1464.11       238.52 o                         
   8   5  13       3565.90       2903.83       279.71 o                         
  -8   6  13       1462.82       1480.10       296.20 o                         
  -7   6  13       2179.11       2299.76       251.86 o                         
  -6   6  13       8291.78       8267.09       483.33 o                         
  -5   6  13       1078.81        920.93       139.93 o                         
  -4   6  13       6016.03       6017.91       339.30 o                         
  -3   6  13       1819.67       1950.09       185.46 o                         
  -2   6  13      13464.64      13089.12       462.43 o                         
  -1   6  13        517.86        476.43        99.29 o                         
   0   6  13       4281.53       4125.75       234.60 o                         
   1   6  13        645.36        578.37       107.64 o                         
   2   6  13      12522.31      11504.31       393.59 o                         
   3   6  13       2170.89       2127.70       162.26 o                         
   4   6  13       5232.31       5007.66       271.39 o                         
   5   6  13        953.34        781.00       119.37 o                         
   6   6  13       8478.21       9001.67       607.34 o                         
   7   6  13       1962.61       2276.44       312.07 o                         
   8   6  13       1688.24       1712.21       554.41 o                         
  -7   7  13       8957.32       9444.67       702.22 o                         
  -6   7  13        129.13         35.56       125.65 o                         
  -5   7  13       3192.68       3244.39       272.65 o                         
  -4   7  13        723.92        992.79       200.06 o                         
  -3   7  13      19605.64      19168.27       556.83 o                         
  -2   7  13       1956.71       1915.78       172.43 o                         
  -1   7  13       5914.69       5955.90       312.69 o                         
   0   7  13        272.00        282.47        96.17 o                         
   1   7  13       5267.98       4765.82       280.60 o                         
   2   7  13       1851.05       1639.70       161.92 o                         
   3   7  13      19277.75      18285.21       564.86 o                         
   4   7  13        544.20        450.39       132.38 o                         
   5   7  13       3205.90       2806.60       250.33 o                         
   6   7  13        180.29        383.31       152.88 o                         
  -6   8  13       9375.12       8959.64       796.05 o                         
  -5   8  13        739.83        710.83       163.26 o                         
  -4   8  13       7956.48       8225.38       444.97 o                         
  -3   8  13       3293.00       3462.44       257.18 o                         
  -2   8  13       5075.22       4887.24       318.00 o                         
  -1   8  13        304.10        524.51       146.47 o                         
   0   8  13        206.69        182.90       105.09 o                         
   1   8  13        453.99        513.97       119.39 o                         
   2   8  13       5090.45       4726.19       297.31 o                         
   3   8  13       3158.81       3145.41       243.63 o                         
   4   8  13       8087.25       7950.64       443.24 o                         
   5   8  13        738.70        881.34       236.60 o                         
  -5   9  13       6634.04       6404.65       720.60 o                         
  -4   9  13       1893.99       2202.94       315.44 o                         
  -3   9  13       5276.97       5277.33       367.81 o                         
  -2   9  13       1015.39        961.86       216.76 o                         
  -1   9  13       1487.87       1451.52       163.31 o                         
   0   9  13      13615.71      14127.33       537.30 o                         
   1   9  13       1618.57       1740.12       200.40 o                         
   2   9  13        855.21        900.03       141.36 o                         
   3   9  13       5508.00       5280.84       311.68 o                         
   4   9  13       1802.30       1980.14       320.52 o                         
  -3  10  13       1146.04       1617.63       611.04 o                         
  -2  10  13       1306.54        875.07       334.28 o                         
  -1  10  13       8721.53       9236.57       592.05 o                         
   0  10  13       4421.43       4903.18       327.77 o                         
   1  10  13       8309.97       8556.93       449.55 o                         
   2  10  13       1363.74       1628.97       357.41 o                         
   3  10  13        889.91        799.19       187.57 o                         
   0   0  14      24887.27      25460.89       597.26 o                         
   1   0  14       7136.53       7413.18       218.53 o                         
   2   0  14      59006.47      58698.86       780.52 o                         
   3   0  14       1220.59       1188.67       108.43 o                         
   4   0  14       2157.16       2367.70       145.44 o                         
   5   0  14       1235.76       1333.12       129.03 o                         
   6   0  14       7548.83       7617.97       310.89 o                         
   7   0  14         10.03         88.66        74.79 o                         
   8   0  14      20257.82      19843.66       737.51 o                         
   9   0  14        267.50        365.35       145.31 o                         
  -9   1  14       5967.06       6274.71       422.59 o                         
  -8   1  14       2272.76       2912.69       277.10 o                         
  -7   1  14      13051.78      13419.31       435.38 o                         
  -6   1  14       1080.31       1139.68       122.78 o                         
  -5   1  14        752.54        564.54        86.64 o                         
  -4   1  14       6443.59       6974.74       248.87 o                         
  -3   1  14       9823.03       9854.45       282.77 o                         
  -2   1  14      16812.98      17166.80       374.02 o                         
  -1   1  14      32050.10      32903.28       480.65 o                         
   0   1  14       1386.79       1524.80        94.88 o                         
   1   1  14      30623.15      30969.07       516.12 o                         
   2   1  14      16817.23      17012.93       367.20 o                         
   3   1  14       8522.34       8504.83       277.88 o                         
   4   1  14       6455.80       6852.41       247.31 o                         
   5   1  14        694.66        663.27        93.01 o                         
   6   1  14       1437.45       1390.91       128.24 o                         
   7   1  14      13090.72      13739.23       390.99 o                         
   8   1  14       2262.53       2197.59       214.20 o                         
   9   1  14       6233.79       6856.70       646.05 o                         
  -9   2  14         18.72        223.20       403.27 o                         
  -8   2  14       2414.46       2593.25       285.65 o                         
  -7   2  14       2507.69       2600.78       204.35 o                         
  -6   2  14        650.68        766.63       112.17 o                         
  -5   2  14      14616.49      14999.21       434.78 o                         
  -4   2  14        705.52        836.63        94.94 o                         
  -3   2  14       9034.66       9194.25       282.99 o                         
  -2   2  14       5328.44       5469.19       204.84 o                         
  -1   2  14      10462.20      10709.04       278.04 o                         
   0   2  14      10314.20      10270.25       278.07 o                         
   1   2  14      10767.29      11148.96       283.23 o                         
   2   2  14       4964.77       5113.37       172.46 o                         
   3   2  14       9315.81       9420.28       260.63 o                         
   4   2  14        804.68        870.93        91.18 o                         
   5   2  14      14274.75      14844.72       406.04 o                         
   6   2  14        644.18        581.01        86.76 o                         
   7   2  14       2219.30       2023.33       205.92 o                         
   8   2  14       2520.97       2606.58       238.10 o                         
   9   2  14          3.66       -144.15       156.15 o                         
  -9   3  14        142.44        245.22       170.84 o                         
  -8   3  14        559.18        535.93       143.89 o                         
  -7   3  14       1057.84       1349.01       163.23 o                         
  -6   3  14       4377.77       4299.98       258.25 o                         
  -5   3  14        777.18        538.35       102.20 o                         
  -4   3  14      15620.02      15660.07       432.98 o                         
  -3   3  14        172.42        141.94        59.65 o                         
  -2   3  14        988.50        932.32        93.54 o                         
  -1   3  14       3132.99       3236.41       158.23 o                         
   0   3  14        380.76        326.20        74.54 o                         
   1   3  14       3402.03       3405.36       173.96 o                         
   2   3  14       1668.27       1720.70       118.49 o                         
   3   3  14        157.81        210.94        78.84 o                         
   4   3  14      16234.37      16465.27       415.58 o                         
   5   3  14        551.48        572.40        82.91 o                         
   6   3  14       4494.87       4421.22       221.87 o                         
   7   3  14       1155.15       1163.04       174.36 o                         
   8   3  14        481.32        326.58       108.30 o                         
   9   3  14        171.22        -67.25       138.29 o                         
  -8   4  14        268.00        335.19       136.21 o                         
  -7   4  14        820.06        911.05       146.81 o                         
  -6   4  14       1099.67       1034.79       137.87 o                         
  -5   4  14      10217.78      10275.10       394.20 o                         
  -4   4  14       1138.78       1170.58       139.06 o                         
  -3   4  14        845.98        670.96        90.94 o                         
  -2   4  14        606.13        625.45       102.29 o                         
  -1   4  14       1584.91       1523.11       144.76 o                         
   0   4  14       1485.45       1550.08       141.83 o                         
   1   4  14       1487.06       1538.19       138.93 o                         
   2   4  14        577.26        619.85        99.83 o                         
   3   4  14        399.29        369.10        74.00 o                         
   4   4  14        911.98        939.15       111.91 o                         
   5   4  14      10490.69      10295.43       358.17 o                         
   6   4  14       1159.06        946.71       122.00 o                         
   7   4  14       1095.44       1211.56       184.57 o                         
   8   4  14        265.44         79.93       139.03 o                         
  -8   5  14       2229.11       2068.12       515.71 o                         
  -7   5  14        601.64        777.65       158.74 o                         
  -6   5  14        511.06        441.70       160.89 o                         
  -5   5  14        815.37        861.10       139.90 o                         
  -4   5  14       3257.43       3197.66       239.72 o                         
  -3   5  14        552.23        357.95       114.85 o                         
  -2   5  14       6423.76       6104.46       295.99 o                         
  -1   5  14       3519.20       3372.73       206.06 o                         
   0   5  14         31.18        157.89        81.89 o                         
   1   5  14       3459.46       3234.28       197.52 o                         
   2   5  14       6105.04       5748.08       263.79 o                         
   3   5  14        774.19        554.19       146.82 o                         
   4   5  14       3234.50       2959.29       204.67 o                         
   5   5  14        902.97        933.93       130.80 o                         
   6   5  14        459.29        390.45       135.38 o                         
   7   5  14        440.60        232.69       141.47 o                         
   8   5  14       2339.50       1719.58       520.55 o                         
  -7   6  14        546.97        566.75       169.73 o                         
  -6   6  14        523.10        565.14       142.43 o                         
  -5   6  14       1423.74       1247.62       178.54 o                         
  -4   6  14        249.35        224.93       117.70 o                         
  -3   6  14       3949.23       3809.32       234.30 o                         
  -2   6  14      11785.67      11140.75       419.58 o                         
  -1   6  14       4842.16       4588.54       249.80 o                         
   0   6  14       1766.22       1697.94       153.42 o                         
   1   6  14       4767.47       4774.93       252.96 o                         
   2   6  14      12340.58      11601.54       404.61 o                         
   3   6  14       4016.59       3892.02       273.71 o                         
   4   6  14        307.76        520.72       110.84 o                         
   5   6  14       1264.55       1291.91       145.01 o                         
   6   6  14        320.74        486.84       190.33 o                         
   7   6  14        536.45        324.22       229.99 o                         
  -6   7  14       1157.66       1001.37       238.94 o                         
  -5   7  14        440.40        457.95       177.56 o                         
  -4   7  14       1102.94       1147.82       167.91 o                         
  -3   7  14       7094.83       7094.97       439.32 o                         
  -2   7  14       3174.93       3125.90       241.42 o                         
  -1   7  14      13485.65      12697.42       471.26 o                         
   0   7  14       1666.18       1767.66       237.35 o                         
   1   7  14      14218.90      13141.72       456.69 o                         
   2   7  14       3084.20       2738.95       203.63 o                         
   3   7  14       7263.51       7465.70       385.67 o                         
   4   7  14       1142.74       1178.67       214.19 o                         
   5   7  14        368.76        495.00       160.75 o                         
   6   7  14       1097.64       1437.38       498.65 o                         
  -5   8  14        793.35        388.52       266.54 o                         
  -4   8  14        274.00        295.66       161.47 o                         
  -3   8  14        863.31        916.64       162.18 o                         
  -2   8  14      15510.46      16134.58       588.32 o                         
  -1   8  14       3964.75       3884.28       274.38 o                         
   0   8  14      16004.00      16208.78       563.90 o                         
   1   8  14       3653.49       4020.88       278.22 o                         
   2   8  14      14996.12      14821.48       536.85 o                         
   3   8  14        964.78       1008.06       168.70 o                         
   4   8  14        368.17        396.75       126.56 o                         
  -4   9  14       8327.36       7870.97      1247.94 o                         
  -3   9  14        875.93        187.32       202.51 o                         
  -2   9  14       3336.56       3162.96       258.34 o                         
  -1   9  14      12567.29      12589.52       516.60 o                         
   0   9  14         83.51        -11.16        89.97 o                         
   1   9  14      12556.77      12691.50       514.12 o                         
   2   9  14       3728.64       3556.75       271.51 o                         
   3   9  14        732.89        638.25       165.12 o                         
   4   9  14       8883.40       6506.64       891.27 o                         
  -1  10  14       1714.48       1903.15       440.58 o                         
   0  10  14       1924.25       2748.12       562.28 o                         
   1  10  14       2107.64       2729.83       701.22 o                         
   1   0  15          6.96         56.52        51.94 o                         
   2   0  15      18645.60      19169.08       405.97 o                         
   3   0  15      26809.30      26957.19       544.26 o                         
   4   0  15      12292.66      12546.69       390.58 o                         
   5   0  15      10392.01      10594.75       370.57 o                         
   6   0  15      11686.00      12316.68       413.66 o                         
   7   0  15       7896.45       8239.86       329.20 o                         
   8   0  15       4511.72       4973.69       369.82 o                         
   9   0  15        304.25        621.96       415.52 o                         
  -8   1  15       2701.86       2732.04       271.49 o                         
  -7   1  15       7364.62       7814.48       338.00 o                         
  -6   1  15      13862.05      14018.12       442.04 o                         
  -5   1  15      13554.14      13348.69       417.79 o                         
  -4   1  15       7632.76       7432.38       295.33 o                         
  -3   1  15      14871.27      15088.31       392.60 o                         
  -2   1  15       7993.02       8307.24       266.61 o                         
  -1   1  15       6612.84       6682.86       225.68 o                         
   0   1  15         92.71        144.17        64.73 o                         
   1   1  15       6569.60       6510.62       226.73 o                         
   2   1  15       8080.85       8028.05       256.08 o                         
   3   1  15      16036.40      16626.12       390.29 o                         
   4   1  15       8705.06       9291.61       333.93 o                         
   5   1  15      14382.74      14541.36       437.13 o                         
   6   1  15      13654.48      14036.08       442.81 o                         
   7   1  15       7562.47       7801.58       372.56 o                         
   8   1  15       2547.86       2270.99       252.92 o                         
   9   1  15       3357.20       3499.60       519.24 o                         
  -8   2  15       1988.98       2208.47       276.20 o                         
  -7   2  15       5070.47       5105.47       294.21 o                         
  -6   2  15      11448.66      11329.85       429.14 o                         
  -5   2  15       1541.64       1628.95       147.76 o                         
  -4   2  15       9630.02       9479.05       335.56 o                         
  -3   2  15       4274.67       4829.15       211.85 o                         
  -2   2  15        843.76        878.71        90.49 o                         
  -1   2  15       1904.79       1892.87       122.66 o                         
   0   2  15      16649.75      17112.03       361.80 o                         
   1   2  15       2406.46       2609.00       134.61 o                         
   2   2  15        829.24        880.80        89.06 o                         
   3   2  15       4187.37       4086.65       190.08 o                         
   4   2  15       9279.95       9180.19       319.02 o                         
   5   2  15       1257.40       1329.62       129.34 o                         
   6   2  15      11643.60      12240.79       370.53 o                         
   7   2  15       5197.27       5100.66       326.82 o                         
   8   2  15       2101.42       2254.68       240.59 o                         
  -8   3  15       2830.76       2551.42       316.59 o                         
  -7   3  15       1070.33       1012.24       147.92 o                         
  -6   3  15        802.59        960.88       123.40 o                         
  -5   3  15       2479.86       2768.14       204.60 o                         
  -4   3  15        938.40        890.19       114.10 o                         
  -3   3  15       1993.22       1982.43       149.20 o                         
  -2   3  15        293.29        324.30        64.39 o                         
  -1   3  15        954.98        910.25       102.39 o                         
   0   3  15      12258.98      12013.92       370.65 o                         
   1   3  15        751.39        747.19       115.51 o                         
   2   3  15        497.18        615.65        85.06 o                         
   3   3  15       1843.11       1953.22       143.21 o                         
   4   3  15       1017.08        851.42       111.15 o                         
   5   3  15       2557.36       2502.98       182.18 o                         
   6   3  15        665.99        603.93        91.93 o                         
   7   3  15        981.04        891.69       169.29 o                         
   8   3  15       2954.30       3477.12       298.79 o                         
  -8   4  15        857.83        432.27       284.37 o                         
  -7   4  15       1340.69       1175.78       159.99 o                         
  -6   4  15       2931.16       2651.25       222.67 o                         
  -5   4  15        668.47        696.07       121.93 o                         
  -4   4  15       1414.11       1313.39       159.99 o                         
  -3   4  15       1013.28        871.52       110.76 o                         
  -2   4  15        932.98        826.12       117.74 o                         
  -1   4  15       3628.23       3612.95       227.91 o                         
   0   4  15       1586.36       1594.33       141.95 o                         
   1   4  15       3390.57       3248.38       197.06 o                         
   2   4  15       1186.89       1363.88       142.56 o                         
   3   4  15       1384.16       1429.94       133.45 o                         
   4   4  15       1463.21       1353.55       153.42 o                         
   5   4  15        706.53        730.33       111.81 o                         
   6   4  15       2666.06       2649.79       184.95 o                         
   7   4  15       1064.19        698.09       237.01 o                         
   8   4  15        539.16        659.98       344.15 o                         
  -7   5  15        759.89        511.73       203.85 o                         
  -6   5  15       3613.00       3818.68       303.73 o                         
  -5   5  15       4281.07       4394.16       292.47 o                         
  -4   5  15        318.70         74.01       101.23 o                         
  -3   5  15       1207.32       1109.56       147.78 o                         
  -2   5  15       1526.68       1478.70       157.27 o                         
  -1   5  15        451.64        531.38       103.10 o                         
   0   5  15        684.22        618.37       127.52 o                         
   1   5  15        722.47        768.64       106.77 o                         
   2   5  15       1681.68       1797.03       166.69 o                         
   3   5  15       1127.26       1053.74       174.87 o                         
   4   5  15        199.35        104.87        84.17 o                         
   5   5  15       4062.39       4106.53       249.20 o                         
   6   5  15       3806.17       4395.70       397.44 o                         
   7   5  15        965.27       1183.23       256.72 o                         
  -7   6  15       5822.69       5532.66       531.82 o                         
  -6   6  15       4712.62       4990.51       378.96 o                         
  -5   6  15       1195.99       1308.81       188.88 o                         
  -4   6  15       4523.78       4544.52       374.83 o                         
  -3   6  15       5366.28       5438.11       318.25 o                         
  -2   6  15       6128.12       6339.28       343.12 o                         
  -1   6  15       1104.19       1132.34       139.20 o                         
   0   6  15       2805.47       2758.45       197.21 o                         
   1   6  15        730.08        672.57       105.94 o                         
   2   6  15       5559.11       5541.91       309.67 o                         
   3   6  15       5350.92       5242.36       291.29 o                         
   4   6  15       4292.66       4329.33       288.88 o                         
   5   6  15       1511.27       1172.15       142.51 o                         
   6   6  15       4687.06       5110.29       536.64 o                         
  -6   7  15       6753.31       5486.40       820.30 o                         
  -5   7  15       4492.99       3917.57       518.71 o                         
  -4   7  15       4365.70       4091.03       398.54 o                         
  -3   7  15      10569.24      11098.09       566.98 o                         
  -2   7  15       2373.30       2110.67       207.93 o                         
  -1   7  15       3392.85       3557.76       252.62 o                         
   0   7  15         70.91        -28.94       101.18 o                         
   1   7  15       3638.75       3301.37       231.20 o                         
   2   7  15       2483.85       2162.30       188.70 o                         
   3   7  15      10762.49      10073.36       426.58 o                         
   4   7  15       4757.40       4318.15       327.81 o                         
   5   7  15       4512.05       3796.50       505.26 o                         
  -4   8  15       9304.89       8160.53      1284.05 o                         
  -3   8  15      10285.16      10419.61       635.34 o                         
  -2   8  15       3197.71       3222.56       254.47 o                         
  -1   8  15        626.98        611.00       124.26 o                         
   0   8  15       2185.37       1845.31       195.45 o                         
   1   8  15        640.37        488.02       137.83 o                         
   2   8  15       3549.29       3744.16       289.77 o                         
   3   8  15      10448.42       9886.89       516.17 o                         
   4   8  15       9052.80       9056.00       790.00 o                         
  -3   9  15       3401.50       3356.16       790.09 o                         
  -2   9  15       3292.84       3107.69       431.88 o                         
  -1   9  15       3157.72       3162.68       340.66 o                         
   0   9  15       3642.67       3557.25       355.05 o                         
   1   9  15       2834.31       2340.86       260.40 o                         
   2   9  15       2939.37       3096.53       404.51 o                         
   3   9  15       3314.91       2746.13       471.13 o                         
   0   0  16       1831.36       1391.12       189.83 o                         
   1   0  16      22042.82      22870.56       495.93 o                         
   2   0  16       2264.43       2730.91       155.06 o                         
   3   0  16       2442.46       2659.07       159.68 o                         
   4   0  16       6023.07       6344.14       284.68 o                         
   5   0  16        133.09        170.94       110.59 o                         
   6   0  16       1191.46       1351.12       145.22 o                         
   7   0  16       8929.54       8895.40       352.85 o                         
   8   0  16        365.41        544.63       162.64 o                         
  -8   1  16       7057.70       7458.84       563.50 o                         
  -7   1  16        498.62        500.53        97.40 o                         
  -6   1  16       1561.11       1880.66       168.93 o                         
  -5   1  16       5330.77       5385.98       269.37 o                         
  -4   1  16       1951.88       2038.51       163.64 o                         
  -3   1  16       6407.62       6635.85       263.44 o                         
  -2   1  16      16834.94      16762.37       439.41 o                         
  -1   1  16       7735.67       8039.02       283.96 o                         
   0   1  16       9012.35       8926.46       296.92 o                         
   1   1  16       7997.83       8369.02       286.37 o                         
   2   1  16      16128.30      17337.38       428.86 o                         
   3   1  16       6278.58       6407.30       243.57 o                         
   4   1  16       2161.84       2308.04       174.27 o                         
   5   1  16       4918.33       5070.28       260.35 o                         
   6   1  16       1209.60       1229.57       143.78 o                         
   7   1  16        498.58        501.22       148.92 o                         
   8   1  16       7228.77       7609.65       596.39 o                         
  -8   2  16       1700.41       2025.02       386.20 o                         
  -7   2  16       2008.58       2200.99       195.77 o                         
  -6   2  16       2526.60       2445.00       217.30 o                         
  -5   2  16       1222.68       1294.75       143.19 o                         
  -4   2  16      11186.90      11913.25       367.94 o                         
  -3   2  16       1174.72       1318.18       113.04 o                         
  -2   2  16       6650.65       6753.38       257.62 o                         
  -1   2  16       3402.49       3540.75       177.44 o                         
   0   2  16      20487.29      20725.56       419.26 o                         
   1   2  16       3799.40       3871.80       212.11 o                         
   2   2  16       6183.50       6362.74       256.32 o                         
   3   2  16       1503.07       1828.92       141.78 o                         
   4   2  16      10659.88      10628.00       378.73 o                         
   5   2  16       1243.90       1239.95       128.05 o                         
   6   2  16       2331.38       2291.30       171.91 o                         
   7   2  16       1941.37       2129.39       229.07 o                         
   8   2  16       1619.75       1777.37       341.60 o                         
  -8   3  16       1446.45       1807.11       355.25 o                         
  -7   3  16       1536.58       1468.79       180.34 o                         
  -6   3  16       1566.89       1604.72       183.67 o                         
  -5   3  16      10898.54      11747.57       428.94 o                         
  -4   3  16       2069.64       1914.41       160.36 o                         
  -3   3  16       2748.06       2720.08       189.35 o                         
  -2   3  16         74.48        194.97        84.69 o                         
  -1   3  16      10532.78      10790.74       417.05 o                         
   0   3  16         15.55         54.57        70.66 o                         
   1   3  16      10148.29      10411.10       347.64 o                         
   2   3  16        191.95        249.55        89.40 o                         
   3   3  16       2496.15       2482.11       165.83 o                         
   4   3  16       2237.80       1972.63       167.89 o                         
   5   3  16      11681.60      11345.59       401.53 o                         
   6   3  16       1776.44       1976.81       161.85 o                         
   7   3  16       1690.09       1682.86       240.09 o                         
   8   3  16       1251.30       1451.37       422.24 o                         
  -7   4  16        161.33        129.98       156.93 o                         
  -6   4  16       2458.10       2444.38       228.81 o                         
  -5   4  16       2674.69       2749.05       234.09 o                         
  -4   4  16       8131.66       8315.86       441.46 o                         
  -3   4  16       4155.25       4483.59       319.19 o                         
  -2   4  16       2427.79       2414.04       209.92 o                         
  -1   4  16        707.55        212.35       101.05 o                         
   0   4  16        709.17        667.32       122.95 o                         
   1   4  16        544.53        515.94        84.57 o                         
   2   4  16       2078.85       1862.67       158.61 o                         
   3   4  16       4087.42       4075.99       236.73 o                         
   4   4  16       7754.91       7700.82       354.96 o                         
   5   4  16       2371.00       2153.01       181.75 o                         
   6   4  16       2653.24       2281.80       218.62 o                         
   7   4  16        256.78        205.92       195.93 o                         
  -7   5  16        956.01       1027.29       241.33 o                         
  -6   5  16         67.36        253.78       124.12 o                         
  -5   5  16       6358.86       6491.11       453.01 o                         
  -4   5  16        289.21        216.58       144.25 o                         
  -3   5  16       1856.74       1766.87       192.98 o                         
  -2   5  16       5831.77       5478.86       311.70 o                         
  -1   5  16       6953.25       6612.29       316.84 o                         
   0   5  16        186.66        281.83        96.38 o                         
   1   5  16       7391.81       6942.98       302.64 o                         
   2   5  16       6121.44       5733.83       295.36 o                         
   3   5  16       1852.63       1727.13       153.57 o                         
   4   5  16        319.97        386.27       156.75 o                         
   5   5  16       5955.50       6126.51       325.65 o                         
   6   5  16         12.89        141.35       154.91 o                         
  -5   6  16        847.12        548.13       185.73 o                         
  -4   6  16       5406.04       5088.68       414.05 o                         
  -3   6  16       1249.51       1111.61       180.53 o                         
  -2   6  16       4333.72       4297.82       274.05 o                         
  -1   6  16       6419.41       6136.08       308.21 o                         
   0   6  16       5889.33       5520.13       288.98 o                         
   1   6  16       6548.78       6490.00       311.00 o                         
   2   6  16       4419.78       4099.28       259.57 o                         
   3   6  16        994.32        847.41       143.61 o                         
   4   6  16       5647.63       5618.09       313.60 o                         
   5   6  16        855.32        903.51       132.95 o                         
   6   6  16       3221.76       2268.59       612.66 o                         
  -4   7  16        381.24        -34.90       385.49 o                         
  -3   7  16       5289.76       4809.18       413.54 o                         
  -2   7  16      12225.22      12649.60       530.44 o                         
  -1   7  16       1983.92       1790.61       183.66 o                         
   0   7  16       7115.67       6968.78       367.38 o                         
   1   7  16       1963.06       1807.57       171.13 o                         
   2   7  16      11695.59      10909.35       456.27 o                         
   3   7  16       5094.77       4869.57       329.27 o                         
   4   7  16        350.34         17.77       121.21 o                         
  -3   8  16       2269.93       1984.83       631.96 o                         
  -2   8  16       1342.29       1288.07       243.48 o                         
  -1   8  16       9825.57       9740.86       510.71 o                         
   0   8  16       5175.14       5242.86       323.70 o                         
   1   8  16       9796.34       9604.44       459.11 o                         
   2   8  16       1292.18       1079.87       207.65 o                         
   3   8  16       2093.12       2071.70       338.86 o                         
   0   9  16       2682.31       1852.48       350.89 o                         
   1   0  17        228.76        320.12        78.28 o                         
   2   0  17        404.45        467.10        86.39 o                         
   3   0  17       6004.25       6400.37       273.84 o                         
   4   0  17         31.06        240.45        81.19 o                         
   5   0  17       4579.97       4882.75       265.31 o                         
   6   0  17        388.94        478.83        98.47 o                         
   7   0  17       3119.81       3246.61       271.42 o                         
  -7   1  17        219.33        322.49       114.85 o                         
  -6   1  17       5283.76       5466.86       309.97 o                         
  -5   1  17       1176.81       1267.34       144.35 o                         
  -4   1  17       6172.24       6369.29       294.11 o                         
  -3   1  17       1155.85       1107.20       120.78 o                         
  -2   1  17       4045.64       4554.93       230.56 o                         
  -1   1  17       1982.19       2077.34       151.38 o                         
   0   1  17      11047.58      11463.25       352.50 o                         
   1   1  17       2480.97       2745.14       169.18 o                         
   2   1  17       3783.43       3638.25       214.21 o                         
   3   1  17       1145.30       1034.65       116.92 o                         
   4   1  17       6182.01       6291.68       294.61 o                         
   5   1  17       1094.49       1272.14       140.41 o                         
   6   1  17       5362.60       5936.17       301.89 o                         
   7   1  17        170.16         34.15       141.37 o                         
  -7   2  17       1472.00       1785.40       201.10 o                         
  -6   2  17       2705.49       2702.10       214.71 o                         
  -5   2  17       5118.62       5369.47       291.27 o                         
  -4   2  17       4444.84       4695.41       293.91 o                         
  -3   2  17       7428.77       7669.94       283.61 o                         
  -2   2  17       2469.13       2712.71       173.39 o                         
  -1   2  17       3151.05       3399.93       204.78 o                         
   0   2  17       7461.44       7932.32       291.78 o                         
   1   2  17       2962.18       3011.68       185.85 o                         
   2   2  17       2312.83       2573.71       183.33 o                         
   3   2  17       7018.51       7574.58       300.39 o                         
   4   2  17       4732.46       4964.72       277.69 o                         
   5   2  17       4895.82       5317.02       308.11 o                         
   6   2  17       2399.75       2622.04       195.37 o                         
   7   2  17       1324.76       1759.92       321.62 o                         
  -7   3  17       3892.12       3961.90       302.89 o                         
  -6   3  17       1544.25       1533.60       168.17 o                         
  -5   3  17       3482.55       3987.74       317.08 o                         
  -4   3  17       6999.58       7141.53       407.17 o                         
  -3   3  17       4343.29       4436.00       275.85 o                         
  -2   3  17       1084.06       1061.32       140.09 o                         
  -1   3  17      14506.62      14323.65       433.85 o                         
   0   3  17        317.10        269.83        80.08 o                         
   1   3  17      14512.38      13844.59       431.29 o                         
   2   3  17       1181.56       1285.66       143.06 o                         
   3   3  17       4645.01       5110.75       280.39 o                         
   4   3  17       6443.76       6334.13       302.32 o                         
   5   3  17       3350.71       3279.86       219.89 o                         
   6   3  17       1722.62       1765.82       163.76 o                         
   7   3  17       3601.52       4060.72       519.58 o                         
  -6   4  17       3270.72       2711.99       336.22 o                         
  -5   4  17        240.03        485.10       160.72 o                         
  -4   4  17       1320.57       1238.23       185.84 o                         
  -3   4  17       2571.96       2552.54       248.05 o                         
  -2   4  17       9404.90       9526.90       434.99 o                         
  -1   4  17          8.09        159.83        99.51 o                         
   0   4  17      24278.95      24409.22       644.59 o                         
   1   4  17          3.26        129.88        78.35 o                         
   2   4  17       9739.57       9803.86       378.61 o                         
   3   4  17       2732.17       2783.63       218.77 o                         
   4   4  17       1199.78       1087.94       137.59 o                         
   5   4  17        237.78         64.66        73.90 o                         
   6   4  17       3307.03       3967.97       495.18 o                         
  -6   5  17       3986.55       4550.14       759.63 o                         
  -5   5  17       3261.57       3671.40       537.89 o                         
  -4   5  17       4669.70       4764.11       359.36 o                         
  -3   5  17       3525.01       2729.76       272.10 o                         
  -2   5  17       2538.66       2607.59       223.47 o                         
  -1   5  17      10323.08      10115.78       434.26 o                         
   0   5  17       4563.98       4069.41       247.59 o                         
   1   5  17      10043.66       9985.36       405.52 o                         
   2   5  17       2663.73       2707.61       198.78 o                         
   3   5  17       3690.74       3768.16       253.46 o                         
   4   5  17       5129.59       5114.90       294.24 o                         
   5   5  17       3539.93       3093.75       239.29 o                         
   6   5  17       4381.35       3202.97       711.96 o                         
  -4   6  17        620.10        704.65       205.02 o                         
  -3   6  17       8955.85       8694.58       514.78 o                         
  -2   6  17       2225.63       1812.53       197.31 o                         
  -1   6  17       2819.77       2419.32       220.78 o                         
   0   6  17       2717.48       2616.33       202.42 o                         
   1   6  17       3051.21       2915.58       231.95 o                         
   2   6  17       2163.30       2016.96       196.10 o                         
   3   6  17       8865.21       8344.85       393.44 o                         
   4   6  17        563.59        545.77       187.00 o                         
   5   6  17       6167.42       6153.64       660.00 o                         
  -3   7  17         73.41         72.28       276.25 o                         
  -2   7  17       4496.02       4422.69       502.85 o                         
  -1   7  17       2086.10       1839.78       180.10 o                         
   0   7  17         60.40         12.46        94.78 o                         
   1   7  17       1966.65       1815.19       188.93 o                         
   2   7  17       4834.93       4285.23       334.20 o                         
   3   7  17         99.91         51.98       164.02 o                         
   4   7  17       6154.21       5768.38       468.70 o                         
  -2   8  17        450.86       -133.48       355.19 o                         
  -1   8  17        383.13        677.18       240.22 o                         
   0   8  17       1738.83       1372.28       238.96 o                         
   1   8  17        319.28        383.72       256.24 o                         
   2   8  17        397.46        764.82       350.81 o                         
   0   0  18         13.66         88.21       100.92 o                         
   1   0  18       1858.87       1971.16       154.31 o                         
   2   0  18        274.57        295.03        85.63 o                         
   3   0  18       1193.47       1046.42       145.33 o                         
   4   0  18       3621.53       3979.77       265.78 o                         
   5   0  18        136.74        243.78        91.23 o                         
   6   0  18        360.89        377.59       101.92 o                         
   7   0  18       1906.10       2073.15       379.24 o                         
  -7   1  18       2381.24       2198.73       243.10 o                         
  -6   1  18       2257.20       2555.86       226.59 o                         
  -5   1  18         82.48        163.97       113.90 o                         
  -4   1  18       1514.72       1625.59       160.05 o                         
  -3   1  18        860.89        925.93       133.50 o                         
  -2   1  18       2082.87       2272.32       171.78 o                         
  -1   1  18        241.33        271.48        75.05 o                         
   0   1  18       4497.45       4639.97       229.85 o                         
   1   1  18        192.65        240.57        81.90 o                         
   2   1  18       1577.40       1603.55       150.17 o                         
   3   1  18        595.32        365.54       101.67 o                         
   4   1  18       1496.37       1677.62       179.25 o                         
   5   1  18         73.32        224.84        84.06 o                         
   6   1  18       2153.69       2319.17       214.67 o                         
   7   1  18       2364.16       2562.69       513.90 o                         
  -6   2  18       5016.03       5108.02       420.83 o                         
  -5   2  18       4573.24       4638.55       304.01 o                         
  -4   2  18       2879.32       2861.97       240.07 o                         
  -3   2  18        333.14        333.24       112.17 o                         
  -2   2  18       2692.77       2729.97       210.18 o                         
  -1   2  18       4775.19       4640.05       266.99 o                         
   0   2  18        859.85        850.46       123.78 o                         
   1   2  18       5096.40       5441.80       273.37 o                         
   2   2  18       2930.66       3044.19       215.38 o                         
   3   2  18        237.82        251.99       112.20 o                         
   4   2  18       2810.18       3052.10       247.53 o                         
   5   2  18       4695.07       5161.27       299.01 o                         
   6   2  18       4811.32       5006.45       298.86 o                         
  -6   3  18       1632.37       1519.76       250.23 o                         
  -5   3  18      10400.99      10616.94       483.96 o                         
  -4   3  18       3672.40       3866.55       289.60 o                         
  -3   3  18      11469.16      11627.51       453.93 o                         
  -2   3  18       4273.51       4502.70       254.60 o                         
  -1   3  18        432.61        427.27        89.36 o                         
   0   3  18       3059.15       3053.36       225.35 o                         
   1   3  18        435.34        711.63       122.30 o                         
   2   3  18       4288.22       4417.82       252.98 o                         
   3   3  18      11677.06      11228.48       493.34 o                         
   4   3  18       4059.08       4071.66       268.74 o                         
   5   3  18      10179.44      10161.58       430.57 o                         
   6   3  18       1896.26       2154.91       372.28 o                         
  -5   4  18       5373.57       5539.07       462.42 o                         
  -4   4  18      15690.72      15258.44       646.06 o                         
  -3   4  18       2571.87       2557.82       240.73 o                         
  -2   4  18       8333.63       7510.30       364.73 o                         
  -1   4  18       5028.24       5549.99       337.10 o                         
   0   4  18        689.39        627.72       136.05 o                         
   1   4  18       4644.09       5413.85       328.36 o                         
   2   4  18       8215.17       8220.35       356.99 o                         
   3   4  18       2348.15       2448.61       200.38 o                         
   4   4  18      15434.59      15436.22       514.17 o                         
   5   4  18       5229.10       5299.35       340.32 o                         
   6   4  18       8264.63       7997.95      1098.96 o                         
  -4   5  18       5274.98       5990.24      1252.44 o                         
  -3   5  18       9162.91       9066.18       471.04 o                         
  -2   5  18       2451.72       2272.06       217.48 o                         
  -1   5  18       1601.84       1421.00       222.89 o                         
   0   5  18       7818.31       7380.56       403.96 o                         
   1   5  18       1721.96       1847.58       194.25 o                         
   2   5  18       2615.30       2851.12       223.83 o                         
   3   5  18       9220.58       8588.68       393.77 o                         
   4   5  18       5082.93       4920.57       377.68 o                         
   5   5  18       5478.96       4974.91       379.52 o                         
  -4   6  18       1731.12       2094.48       627.62 o                         
  -3   6  18       1860.51       1780.84       551.06 o                         
  -2   6  18       2797.90       3135.29       359.67 o                         
  -1   6  18       5558.80       4915.44       320.99 o                         
   0   6  18        649.00        668.90       145.55 o                         
   1   6  18       5728.32       6009.05       333.25 o                         
   2   6  18       2495.78       2475.11       237.64 o                         
   3   6  18       1922.04       1849.46       241.86 o                         
   4   6  18       2189.44       1998.49       300.44 o                         
  -2   7  18       1309.44       1284.17       529.09 o                         
  -1   7  18       1289.41        495.22       318.50 o                         
   0   7  18       3488.52       3343.36       513.11 o                         
   1   7  18       1242.88        894.92       212.59 o                         
   2   7  18       1280.53        989.91       501.97 o                         
   1   0  19       2943.03       3061.08       207.96 o                         
   2   0  19         12.80         11.81        89.92 o                         
   3   0  19        425.67        500.13       117.97 o                         
   4   0  19       2022.18       2272.50       210.65 o                         
   5   0  19       2465.77       2813.65       254.60 o                         
   6   0  19       3099.64       3075.99       270.08 o                         
  -6   1  19        662.89        521.43       181.60 o                         
  -5   1  19       1568.96       1356.90       193.59 o                         
  -4   1  19       2048.89       2284.32       221.60 o                         
  -3   1  19       3861.63       4196.23       255.17 o                         
  -2   1  19        569.99        603.89       112.34 o                         
  -1   1  19       1103.46       1290.42       159.94 o                         
   0   1  19       1610.99       1993.98       173.93 o                         
   1   1  19       1281.75       1465.27       150.25 o                         
   2   1  19        825.11        669.32       114.92 o                         
   3   1  19       4368.81       4891.48       310.41 o                         
   4   1  19       2173.64       2466.25       234.17 o                         
   5   1  19       1841.04       1945.39       233.35 o                         
   6   1  19        433.83        651.61       156.52 o                         
  -5   2  19       1367.28       1484.26       307.09 o                         
  -4   2  19       1888.76       1926.01       212.71 o                         
  -3   2  19       1172.33       1200.86       164.32 o                         
  -2   2  19      11339.83      12118.07       453.83 o                         
  -1   2  19       3554.98       3644.01       244.30 o                         
   0   2  19       2322.77       2521.44       204.11 o                         
   1   2  19       3573.74       3722.62       243.37 o                         
   2   2  19      11180.44      11490.72       434.82 o                         
   3   2  19        973.17       1012.22       159.68 o                         
   4   2  19       1777.70       1906.28       209.26 o                         
   5   2  19       1470.55       1796.99       230.63 o                         
  -4   3  19       2669.47       2728.44       249.34 o                         
  -3   3  19       2412.71       2643.58       230.32 o                         
  -2   3  19       6299.03       6356.74       308.35 o                         
  -1   3  19       8829.33       9028.52       399.38 o                         
   0   3  19      11392.63      11163.83       440.60 o                         
   1   3  19       8703.82       9055.85       395.50 o                         
   2   3  19       6051.67       5948.50       321.43 o                         
   3   3  19       2250.28       2675.67       251.16 o                         
   4   3  19       2479.84       2722.04       249.57 o                         
   5   3  19        678.95        647.48       169.31 o                         
  -4   4  19         24.39        151.85       258.70 o                         
  -3   4  19       6128.77       5924.70       368.96 o                         
  -2   4  19       7225.78       6890.79       351.52 o                         
  -1   4  19      10190.50       9969.04       432.42 o                         
   0   4  19       3756.03       3604.37       260.35 o                         
   1   4  19       9992.42      10113.30       430.94 o                         
   2   4  19       7519.69       7709.59       373.59 o                         
   3   4  19       6123.08       6352.05       366.99 o                         
   4   4  19         23.87        254.67       133.52 o                         
  -3   5  19       5919.94       5634.91       912.16 o                         
  -2   5  19       2701.48       2710.63       323.71 o                         
  -1   5  19       4016.03       4111.04       459.81 o                         
   0   5  19      10675.65      10945.66       479.71 o                         
   1   5  19       4116.71       4327.50       295.19 o                         
   2   5  19       2934.01       2702.76       261.84 o                         
   3   5  19       5865.70       5762.96       420.09 o                         
  -2   6  19       4006.70       4125.04       815.80 o                         
  -1   6  19       2866.46       3432.27       911.85 o                         
   0   6  19       1336.29       1065.79       285.38 o                         
   1   6  19       2853.39       3068.89       643.86 o                         
   2   6  19       3622.46       3150.30       767.69 o                         
   0   0  20      14487.40      15784.99       751.51 o                         
   1   0  20         12.21        -31.53       100.23 o                         
   2   0  20       2959.69       3094.22       246.80 o                         
   3   0  20        243.66        223.48       126.98 o                         
   4   0  20         25.42        143.31       121.35 o                         
   5   0  20       2071.21       2019.43       453.05 o                         
  -4   1  20       2379.95       2819.29       305.52 o                         
  -3   1  20       4341.43       4538.29       330.61 o                         
  -2   1  20        695.46        850.06       163.48 o                         
  -1   1  20       7134.90       7573.27       354.32 o                         
   0   1  20        494.49        688.70       106.30 o                         
   1   1  20       6818.24       7391.67       353.62 o                         
   2   1  20        789.80        528.49       165.26 o                         
   3   1  20       3826.51       3736.81       294.32 o                         
   4   1  20       2407.71       2474.47       249.82 o                         
  -4   2  20       1690.70       1396.62       708.89 o                         
  -3   2  20       4732.36       5293.09       343.71 o                         
  -2   2  20       3795.99       4117.36       298.38 o                         
  -1   2  20        532.26        566.69       118.64 o                         
   0   2  20       1533.25       1815.02       187.76 o                         
   1   2  20        660.23        641.27       134.91 o                         
   2   2  20       3506.11       3749.03       283.20 o                         
   3   2  20       5053.73       5059.04       344.28 o                         
   4   2  20       1817.30       1794.62       220.66 o                         
  -4   3  20       6041.74       6173.71      1046.86 o                         
  -3   3  20       1602.98       1491.03       482.20 o                         
  -2   3  20       6056.06       6903.16       633.92 o                         
  -1   3  20        807.86        880.41       142.81 o                         
   0   3  20        752.38        636.94       115.84 o                         
   1   3  20        976.71        758.33       193.36 o                         
   2   3  20       6761.83       7933.33       423.08 o                         
   3   3  20       1511.49       1839.96       238.40 o                         
  -3   4  20       7079.32       6727.65       732.26 o                         
  -2   4  20        304.53        849.40       519.46 o                         
  -1   4  20       1311.13       1867.92       305.63 o                         
   0   4  20         14.31          9.05       143.17 o                         
   1   4  20       1465.99       1857.54       312.84 o                         
   2   4  20        249.89         23.42       276.51 o                         
  -1   5  20       1427.37        575.32       226.24 o                         
   0   5  20          4.91        255.92       217.77 o                         
   1   5  20       1358.84       1777.16       499.02 o                         
   1   0  21        402.80        521.71       174.21 o                         
   2   0  21       3065.20       2847.47       492.58 o                         
   3   0  21       1217.74       1922.19       803.41 o                         
  -3   1  21       4259.15       3879.14      1077.28 o                         
  -2   1  21       3028.70       3893.19      1087.24 o                         
  -1   1  21       2188.80       2048.48       345.55 o                         
   0   1  21       4811.52       5816.22       538.89 o                         
   1   1  21       2311.30       2827.92       324.62 o                         
   2   1  21       3133.60       2861.43       615.91 o                         
   3   1  21       4181.21       5666.19       880.46 o                         
  -2   2  21       1545.05       2268.73       873.05 o                         
  -1   2  21       6861.31       7172.53       519.86 o                         
   0   2  21        221.01        458.71       169.34 o                         
   1   2  21       6419.29       7615.88       540.39 o                         
   2   2  21       1828.87       2272.27       487.80 o                         
  -2   3  21       5689.71       5826.82      1002.34 o                         
  -1   3  21         59.33        290.96       225.01 o                         
   0   3  21       1558.18       1509.41       267.51 o                         
   1   3  21        106.49        -72.48       168.30 o                         
                                                                                
